# Supplementary material for: Permethrin resistance in Aedes aegypti: Genomic variants that confer knockdown resistance, recovery, and death
Source: PLoS Genet. 2021 Jun 17;17(6):e1009606. doi: 10.1371/journal.pgen.1009606 (PMC8211209; doi:10.1371/journal.pgen.1009606)
Supplement: S2 Table — The gene ID, site (based in AaegL5 genome assembly), alternate nucleotide frequency in recovered, alternate nucleotide frequency in dead, LOD (–log10(p value)), heterozygosity in recovered, heterozygosity in dead, total heterozygosity, amino acid substitution, functional category, vector base aliases and gene description. (XLSX) [file pgen.1009606.s002.xlsx]

## Sheet: Sheet1
Gene ID	Site	Frequency in recovered	Frequency in dead	LOD	Heterozygosity in recovered	Heterozygosity in dead	Total heterozygosity	Aminoacid	Substitution	Chromosome	Category	Aliases	Description
LOC110677190	134515289	0.0961098	0.581989	12.4142	0.172336	0.486461	0.443073	Y309C	AG	1	DIV		putative inositol monophosphatase 3
LOC5564494	263029370	0	0.395206	11.6641	0	0.479252	0.379398	R435Q	CT	1	UNK	AaeL_AAEL004303, AAEL004303	uncharacterized protein LOC5564494
LOC5579009	44215695	0.142593	0.617117	11.3442	0.232569	0.473878	0.470989	L505V	TG	1	UNK	AaeL_AAEL003791, AAEL003791	uncharacterized protein F54F2.9
LOC5570837	241356928	0.409419	0.86	10.4646	0.487535	0.2262	0.465761	N965T	GT	1	DIV	AaeL_AAEL008611, AAEL008611, AAEL008616	metastasis-associated protein MTA3
LOC5574713	16473864	0.963158	0.585784	9.8033	0.0862435	0.481322	0.320875	D189N	TC	1	DIV	AaeL_AAEL011355, AAEL011355	carnitine O-acetyltransferase
LOC23687986	73778989	0.338259	0	9.79119	0.44127	0	0.27207	S241R	GC	1	RRTT	AaeL_AAEL017566, AAEL017566	DNA ligase 1
LOC5570837	241357075	0.404464	0.841544	9.78189	0.48367	0.248375	0.4422	A916V	AG	1	DIV	AaeL_AAEL008611, AAEL008611, AAEL008616	metastasis-associated protein MTA3
LOC5578707	35851084	0.836293	0.421866	8.93412	0.273484	0.48	0.4876	V183I	TC	1	DIV	AaeL_AAEL013814, AAEL013814	probable phosphomevalonate kinase|phosphomevalonate kinase
LOC5565936	298348061	0.550424	0.145455	8.78943	0.494284	0.237812	0.470321	S212T	TA	1	DIV	AaeL_AAEL005047, AAEL005047	TELO2-interacting protein 1 homolog
LOC5570651	53383345	0.296703	0.686503	7.5296	0.416484	0.426664	0.498615	D771E	CA	1	DIV	AaeL_AAEL008465, AAEL008465	gamma-tubulin complex component 3 homolog
LOC5577667	290721427	0.453515	0.105024	7.47947	0.494873	0.192293	0.371124	Q910*	GA	1	PROT	AaeL_AAEL017244, AAEL003227, AAEL012781, AAEL017244	aminopeptidase N
LOC5567791	194830368	0.216876	0.597382	7.36262	0.337017	0.48	0.482924	V52I	GA	1	LIPID	AaeL_AAEL000131, AAEL000131, AAEL000135	fatty acid hydroxylase domain-containing protein 2
LOC110674149	280153315	0.142835	0.498677	7.15365	0.239546	0.499055	0.390773	L89S	TC	1	TRP		heat shock protein 70 A1-like
LOC5573382	204459969	0.648866	0.269668	7.12926	0.454588	0.375	0.495868	N537S	TC	1	CYT/STR	AaeL_AAEL010475, AAEL010475	mucin-5AC|probable GPI-anchored adhesin-like protein PGA55
LOC5576917	222103843	0.163305	0.52127	7.01914	0.283165	0.499425	0.46875	D46N	CT	1	UNK	AaeL_AAEL012860, AAEL012860	uncharacterized protein LOC5576917
LOC5577665	290784555	0.486348	0.139412	6.91464	0.499607	0.240376	0.413623	G19S	GA	1	PROT	AaeL_AAEL012785, AAEL012780, AAEL012785, CLIPB23	transmembrane protease serine 9|uncharacterized protein LOC5577665
LOC5577442	36550280	0.526826	0.185911	6.90611	0.528085	0.320554	0.4801	S202T	TID	1	UNK	AaeL_AAEL013185, AAEL013185	uncharacterized protein LOC5577442
LOC5575838	44469	0.0180723	0.281932	6.75946	0.0289792	0.402465	0.265603	K297I	TA	1	DIV	AaeL_AAEL012106, AAEL012106	acetylcholine receptor subunit alpha-like
LOC5576202	284576615	0.357452	0.0585434	6.7181	0.453369	0.109086	0.311842	V470A	AG	1	UNK	AaeL_AAEL012393, AAEL012393	uncharacterized protein LOC5576202
LOC5576391	271406155	0.626208	0.930702	6.66461	0.468338	0.129303	0.355703	R247K	TC	1	UNK	AaeL_AAEL014891, AAEL014891, AAEL014892	cytochrome P450 (CYP6P12v2)
LOC5569550	70491721	0.447901	0.800128	6.5655	0.495377	0.315689	0.463949	M330V	CT	1	SigT	AaeL_AAEL007748, AAEL007748, SCRB10	protein peste
LOC5573382	204459910	0.561843	0.20998	6.49406	0.492131	0.32842	0.465104	S557P	AG	1	CYT/STR	AaeL_AAEL010475, AAEL010475	mucin-5AC|probable GPI-anchored adhesin-like protein PGA55
LOC5573637	264482260	0.0208333	0.278499	6.48556	0.0475907	0.39551	0.238141	G17R	CT	1	UNK	AaeL_AAEL010627, AAEL010627	uncharacterized protein LOC5573637
LOC5565579	271421425	0.520379	0.853376	6.41684	0.499635	0.244112	0.439127	I179V	CT	1	Redox	AaeL_AAEL014890, AAEL014890, CYP6CC1	cytochrome P450 (CYP6CC1)
LOC23687795	197232140	0.836022	0.497738	6.41189	0.274236	0.499753	0.444444	A157T	AG	1	RRTT		LOW QUALITY PROTEIN: ribonucleoside-diphosphate reductase subunit M2
LOC110674192	295449789	0.111488	0.428365	6.34891	0.215734	0.485306	0.400612	D324E	GT	1	DIV		zinc finger protein 431-like
LOC5579002	45126599	0.0385501	0.30653	6.27539	0.0748144	0.419455	0.269925	E204D	AC	1	UNK	AaeL_AAEL005282, AAEL005282	uncharacterized protein LOC5579002
LOC5568545	156904604	0.127054	0.447619	6.26224	0.212423	0.494341	0.422122	C802F	GT	1	PROT	AaeL_AAEL006941, AAEL006941, AAEL006954, AAEL006960	calpain-D
LOC5577694	280611884	0.876035	0.558292	6.2161	0.226042	0.493597	0.390798	H107Q	CA	1	DIV	AaeL_AAEL013330, AAEL013330	alkaline phosphatase, tissue-nonspecific isozyme
LOC110674150	280174312	0.120206	0.433539	6.13306	0.210473	0.492595	0.381725	N135S	TC	1	TRP		heat shock protein 70 A1-like
LOC5570119	61576175	0.746046	0.400162	6.11765	0.383285	0.481934	0.495465	L427Q	AT	1	SigT	AaeL_AAEL008095, AAEL008086, AAEL008095	nitric oxide-associated protein 1
LOC110681511	209870091	0.316551	0.665232	6.08922	0.439156	0.439509	0.499937	M336I	TC	1	DIV	AaeL_AAEL009720, AAEL009720	zinc finger protein Xfin-like
LOC5568350	300887682	0.631683	0.921858	6.07931	0.464351	0.144733	0.346002	F256I	AT	1	UNK	AaeL_AAEL001067, AAEL001067	uncharacterized protein LOC5568350
LOC5574724	16539560	0.464726	0.14959	5.86568	0.497555	0.255382	0.410403	M254I	CT	1	DIV	AaeL_AAEL011356, AAEL011356	prostaglandin reductase 1
LOC5572339	209920687	0.152742	0.468143	5.84359	0.256319	0.498006	0.437895	T396M	GA	1	UNK	AaeL_AAEL009727, AAEL009727	uncharacterized protein LOC5572339
LOC110674019	154889242	0	0.207506	5.82499	0	0.33241	0.160367	L87*	TA	1	RRTT		putative nuclease HARBI1
LOC5567077	201613487	0.324093	0.663371	5.79624	0.434143	0.444444	0.499829	A481T	GA	1	UNK	AaeL_AAEL005792, AAEL005792, CLIPE8	uncharacterized protein LOC5567077
LOC5577500	191887510	0.56968	0.873732	5.79374	0.483132	0.217295	0.387117	L560M	TA	1	TRP	AaeL_AAEL003184, AAEL003184	solute carrier family 22 member 21
LOC5565579	271421451	0.449158	0.140216	5.78154	0.497215	0.248595	0.434964	I170K	AT	1	Redox	AaeL_AAEL014890, AAEL014890, CYP6CC1	cytochrome P450 (CYP6CC1)
LOC5568910	267387972	0.213243	0.541302	5.76892	0.324557	0.495364	0.46247	T546S	AT	1	SigT	AaeL_AAEL007202, AAEL007202, hr96	nuclear hormone receptor HR96|hormone receptor-like in 96
LOC5565936	298359967	0.277778	0.0333333	5.73272	0.386621	0.0671456	0.227166	E373K	GA	1	DIV	AaeL_AAEL005047, AAEL005047	TELO2-interacting protein 1 homolog
LOC5578310	61629284	0.373138	0.708964	5.72469	0.474043	0.424678	0.491553	F227Y	TA	1	UNK	AaeL_AAEL013627, AAEL008077, AAEL013627	uncharacterized protein LOC5578310
LOC5564988	64407532	0.532324	0.207042	5.72361	0.498528	0.328181	0.459481	M129K	TA	1	IMM	AaeL_AAEL004524, AAEL004524, CLIPC5B	serine protease persephone
LOC5575262	23774184	0	0.203728	5.71895	0	0.323881	0.179362	A587V	CT	1	DIV	AaeL_AAEL011727, AAEL011727, mal2	molybdenum cofactor sulfurase 2|MCS 2|MOCO2_AEDAE|MOS 2|Ma-l 2|MoCo sulfurase 2|Molybdenum cofactor sulfurtransferase 2|Protein maroon-like 2
LOC5572377	4170930	0.701868	0.955295	5.70213	0.42	0.0853906	0.298412	F55I	AT	1	DIV	AaeL_AAEL009765, AAEL009765	ethanolamine kinase
LOC5568897	267811038	0.373626	0.090974	5.65471	0.456747	0.173641	0.307756	Q205E	GC	1	LIPID	AaeL_AAEL007213, AAEL007213	acyl-CoA Delta(11) desaturase
LOC5576391	271405591	0.197045	0.515975	5.60263	0.312872	0.499961	0.433767	P416A	GC	1	UNK	AaeL_AAEL014891, AAEL014891, AAEL014892	cytochrome P450 (CYP6P12v2)
LOC5568369	299069023	0.137681	0.439278	5.60003	0.242969	0.497297	0.436855	T281I	GA	1	TRP	AaeL_AAEL001087, AAEL001087	synaptic vesicle glycoprotein 2B
LOC5573534	301335850	0.199375	0	5.59722	0.322099	0	0.170129	V102L	CA	1	DIV	AaeL_AAEL010584, AAEL010584	vesicular integral-membrane protein VIP36
LOC5569462	187239000	0.819836	0.505158	5.5968	0.29474	0.499945	0.470648	A112T	AG	1	CYT/STR	AaeL_AAEL007638, AAEL007638	tubulin polyglutamylase TTLL5
LOC5577694	280611661	0.493954	0.179474	5.59625	0.499936	0.293269	0.431564	S182C	TA	1	DIV	AaeL_AAEL013330, AAEL013330	alkaline phosphatase, tissue-nonspecific isozyme
LOC23687986	73779261	0.44321	0.140683	5.59549	0.497778	0.225178	0.428374	K151Q	TG	1	RRTT	AaeL_AAEL017566, AAEL017566	DNA ligase 1
LOC5572416	276091198	0.341489	0.67375	5.58353	0.448932	0.439817	0.499882	I122V	CT	1	CYT/STR	AAEL009791	cuticle protein
LOC5576461	107612954	0.677419	0.378089	5.57616	0.516978	0.539617	0.582797	E832D	GCT	1	DIV	AaeL_AAEL002895, AAEL002895	phosphoinositide 3-kinase regulatory subunit 4
LOC5574321	11145896	0.390057	0.719312	5.55177	0.480909	0.391647	0.48339	C587S	TI	1	UNK	AaeL_AAEL002359, AAEL002359	uncharacterized protein LOC5574321
LOC5566778	47437603	0.213462	0.53013	5.44376	0.336036	0.498866	0.468492	E756D	TG	1	DIV	AaeL_AAEL005639, AAEL005639	ER degradation-enhancing alpha-mannosidase-like protein 2
LOC5568363	299610031	0.362677	0.688294	5.39698	0.459646	0.436092	0.498674	H457D	CG	1	PROT	AaeL_AAEL001077, AAEL001077, CLIPB45	serine protease easter
LOC5576714	262337512	0.144298	0.438086	5.31725	0.248375	0.492301	0.4225	I101V	TC	1	UNK	AaeL_AAEL002961, AAEL002961	uncharacterized protein LOC5576714
LOC5563723	250469633	0.386567	0.107771	5.31203	0.473799	0.206111	0.363356	S268F	CT	1	MIT	AaeL_AAEL003913, AAEL003913	methionine--tRNA ligase, mitochondrial
LOC5578495	11248806	0.584276	0.264972	5.30736	0.48875	0.389732	0.475227	A1108T	GA	1	DIV	AaeL_AAEL003558, AAEL002335, AAEL003558	zinc finger protein 2
LOC5569417	42872179	0.468642	0.1686	5.27747	0.497904	0.274079	0.416632	V435E	TA	1	IMM	AaeL_AAEL017523, AAEL015215, AAEL017523, TOLL4	protein toll|toll-related protein Toll1y
LOC5577657	290953370	0.345714	0.667453	5.27142	0.455	0.451382	0.497416	D19N	AG	1	PROT		LOW QUALITY PROTEIN: melanization protease 1
LOC5569936	51844361	0.632535	0.311693	5.25905	0.472996	0.432133	0.498892	S46P	AG	1	UNK	AaeL_AAEL008025, AAEL008025	uncharacterized protein C6orf136 homolog
LOC5563844	272538827	0.13905	0.428182	5.24095	0.231111	0.490253	0.41105	S482N	CT	1	UNK	AaeL_AAEL014174, AAEL014174	uncharacterized protein LOC5563844
LOC5569936	51844346	0.654595	0.336888	5.15397	0.461922	0.446834	0.499988	A51T	TC	1	UNK	AaeL_AAEL008025, AAEL008025	uncharacterized protein C6orf136 homolog
LOC5578982	203833461	0.00561798	0.196429	5.12123	0.00938946	0.316962	0.190578	D142N	GA	1	UNK	AaeL_AAEL003780, AAEL003780, AAEL003795, AAEL003798	uncharacterized protein LOC5578982
LOC5565579	271420954	0.66597	0.921981	5.11866	0.441976	0.14774	0.302324	N336Y	AT	1	Redox	AaeL_AAEL014890, AAEL014890, CYP6CC1	cytochrome P450 (CYP6CC1)
LOC5572334	209764244	0.180714	0.477723	5.10491	0.298763	0.4991	0.450818	A211S	CA	1	PROT	AaeL_AAEL009726, AAEL009726	serine protease 7
LOC5565579	271421023	0.632348	0.898769	5.05966	0.466092	0.181402	0.347438	A313T	TC	1	Redox	AaeL_AAEL014890, AAEL014890, CYP6CC1	cytochrome P450 (CYP6CC1)
LOC5578310	61629215	0.569829	0.260284	5.05039	0.489464	0.40687	0.479228	F250Y	AT	1	UNK	AaeL_AAEL013627, AAEL008077, AAEL013627	uncharacterized protein LOC5578310
LOC5576115	304712187	0.433846	0.742741	5.04227	0.490355	0.380494	0.477976	S383N	TC	1	CYT/STR	AaeL_AAEL002775, AAEL002775	tubulin polyglutamylase TTLL6
LOC5576722	261444081	0.756579	0.554548	5.03469	0.401593	0.608561	0.547755	F398V	GAT	1	DIV	AaeL_AAEL002971, AAEL002971	sarcalumenin
LOC5565936	298360151	0.793324	0.492975	5.03214	0.302264	0.499974	0.465491	C434S	CG	1	DIV	AaeL_AAEL005047, AAEL005047	TELO2-interacting protein 1 homolog
LOC5576391	271406845	0.65113	0.909187	4.97779	0.455	0.169395	0.331603	A17G	CG	1	UNK	AaeL_AAEL014891, AAEL014891, AAEL014892	cytochrome P450 (CYP6P12v2)
LOC5577694	280612081	0.861603	0.582632	4.97282	0.222787	0.485656	0.384391	N42D	CT	1	DIV	AaeL_AAEL013330, AAEL013330	alkaline phosphatase, tissue-nonspecific isozyme
LOC5568968	61091689	0.571992	0.265144	4.96199	0.48839	0.391111	0.480825	M1032L	AC	1	DIV	AaeL_AAEL007268, AAEL007268	protein kibra
LOC110674148	280147429	0.064749	0.305839	4.94092	0.142928	0.422905	0.328545	P601S	GA	1	TRP		heat shock protein 70 A1
LOC5569123	259841088	0.0285185	0.239474	4.92352	0.0583027	0.362812	0.20958	L649F	GA	1	DIV	AaeL_AAEL007387, AAEL007387	protein UBASH3A homolog
LOC5565159	306694218	0.964286	0.746503	4.92277	0.0499671	0.375	0.254195	T106S	TA	1	RRTT	AaeL_AAEL004613, AAEL004613	phenylalanine--tRNA ligase beta subunit
LOC5563999	272074123	0.374306	0.109459	4.91227	0.46281	0.19996	0.321094	G1185A	GC	1	UNK	AaeL_AAEL014260, AAEL014260	uncharacterized protein LOC5563999
LOC5577255	142844737	0.786927	0.491223	4.87333	0.336735	0.49945	0.482916	F504Y	AT	1	DIV	AaeL_AAEL013115, AAEL013115	GPI inositol-deacylase
LOC5569272	197818988	0.110942	0.374942	4.87166	0.198888	0.470896	0.381665	F580Y	AT	1	CSR	AaeL_AAEL007510, AAEL007510	nose resistant to fluoxetine protein 6
LOC5576192	284713125	0.390078	0.121516	4.87092	0.472717	0.209939	0.375326	F92L	TC	1	TRP	AaeL_AAEL012395, AAEL012395	multidrug resistance-associated protein 4
LOC5577442	36550379	0.392134	0.123033	4.86856	0.478029	0.217523	0.381202	D235E	TA	1	UNK	AaeL_AAEL013185, AAEL013185	uncharacterized protein LOC5577442
LOC5575831	301339	0.580451	0.276152	4.86281	0.488522	0.40033	0.4856	D939V	TA	1	PROT	AaeL_AAEL012099, AAEL012099	aminopeptidase N
LOC5567833	210558795	0.494425	0.744956	4.86169	0.551012	0.636409	0.62012	S540*	GID	1	UNK		uncharacterized protein LOC5567833
LOC23687749	193892865	0.420031	0.144194	4.83456	0.488035	0.232516	0.392623	S144I	CA	1	DIV	AaeL_AAEL017329, AAEL017329	B-box type zinc finger protein ncl-1
LOC23687674	93476314	1	0.828665	4.8242	0	0.277778	0.167452	I511M	CA	1	UNK	AaeL_AAEL017254, AAEL012714, AAEL017254	uncharacterized protein LOC23687674
LOC5577661	290891849	0.362917	0.105436	4.76607	0.456747	0.187639	0.339081	Q24R	TC	1	PROT	AaeL_AAEL003233, AAEL003233, AAEL801262	transmembrane protease serine 9
LOC5578805	274557842	0.581362	0.854727	4.75961	0.486993	0.250026	0.390758	V1137I	TC	1	CYT/STR	AaeL_AAEL013846, AAEL013846, AAEL014521, AAEL015231	ankyrin repeat domain-containing protein 12
LOC5563718	251223463	0.475965	0.190239	4.74137	0.499216	0.307941	0.432383	K359Q	TG	1	DIV	AaeL_AAEL003905, AAEL003905	alkaline phosphatase
LOC5575949	284696935	0.286335	0.0576683	4.73732	0.410979	0.108693	0.273664	P390L	GA	1	TRP	AaeL_AAEL012386, AAEL012386	probable multidrug resistance-associated protein lethal(2)03659
LOC5567424	183182377	0.137845	0.407643	4.73531	0.235772	0.483471	0.395205	S143N	GA	1	DIV	AaeL_AAEL006065, AAEL006065	probable methyltransferase-like protein 15 homolog
LOC5570457	81641381	0.298823	0.59993	4.72897	0.427199	0.488166	0.48	V279G	AC	1	DIV	AaeL_AAEL008343, AAEL008343	O-acyltransferase like protein
LOC5565936	298361120	0.651515	0.349379	4.71447	0.450788	0.450788	0.5	G757E	GA	1	DIV	AaeL_AAEL005047, AAEL005047	TELO2-interacting protein 1 homolog
LOC110674149	280154125	0.19233	0.476915	4.69854	0.317231	0.499307	0.441671	P359L	CT	1	TRP		heat shock protein 70 A1-like
LOC110674317	210556090	0	0.166447	4.6913	0	0.277778	0.145161	D209N	GA	1	UNK	AaeL_AAEL000976, AAEL000976, AAEL000991	uncharacterized protein LOC110674317
LOC5573032	35816934	0.489133	0.202733	4.68452	0.498218	0.322933	0.437506	A191G	GC	1	PROT	AaeL_AAEL010209, AAEL010209	ubiquitin-like-conjugating enzyme ATG10
LOC5580113	139691255	0.208916	0.496248	4.67493	0.333797	0.49999	0.472994	T150I	GA	1	DIV	AaeL_AAEL010930, AAEL010930	isoaspartyl peptidase/L-asparaginase
LOC5576401	271612871	0.565414	0.839816	4.65994	0.482853	0.269548	0.390291	S670T	AT	1	TRP	AaeL_AAEL012489, AAEL012489	nuclear pore complex protein Nup133
LOC5576195	284651073	0.796821	0.511512	4.65365	0.32074	0.499733	0.448616	Q229R	CT	1	DIV	AaeL_AAEL012392, AAEL012392	zinc finger protein 431
LOC110674152	280190655	0.0498987	0.26947	4.64772	0.0816693	0.379298	0.237942	A40S	CA	1	TRP	Hsp70Ca	heat shock protein 70 A1-like|heat shock 70 Ca
LOC5576531	285496896	0	0.164342	4.63423	0	0.271194	0.14769	H146R	TC	1	DIV	AaeL_AAEL012566, AAEL012566	zinc finger protein 62
LOC110674152	280190643	0.0534594	0.275046	4.62936	0.0915311	0.387188	0.242675	S44T	AT	1	TRP	Hsp70Ca	heat shock protein 70 A1-like|heat shock 70 Ca
LOC5569417	42871964	0.179491	0.00607287	4.62481	0.294103	0.0124995	0.15098	K363N	AT	1	IMM	AaeL_AAEL017523, AAEL015215, AAEL017523, TOLL4	protein toll|toll-related protein Toll1y
LOC5570409	96346970	0.184103	0.463624	4.61938	0.309052	0.497355	0.416064	Q5698H	TA	1	DIV
LOC5569417	42872191	0.446582	0.170691	4.61829	0.494616	0.27412	0.409917	A439V	CT	1	IMM	AaeL_AAEL017523, AAEL015215, AAEL017523, TOLL4	protein toll|toll-related protein Toll1y
LOC5565944	298328295	0.218434	0.0237985	4.60886	0.334688	0.0444215	0.170879	I623M	AC	1	DIV	AaeL_AAEL005074, AAEL005074	zinc finger protein 25|zinc finger protein 62 homolog|zinc finger protein 658B|zinc finger protein 665
LOC5570651	53383313	0.473329	0.192437	4.60207	0.498582	0.313499	0.450556	L761V	CG	1	DIV	AaeL_AAEL008465, AAEL008465	gamma-tubulin complex component 3 homolog
LOC5578703	35919735	0.80437	0.986667	4.60075	0.310651	0.0302959	0.186124	Q446R	GA	1	DIV	AaeL_AAEL013822, AAEL013822	Fanconi anemia group M protein
LOC5569550	70491744	0.522214	0.803083	4.57467	0.498935	0.309642	0.441116	E322A	GT	1	SigT	AaeL_AAEL007748, AAEL007748, SCRB10	protein peste
LOC5569473	13667582	0.189994	0.46875	4.56206	0.3098	0.496884	0.435019	I15V	TC	1	DIV	AaeL_AAEL007659, AAEL007659	histidine-rich glycoprotein
LOC5580163	228556296	0.652778	0.356279	4.56079	0.449861	0.467207	0.499901	V5F	GT	1	DIV	AaeL_AAEL002541, AAEL002541	cystinosin homolog
LOC5574257	74166981	1	0.838633	4.55375	0	0.271474	0.151778	A374G	CG	1	UNK	AaeL_AAEL011023, AAEL011023	uncharacterized protein LOC5574257
LOC5573489	60218981	0.00485437	0.173294	4.53783	0.0095921	0.29145	0.175515	L50I	GT	1	MIT	AaeL_AAEL010519, AAEL010519, AAEL014505	succinate dehydrogenase [ubiquinone] cytochrome b small subunit, mitochondrial|putative mitochondrial succinate dehydrogenase (ubiquinone) cytochrome b small subunit
LOC5572031	5585437	0.198399	0.0157068	4.53198	0.304954	0.03691	0.179477	I199V	TC	1	UNK	AaeL_AAEL000223, AAEL000223	uncharacterized family 31 glucosidase KIAA1161
LOC5578707	35851074	0.817068	0.541405	4.5277	0.298763	0.4928	0.449796	A186V	AG	1	DIV	AaeL_AAEL013814, AAEL013814	probable phosphomevalonate kinase|phosphomevalonate kinase
LOC5569467	13130006	0.86526	0.605194	4.51234	0.211932	0.47426	0.400745	N5S	CT	1	UNK	AaeL_AAEL007652, AAEL007652	uncharacterized protein LOC5569467
LOC5576023	76448968	0.261679	0.0483912	4.51043	0.394575	0.0974863	0.250773	P311L	CT	1	RNA_PROC	AaeL_AAEL012260, AAEL012260	U3 small nucleolar RNA-interacting protein 2
LOC110674149	280154113	0.22855	0.522436	4.50434	0.361702	0.498889	0.471694	I355T	TAC	1	TRP		heat shock protein 70 A1-like
LOC5571494	138835884	0.230352	0.515	4.50248	0.35695	0.499339	0.45131	R80Q	CT	1	UNK	AaeL_AAEL001614, AAEL001614	uncharacterized protein LOC5571494
LOC5575827	230288	1	0.840534	4.50241	0	0.255958	0.161094	S143F	TC	1	UNK	AaeL_AAEL012107, AAEL012107, nanos, nos	uncharacterized protein LOC5575827|NOS protein
LOC110681492	203799509	0.989933	0.81559	4.49888	0.0185169	0.302679	0.17416	S77F	TC	1	UNK		uncharacterized protein LOC110681492
LOC5575949	284694072	0.158477	0.425098	4.47311	0.264736	0.488955	0.419455	Y1305H	AG	1	TRP	AaeL_AAEL012386, AAEL012386	probable multidrug resistance-associated protein lethal(2)03659
LOC5578653	61268788	0.173751	0.444166	4.45594	0.287653	0.490939	0.430414	L470F	GT	1	TRP	AaeL_AAEL013801, AAEL013801	sodium-independent sulfate anion transporter
LOC5577255	142844731	0.760902	0.476745	4.45382	0.368618	0.498434	0.488365	Y502F	TA	1	DIV	AaeL_AAEL013115, AAEL013115	GPI inositol-deacylase
LOC5574716	16523724	0.418878	0.155434	4.41651	0.487106	0.266335	0.396299	N13S	TC	1	MIT	AaeL_AAEL011352, AAEL011352	DNA polymerase subunit gamma-2, mitochondrial
LOC5567560	126282481	0.774693	0.49454	4.40994	0.350888	0.499895	0.477391	F281Y	TA	1	PROT	AaeL_AAEL006161, AAEL006161, CLIPB31	melanization protease 1
LOC5569550	70492285	0	0.155215	4.38788	0	0.256054	0.167112	A142S	CA	1	SigT	AaeL_AAEL007748, AAEL007748, SCRB10	protein peste
LOC5575949	284697355	0.128848	0.380875	4.36405	0.224716	0.475148	0.380614	A250V	GA	1	TRP	AaeL_AAEL012386, AAEL012386	probable multidrug resistance-associated protein lethal(2)03659
LOC5579479	45628640	0.0322354	0.22566	4.34835	0.0570934	0.350972	0.229732	S790N	CT	1	DIV	AaeL_AAEL014706, AAEL014706, AAEL015339, AAEL015340	nuclear mitotic apparatus protein 1
LOC5566747	73292741	0.0445566	0.248649	4.34652	0.0849383	0.378703	0.253175	Y386H	TC	1	RRTT	AaeL_AAEL005606, AAEL005606	BTB/POZ domain-containing protein 6|uncharacterized protein LOC5566747
LOC5572031	5584918	0.436393	0.171324	4.33768	0.4928	0.292442	0.390137	E372K	CT	1	UNK	AaeL_AAEL000223, AAEL000223	uncharacterized family 31 glucosidase KIAA1161
LOC5567076	201571597	0.152778	0	4.32239	0.2591	0	0.127479	R372Q	CT	1	DIV	AaeL_AAEL005819, AAEL005819	probable low-specificity L-threonine aldolase 2
LOC5574249	73768813	0.968354	0.777867	4.28451	0.0798611	0.343935	0.263543	A80P	CG	1	DIV	AaeL_AAEL011021, AAEL011021	GATA zinc finger domain-containing protein 1
LOC5572338	209910312	0.253711	0.561456	4.28011	0.379761	0.49851	0.484033	P378L	CAT	1	DIV	AaeL_AAEL009725, AAEL009725	zinc finger protein 366
LOC5578703	35917628	0.859341	0.606576	4.27189	0.241699	0.470661	0.397265	V10G	GT	1	DIV	AaeL_AAEL013822, AAEL013822	Fanconi anemia group M protein
LOC5569417	42871968	0.175175	0.00984252	4.26257	0.288915	0.0199183	0.15231	S365P	TC	1	IMM	AaeL_AAEL017523, AAEL015215, AAEL017523, TOLL4	protein toll|toll-related protein Toll1y
LOC5577498	192112856	0.409231	0.152993	4.25447	0.481509	0.259956	0.370829	P448T	CA	1	PROT	AaeL_AAEL003194, AAEL003194	xaa-Pro aminopeptidase ApepP
LOC5572739	194375987	0.0581255	0.268766	4.24991	0.112274	0.400128	0.318279	K88E	AG	1	RRTT	AaeL_AAEL010010, AAEL010010	zinc finger and BTB domain-containing protein 41
LOC110674322	218141511	0.228947	0.0358852	4.24928	0.35503	0.0739645	0.212535	*202W	AG	1	DIV		LOW QUALITY PROTEIN: protein disulfide-isomerase TMX3-like
LOC5574144	68942353	0.361757	0.646215	4.24056	0.475405	0.4572	0.499788	I217T	GA	1	DIV	AaeL_AAEL010957, AAEL010957	coagulation factor X
LOC5578897	290701033	0.305198	0.0806973	4.24032	0.424383	0.148155	0.295583	T556I	CT	1	PROT		aminopeptidase N
LOC23687795	197232085	0.659858	0.37598	4.22999	0.447574	0.471655	0.499566	S138E	GI	1	RRTT		LOW QUALITY PROTEIN: ribonucleoside-diphosphate reductase subunit M2
LOC5571624	218629152	0.316215	0.0884876	4.21324	0.435388	0.166805	0.322771	Q176P	AC	1	DIV	AaeL_AAEL009208, AAEL009208	zinc finger protein 853
LOC5576401	271612446	0.587669	0.84237	4.17957	0.484846	0.265603	0.413564	A528G	GC	1	TRP	AaeL_AAEL012489, AAEL012489	nuclear pore complex protein Nup133
LOC5578689	188994492	0.903863	0.673837	4.17152	0.174047	0.440387	0.320972	E291G	CT	1	PROT	AaeL_AAEL003631, AAEL003631, CLIPB41	serine protease easter|putative prophenoloxidase activating protein
LOC5574257	74166964	1	0.853558	4.15267	0	0.250865	0.131354	S380C	AT	1	UNK	AaeL_AAEL011023, AAEL011023	uncharacterized protein LOC5574257
LOC110674773	69063150	0.858919	0.611201	4.14204	0.248179	0.48	0.421963	H785Q	CA	1	UNK		uncharacterized protein LOC110674773
LOC5578897	290701032	0.295365	0.0770928	4.13377	0.41707	0.141612	0.284311	T556A	AG	1	PROT		aminopeptidase N
LOC5567112	22534974	0.0319149	0.216795	4.12829	0.0560281	0.342413	0.223887	Q496R	AG	1	UNK	AaeL_AAEL005826, AAEL005826	uncharacterized protein LOC5567112
LOC5568329	28253792	0.296243	0.5723	4.0857	0.417108	0.487628	0.494584	S933T	AT	1	DIV	AaeL_AAEL001099, AAEL001099	integrator complex subunit 6
LOC110681520	211886191	0.151872	0.400673	4.07887	0.26122	0.479474	0.411678	G802S	GA	1	MIT		glycerol-3-phosphate acyltransferase 1, mitochondrial-like
LOC5573055	272124141	0.793385	0.530229	4.07673	0.328181	0.497546	0.445493	Q796L	AT	1	DIV	AaeL_AAEL010252, AAEL010252	putative protein tag-278
LOC5577040	239267268	0.0233645	0.197723	4.07424	0.0502179	0.313027	0.173723	A199T	GA	1	DIV	AaeL_AAEL012956, AAEL012956	limulus clotting factor C|serine protease 55
LOC5574628	215270248	0	0.143408	4.07169	0	0.239198	0.168038	R957L	CA	1	DIV	AaeL_AAEL011261, AAEL011261	yemanuclein
LOC5577657	290954366	0.1423	0.387566	4.07084	0.250668	0.477171	0.359291	L290M	TA	1	PROT		LOW QUALITY PROTEIN: melanization protease 1
LOC5564150	68186974	0.400861	0.152485	4.06352	0.480256	0.264368	0.392657	S438L	GA	1	DIV	AaeL_AAEL011921, AAEL011921, AAEL014330	F-box/LRR-repeat protein 4
LOC5577024	91750559	0.647753	0.882984	4.06201	0.456166	0.206443	0.342653	L76Q	AT	1	DIV	AaeL_AAEL012935, AAEL012935	protein phosphatase Slingshot
LOC5576289	213219812	0.0738813	0.287431	4.06159	0.1376	0.401235	0.296025	D577G	TC	1	TRP	AaeL_AAEL012443, AAEL012443	organic cation transporter protein
LOC5572334	209764399	0.102414	0.314556	4.04499	0.185604	0.433219	0.341016	P159Q	GAT	1	PROT	AaeL_AAEL009726, AAEL009726	serine protease 7
LOC5565579	271421665	0.567206	0.821919	4.03552	0.489482	0.282732	0.427251	Q99E	CG	1	Redox	AaeL_AAEL014890, AAEL014890, CYP6CC1	cytochrome P450 (CYP6CC1)
LOC5572579	207188256	0.142017	0	4.03461	0.242275	0	0.135357	A265G	CG	1	DIV	AaeL_AAEL009904, AAEL009904	stress response protein NST1
LOC110674238	307175810	0.203291	0.0270315	4.02473	0.337766	0.0528245	0.188804	C158S	TA	1	RRTT	AaeL_AAEL004639, AAEL004639	histone deacetylase 11
LOC5573040	43274070	0.485816	0.753664	4.01949	0.499953	0.373186	0.459744	T457A	GA	1	DIV	AaeL_AAEL010214, AAEL010214	coiled-coil domain-containing protein 151
LOC5571379	59113483	0.211583	0.473169	4.01354	0.341797	0.498095	0.45442	A1638T	CT	1	DIV	AaeL_AAEL009022, AAEL009022, AAEL017420	Ca(2+)/calmodulin-responsive adenylate cyclase
LOC5570651	53383863	0.161376	0.409974	4.00133	0.272043	0.482104	0.403817	Q778L	AT	1	DIV	AaeL_AAEL008465, AAEL008465	gamma-tubulin complex component 3 homolog
LOC5580082	243204770	0.140377	0	3.99096	0.241514	0	0.134215	S832W	GC	1	UNK	AaeL_AAEL002146, AAEL002146	uncharacterized protein LOC5580082
LOC5578703	35917621	0.881322	0.64836	3.98859	0.209135	0.448411	0.372336	H8Y	TC	1	DIV	AaeL_AAEL013822, AAEL013822	Fanconi anemia group M protein
LOC110674315	210550784	0.349325	0.623813	3.98685	0.452663	0.469837	0.497257	D151G	AG	1	UNK		uncharacterized protein LOC110674315
LOC5563999	272074128	0.328571	0.102725	3.98645	0.441224	0.188882	0.286351	E1187Q	GC	1	UNK	AaeL_AAEL014260, AAEL014260	uncharacterized protein LOC5563999
LOC5576896	129070259	0.199574	0.025909	3.98583	0.321326	0.0498782	0.200381	H46Y	GA	1	RRTT	AaeL_AAEL003039, AAEL003039	60S ribosomal export protein NMD3|NMD protein
LOC5575949	284696854	0.259471	0.0587423	3.98184	0.390576	0.110259	0.238998	E417G	TC	1	TRP	AaeL_AAEL012386, AAEL012386	probable multidrug resistance-associated protein lethal(2)03659
LOC5575949	284694184	0.186093	0.440498	3.97815	0.30759	0.49266	0.433474	E1267D	TG	1	TRP	AaeL_AAEL012386, AAEL012386	probable multidrug resistance-associated protein lethal(2)03659
LOC5567571	125897973	0.642506	0.876829	3.97709	0.466392	0.21643	0.371895	N820S	GA	1	UNK	AaeL_AAEL006165, AAEL006165, AAEL006170	putative uncharacterized protein DDB_G0282129|putative uncharacterized protein DDB_G0291812|uncharacterized protein LOC5567571
LOC5566778	47437555	0.527381	0.25974	3.97	0.499314	0.383588	0.466469	N772K	GT	1	DIV	AaeL_AAEL005639, AAEL005639	ER degradation-enhancing alpha-mannosidase-like protein 2
LOC5576117	304742416	1	1	3.96918	0.0530579	0.295431	0.186483	V797G	CGT	1	UNK	AaeL_AAEL002786, AAEL002786	uncharacterized protein YFR016C
LOC5569417	42871981	0.168495	0.0116732	3.96889	0.280409	0.0242878	0.155066	L369S	TC	1	IMM	AaeL_AAEL017523, AAEL015215, AAEL017523, TOLL4	protein toll|toll-related protein Toll1y
LOC5576373	73022636	0.0369489	0.220094	3.96249	0.0715125	0.332243	0.214952	V2711F	GT	1	CYT/STR	AaeL_AAEL012467, AAEL012467	mucin-5AC
LOC5566229	3135505	0.445572	0.190747	3.96089	0.49574	0.305161	0.424016	V369A	AG	1	DIV	AaeL_AAEL005271, AAEL005271	rab11 family-interacting protein 5
LOC5567041	121973005	0.0142857	0.173993	3.95818	0.019998	0.255526	0.164648	K4R	AG	1	PROT	AaeL_AAEL005787, AAEL005787	serine protease easter
LOC5575834	182533	0.984375	0.823085	3.95715	0.0388197	0.291805	0.231912	M30T	GA	1	DIV	AaeL_AAEL012104, AAEL012104	tetratricopeptide repeat protein 21B
LOC5574257	74165641	0.18848	0.442442	3.95326	0.310002	0.494121	0.440089	V690A	AG	1	UNK	AaeL_AAEL011023, AAEL011023	uncharacterized protein LOC5574257
LOC5570771	64294942	0.414391	0.166447	3.94917	0.487017	0.293269	0.414404	G150E	GA	1	DIV	AaeL_AAEL004514, AAEL004514, AAEL008521	protein sel-1 homolog 1
LOC5577037	239250337	0.894444	0.668899	3.94646	0.181614	0.447407	0.367815	G296R	TC	1	DIV	AaeL_AAEL012953, AAEL012953	ovochymase-2|polyserase-2
LOC5572545	91868547	0.861331	1	3.94554	0.236013	0	0.134995	A1432V	AG	1	TRP	AaeL_AAEL009871, AAEL009871	protein xmas-2
LOC5568525	295674895	0.247053	0.0523626	3.94285	0.339744	0.099723	0.253694	F1409L	AG	1	UNK	AaeL_AAEL005066, AAEL005066	uncharacterized protein LOC5568525
LOC5579269	30464781	0.477624	0.743391	3.93446	0.498938	0.377895	0.468977	R382Q	AG	1	RRTT	AaeL_AAEL015640, AAEL015640	transcription factor IIIA
LOC5575872	142518889	0.301471	0.571528	3.92835	0.425078	0.490081	0.499808	N43K	TA	1	Redox	AaeL_AAEL012138, AAEL012138	delta(24)-sterol reductase
LOC5565136	306737695	1	0.862103	3.92501	0	0.260963	0.115935	L123P	CT	1	RRTT	AaeL_AAEL004648, AAEL004648	protein atonal
LOC5565143	307214413	0.280919	0.0732057	3.92363	0.413318	0.135751	0.281951	I144V	TC	1	DIV	AaeL_AAEL004607, AAEL004607	adenylyltransferase and sulfurtransferase MOCS3|MOCS3_AEDAE|Molybdenum cofactor synthesis protein 3
LOC5578299	84607141	0.166667	0.0116279	3.92276	0.277778	0.024996	0.145748	P397F	CI	1	MET
LOC5567085	201727600	0.0699187	0.275397	3.91755	0.130603	0.403408	0.297521	S1027T	AT	1	PROT	AaeL_AAEL005806, AAEL005806, AAEL015248	aminopeptidase N
LOC5572416	276091186	0.477621	0.742599	3.91292	0.498671	0.382934	0.477839	A126T	TC	1	CYT/STR	AAEL009791	cuticle protein
LOC5576801	290625137	0.601211	0.330328	3.90976	0.483507	0.446273	0.49681	A507D	CA	1	PROT	AaeL_AAEL012778, AAEL012778	aminopeptidase N
LOC5578982	203887963	0.0241518	0.192898	3.90322	0.0494919	0.32	0.203579	G2369S	GA	1	UNK	AaeL_AAEL003780, AAEL003780, AAEL003795, AAEL003798	uncharacterized protein LOC5578982
LOC5577659	290933988	1	0.863095	3.89866	0	0.23759	0.170693	L11V	CG	1	PROT	AaeL_AAEL003253, AAEL003253, CLIPB13B	melanization protease 1
LOC5565159	306694292	0.978495	0.792088	3.89667	0.167586	0.364448	0.293599	E130D	TCG	1	RRTT	AaeL_AAEL004613, AAEL004613	phenylalanine--tRNA ligase beta subunit
LOC5569417	42871974	0.167376	0.0123967	3.89489	0.278904	0.0253658	0.153262	N367H	AC	1	IMM	AaeL_AAEL017523, AAEL015215, AAEL017523, TOLL4	protein toll|toll-related protein Toll1y
LOC5577401	194089153	0.219023	0.476771	3.88605	0.344767	0.49595	0.435627	I189V	TC	1	DIV	AaeL_AAEL003176, AAEL003176	zinc finger protein weckle
LOC5570747	63938146	0.591997	0.836111	3.87479	0.480792	0.271562	0.412448	R201W	AG	1	TRP	AaeL_AAEL008530, AAEL008530	sorting nexin-29
LOC5572161	282649867	0.166208	0.0123457	3.86681	0.261727	0.0263111	0.155958	V338I	GA	1	LIPID	AaeL_AAEL009574, AAEL009574	elongation of very long chain fatty acids protein AAEL008004
LOC5566217	3079762	0.20675	0.0319149	3.86332	0.327659	0.0680969	0.206504	A312V	GA	1	MIT	AaeL_AAEL005279, AAEL005279	methionyl-tRNA formyltransferase, mitochondrial
LOC5574728	95099335	0.134615	0	3.83793	0.20355	0	0.0990806	V248L	GT	1	MET	AaeL_AAEL011367, AAEL011367	GDP-D-glucose phosphorylase 1
LOC5566747	73292742	0.0446105	0.229294	3.83689	0.0861552	0.359862	0.242617	Y386C	AG	1	RRTT	AaeL_AAEL005606, AAEL005606	BTB/POZ domain-containing protein 6|uncharacterized protein LOC5566747
LOC5565932	295293853	0.602478	0.334615	3.83195	0.479114	0.447447	0.492705	I793T	AG	1	PROT	AaeL_AAEL005076, AAEL005076	endoplasmic reticulum aminopeptidase 2
LOC5564602	150230236	0.403017	0.161989	3.8143	0.484198	0.277778	0.401235	I341S	AC	1	UNK	AaeL_AAEL014522, AAEL014522	uncharacterized protein LOC5564602
LOC5578982	203887964	0.0218471	0.18449	3.80608	0.0444215	0.307846	0.191851	G2369D	GA	1	UNK	AaeL_AAEL003780, AAEL003780, AAEL003795, AAEL003798	uncharacterized protein LOC5578982
LOC5569936	51844375	0.595943	0.329709	3.79685	0.483471	0.440832	0.497267	P41Q	GT	1	UNK	AaeL_AAEL008025, AAEL008025	uncharacterized protein C6orf136 homolog
LOC5578703	35917622	0.880976	0.656417	3.77971	0.209751	0.448342	0.369846	C8Y	AG	1	DIV	AaeL_AAEL013822, AAEL013822	Fanconi anemia group M protein
LOC5575651	285867281	0.215961	0.0385109	3.7791	0.3478	0.0768	0.217639	T4148A	TC	1	DIV	AaeL_AAEL011975, AAEL011975, AAEL014266	ubiquitin carboxyl-terminal hydrolase 34
LOC110674149	280153972	0.236172	0.521852	3.76864	0.386019	0.623682	0.533123	E308V	ACT	1	TRP		heat shock protein 70 A1-like
LOC5576532	285508202	0.177348	0.0193548	3.75517	0.276753	0.0508129	0.170263	E175K	CT	1	DIV	AaeL_AAEL012579, AAEL012579	aspartate aminotransferase, cytoplasmic
LOC5579817	8639774	0.601705	0.337114	3.75051	0.48	0.445337	0.494954	P326L	GA	1	DIV	AaeL_AAEL005531, AAEL005531	venom allergen 5
LOC5568329	28253741	0.252235	0.509687	3.75021	0.384851	0.499781	0.474351	S950T	AT	1	DIV	AaeL_AAEL001099, AAEL001099	integrator complex subunit 6
LOC5565936	298361839	0	0.130808	3.73712	0	0.232202	0.186919	V997F	GT	1	DIV	AaeL_AAEL005047, AAEL005047	TELO2-interacting protein 1 homolog
LOC5565263	145483718	0.150338	0.00773196	3.73097	0.250865	0.0136048	0.126965	P79Q	GT	1	DIV	AaeL_AAEL004707, AAEL004707	hematopoietically-expressed homeobox protein hhex
LOC110677088	431626692	0.491379	0.0344828	12.674	0.499866	0.059645	0.378937	N349D	TC	2	DIV		zinc finger protein 583-like
LOC5574513	345865420	0.903092	0.415812	12.456	0.165289	0.485898	0.480573	L44F	AG	2	DIV	AaeL_AAEL011186, AAEL011186	transmembrane protein 231
LOC23687531	400639054	0.086711	0.559295	12.0617	0.163379	0.4928	0.457329	V5M	CT	2	UNK	AaeL_AAEL017111, AAEL017111, AAEL801185	uncharacterized protein LOC23687531
LOC5577937	450791861	0.141017	0.627312	11.8233	0.235537	0.459184	0.476625	S284N	CT	2	DIV	AaeL_AAEL013417, AAEL013417	angiopoietin-related protein 1
LOC5577937	450791867	0.141017	0.626016	11.7719	0.235537	0.46281	0.474174	L282P	AG	2	DIV	AaeL_AAEL013417, AAEL013417	angiopoietin-related protein 1
LOC5577937	450791868	0.12821	0.584325	10.8097	0.216961	0.484234	0.45995	L282F	GA	2	DIV	AaeL_AAEL013417, AAEL013417	angiopoietin-related protein 1
LOC110677088	431626698	0.428819	0.03125	10.6483	0.489187	0.0532933	0.343041	Q347K	GT	2	DIV		zinc finger protein 583-like
LOC5571275	22224961	0.0943878	0.527309	10.4563	0.172336	0.498491	0.416701	S124T	CG	2	DIV	AaeL_AAEL001577, AAEL001577	neurogenic locus notch homolog protein 1
LOC110675195	324899134	0	0.358289	10.4351	0	0.459791	0.294052	N21T	TG	2	UNK		uncharacterized protein LOC110675195
LOC5570904	262939463	0.643786	1	10.3677	0.456311	0	0.295282	C186F	AC	2	CSR	AaeL_AAEL001487, AAEL001487	general odorant-binding protein 45-like
LOC5569108	234456168	0.97191	0.592361	10.133	0.0698383	0.484808	0.322903	F578L	GC	2	UNK		uncharacterized protein LOC5569108
LOC5567997	438644325	0.772045	0.335366	9.32444	0.354484	0.445791	0.498533	M514V	TC	2	DIV	AaeL_AAEL006438, AAEL006438	probable dolichyl pyrophosphate Man9GlcNAc2 alpha-1,3-glucosyltransferase
LOC23687770	329065447	0.511204	0.105882	9.30684	0.5	0.189343	0.363007	A266V	GA	2	UNK	AaeL_AAEL017350, AAEL017350	uncharacterized protein LOC23687770
LOC5570381	234708032	0.465857	0.0764957	9.27407	0.49827	0.135634	0.422975	A258S	GT	2	RRTT		LOW QUALITY PROTEIN: trichohyalin
LOC5575549	433727332	0.576803	0.15881	9.10228	0.492694	0.261138	0.433154	E94V	AT	2	PROT	AaeL_AAEL002672, AAEL002672	matrix metalloproteinase-19
LOC5568620	398767815	0.417041	0.0647542	8.30499	0.485659	0.113446	0.320381	R127K	GA	2	UNK	AaeL_AAEL006964, AAEL006964	uncharacterized protein LOC5568620
LOC5565773	281316581	0.574483	0.178121	8.20315	0.489026	0.289494	0.458325	N22D	TC	2	DIV	AaeL_AAEL004987, AAEL004987	putative beta-carotene-binding protein
LOC5574891	4585086	0.02	0.330201	8.16814	0.0377219	0.444444	0.348932	V14E	TA	2	CSR	AaeL_AAEL011491, AAEL011491	general odorant-binding protein 67
LOC5573478	25996703	0.883534	0.508208	8.16198	0.205516	0.497589	0.420293	V207M	AG	2	DIV	AaeL_AAEL010520, AAEL010520	nodal modulator 1
LOC5575181	367806851	0.849548	0.467246	7.98884	0.255	0.496014	0.482693	H526Y	TC	2	DIV	AaeL_AAEL000370, AAEL000370	peroxisomal acyl-coenzyme A oxidase 3
LOC5572922	264713651	0.631596	0.956315	7.93097	0.465974	0.0841739	0.314299	S16F	AI	2	MIT	AaeL_AAEL010141, AAEL010141	ATP synthase mitochondrial F1 complex assembly factor 2
LOC5575549	433727338	0.547297	0.164583	7.86917	0.497167	0.274449	0.433154	G96D	GA	2	PROT	AaeL_AAEL002672, AAEL002672	matrix metalloproteinase-19
LOC5566291	55909343	0.328493	0.722912	7.70468	0.452978	0.403466	0.485706	A1043G	CG	2	SigT	AaeL_AAEL000737, AAEL000727, AAEL000737	rab GTPase-activating protein 1-like
LOC5571643	300328493	0.10049	0.452679	7.6609	0.166227	0.495478	0.403306	Q61H	TA	2	CYT/STR	AaeL_AAEL001653, AAEL001653	ankyrin repeat domain-containing protein 49
LOC5569525	470687501	0.611161	0.224167	7.6152	0.474939	0.35124	0.482422	G18V	GT	2	TRP	AaeL_AAEL007709, AAEL007709, GPRGBB3	gamma-aminobutyric acid type B receptor subunit 2
LOC5574884	4432077	0.712202	0.989362	7.49831	0.412562	0.027392	0.23188	F3L	CG	2	UNK	AaeL_AAEL011499, AAEL011499	uncharacterized protein LOC5574884
LOC5573501	315000566	0.51369	0.147923	7.4901	0.499561	0.250605	0.431738	S3301*	CG	2	MET		maltase 1
LOC5575658	466920521	0.0904121	0.429924	7.35167	0.148556	0.490414	0.342653	V244I	GA	2	DIV	AaeL_AAEL002693, AAEL002693	venom allergen 5.02
LOC5574886	4562046	0.041239	0.346645	7.32691	0.0768	0.455219	0.305503	T18S	GC	2	CSR	AaeL_AAEL011487, AAEL011487	general odorant-binding protein 67
LOC5569525	470687506	0.592158	0.218554	7.12994	0.482959	0.35751	0.484032	T20P	AC	2	TRP	AaeL_AAEL007709, AAEL007709, GPRGBB3	gamma-aminobutyric acid type B receptor subunit 2
LOC5579486	93208449	0.318182	0.696488	7.05727	0.433884	0.431191	0.499671	H280Q	TA	2	PROT	AaeL_AAEL015294, AAEL015294	chymotrypsin-2|salivary chymotrypsin-like enzyme
LOC5568169	462860239	0.396721	0.769126	7.03309	0.478203	0.367612	0.484642	F33I	TA	2	UNK	AaeL_AAEL006620, AAEL006620	uncharacterized protein LOC5568169
LOC5576295	285921479	0.14429	0.496479	7.02448	0.242388	0.499976	0.464879	A218T	GA	2	DIV		LOW QUALITY PROTEIN: unconventional myosin-IXb
LOC5566999	436023308	0.282852	0.659014	7.00484	0.410009	0.450139	0.499012	K327R	CT	2	PROT	AaeL_AAEL005748, AAEL005748	elastase-1
LOC5565367	290400816	0.855724	0.506094	6.94546	0.246948	0.49981	0.444444	T419I	TC	2	MIT	AaeL_AAEL004778, AAEL004778	very long-chain specific acyl-CoA dehydrogenase, mitochondrial
LOC5574886	4562043	0.0390316	0.328927	6.91353	0.0730652	0.44609	0.288305	V19A	AG	2	CSR	AaeL_AAEL011487, AAEL011487	general odorant-binding protein 67
LOC5566291	55909352	0.342013	0.715227	6.90473	0.460224	0.409164	0.48875	A1040G	CG	2	SigT	AaeL_AAEL000737, AAEL000727, AAEL000737	rab GTPase-activating protein 1-like
LOC5565905	459634480	0.681818	0.308647	6.88329	0.431711	0.430045	0.497738	P247T	CA	2	UNK	AaeL_AAEL000683, AAEL000683	uncharacterized protein LOC5565905
LOC5565551	114852061	0.344175	0.0490476	6.81981	0.460507	0.101233	0.309256	K163N	GC	2	DIV	AaeL_AAEL014714, AAEL014714	MIT domain-containing protein 1
LOC5571821	86671357	0.236305	0.601668	6.78536	0.360449	0.479662	0.489886	A98T	CT	2	TRP	AaeL_AAEL001691, AAEL001691	proton-coupled folate transporter
LOC5578870	197971668	0.726232	0.357356	6.78258	0.398695	0.452728	0.495406	H732Y	TC	2	UNK	AaeL_AAEL003738, AAEL003738	uncharacterized protein LOC5578870
LOC5565772	281263729	0	0.240085	6.75528	0	0.361373	0.225751	Q380H	TA	2	IMM	AaeL_AAEL004979, AAEL004979, CLIPD2	proclotting enzyme
LOC5570953	2796038	0.635599	0.26827	6.74496	0.457658	0.382041	0.496604	N61D	TC	2	UNK	AaeL_AAEL008675, AAEL008675	uncharacterized protein LOC5570953
LOC5570873	215813629	0.256707	0.622669	6.73219	0.369482	0.469649	0.495293	L40I	CA	2	UNK	AaeL_AAEL008647, AAEL008647	uncharacterized protein LOC5570873
LOC5568612	399164690	1	0.761278	6.71575	0	0.360841	0.24393	K143N	TA	2	RRTT	AaeL_AAEL006965, AAEL006965	nucleolar protein 58
LOC5572907	224748066	0.274351	0.016129	6.65895	0.396694	0.0294052	0.200716	A26V	CT	2	DIV	AaeL_AAEL010118, AAEL010118	kelch domain-containing protein 4
LOC5570091	56612545	0.218166	0.574962	6.60139	0.341501	0.491111	0.465374	K275T	TG	2	RNA_PROC	AaeL_AAEL001326, AAEL001326	U7 snRNA-associated Sm-like protein LSm11
LOC5578209	15102766	0.768067	1	6.51974	0.356228	0	0.156481	I271L	TA	2	UNK	AaeL_AAEL003482, AAEL003482	uncharacterized protein LOC5578209
LOC5576975	213390063	0.325322	0.04523	6.46359	0.437613	0.0894884	0.296681	K701E	TC	2	DIV	AaeL_AAEL003071, AAEL003071	pseudouridylate synthase 7 homolog
LOC5568085	468107720	0.405856	0.760903	6.4516	0.473373	0.368025	0.493005	S678P	GA	2	UNK	AaeL_AAEL006513, AAEL006513, AAEL006517, AAEL006527	uncharacterized protein LOC5568085
LOC5565694	260804635	0.18254	0.527021	6.44871	0.292912	0.498894	0.458127	G347E	CT	2	TRP	AaeL_AAEL004923, AAEL004923	neuronal acetylcholine receptor subunit beta-3
LOC5568612	399164680	1	0.770833	6.44025	0	0.350464	0.223706	S140N	AG	2	RRTT	AaeL_AAEL006965, AAEL006965	nucleolar protein 58
LOC5572663	276604704	0.0254237	0.283534	6.35481	0.0593503	0.399357	0.254449	I546V	AG	2	MIT	AaeL_AAEL001853, AAEL001853	LOW QUALITY PROTEIN: mitochondrial Rho GTPase
LOC5571537	419156371	0.363539	0.719061	6.34358	0.459515	0.4032	0.493553	E407K	AG	2	Redox	AaeL_AAEL009128, AAEL009128, CYP6M6	cytochrome P450 (CYP6M6)
LOC110675643	72227463	0.809351	0.467286	6.31843	0.317925	0.498085	0.474802	H693Y	AG	2	DIV	AaeL_AAEL004896, AAEL004896	probable elongator complex protein 2
LOC5578061	199143390	0.241985	0.00738916	6.28959	0.365959	0.015463	0.219952	E183K	CT	2	DIV	AaeL_AAEL013503, AAEL013503	leukocyte receptor cluster member 1 homolog
LOC5568085	468107721	0.416074	0.76491	6.27797	0.477557	0.361882	0.490243	N677K	TA	2	UNK	AaeL_AAEL006513, AAEL006513, AAEL006517, AAEL006527	uncharacterized protein LOC5568085
LOC5575489	29001479	0.0223881	0.274536	6.2744	0.0516877	0.399003	0.293525	T721N	CA	2	UNK	AaeL_AAEL011867, AAEL011867	uncharacterized protein LOC5575489
LOC110676001	125694254	0.594298	0.244792	6.25971	0.479394	0.368508	0.483184	N291S	TC	2	UNK		uncharacterized protein LOC110676001
LOC5579486	93208494	0.299132	0.0360685	6.197	0.417399	0.0688776	0.256394	M265I	CT	2	PROT	AaeL_AAEL015294, AAEL015294	chymotrypsin-2|salivary chymotrypsin-like enzyme
LOC5573501	315000592	0.625269	0.251445	6.19209	0.473173	0.376441	0.486677	S3310P	TCG	2	MET		maltase 1
LOC5574643	226742803	0.578762	0.889598	6.18616	0.487074	0.192841	0.387326	S755P	CT	2	DIV	AaeL_AAEL011282, AAEL011282	25S rRNA (cytosine-C(5))-methyltransferase nop2
LOC5575904	224771397	0.348807	0.0651679	6.13038	0.457967	0.121928	0.305274	D474A	AC	2	DIV	AaeL_AAEL012145, AAEL012145	nuclear factor related to kappa-B-binding protein|uncharacterized protein LOC5575904
LOC5577556	62234733	0.316563	0.666296	6.12213	0.434799	0.441976	0.49953	I251M	CA	2	UNK	AaeL_AAEL013266, AAEL013266	uncharacterized protein LOC5577556
LOC5572883	35706188	0.703635	0.354978	6.10552	0.41341	0.460113	0.499863	L574H	AT	2	SD	AaeL_AAEL010108, AAEL010108	protein fem-1 homolog B
LOC5568607	399205019	0.335254	0.057815	6.1002	0.437506	0.118571	0.329314	L38F	TG	2	RRTT	AaeL_AAEL006963, AAEL006963	SWI/SNF-related matrix-associated actin-dependent regulator of chromatin subfamily A-like protein 1
LOC5570927	261153640	0	0.216981	6.09258	0	0.339801	0.177259	V127I	CT	2	RRTT		60S ribosomal protein L15
LOC5579145	58079158	0.12252	0.435266	6.0878	0.215668	0.485898	0.370177	P1386Q	GT	2	RRTT	AaeL_AAEL014021, AAEL014021, MED23	mediator of RNA polymerase II transcription subunit 23|MED23_AEDAE|Mediator complex subunit 23
LOC5574366	235307834	0.405255	0.74871	6.05345	0.481564	0.379284	0.488544	P1222Q	TG	2	UNK	AaeL_AAEL011083, AAEL011083, AAEL801160	uncharacterized protein LOC5574366
LOC5575900	232520526	0.215135	0	6.04026	0.328181	0	0.205286	A65G	GC	2	DIV	AaeL_AAEL012146, AAEL012146	ubiquitin carboxyl-terminal hydrolase 35|ubiquitin carboxyl-terminal hydrolase 38
LOC5569108	234448935	0.674899	0.327869	6.03562	0.44128	0.438333	0.499983	K470E	GA	2	UNK		uncharacterized protein LOC5569108
LOC5574370	235397331	0.440373	0.127588	6.02916	0.49426	0.221718	0.370813	A399T	GA	2	SigT	AaeL_AAEL011084, AAEL011084, AAEL801161	guanine nucleotide exchange factor subunit Rich
LOC5566332	63508384	0.0509712	0.320024	6.0063	0.102869	0.424191	0.290494	L5540P	AG	2	CYT/STR	AaeL_AAEL005324, AAEL005324, AAEL005338	titin
LOC5578870	197969777	0.0596215	0.335108	6.00589	0.10622	0.436757	0.309642	E302K	GA	2	UNK	AaeL_AAEL003738, AAEL003738	uncharacterized protein LOC5578870
LOC5578871	197993987	0.610716	0.268333	5.96957	0.472146	0.393636	0.497871	D142G	TC	2	UNK	AaeL_AAEL003728, AAEL003728	uncharacterized protein LOC5578871
LOC5574643	226742783	0.62991	0.918248	5.96434	0.463719	0.14954	0.350771	A748V	TC	2	DIV	AaeL_AAEL011282, AAEL011282	25S rRNA (cytosine-C(5))-methyltransferase nop2
LOC5576168	111631953	0.844781	0.524662	5.95637	0.257792	0.499266	0.440658	H321D	CG	2	UNK	AaeL_AAEL012360, AAEL012360	uncharacterized protein LOC5576168
LOC5568612	399164663	1	0.788123	5.94813	0	0.325913	0.214568	E134D	CG	2	RRTT	AaeL_AAEL006965, AAEL006965	nucleolar protein 58
LOC5564469	118945863	0	0.211799	5.94594	0	0.331426	0.214331	P136T	CA	2	MIT	AaeL_AAEL014452, AAEL014452	probable medium-chain specific acyl-CoA dehydrogenase, mitochondrial|mitochondrial medium-chain acyl-CoA dehydrogenase
LOC5565693	322935891	1	0.788294	5.94331	0	0.330211	0.201584	Q350L	AT	2	RRTT	AaeL_AAEL014216, AAEL014216	transcriptional repressor CTCF
LOC5572654	275756132	0.32656	0.670578	5.94174	0.43295	0.432623	0.4998	H9R	CT	2	DIV	AaeL_AAEL001870, AAEL001870	glycerate kinase
LOC5571650	300673948	0.211538	0	5.93858	0.322416	0	0.144301	A429T	CT	2	MET	AaeL_AAEL001632, AAEL001632	laccase-5
LOC5578606	126189300	0.439408	0.7742	5.90088	0.493326	0.349991	0.484198	Q1804H	AT	2	DIV	AaeL_AAEL003594, AAEL003594, AAEL008881	kinesin-like protein KIN-7O
LOC5563731	16926350	0.105758	0.404545	5.90047	0.193352	0.479216	0.393109	W508*	GA	2	DIV	AaeL_AAEL014084, AAEL014084	LOW QUALITY PROTEIN: kinesin-like protein Klp61F
LOC5569161	134847301	0	0.208817	5.86188	0	0.301189	0.204378	G838D	GA	2	RRTT	AaeL_AAEL007417, AAEL007417	activating transcription factor 7-interacting protein 1
LOC5568140	132828709	0.0363636	0.287308	5.83847	0.0703905	0.402258	0.299596	R362L	GT	2	Redox	AaeL_AAEL006583, AAEL006583	L-ascorbate oxidase
LOC5576676	94096515	1	0.792691	5.81945	0	0.338934	0.228691	Q785K	TG	2	TRP	AaeL_AAEL012698, AAEL012698	ATP-binding cassette sub-family A member 3
LOC5568636	242070392	0.0233645	0.260417	5.80766	0.050727	0.385412	0.243823	F94L	AG	2	UNK	AaeL_AAEL006990, AAEL006990	putative phosphatidate phosphatase|uncharacterized protein T28D9.3
LOC5568003	439689528	0.261842	0.596309	5.75277	0.388955	0.481379	0.493218	L628P	TC	2	MET	AaeL_AAEL006452, AAEL006452	polypeptide N-acetylgalactosaminyltransferase 3
LOC5576981	212848604	0.504617	0.183691	5.74874	0.499937	0.300684	0.43258	G159E	CT	2	DIV		venom allergen 5
LOC5567008	436242465	0.00806452	0.223984	5.72906	0.0169479	0.33745	0.196407	V860I	CT	2	DIV	AaeL_AAEL005754, AAEL005754	cGMP-dependent protein kinase, isozyme 1
LOC5576030	384367250	0.764754	0.986772	5.71192	0.354404	0.0325644	0.205705	N75S	GA	2	DIV	AaeL_AAEL012267, AAEL012267	CD109 antigen
LOC5579145	58079156	0.136323	0.439349	5.65438	0.235721	0.488031	0.382884	S1387P	AG	2	RRTT	AaeL_AAEL014021, AAEL014021, MED23	mediator of RNA polymerase II transcription subunit 23|MED23_AEDAE|Mediator complex subunit 23
LOC5572373	397727197	0.200264	0	5.62203	0.32	0	0.165792	P668L	CT	2	DIV	AaeL_AAEL009761, AAEL009761	transmembrane and TPR repeat-containing protein CG4341|putative conserved plasma membrane protein
LOC5579486	93209225	0.61085	0.896956	5.57794	0.465112	0.198408	0.321581	S62I	AC	2	PROT	AaeL_AAEL015294, AAEL015294	chymotrypsin-2|salivary chymotrypsin-like enzyme
LOC5571773	17451335	0.265038	0.0296849	5.574	0.384649	0.0521365	0.255878	Q265E	CG	2	DIV	AaeL_AAEL009303, AAEL009303	RCC1-like G exchanging factor-like protein
LOC5569501	250706855	0.397745	0.10899	5.57295	0.475595	0.184592	0.345083	T330P	AC	2	TRP	AaeL_AAEL007691, AAEL007691	solute carrier organic anion transporter family member 3A1
LOC5568889	318779482	0.228876	0.0125786	5.57267	0.34937	0.0235261	0.19002	A14V	CT	2	CYT/STR	AaeL_AAEL007194, AAEL007194	endocuticle structural glycoprotein SgAbd-5
LOC5568093	467779766	0.299242	0.62883	5.52787	0.41114	0.463628	0.498887	A111V	GA	2	DIV	AaeL_AAEL006507, AAEL006507	probable RNA methyltransferase CG11342
LOC5572663	276604701	0.0291667	0.262312	5.52596	0.0665874	0.378703	0.245907	G545R	GA	2	MIT	AaeL_AAEL001853, AAEL001853	LOW QUALITY PROTEIN: mitochondrial Rho GTPase
LOC5568085	468108695	0.344048	0.0752444	5.51998	0.448978	0.138591	0.279397	V353I	CT	2	UNK	AaeL_AAEL006513, AAEL006513, AAEL006517, AAEL006527	uncharacterized protein LOC5568085
LOC5567997	438644313	0.77069	0.448784	5.51311	0.346512	0.494766	0.493606	K518E	CT	2	DIV	AaeL_AAEL006438, AAEL006438	probable dolichyl pyrophosphate Man9GlcNAc2 alpha-1,3-glucosyltransferase
LOC5573501	315000818	0.479934	0.171063	5.50254	0.498472	0.284799	0.410535	R3385H	GA	2	MET		maltase 1
LOC110675454	36219271	0.0664407	0.328571	5.49111	0.124444	0.463163	0.323913	G43R	GC	2	UNK		uncharacterized protein LOC110675454
LOC5572921	264726923	0.0208333	0.243791	5.48509	0.0456893	0.37348	0.231983	L6V	TG	2	TRP	AaeL_AAEL010135, AAEL010135	conserved oligomeric Golgi complex subunit 4
LOC110676612	278403886	0	0.195175	5.48024	0	0.290657	0.159208	G167R	GA	2	RRTT		DNA ligase 1-like
LOC5570349	204969369	0.242476	0.565099	5.47783	0.367583	0.49324	0.483854	E208G	TC	2	UNK	AaeL_AAEL001359, AAEL001359	uncharacterized protein LOC5570349
LOC5574835	225234663	0.0581898	0.313059	5.44792	0.11045	0.429257	0.313732	P1709Q	GT	2	DIV	AaeL_AAEL011436, AAEL011436	myosin-VIIa
LOC5566990	293832693	0.236111	0.0178571	5.44767	0.359862	0.027392	0.213367	R68*	TA	2	TRP		LOW QUALITY PROTEIN: myosin heavy chain, muscle
LOC5572891	35819785	0.342593	0.0761035	5.44041	0.449273	0.136246	0.327882	K11N	GC	2	DIV	AaeL_AAEL010099, AAEL010099	phosphoglycolate phosphatase 1B, chloroplastic
LOC5579447	115907866	0.639356	0.312727	5.42546	0.458102	0.43875	0.49926	N127S	TC	2	UNK	AaeL_AAEL015425, AAEL015425	uncharacterized protein KIAA1143 homolog
LOC5575489	29000938	0.0500563	0.297885	5.42172	0.0937883	0.403572	0.262419	E541K	GA	2	UNK	AaeL_AAEL011867, AAEL011867	uncharacterized protein LOC5575489
LOC5568174	462898133	0.42465	0.131957	5.41195	0.493321	0.23338	0.405482	W252*	GA	2	UNK	AaeL_AAEL006630, AAEL006630	uncharacterized protein LOC5568174
LOC5571275	22210524	0.465218	0.780939	5.38818	0.496777	0.315689	0.473799	S825P	GA	2	DIV	AaeL_AAEL001577, AAEL001577	neurogenic locus notch homolog protein 1
LOC5580033	402987815	0.03125	0.26087	5.36882	0.0310001	0.394605	0.265172	N67S	AG	2	UNK	AaeL_AAEL010229, AAEL010229	uncharacterized protein LOC5580033
LOC5572052	441825376	0.208256	0.00694444	5.36116	0.333453	0.015624	0.165289	S71T	AT	2	SigT	AaeL_AAEL001724, AAEL001724, GPRNNB3	G-protein coupled receptor 143
LOC5573959	430263510	0.392424	0.110884	5.34808	0.47567	0.198912	0.381615	G1500S	CT	2	DIV	AaeL_AAEL002206, AAEL002206	signal-induced proliferation-associated 1-like protein 2
LOC110675715	85381097	0.318408	0.642525	5.34755	0.429949	0.454139	0.499218	V339I	GA	2	MET	AaeL_AAEL002622, AAEL002622	vitamin K-dependent gamma-carboxylase
LOC5565318	379313299	0.0522695	0.299107	5.34603	0.0960106	0.416701	0.294103	P117S	CT	2	PROT	AaeL_AAEL004733, AAEL004733	26S proteasome non-ATPase regulatory subunit 14|26S proteasome regulatory complex subunit RPN11
LOC5578617	125448984	0.057932	0.308781	5.34063	0.113866	0.426036	0.292215	L10I	CA	2	UNK	AaeL_AAEL003602, AAEL003602	uncharacterized protein LOC5578617
LOC5569171	134993992	0.908256	0.662883	5.32861	0.317216	0.44821	0.393612	K208T	CAT	2	IMM	AaeL_AAEL007420, AAEL007420, AFXa, SRPN25	serpin B5|FXa-directed anticoagulant
LOC5571728	268296284	0	0.189616	5.32604	0	0.308574	0.182931	P508T	GT	2	UNK	AaeL_AAEL009269, AAEL009269	uncharacterized protein LOC5571728
LOC5569107	234467350	0.869237	0.580307	5.32087	0.227133	0.488723	0.414243	A67T	AG	2	UNK	AaeL_AAEL007371, AAEL007371	uncharacterized protein LOC5569107
LOC5567999	438611745	0.779576	0.466195	5.31618	0.351093	0.497609	0.485663	S555P	CT	2	DIV	AaeL_AAEL006449, AAEL006449	serine/threonine-protein kinase 40
LOC5566332	63510058	0.517154	0.82121	5.31084	0.499736	0.291011	0.432432	S4982L	AG	2	CYT/STR	AaeL_AAEL005324, AAEL005324, AAEL005338	titin
LOC5572042	227118718	0.637967	0.908526	5.30956	0.462902	0.167154	0.329822	L1743F	TC	2	SigT	AaeL_AAEL000246, AAEL000246, GPRSTN	protocadherin-like wing polarity protein stan
LOC5569501	250720080	0.331966	0.0725769	5.30368	0.444444	0.13358	0.319535	T601S	AT	2	TRP	AaeL_AAEL007691, AAEL007691	solute carrier organic anion transporter family member 3A1
LOC5564085	231396171	0.11857	0.401515	5.29322	0.207612	0.481859	0.38066	A722V	CT	2	UNK	AaeL_AAEL014303, AAEL014303	uncharacterized protein LOC5564085
LOC5576648	99052728	1	0.812012	5.28102	0	0.307902	0.164121	G293V	AC	2	Redox	AaeL_AAEL012674, AAEL012674	D-aspartate oxidase
LOC5577109	349143327	0	0.187773	5.27508	0	0.29474	0.161759	C30R	TC	2	UNK	AaeL_AAEL013006, AAEL013006	uncharacterized protein LOC5577109
LOC5566287	53289550	0.477208	0.787403	5.26832	0.498163	0.32193	0.432133	D89G	CT	2	DIV	AaeL_AAEL000726, AAEL000726	fibrinogen-like protein A
LOC5573942	429807712	0.0109268	0.212745	5.2252	0.0222194	0.33378	0.183589	S1813P	TC	2	UNK	AaeL_AAEL002230, AAEL002230, AAEL017058	uncharacterized protein LOC5573942
LOC5579486	93208521	0.268332	0.0381384	5.20614	0.391986	0.0746536	0.229423	H256Q	AT	2	PROT	AaeL_AAEL015294, AAEL015294	chymotrypsin-2|salivary chymotrypsin-like enzyme
LOC5570627	329034525	0.494118	0.799288	5.19736	0.499949	0.323303	0.453175	I403S	GT	2	DIV	AaeL_AAEL008449, AAEL008449	pollen-specific leucine-rich repeat extensin-like protein 2
LOC5578832	122877132	0.694444	0.377193	5.16405	0.427438	0.46573	0.499344	S100N	CT	2	Redox	AaeL_AAEL013871, AAEL013871	oxidoreductase-like domain-containing protein 1
LOC5571773	17451317	0.698653	0.381764	5.15972	0.42	0.473663	0.496585	Q259K	AC	2	DIV	AaeL_AAEL009303, AAEL009303	RCC1-like G exchanging factor-like protein
LOC5564328	283708335	0.0349462	0.259701	5.13516	0.062435	0.389021	0.307902	R37H	GA	2	CYT/STR	AaeL_AAEL000578, AAEL000578	tubulin glycylase 3B
LOC5569161	134847288	0	0.18254	5.13086	0	0.281951	0.189343	P834S	CT	2	RRTT	AaeL_AAEL007417, AAEL007417	activating transcription factor 7-interacting protein 1
LOC5571666	299184552	0.604814	0.289748	5.12839	0.459861	0.411174	0.497512	F541L	TA	2	UNK	AaeL_AAEL001671, AAEL001671	uncharacterized protein LOC5571666
LOC5573202	425324252	0.169888	0.464391	5.11666	0.285507	0.497919	0.417265	L125F	GA	2	DIV	AaeL_AAEL001978, AAEL001978	uroporphyrinogen-III synthase
LOC5574370	235397334	0.401108	0.123218	5.10217	0.483194	0.215734	0.359049	G400S	GA	2	SigT	AaeL_AAEL011084, AAEL011084, AAEL801161	guanine nucleotide exchange factor subunit Rich
LOC5569243	223930555	0.242669	0.027027	5.09503	0.3648	0.0481634	0.223537	Q420L	TA	2	RRTT	AaeL_AAEL007505, AAEL007505	homeobox protein araucan
LOC5567023	437039066	0.624188	0.310788	5.04909	0.470187	0.428062	0.499159	Y32F	TA	2	TRP	AaeL_AAEL005759, AAEL005759	heat shock protein 67B2
LOC5573859	304967708	0.625554	0.312132	5.04815	0.469481	0.408163	0.48777	T86S	AT	2	PROT	AaeL_AAEL010780, AAEL010780	zinc carboxypeptidase A 1
LOC5569762	474118915	0.179275	0	5.0412	0.282996	0	0.146788	E6566K	CT	2	UNK		uncharacterized protein LOC5569762|uncharacterized protein PFB0145c
LOC5577431	388679163	0.513278	0.809774	5.02711	0.499778	0.321251	0.456833	G361V	AC	2	UNK	AaeL_AAEL013174, AAEL013174	uncharacterized protein LOC5577431
LOC5574370	235397326	0.418406	0.137695	5.02632	0.488684	0.235898	0.371599	T397S	CG	2	SigT	AaeL_AAEL011084, AAEL011084, AAEL801161	guanine nucleotide exchange factor subunit Rich
LOC5577108	349150904	0.448963	0.755567	5.02513	0.49514	0.357778	0.467575	V60I	TC	2	UNK	AaeL_AAEL013003, AAEL013003	uncharacterized protein LOC5577108
LOC5568174	462898491	0.228698	0.0220588	4.99043	0.359319	0.0407986	0.204827	Q372E	CG	2	UNK	AaeL_AAEL006630, AAEL006630	uncharacterized protein LOC5568174
LOC5570328	206041540	0.0773443	0.328169	4.98834	0.142949	0.438695	0.331126	E937D	CG	2	DIV	AaeL_AAEL001387, AAEL001387	folliculin-interacting protein 2
LOC5575905	232437822	0.922928	0.672393	4.98489	0.148283	0.441315	0.336328	L195V	CA	2	UNK	AaeL_AAEL012149, AAEL012149	uncharacterized protein LOC5575905
LOC5570350	204867964	0.652573	0.341752	4.95704	0.454027	0.454447	0.499538	Y467C	TC	2	DIV	AaeL_AAEL001367, AAEL001367	72 kDa inositol polyphosphate 5-phosphatase
LOC23687976	419271436	0.0649895	0.306818	4.95662	0.114952	0.421414	0.335816	M354I	GT	2	Redox	AaeL_AAEL017556, AAEL017556	cytochrome P450 6A1
LOC5564898	157522970	0.692308	0.933844	4.92752	0.404997	0.123489	0.256054	A384T	TC	2	UNK	AaeL_AAEL014641, AAEL014638, AAEL014641	uncharacterized protein LOC5564898
LOC5570091	56612551	0.209982	0.506868	4.92117	0.330284	0.5	0.448616	V273A	AG	2	RNA_PROC	AaeL_AAEL001326, AAEL001326	U7 snRNA-associated Sm-like protein LSm11
LOC5578894	232918665	0	0.174534	4.91146	0	0.281859	0.15879	D36N	GA	2	MET	AaeL_AAEL013900, AAEL013900	probable 3',5'-cyclic phosphodiesterase pde-5
LOC5568092	467782590	0.27054	0.0450899	4.91124	0.400273	0.0846819	0.28982	H146Y	GA	2	DIV	AaeL_AAEL006515, AAEL006515	pre-miRNA 5'-monophosphate methyltransferase
LOC5575574	433737036	1	0.825786	4.90273	0	0.279397	0.146967	A193V	TC	2	CYT/STR	AaeL_AAEL002665, AAEL002665	72 kDa type IV collagenase
LOC5577462	186076351	0.235413	0.0270087	4.8951	0.354323	0.0529409	0.207045	V40L	CA	2	DIV	AaeL_AAEL013211, AAEL013211	triokinase/FMN cyclase
LOC5573660	98256230	0.225127	0.0220176	4.89404	0.362034	0.0426843	0.220158	S972A	TG	2	RRTT	AaeL_AAEL010646, AAEL010646, AAEL010648	protein dead ringer
LOC5577109	349143322	0	0.173521	4.8838	0	0.270779	0.148777	A28V	CT	2	UNK	AaeL_AAEL013006, AAEL013006	uncharacterized protein LOC5577109
LOC23687531	400639023	0.353164	0.661145	4.87783	0.453407	0.446208	0.498512	F15C	CA	2	UNK	AaeL_AAEL017111, AAEL017111, AAEL801185	uncharacterized protein LOC23687531
LOC5574370	235389844	0.185169	0.474806	4.87714	0.304688	0.497081	0.457932	T83S	CG	2	SigT	AaeL_AAEL011084, AAEL011084, AAEL801161	guanine nucleotide exchange factor subunit Rich
LOC5576424	322684970	0.375488	0.682705	4.87016	0.470348	0.428348	0.495609	T367R	GC	2	DIV	AaeL_AAEL012524, AAEL012524	luciferin 4-monooxygenase
LOC5575904	224771420	0.38803	0.120567	4.85223	0.471917	0.222725	0.359862	P482S	CT	2	DIV	AaeL_AAEL012145, AAEL012145	nuclear factor related to kappa-B-binding protein|uncharacterized protein LOC5575904
LOC5565973	171237225	0.180104	0.467108	4.84179	0.298526	0.495616	0.44081	D109E	CG	2	DIV	AaeL_AAEL015022, AAEL015022	myrosinase 1
LOC5569501	250720247	0.500636	0.207368	4.83914	0.499971	0.325413	0.455227	D656E	CG	2	TRP	AaeL_AAEL007691, AAEL007691	solute carrier organic anion transporter family member 3A1
LOC5576424	322684612	0.444729	0.162732	4.83848	0.49446	0.27	0.420899	T248A	AG	2	DIV	AaeL_AAEL012524, AAEL012524	luciferin 4-monooxygenase
LOC5579988	37838080	0.352703	0.659091	4.83298	0.448932	0.452098	0.499618	A32S	CA	2	MET	AaeL_AAEL001732, AAEL001732	decaprenyl-diphosphate synthase subunit 2
LOC5569020	150529615	0.369637	0.675692	4.83186	0.465642	0.439758	0.497758	V367I	TC	2	UNK	AaeL_AAEL010188, AAEL007311, AAEL010188	uncharacterized protein LOC5569020
LOC5565897	458513916	0.697826	0.393191	4.81889	0.421717	0.472163	0.499159	M219L	GT	2	LIPID	AaeL_AAEL000686, AAEL000686	lipase member H-B
LOC5569161	134847286	0	0.17095	4.81371	0	0.263114	0.173568	V833A	TC	2	RRTT	AaeL_AAEL007417, AAEL007417	activating transcription factor 7-interacting protein 1
LOC5574676	331491699	0.0491886	0.274157	4.80871	0.0836719	0.403629	0.273643	S191G	TC	2	CYT/STR	AaeL_AAEL011317, AAEL011317	actin-like protein 6A
LOC5573007	194389890	0.154328	0.432533	4.8075	0.243194	0.49169	0.42136	L702H	TA	2	RRTT	AaeL_AAEL001921, AAEL001921, AAEL001925, AAEL015517	DNA N6-methyl adenine demethylase
LOC5574710	93002673	0.412129	0.71453	4.78972	0.484297	0.407761	0.475255	I341M	CT	2	MET	AaeL_AAEL009970, AAEL009970	apyrase
LOC5577220	321529624	0.0718055	0.311785	4.78717	0.133141	0.428453	0.313926	A8S	CA	2	TRP	AaeL_AAEL003132, AAEL003132	intraflagellar transport protein 52 homolog
LOC5574537	194678999	0.586119	0.284726	4.76426	0.483582	0.407036	0.490312	S55N	CT	2	RRTT	AaeL_AAEL011212, AAEL011212	NF-X1-type zinc finger protein NFXL1
LOC5574366	235309721	0.0866238	0.334201	4.75766	0.157104	0.44183	0.329672	A593V	GA	2	UNK	AaeL_AAEL011083, AAEL011083, AAEL801160	uncharacterized protein LOC5574366
LOC5573660	98256239	0.27866	0.0528075	4.7575	0.403817	0.0990198	0.265056	L975M	TA	2	RRTT	AaeL_AAEL010646, AAEL010646, AAEL010648	protein dead ringer
LOC5567454	301883396	0.272795	0.0496392	4.74999	0.397058	0.0911883	0.234628	S311A	AC	2	DIV	AaeL_AAEL000944, AAEL000944	transmembrane protein 214
LOC5563747	121153727	0.803284	0.988372	4.73671	0.315486	0.0229854	0.151283	E694D	TG	2	DIV	AaeL_AAEL014093, AAEL014093, AAEL014097	TBC1 domain family member 9
LOC5571689	112980581	0.153719	0.428977	4.73533	0.272921	0.493827	0.405067	K209Q	TG	2	DIV	AaeL_AAEL009219, AAEL009219	flocculation protein FLO11
LOC5577210	337829573	0.0681818	0.303846	4.73329	0.127066	0.423064	0.304906	R40T	CG	2	DIV	AaeL_AAEL013088, AAEL013088	zinc finger matrin-type protein 5
LOC5575489	29001514	0.0181818	0.211048	4.73052	0.0373696	0.326824	0.245547	E733Q	GC	2	UNK	AaeL_AAEL011867, AAEL011867	uncharacterized protein LOC5575489
LOC5565770	281367393	0.858554	0.587713	4.72863	0.2473	0.486291	0.435501	P562H	TG	2	RRTT	AaeL_AAEL004986, AAEL004986	protein SMG5
LOC5565861	445105635	0.26049	0.0432749	4.72742	0.390054	0.0753556	0.247036	S216A	AC	2	UNK	AaeL_AAEL005030, AAEL005030	uncharacterized protein LOC5565861
LOC5578584	117299828	0.257123	0.0417093	4.71416	0.381072	0.0765652	0.232862	P891S	CT	2	DIV	AaeL_AAEL013770, AAEL013770	PR domain zinc finger protein 1
LOC5567997	438644306	0.737374	0.440263	4.7083	0.383359	0.492295	0.496793	D520G	CI	2	DIV	AaeL_AAEL006438, AAEL006438	probable dolichyl pyrophosphate Man9GlcNAc2 alpha-1,3-glucosyltransferase
LOC5569975	231091592	0.0676768	0.302016	4.70655	0.139069	0.41701	0.30352	Y755F	AT	2	DIV	AaeL_AAEL008061, AAEL008061	GPI ethanolamine phosphate transferase 1
LOC5572042	227112875	0.591248	0.860382	4.7011	0.483327	0.238939	0.392926	T279S	TA	2	SigT	AaeL_AAEL000246, AAEL000246, GPRSTN	protocadherin-like wing polarity protein stan
LOC5578249	137445868	0.166667	0	4.69727	0.252401	0	0.134876	P46L	CT	2	RRTT		LOW QUALITY PROTEIN: 60S acidic ribosomal protein P1
LOC5568192	464095600	0	0.166667	4.69727	0	0.264898	0.144796	L130M	TA	2	DIV	AaeL_AAEL006614, AAEL006614	zinc finger protein 37 homolog
LOC5575606	189025210	0.915947	0.672245	4.69261	0.150102	0.448432	0.326253	N314K	AT	2	MET	AaeL_AAEL011937, AAEL011937	UDP-glucuronosyltransferase 1-9
LOC5565318	379313302	0.0683728	0.302637	4.6925	0.12509	0.418802	0.307147	G118S	GA	2	PROT	AaeL_AAEL004733, AAEL004733	26S proteasome non-ATPase regulatory subunit 14|26S proteasome regulatory complex subunit RPN11
LOC5568092	467782596	0.272912	0.0510252	4.68683	0.4032	0.0944408	0.29171	A144T	CT	2	DIV	AaeL_AAEL006515, AAEL006515	pre-miRNA 5'-monophosphate methyltransferase
LOC5570259	6313524	0.00925926	0.189296	4.68404	0.020406	0.292346	0.192293	I259V	TC	2	PROT	AaeL_AAEL008208, AAEL008208	brachyurin
LOC5567814	9541892	0.712821	0.940659	4.68317	0.408163	0.111495	0.219731	S571A	CA	2	TRP	AaeL_AAEL000992, AAEL000992, AAEL001002	sodium-coupled monocarboxylate transporter 1
LOC23687976	419271427	0.0524968	0.275	4.67338	0.0907029	0.393283	0.288859	M351I	GT	2	Redox	AaeL_AAEL017556, AAEL017556	cytochrome P450 6A1
LOC5568174	462898514	0.231396	0.0290547	4.6725	0.360992	0.054751	0.209751	K379N	AC	2	UNK	AaeL_AAEL006630, AAEL006630	uncharacterized protein LOC5568174
LOC5564468	118822586	0.0122731	0.195768	4.67028	0.0256367	0.315157	0.213524	I106L	AC	2	UNK	AaeL_AAEL014455, AAEL014455	uncharacterized protein LOC5564468
LOC5566827	131999633	0.041958	0.255897	4.66845	0.0789619	0.381122	0.278855	E7D	AT	2	RRTT	AaeL_AAEL005676, AAEL005676	adenosine deaminase 2
LOC5571955	324942636	0.183082	0.382813	4.64405	0.318319	0.523208	0.477266	E630D	CAGT	2	RRTT	AaeL_AAEL009437, AAEL009437	alpha-protein kinase 1|mediator of RNA polymerase II transcription subunit 13
LOC5571389	101642401	0.282439	0.0575174	4.63954	0.403466	0.110088	0.265928	A596T	CT	2	RRTT	AaeL_AAEL009027, AAEL009027, MED24	mediator of RNA polymerase II transcription subunit 24|MED24_AEDAE|Mediator complex subunit 24
LOC5570783	156345907	0.417743	0.148077	4.63814	0.489796	0.246998	0.38811	S84P	TC	2	DIV	AaeL_AAEL008558, AAEL008558	Bardet-Biedl syndrome 4 protein homolog
LOC5578869	197940055	0.0799216	0.318907	4.63012	0.133914	0.437366	0.332033	N748T	TG	2	UNK	AaeL_AAEL003740, AAEL003740	uncharacterized protein LOC5578869
LOC5565768	281432081	0.308935	0.0736979	4.62918	0.43175	0.134625	0.297521	A236T	CT	2	DIV	AaeL_AAEL004975, AAEL004975	zinc finger protein 250
LOC5570377	234498467	0.709057	0.412281	4.62805	0.414663	0.486696	0.498448	V90E	TA	2	UNK	AaeL_AAEL008264, AAEL008264	uncharacterized protein LOC5570377
LOC5570815	363043030	0.43828	0.73242	4.61541	0.488588	0.387447	0.487293	I893T	CT	2	DIV	AaeL_AAEL008602, AAEL008602	zinc finger protein 26
LOC5579519	464529166	0.030303	0.231481	4.60759	0.0614764	0.335644	0.226843	G113R	CG	2	DIV	AaeL_AAEL014969, AAEL014969, AAEL014971	blastoderm-specific protein 25D
LOC5570378	234634052	0.620773	0.3231	4.6051	0.470256	0.435547	0.495688	K335N	GT	2	SigT	AaeL_AAEL008277, AAEL008277	protein Wnt-2
LOC23687649	441326225	0.163258	0	4.60487	0.280771	0	0.142817	P191L	GA	2	RRTT	AaeL_AAEL017229, AAEL017229, AAEL801235	transcription factor hamlet
LOC5567717	360136804	1	0.836991	4.59815	0	0.272325	0.17016	R379G	CT	2	DIV	AaeL_AAEL006286, AAEL006286	coiled-coil domain-containing protein 97
LOC5569108	234448185	0.847365	0.577882	4.59431	0.255086	0.488652	0.406376	I220V	GA	2	UNK		uncharacterized protein LOC5569108
LOC5570933	239661877	0.534564	0.812971	4.57174	0.497997	0.310002	0.445897	A41E	AC	2	UNK	AaeL_AAEL008665, AAEL008665	uncharacterized protein LOC5570933
LOC5573114	424665462	0.357673	0.107416	4.5522	0.458828	0.191504	0.334188	S388I	GT	2	DIV		zinc finger protein 2
LOC5577555	62222344	0.23986	0.527745	4.54664	0.368257	0.497928	0.470734	F94Y	AT	2	UNK	AaeL_AAEL013267, AAEL013267	uncharacterized protein LOC5577555
LOC110676001	125694383	0.392593	0.132272	4.54286	0.475309	0.24623	0.345679	R248H	CT	2	UNK		uncharacterized protein LOC110676001
LOC5568303	84767720	0.0153846	0.225743	4.53772	0.0253926	0.353578	0.209527	G598S	CAT	2	DIV	AaeL_AAEL006751, AAEL006751	probable serine/threonine-protein kinase DDB_G0282963
LOC5570944	2310667	0.14654	0.41173	4.53595	0.250683	0.483892	0.403466	S630G	AG	2	UNK	AaeL_AAEL008684, AAEL008684	uncharacterized protein LOC5570944
LOC5573959	430263504	0.392117	0.132161	4.53453	0.474731	0.236102	0.392623	G1502S	CT	2	DIV	AaeL_AAEL002206, AAEL002206	signal-induced proliferation-associated 1-like protein 2
LOC5563747	121153663	0.368778	0.664148	4.53426	0.46728	0.444444	0.4968	S673C	GC	2	DIV	AaeL_AAEL014093, AAEL014093, AAEL014097	TBC1 domain family member 9
LOC5571275	22225362	0.939637	0.716667	4.53404	0.115688	0.41701	0.248481	T11A	CT	2	DIV	AaeL_AAEL001577, AAEL001577	neurogenic locus notch homolog protein 1
LOC5575626	218408736	0.497222	0.78064	4.52093	0.499983	0.342653	0.450409	V427A	GA	2	DIV	AaeL_AAEL011952, AAEL011952	kelch domain-containing protein 10 homolog
LOC5574041	320345232	0.102083	0.348578	4.51971	0.18514	0.453274	0.363242	V125A	AG	2	DIV	AaeL_AAEL010878, AAEL008691, AAEL010878	probable methyltransferase BMT2 homolog
LOC5569107	234467375	0.649516	0.35458	4.51831	0.455664	0.456142	0.499382	R75K	GA	2	UNK	AaeL_AAEL007371, AAEL007371	uncharacterized protein LOC5569107
LOC5572200	169740770	0.839986	1	4.51721	0.279471	0	0.139332	E34D	AC	2	DIV	AaeL_AAEL009611, AAEL009611	spindle and kinetochore-associated protein 1
LOC5573477	26137718	0.879801	0.626042	4.49762	0.203618	0.48086	0.368828	D135V	AT	2	DIV		zinc finger X-chromosomal protein|zinc finger Y-chromosomal protein
LOC110677094	431781806	0.909582	0.669843	4.49703	0.152778	0.450612	0.341972	P413A	CG	2	DIV		zinc finger protein 62-like
LOC5568192	464094271	0.841175	1	4.48512	0.281528	0	0.175323	A17E	AC	2	DIV	AaeL_AAEL006614, AAEL006614	zinc finger protein 37 homolog
LOC5563772	354831585	0.0125	0.189226	4.47749	0.015872	0.291527	0.190578	A1073T	CT	2	DIV	AaeL_AAEL003941, AAEL003931, AAEL003941	nucleoporin nup124
LOC5578871	197993339	0.919347	0.685826	4.47516	0.127908	0.42753	0.294008	Q358R	CT	2	UNK	AaeL_AAEL003728, AAEL003728	uncharacterized protein LOC5578871
LOC5576270	122681330	0.127739	0.38355	4.47186	0.222725	0.466787	0.376305	S8G	AG	2	SigT	AaeL_AAEL012421, AAEL012421	DE-cadherin
LOC5567702	221097055	0.579581	0.844525	4.45436	0.485208	0.262656	0.406455	V171A	GA	2	UNK	AaeL_AAEL006275, AAEL006275	uncharacterized protein LOC5567702
LOC5575064	172233635	0.403904	0.143492	4.4404	0.48161	0.248004	0.362445	S139T	CG	2	UNK	AaeL_AAEL011617, AAEL011617	uncharacterized protein LOC5575064
LOC5565376	289263626	0.0975275	0.338658	4.43838	0.178022	0.451351	0.364252	P129L	CT	2	UNK	AaeL_AAEL004775, AAEL004775	uncharacterized protein LOC5565376
LOC5576280	233019211	0.843407	1	4.42498	0.272271	0	0.153129	N1024K	AT	2	PROT	AaeL_AAEL012428, AAEL012428, AAEL012435	E3 ubiquitin-protein ligase TRIM37|dentin sialophosphoprotein
LOC5569149	11607635	0.156466	0	4.42153	0.259267	0	0.140689	E333D	GC	2	DIV	AaeL_AAEL007412, AAEL007412	acid sphingomyelinase-like phosphodiesterase 3b
LOC5579486	93209388	0.37037	0.661364	4.41649	0.464444	0.45479	0.491155	I8V	CT	2	PROT	AaeL_AAEL015294, AAEL015294	chymotrypsin-2|salivary chymotrypsin-like enzyme
LOC5569161	134847282	0	0.156202	4.41443	0	0.254581	0.169164	A832P	GC	2	RRTT	AaeL_AAEL007417, AAEL007417	activating transcription factor 7-interacting protein 1
LOC5572042	227112510	0.628049	0.878821	4.41042	0.467207	0.213349	0.359574	E157V	TA	2	SigT	AaeL_AAEL000246, AAEL000246, GPRSTN	protocadherin-like wing polarity protein stan
LOC5566796	381748021	0.405692	0.145979	4.40077	0.481304	0.244898	0.382176	I328V	AG	2	UNK	AaeL_AAEL005647, AAEL005647, AAEL005654	uncharacterized protein LOC5566796
LOC5578606	126189325	0.357206	0.647692	4.39919	0.460895	0.454708	0.499959	V1796A	AG	2	DIV	AaeL_AAEL003594, AAEL003594, AAEL008881	kinesin-like protein KIN-7O
LOC5566291	55942054	0.693182	0.921644	4.37776	0.421658	0.143611	0.290832	S89P	GA	2	SigT	AaeL_AAEL000737, AAEL000727, AAEL000737	rab GTPase-activating protein 1-like
LOC5571139	240694098	0.0723422	0.296803	4.36736	0.131784	0.423613	0.29978	L313S	TC	2	DIV	AaeL_AAEL008839, AAEL008839	zinc finger protein 23
LOC5574390	232232832	0.0239832	0.209874	4.36623	0.0490917	0.334364	0.217156	E997K	GA	2	DIV	AaeL_AAEL011092, AAEL011092	lysine-specific demethylase lid
LOC5573846	305066915	0.0947372	0.331489	4.36152	0.176764	0.44213	0.357607	D368E	AC	2	TRP	AaeL_AAEL010779, AAEL010779	sodium channel protein Nach
LOC5569113	233564560	0.28746	0.0667735	4.36053	0.4066	0.126533	0.294471	H57L	AT	2	TRP	AaeL_AAEL007378, AAEL007378	synaptic vesicle glycoprotein 2B
LOC5575900	232520597	0.607107	0.31899	4.35722	0.478203	0.4352	0.498839	F41L	AT	2	DIV	AaeL_AAEL012146, AAEL012146	ubiquitin carboxyl-terminal hydrolase 35|ubiquitin carboxyl-terminal hydrolase 38
LOC5563744	121054289	0.10406	0.345153	4.35588	0.188366	0.452122	0.367892	E8D	TA	2	RRTT	AaeL_AAEL013469, AAEL013469	valine--tRNA ligase
LOC5572212	169045199	0.254505	0.536948	4.35422	0.396261	0.497383	0.4865	M83I	GA	2	SigT	AaeL_AAEL009616, AAEL009616	cadherin-23
LOC5568620	398768066	0.316458	0.0853491	4.34378	0.429044	0.152253	0.323431	D190E	CA	2	UNK	AaeL_AAEL006964, AAEL006964	uncharacterized protein LOC5568620
LOC5578152	246139107	0.71381	0.428423	4.34165	0.408532	0.489292	0.489858	K41I	AT	2	UNK	AaeL_AAEL013540, AAEL013540	uncharacterized protein LOC5578152
LOC5565896	458604141	0.0321101	0.224438	4.32209	0.0692176	0.348079	0.229887	G4V	GT	2	MET	AaeL_AAEL000687, AAEL000687	UDP-glucuronosyltransferase 1-3
LOC5580045	402775911	0.419643	0.704503	4.30904	0.486415	0.421963	0.481245	V139I	TC	2	UNK	AaeL_AAEL010239, AAEL010239	uncharacterized protein LOC5580045
LOC5572940	380654329	0.0554149	0.265849	4.29498	0.120708	0.380119	0.278603	G17V	GT	2	RRTT	AaeL_AAEL010153, AAEL010153	protein bicaudal C
LOC5568169	462859635	0.642088	0.355556	4.29464	0.457168	0.458272	0.499932	E234A	TG	2	UNK	AaeL_AAEL006620, AAEL006620	uncharacterized protein LOC5568169
LOC5574497	303183007	0.157751	0.00231481	4.29165	0.262817	0.00490193	0.126235	E399D	AC	2	RNA_PROC	AaeL_AAEL002384, AAEL002384	pre-mRNA-splicing factor CWC25 homolog
LOC5566251	335133516	0.353863	0.111854	4.28846	0.461184	0.197211	0.358278	S533T	CG	2	PROT	AaeL_AAEL015110, AAEL015110	venom dipeptidyl peptidase 4
LOC5568630	242114831	0.574469	0.835587	4.2884	0.489691	0.265536	0.417447	L83Q	TA	2	DIV		LOW QUALITY PROTEIN: protein yellow
LOC5573080	359584123	0.0180837	0.194521	4.28631	0.0357025	0.313666	0.18241	S1390C	TA	2	DIV	AaeL_AAEL010266, AAEL010266	extracellular matrix protein A|uncharacterized protein LOC5573080
LOC5564835	285074823	0.252127	0.0479209	4.27873	0.377392	0.0880473	0.258634	G277R	CT	2	DIV	AaeL_AAEL000622, AAEL000622	tetratricopeptide repeat protein 14 homolog
LOC5574370	235403929	0.404697	0.14917	4.26797	0.487838	0.2517	0.388198	A1475T	GA	2	SigT	AaeL_AAEL011084, AAEL011084, AAEL801161	guanine nucleotide exchange factor subunit Rich
LOC5563842	115799585	0.0881384	0.317814	4.26791	0.152229	0.435083	0.32	K107E	TC	2	DIV	AaeL_AAEL014170, AAEL014170	G8 domain-containing protein DDB_G0286311
LOC5566287	53289212	0.521761	0.792717	4.26593	0.497778	0.340894	0.426995	E202K	TC	2	DIV	AaeL_AAEL000726, AAEL000726	fibrinogen-like protein A
LOC5571847	404929120	0.480159	0.208888	4.26547	0.499389	0.329472	0.426186	H126Y	CT	2	SigT	AaeL_AAEL009342, AAEL009342, AAEL801146	LOW QUALITY PROTEIN: ras-related protein Rab-30|GTPase Rab2
LOC5566291	55942051	0.70432	0.925471	4.24686	0.412642	0.138004	0.285699	L90V	CG	2	SigT	AaeL_AAEL000737, AAEL000727, AAEL000737	rab GTPase-activating protein 1-like
LOC5573256	404419649	0.508498	0.233585	4.24247	0.499895	0.356596	0.461494	H124L	TA	2	UNK	AaeL_AAEL010338, AAEL010338	uncharacterized protein LOC5573256
LOC5569151	11186753	0.858163	0.60616	4.24235	0.244898	0.477258	0.394688	T13N	AC	2	DIV	AaeL_AAEL007411, AAEL007411	protein NLRC5
LOC5578606	126189326	0.354453	0.638683	4.23454	0.458272	0.461344	0.499827	V1796I	CT	2	DIV	AaeL_AAEL003594, AAEL003594, AAEL008881	kinesin-like protein KIN-7O
LOC5580045	402775905	0.441656	0.721743	4.22586	0.4902	0.42	0.481509	I141V	CT	2	UNK	AaeL_AAEL010239, AAEL010239	uncharacterized protein LOC5580045
LOC5576948	251996225	0.206912	0.0252401	4.21753	0.305943	0.0496809	0.180846	G1671D	CT	2	UNK	AaeL_AAEL012905, AAEL012905, AAEL012908, AAEL012909, AAEL012910	LOW QUALITY PROTEIN: uncharacterized protein LOC5576948
LOC5568781	266869525	0.0252705	0.206967	4.21734	0.0531518	0.33241	0.2348	G451E	CT	2	TRP	AaeL_AAEL007131, AAEL007131	facilitated trehalose transporter Tret1
LOC5573959	430263471	0.368147	0.123925	4.21585	0.46106	0.237812	0.394965	S1513G	TC	2	DIV	AaeL_AAEL002206, AAEL002206	signal-induced proliferation-associated 1-like protein 2
LOC5572460	375910010	0.947527	0.742781	4.2021	0.10817	0.375	0.269215	T214S	GC	2	TRP	AaeL_AAEL001812, AAEL001812	solute carrier organic anion transporter family member 4A1
LOC5566287	53289220	0.526486	0.794484	4.20162	0.497396	0.330476	0.424637	T199K	TG	2	DIV	AaeL_AAEL000726, AAEL000726	fibrinogen-like protein A
LOC5578870	197969549	0.0258621	0.235	4.1959	0.0611634	0.360618	0.214641	A226Y	GAD	2	UNK	AaeL_AAEL003738, AAEL003738	uncharacterized protein LOC5578870
LOC5568169	462859429	0.684248	0.402644	4.19392	0.43875	0.480426	0.499867	T303S	AT	2	UNK	AaeL_AAEL006620, AAEL006620	uncharacterized protein LOC5568169
LOC5566265	56065613	0.796725	0.5296	4.19188	0.327075	0.498651	0.454478	T194A	CT	2	DIV	AaeL_AAEL000741, AAEL000741, E74A, E74B	LOW QUALITY PROTEIN: ecdysone-induced protein 74EF|ETS transcription factor E74A|ETS transcription factor E74B
LOC5573501	315000740	0.519029	0.244455	4.19179	0.499038	0.363555	0.457054	L3359S	TC	2	MET		maltase 1
LOC5566206	96050755	0.656492	0.374183	4.18791	0.468016	0.473072	0.499795	S299P	CT	2	CSR	AaeL_AAEL015092, AAEL011512, AAEL015092	nose resistant to fluoxetine protein 6
LOC5574497	303182706	0.169439	0.00865801	4.18309	0.276176	0.0177369	0.128419	R299M	GT	2	RNA_PROC	AaeL_AAEL002384, AAEL002384	pre-mRNA-splicing factor CWC25 homolog
LOC5570830	362918852	0.147355	0	4.17708	0.249851	0	0.109718	P1086L	CT	2	DIV	AaeL_AAEL008590, AAEL008590	LOW QUALITY PROTEIN: UHRF1-binding protein 1-like
LOC5569826	447762508	0.485871	0.759159	4.17337	0.498953	0.367959	0.474555	T84A	GA	2	TRP	AaeL_AAEL001301, AAEL001301	alpha-tocopherol transfer protein-like
LOC5564992	309568857	0.375269	0.130489	4.16547	0.46975	0.213547	0.368419	T282N	GT	2	CSR	AaeL_AAEL004516, AAEL004516	general odorant-binding protein 69
LOC5568173	462885740	0.146916	0	4.16534	0.215858	0	0.0952821	H330R	AG	2	UNK	AaeL_AAEL006607, AAEL006607	uncharacterized protein LOC5568173
LOC5567454	301883753	0.251999	0.0505289	4.15429	0.375	0.104463	0.244083	T192A	TC	2	DIV	AaeL_AAEL000944, AAEL000944	transmembrane protein 214
LOC5574825	78756644	0.146356	0	4.1504	0.236442	0	0.142346	S53P	AG	2	MIT	AaeL_AAEL002468, AAEL002468	LOW QUALITY PROTEIN: ATP-binding cassette sub-family B member 8, mitochondrial
LOC5578871	197993399	0.91945	0.698604	4.14873	0.137643	0.420414	0.280654	A338V	AG	2	UNK	AaeL_AAEL003728, AAEL003728	uncharacterized protein LOC5578871
LOC5575663	465940096	0.03	0.213636	4.14352	0.0562907	0.334252	0.219606	E235D	TG	2	UNK	AaeL_AAEL002690, AAEL002690	uncharacterized protein LOC5575663
LOC5564561	388003742	0.853992	1	4.1411	0.252401	0	0.103852	M379I	TC	2	MET	AaeL_AAEL004323, AAEL004323	Carboxy/choline esterase (CCEJHE2O)
LOC5567974	413944993	0.61645	0.862666	4.13793	0.473878	0.241305	0.382863	M230L	CA	2	UNK	AaeL_AAEL006407, AAEL006407	uncharacterized protein LOC5567974
LOC5572046	227505469	0.0908466	0.316742	4.13501	0.165289	0.445911	0.350417	I455T	AG	2	SigT	AaeL_AAEL000227, AAEL000227, SCRB8	scavenger receptor class B member 1
LOC5577471	313104722	0.248252	0.0492216	4.11641	0.366528	0.0917405	0.225268	S1838N	GA	2	TRP		ATP-binding cassette sub-family C member Sur
LOC5567853	141031645	0.198227	0.0228594	4.11547	0.319174	0.0449201	0.185237	T613A	TC	2	DIV	AaeL_AAEL006308, AAEL006308	PX domain-containing protein kinase-like protein
LOC5571355	178378901	0.855392	1	4.1037	0.222725	0	0.132653	A14V	AG	2	CYT/STR	AaeL_AAEL008979, AAEL008979	cuticle protein 19
LOC5564029	195654053	0.171574	0.426598	4.08632	0.283653	0.488437	0.407908	A386T	GA	2	DIV	AaeL_AAEL014289, AAEL014289	endothelial zinc finger protein induced by tumor necrosis factor alpha
LOC5568173	462885299	0.593908	0.316687	4.08216	0.481757	0.434841	0.492	L183P	TC	2	UNK	AaeL_AAEL006607, AAEL006607	uncharacterized protein LOC5568173
LOC5567990	439407521	0.0594737	0.264519	4.08013	0.129007	0.378703	0.244898	I307F	TA	2	DIV	AaeL_AAEL006440, AAEL006440	3-phosphoinositide-dependent protein kinase 1
LOC5572760	110959319	0.281631	0.556032	4.07587	0.416145	0.49474	0.48171	G866E	GA	2	MIT	AaeL_AAEL014936, AAEL014936	sarcosine dehydrogenase, mitochondrial
LOC5567694	221369528	0.58934	0.840359	4.07341	0.484304	0.270993	0.399397	D162N	AG	2	DIV	AaeL_AAEL006282, AAEL006282	23 kDa integral membrane protein
LOC5576030	384367241	0.797159	0.985549	4.07138	0.327206	0.0340034	0.188286	N72S	GAT	2	DIV	AaeL_AAEL012267, AAEL012267	CD109 antigen
LOC5568938	421508701	0.178316	0.0143885	4.06781	0.290985	0.0340323	0.175492	G141S	GA	2	UNK	AaeL_AAEL007246, AAEL007246	uncharacterized protein LOC5568938
LOC5565374	288601172	0.965649	0.781125	4.05947	0.0935232	0.338424	0.24634	A61V	TC	2	UNK	AaeL_AAEL004754, AAEL004754	uncharacterized protein LOC5565374
LOC5566973	437306708	0.165476	0.00892857	4.05923	0.27393	0.0193218	0.16631	E744D	CG	2	RRTT	AaeL_AAEL005728, AAEL005728, AAEL801208	glycine--tRNA ligase
LOC5566973	437312711	0.652277	0.375186	4.05308	0.453202	0.469517	0.499713	Y15C	TC	2	RRTT	AaeL_AAEL005728, AAEL005728, AAEL801208	glycine--tRNA ligase
LOC5565910	459317612	0	0.142628	4.0509	0	0.2408	0.125555	R68Q	CT	2	RNA_PROC	AaeL_AAEL000707, AAEL000707	pre-mRNA-splicing factor CWC22 homolog
LOC5573012	193669428	0.480536	0.216593	4.04685	0.498659	0.339388	0.439817	G37C	CA	2	TRP	AaeL_AAEL001954, AAEL001954	sorting nexin-16
LOC5575474	193022738	0.351472	0.116906	4.04665	0.468541	0.200677	0.374563	S120C	AT	2	UNK	AaeL_AAEL011854, AAEL011854	uncharacterized protein LOC5575474
LOC5572062	441843653	0.600962	0.324929	4.04284	0.479572	0.43726	0.489059	L208S	AG	2	UNK	AaeL_AAEL001730, AAEL001730	uncharacterized protein LOC5572062
LOC5572689	93429785	0.159207	0.00657895	4.0425	0.255	0.01282	0.146133	S2P	AG	2	SigT	AaeL_AAEL009958, AAEL009958	ARF GTPase-activating protein GIT2
LOC5568294	84907128	0.0164835	0.181894	4.04005	0.0347382	0.294677	0.175339	N400Y	TA	2	UNK	AaeL_AAEL006749, AAEL006749	uncharacterized transmembrane protein DDB_G0289901
LOC5566291	55942276	0.677335	0.90268	4.03869	0.43908	0.174818	0.322599	P15S	AG	2	SigT	AaeL_AAEL000737, AAEL000727, AAEL000737	rab GTPase-activating protein 1-like
LOC5575974	334537029	0.292923	0.0779431	4.03723	0.413951	0.145429	0.302803	D240E	TG	2	DIV	AaeL_AAEL012229, AAEL012229	zinc finger protein 431
LOC5571773	17451303	0.431034	0.1767	4.03524	0.493469	0.292738	0.426036	Q254L	AT	2	DIV	AaeL_AAEL009303, AAEL009303	RCC1-like G exchanging factor-like protein
LOC5573100	341068519	0.142017	0	4.03463	0.241514	0	0.135813	F50L	AG	2	LIPID	AaeL_AAEL010290, AAEL010290	short-chain dehydrogenase/reductase family 16C member 6
LOC5567456	301954964	0.193017	0.0218462	4.03241	0.3101	0.0428837	0.181585	Q732E	GC	2	DIV	AaeL_AAEL000954, AAEL000954, AAEL000959, AAEL000972	uncharacterized protein LOC5567456
LOC5578255	103721915	0.141837	0	4.02981	0.232752	0	0.114271	T277M	GA	2	DIV	AaeL_AAEL014881, AAEL014881	GDNF-inducible zinc finger protein 1
LOC5567715	360155984	0.0820267	0.298907	4.02676	0.158401	0.413606	0.315414	T41A	TC	2	DIV	AaeL_AAEL006300, AAEL006300	etoposide-induced protein 2.4 homolog
LOC5576948	251995046	0.279252	0.0696884	4.02508	0.396875	0.129402	0.265046	Q2064R	TC	2	UNK	AaeL_AAEL012905, AAEL012905, AAEL012908, AAEL012909, AAEL012910	LOW QUALITY PROTEIN: uncharacterized protein LOC5576948
LOC5569084	413478066	0.178354	0.0152244	4.01919	0.297521	0.02955	0.164474	E416D	TA	2	UNK	AaeL_AAEL001219, AAEL001219	uncharacterized protein LOC5569084
LOC5567990	439407520	0.0601852	0.263281	4.01734	0.131415	0.382461	0.248595	I307S	AC	2	DIV	AaeL_AAEL006440, AAEL006440	3-phosphoinositide-dependent protein kinase 1
LOC5564220	147284811	0.0487748	0.243557	4.01461	0.092659	0.369445	0.261621	A186V	GA	2	UNK	AaeL_AAEL004177, AAEL004177	uncharacterized protein KIAA1841 homolog
LOC5578871	197993886	0.759302	0.492531	4.01391	0.358239	0.499899	0.463079	Y176N	TA	2	UNK	AaeL_AAEL003728, AAEL003728	uncharacterized protein LOC5578871
LOC5574491	302727301	0.141038	0	4.00853	0.244898	0	0.123299	H248Y	CT	2	PROT	AaeL_AAEL002398, AAEL002398	A disintegrin and metalloproteinase with thrombospondin motifs 7
LOC5569876	431610639	0.356487	0.63158	4.00018	0.457619	0.465584	0.498508	G617E	AG	2	DIV	AaeL_AAEL007974, AAEL007974	zinc finger protein 791
LOC5577596	366431631	0.0263158	0.200893	3.99912	0.0366844	0.325413	0.213232	K223N	CA	2	CYT/STR	AaeL_AAEL003266, AAEL003266	larval cuticle protein LCP-30
LOC5574497	303182672	0.151681	0.0042735	3.99413	0.255239	0.00892839	0.116743	S288P	TC	2	RNA_PROC	AaeL_AAEL002384, AAEL002384	pre-mRNA-splicing factor CWC25 homolog
LOC5571831	87135179	0.260282	0.528981	3.99407	0.375835	0.498332	0.478574	S767T	CG	2	RRTT	AaeL_AAEL001689, AAEL001689	retinal homeobox protein Rx
LOC5580324	365653305	0.956362	0.76642	3.99347	0.0826044	0.354251	0.217603	D104N	TC	2	TRP	AaeL_AAEL012903, AAEL012903	facilitated trehalose transporter Tret1
LOC5571531	419219864	0.241438	0.507094	3.98406	0.364088	0.5	0.473507	Y347N	AT	2	Redox	AaeL_AAEL009120, AAEL009120, CYP6S3	cytochrome P450 (CYP6S3)
LOC5567715	360156004	0.0617486	0.264212	3.97413	0.132653	0.391255	0.291805	L34R	AC	2	DIV	AaeL_AAEL006300, AAEL006300	etoposide-induced protein 2.4 homolog
LOC5571330	178019830	0.139657	0	3.97181	0.241866	0	0.139424	D59N	CT	2	CYT/STR	AaeL_AAEL008984, AAEL008984	cuticle protein 19
LOC5570540	47839485	0.0145631	0.175108	3.97152	0.0277723	0.294316	0.148887	H135Y	GA	2	DIV	AaeL_AAEL001416, AAEL001416	inner nuclear membrane protein Man1
LOC5576553	121825958	1	0.860359	3.97136	0	0.254049	0.148019	S441N	TC	2	MIT	AaeL_AAEL014886, AAEL012609, AAEL014886	4-aminobutyrate aminotransferase, mitochondrial
LOC5570268	6397699	0.29701	0.568385	3.96868	0.41748	0.489373	0.492953	K165R	AG	2	PROT	AaeL_AAEL008202, AAEL008197, AAEL008202	transmembrane protease serine 9
LOC5577707	135740312	0.0552941	0.253076	3.96803	0.102264	0.377512	0.216103	D136N	GA	2	DIV	AaeL_AAEL013350, AAEL013350	protein lethal(2)essential for life|heat shock protein
LOC5574366	235307576	0.362325	0.636129	3.9671	0.459646	0.46222	0.499786	V1308G	CA	2	UNK	AaeL_AAEL011083, AAEL011083, AAEL801160	uncharacterized protein LOC5574366
LOC5569370	249062932	0.328485	0.103223	3.96614	0.441482	0.175661	0.32213	L112M	AT	2	SigT	AaeL_AAEL007559, AAEL007559	ras-GEF domain-containing family member 1B
LOC5566287	53289223	0.530021	0.789428	3.96574	0.496668	0.342477	0.429502	V198A	GA	2	DIV	AaeL_AAEL000726, AAEL000726	fibrinogen-like protein A
LOC5569759	474051186	0.139423	0	3.96557	0.237812	0	0.13875	L1233Q	AT	2	TRP	AaeL_AAEL007911, AAEL007911	dynein heavy chain 2, axonemal
LOC5578773	316752502	0.411214	0.16357	3.96227	0.483646	0.276992	0.387917	H295N	CA	2	DIV	AaeL_AAEL003692, AAEL003692	zinc finger protein OZF
LOC5574643	226723157	0.0278293	0.202517	3.96215	0.059017	0.31809	0.208545	A357T	GA	2	DIV	AaeL_AAEL011282, AAEL011282	25S rRNA (cytosine-C(5))-methyltransferase nop2
LOC5574850	37194734	0.0584192	0.258031	3.95886	0.110013	0.388955	0.282964	L162F	TA	2	MIT	AaeL_AAEL015655, AAEL015655, CYP302A1	cytochrome P450 (CYP302A1)
LOC5574850	37194734	0.0584192	0.258031	3.95886	0.110013	0.388955	0.282964	L162F	TA	2	MIT	AaeL_AAEL015655, AAEL015655, CYP302A1	cytochrome P450 (CYP302A1)
LOC5568169	462860236	0.408622	0.680844	3.95487	0.483471	0.438443	0.492942	A34T	TC	2	UNK	AaeL_AAEL006620, AAEL006620	uncharacterized protein LOC5568169
LOC5575899	232560491	0.145299	0.386644	3.94957	0.254662	0.474832	0.414195	S2344N	CT	2	RRTT	AaeL_AAEL012147, AAEL012147	small subunit processome component 20 homolog
LOC5572799	389906784	0.156863	0.00704225	3.94947	0.255457	0.00961516	0.124444	E286V	TA	2	DIV	AaeL_AAEL001904, AAEL001904	probable actin-related protein 2/3 complex subunit 2
LOC110676911	65749002	0.0376766	0.220779	3.94483	0.0820408	0.352653	0.234592	S248T	AT	2	RRTT		nucleolin 2-like
LOC5575907	27255277	0.138578	0	3.94311	0.255823	0	0.130106	D679G	AG	2	PROT	AaeL_AAEL012153, AAEL012153	endoplasmic reticulum metallopeptidase 1
LOC5576044	145066460	0.457692	0.201299	3.94037	0.495425	0.321856	0.434964	E119K	GA	2	DIV	AaeL_AAEL012273, AAEL012273	armadillo repeat-containing protein 6 homolog
LOC5563747	121152931	0.354628	0.627308	3.93994	0.4557	0.464085	0.499981	L449S	CT	2	DIV	AaeL_AAEL014093, AAEL014093, AAEL014097	TBC1 domain family member 9
LOC5568244	325980027	0.0354167	0.216293	3.93839	0.0739645	0.353813	0.254469	T1125S	TA	2	DIV	AaeL_AAEL006680, AAEL006680	AF4/FMR2 family member 4
LOC5574376	231637930	0.345128	0.617373	3.93272	0.455138	0.473373	0.498339	F809L	TC	2	DIV	AaeL_AAEL011104, AAEL011104, AAEL011108	uncharacterized protein LOC5574376
LOC5565896	458604639	0.792454	0.5351	3.93131	0.327485	0.497622	0.45751	L148M	AT	2	MET	AaeL_AAEL000687, AAEL000687	UDP-glucuronosyltransferase 1-3
LOC5575899	232560490	0.153967	0.397368	3.93059	0.265928	0.47873	0.421954	S2344R	AT	2	RRTT	AaeL_AAEL012147, AAEL012147	small subunit processome component 20 homolog
LOC5580034	402957934	0.046131	0.235507	3.92732	0.0849383	0.382041	0.254013	A73S	CA	2	DIV	AaeL_AAEL010227, AAEL010227	probable dolichol-phosphate mannosyltransferase|dolichol-phosphate mannosyltransferase
LOC5577431	388679157	0.508156	0.769558	3.92443	0.499953	0.364688	0.46835	V363D	TA	2	UNK	AaeL_AAEL013174, AAEL013174	uncharacterized protein LOC5577431
LOC5571531	419220227	0.24364	0.0508366	3.92322	0.368618	0.0961384	0.231464	A226S	CA	2	Redox	AaeL_AAEL009120, AAEL009120, CYP6S3	cytochrome P450 (CYP6S3)
LOC5563937	36273204	0.860374	0.623049	3.89945	0.239055	0.473373	0.378759	V174L	AC	2	MET	AaeL_AAEL014246, AAEL014246	UDP-glucuronosyltransferase 2B1|UDP-glucuronosyltransferase
LOC5575679	301658258	0.113354	0.340184	3.89293	0.199629	0.447637	0.351682	T283S	TA	2	UNK	AaeL_AAEL011987, AAEL011987	uncharacterized protein LOC5575679
LOC5574633	226029582	0.0645688	0.265554	3.88919	0.119511	0.391928	0.274405	V242I	GA	2	MIT	AaeL_AAEL011276, AAEL011276	mitochondrial glutamate carrier 1|mitochondrial solute carrier protein
LOC5565780	281193757	0.417763	0.171081	3.88711	0.489464	0.281348	0.418704	A87T	GA	2	DIV	AaeL_AAEL004970, AAEL004970	triokinase/FMN cyclase
LOC5569697	460414115	0.526169	0.261799	3.88479	0.497041	0.384551	0.474608	V71E	AT	2	UNK	AaeL_AAEL007849, AAEL007849	uncharacterized protein LOC5569697
LOC5572663	276604515	0.0468213	0.234646	3.8733	0.0665874	0.35503	0.25919	R483C	CT	2	MIT	AaeL_AAEL001853, AAEL001853	LOW QUALITY PROTEIN: mitochondrial Rho GTPase
LOC5577461	186040981	0.0214076	0.185985	3.86976	0.042793	0.296843	0.186732	Q557L	AT	2	DIV	AaeL_AAEL013203, AAEL013203	ubiquitin carboxyl-terminal hydrolase 64E
LOC5575498	187320132	0.345726	0.1181	3.8635	0.438892	0.187695	0.337065	W650L	CA	2	DIV	AaeL_AAEL011877, AAEL011877, ANM7_AEDAE, Art7	protein arginine N-methyltransferase 7
LOC5570858	455223629	0.135461	0	3.86034	0.235191	0	0.122118	D270E	TG	2	TRP	AaeL_AAEL008635, AAEL008635	ATP-binding cassette sub-family G member 4
LOC5575900	232494025	0.35708	0.626272	3.85264	0.456747	0.472705	0.497041	H400N	GT	2	DIV	AaeL_AAEL012146, AAEL012146	ubiquitin carboxyl-terminal hydrolase 35|ubiquitin carboxyl-terminal hydrolase 38
LOC5570927	261153658	0.030303	0.20322	3.85261	0.062435	0.322195	0.198272	A121S	CA	2	RRTT		60S ribosomal protein L15
LOC5570915	262291057	0.135094	0	3.85063	0.232234	0	0.10653	V321I	CT	2	RNA_PROC	AaeL_AAEL001506, AAEL001506	U3 small nucleolar ribonucleoprotein protein MPP10
LOC5571546	418787288	0.251579	0.0571541	3.84853	0.373753	0.108045	0.222149	L87V	AC	2	UNK		aldo-keto reductase
LOC5568136	133119300	0.399081	0.667433	3.84569	0.482044	0.443771	0.497671	P182S	TC	2	PROT	AaeL_AAEL006568, AAEL006568	serine protease easter
LOC5569171	134993985	0.878647	0.650451	3.84499	0.217916	0.45739	0.343432	E206Q	CG	2	IMM	AaeL_AAEL007420, AAEL007420, AFXa, SRPN25	serpin B5|FXa-directed anticoagulant
LOC5563731	16926266	0.0658588	0.265694	3.83911	0.119808	0.396694	0.316505	V480A	TC	2	DIV	AaeL_AAEL014084, AAEL014084	LOW QUALITY PROTEIN: kinesin-like protein Klp61F
LOC5571141	240838981	0.331662	0.599704	3.83891	0.432528	0.48135	0.498019	I120V	TC	2	Redox	AaeL_AAEL008846, AAEL008846, CYP9J32	cytochrome P450 (CYP9J32)
LOC5569151	11186815	0.741354	0.479307	3.83879	0.384088	0.498904	0.478739	S34P	CT	2	DIV	AaeL_AAEL007411, AAEL007411	protein NLRC5
LOC5566291	55911949	0.134491	0	3.83464	0.21875	0	0.109221	V311I	CT	2	SigT	AaeL_AAEL000737, AAEL000727, AAEL000737	rab GTPase-activating protein 1-like
LOC5576424	322684388	0.636796	0.868342	3.8294	0.464847	0.228906	0.3648	E173G	GA	2	DIV	AaeL_AAEL012524, AAEL012524	luciferin 4-monooxygenase
LOC5573113	423984371	0.175021	0.017094	3.82153	0.288434	0.036517	0.171969	S128N	GA	2	Redox	AaeL_AAEL002005, AAEL002005, CYP12F6	cytochrome P450 (CYP12F6)
LOC5574825	78756665	0.13369	0	3.8134	0.213232	0	0.130868	T46S	TA	2	MIT	AaeL_AAEL002468, AAEL002468	LOW QUALITY PROTEIN: ATP-binding cassette sub-family B member 8, mitochondrial
LOC5574497	303182682	0.149874	0.00627615	3.81273	0.2517	0.0133922	0.118511	G291D	GA	2	RNA_PROC	AaeL_AAEL002384, AAEL002384	pre-mRNA-splicing factor CWC25 homolog
LOC5573295	182981518	0.658916	0.883653	3.81085	0.450825	0.2183	0.346006	A353S	AC	2	MET	AaeL_AAEL010382, AAEL010382	Aldehyde oxidase (ALDOX 10382)
LOC5573113	423984353	0.184397	0.0217391	3.80954	0.300554	0.0440305	0.175323	E122G	AG	2	Redox	AaeL_AAEL002005, AAEL002005, CYP12F6	cytochrome P450 (CYP12F6)
LOC23687531	400637686	0.826378	0.983333	3.80895	0.292157	0.0397188	0.18	Q438R	CT	2	UNK	AaeL_AAEL017111, AAEL017111, AAEL801185	uncharacterized protein LOC23687531
LOC5569682	272886832	0.0205479	0.181702	3.80389	0.0394577	0.298011	0.21041	D31N	CT	2	DIV	AaeL_AAEL007826, AAEL007826	cGMP-dependent protein kinase, isozyme 2 forms cD4/T1/T3A/T3B|cGMP-dependent protein kinase, isozyme 2 forms cD5/T2
LOC5574370	235402519	0.598203	0.331667	3.80231	0.484281	0.444444	0.495194	T1028S	CG	2	SigT	AaeL_AAEL011084, AAEL011084, AAEL801161	guanine nucleotide exchange factor subunit Rich
LOC5576054	332006576	0.161245	0.011236	3.80213	0.262899	0.0232526	0.152366	T318I	GA	2	DIV	AaeL_AAEL013952, AAEL013952	prohibitin-2
LOC5568775	267480026	0.17477	0.0173611	3.79957	0.28875	0.042353	0.168388	G28A	GC	2	DIV	AaeL_AAEL007129, AAEL007129	zwei Ig domain protein zig-8
LOC5578569	26617421	0	0.456221	13.8242	0	0.495868	0.277778	I145T	TC	3	TRP	AaeL_AAEL013756, AAEL013756	zinc transporter ZIP1
LOC5563781	26094577	0.911306	0.420392	12.7396	0.137174	0.483826	0.46321	P4L	AG	3	RRTT	AaeL_AAEL003945, AAEL003945	general transcription factor IIF subunit 1|transcription initiation factor IIF large subunit
LOC5566895	362411498	0.2151	0.699813	11.2429	0.325124	0.418157	0.49996	S45P	TC	3	CSR	AaeL_AAEL000846, AAEL000846	general odorant-binding protein 45-like
LOC5566899	362376446	0.153342	0.622672	11.0343	0.261138	0.468271	0.473902	V277I	CT	3	CSR	AaeL_AAEL000827, AAEL000827	general odorant-binding protein 45-like
LOC5564339	116602456	0.894089	0.443443	10.9154	0.188366	0.492188	0.453248	P1661S	AG	3	TRP	AaeL_AAEL004201, AAEL004201, AAEL004225	voltage-dependent calcium channel type A subunit alpha-1
LOC5566895	362411725	0.42874	0.867862	10.1363	0.496896	0.221718	0.411941	E120D	TA	3	CSR	AaeL_AAEL000846, AAEL000846	general odorant-binding protein 45-like
LOC5567541	69591655	0.0160714	0.363154	9.45955	0.0312421	0.455575	0.348256	N52T	AC	3	PROT	AaeL_AAEL006121, AAEL006121	transmembrane protease serine 9
LOC5578045	317016265	1	0.679963	9.21868	0	0.42321	0.283653	S36G	CT	3	DIV	AaeL_AAEL013478, AAEL013478	transmembrane protein 39A-B
LOC5563687	388811108	0.566667	0.941183	9.15326	0.491735	0.101233	0.339964	R617L	AC	3	DIV	AaeL_AAEL000531, AAEL000531, AAEL000553	sarcolemmal membrane-associated protein
LOC5567511	259717820	0.684615	1	9.07449	0.442681	0	0.262716	V1728E	TA	3	UNK	AaeL_AAEL006112, AAEL006112	uncharacterized protein LOC5567511
LOC5564589	368111693	0.543012	0.134166	9.04762	0.496641	0.233187	0.437479	P308A	CG	3	RRTT	AaeL_AAEL004345, AAEL004345	cysteine--tRNA ligase, cytoplasmic
LOC5577372	186525449	0	0.309105	8.88113	0	0.419369	0.251187	Q84E	GC	3	CYT/STR	AaeL_AAEL000419, AAEL000419	larval cuticle protein A2B
LOC5567648	25349626	0.0131579	0.331818	8.66398	0.0194156	0.444444	0.281082	A410T	CT	3	DIV	AaeL_AAEL006231, AAEL006231	GRIP and coiled-coil domain-containing protein 2
LOC5574949	313326226	0.595183	0.187302	8.52258	0.481509	0.305818	0.481859	H247Q	AC	3	PROT	AaeL_AAEL011555, AAEL011555	seminal metalloprotease 1
LOC5579219	30070021	0.190953	0.578704	7.82729	0.308619	0.484344	0.473088	S329G	AG	3	DIV	AaeL_AAEL014057, AAEL014057	zinc finger matrin-type protein CG9776
LOC110678273	375805957	0.277647	0.66954	7.61833	0.395289	0.441976	0.499644	S526*	TG	3	TRP		LOW QUALITY PROTEIN: solute carrier family 26 member 10-like
LOC5566061	346375106	0.819347	0.444653	7.48258	0.295777	0.489217	0.473115	S305A	GT	3	UNK	AaeL_AAEL005139, AAEL005139	uncharacterized protein LOC5566061
LOC5569648	151679997	0.409383	0.0770022	7.44528	0.481221	0.142012	0.348267	T626A	TC	3	DIV	AaeL_AAEL007810, AAEL007810	augmin complex subunit dgt6
LOC5572526	18538154	0.152161	0.516353	7.3201	0.263024	0.49948	0.43048	S166N	CT	3	UNK	AaeL_AAEL009848, AAEL009848	uncharacterized protein LOC5572526
LOC5579181	84986902	0.291862	0.0147059	7.27322	0.403989	0.0296229	0.21366	I299F	TA	3	TRP	AaeL_AAEL003867, AAEL003867	choline transporter-like protein 1
LOC5570213	9094101	0.358333	0.0489855	7.25305	0.459184	0.0901929	0.294766	A372V	CT	3	PROT	AaeL_AAEL008158, AAEL008158	aminopeptidase N
LOC5578023	80008062	0.384384	0.0651515	7.19482	0.484429	0.123489	0.374025	A142S	CA	3	MIT	AaeL_AAEL003397, AAEL003397	39S ribosomal protein L17, mitochondrial
LOC110678222	341658163	0	0.253326	7.1419	0	0.377326	0.259749	I158T	TC	3	RRTT		histone H3.3-like
LOC5567483	377266245	0.307022	0.0261443	7.00866	0.427859	0.0519111	0.226116	L24F	GA	3	DIV	AaeL_AAEL000973, AAEL000973	LIRP|insulin-like peptide 2
LOC5577227	270958210	0.316898	0.0322581	6.94129	0.440213	0.0493511	0.318707	R46S	CA	3	TRP	AaeL_AAEL003130, AAEL003130	B-cell receptor-associated protein 31
LOC5576221	234963419	0.43821	0.801765	6.92726	0.492988	0.318912	0.452472	M8V	GA	3	DIV	AaeL_AAEL002833, AAEL002833, CAT-L1	cathepsin L
LOC5568206	200489159	0.540882	0.182323	6.88159	0.496713	0.298061	0.441333	E215D	AC	3	DIV	AaeL_AAEL006644, AAEL006644	tachykinins
LOC5563701	385033988	0.216807	0.581359	6.85062	0.341564	0.48537	0.481042	S551L	GA	3	DIV	AaeL_AAEL000540, AAEL000540, AAEL000557	fasciclin-3
LOC5572722	286844505	0.272557	0.643377	6.8481	0.418958	0.458031	0.5	K1391R	CT	3	UNK	AaeL_AAEL009993, AAEL009993, SGS1	uncharacterized protein LOC5572722
LOC5576699	42414132	0.813187	0.455286	6.82821	0.315486	0.492336	0.469918	D103E	GC	3	RRTT	AaeL_AAEL012725, AAEL012725	chromatin assembly factor 1 subunit A-A
LOC5569140	408500859	0.973333	0.701665	6.71736	0.0587695	0.421265	0.27258	R89H	AG	3	UNK	AaeL_AAEL007394, AAEL007394	uncharacterized protein LOC5569140|short salivary D7 protein
LOC5580236	316973327	0.501425	0.156018	6.69906	0.499876	0.268763	0.432842	G417S	CT	3	PROT	AaeL_AAEL012324, AAEL012324, AAEL013482	membrane-bound transcription factor site-2 protease
LOC5572559	121972573	1	0.763313	6.65686	0	0.361121	0.233747	D162E	TA	3	DIV	AaeL_AAEL009895, AAEL009895	endothelin-converting enzyme homolog
LOC23687921	164683456	0	0.2343	6.58792	0	0.3648	0.232752	V309L	CG	3	DIV	AaeL_AAEL017501, AAEL017501	histidine-rich glycoprotein
LOC5570321	6786982	0.629032	0.271429	6.42892	0.466701	0.406111	0.496641	T509S	AT	3	DIV	AaeL_AAEL008252, AAEL008252	putative polypeptide N-acetylgalactosaminyltransferase 9
LOC5568849	93852068	0.355885	0.0634341	6.42342	0.45841	0.115196	0.315234	R1146C	GA	3	UNK	AaeL_AAEL004365, AAEL004365, AAEL004377	uncharacterized protein LOC5568849
LOC5579219	30070121	0.0611905	0.35112	6.39511	0.116433	0.457856	0.316414	D362A	AC	3	DIV	AaeL_AAEL014057, AAEL014057	zinc finger matrin-type protein CG9776
LOC5563763	295351865	0.0333333	0.299634	6.36595	0.0644444	0.417823	0.294052	A57T	GA	3	MIT	AaeL_AAEL014252, AAEL014252	probable sulfite oxidase, mitochondrial
LOC23687820	275549226	0.044587	0.31972	6.33317	0.0831758	0.432854	0.308587	S277A	TG	3	RNA_PROC	AaeL_AAEL017400, AAEL017400	pre-mRNA-splicing factor 38B
LOC5570321	6770398	0.166852	0.502886	6.32012	0.277778	0.499891	0.466984	T81N	CA	3	DIV	AaeL_AAEL008252, AAEL008252	putative polypeptide N-acetylgalactosaminyltransferase 9
LOC5577372	186525538	0	0.224123	6.29585	0	0.345679	0.188366	Y54C	TC	3	CYT/STR	AaeL_AAEL000419, AAEL000419	larval cuticle protein A2B
LOC5563617	105081458	0	0.222247	6.24234	0	0.34942	0.268096	V150F	GT	3	PROT	AaeL_AAEL000059, AAEL000059, AAEL015430, CLIPB19	serine protease easter
LOC5570213	9094279	0.35641	0.0695807	6.21835	0.521524	0.116059	0.29636	H431Q	TCG	3	PROT	AaeL_AAEL008158, AAEL008158	aminopeptidase N
LOC5566714	404010362	0.153405	0.480428	6.17416	0.254345	0.499559	0.429688	T246K	GT	3	DIV	AaeL_AAEL005557, AAEL005557, AAEL005587	zinc finger protein 184
LOC5571876	297857235	0.507298	0.174231	6.17199	0.499781	0.289395	0.437678	Q781R	AG	3	DIV	AaeL_AAEL009360, AAEL009360, PLK-4, PLK4_AEDAE, SAK	serine/threonine-protein kinase PLK4|Polo-like kinase 4|Serine/threonine-protein kinase SAK
LOC5572305	155821251	0.182998	0.514337	6.05484	0.305551	0.499587	0.46701	V1079A	AG	3	DIV	AaeL_AAEL009702, AAEL009702	ubiquitin carboxyl-terminal hydrolase 20
LOC5570321	6770418	0.169981	0.49593	5.99778	0.285004	0.499439	0.465458	A88S	GT	3	DIV	AaeL_AAEL008252, AAEL008252	putative polypeptide N-acetylgalactosaminyltransferase 9
LOC5568047	15905050	0.737163	0.395445	5.96482	0.389838	0.475725	0.495713	L235V	GT	3	UNK	AaeL_AAEL006486, AAEL006486	uncharacterized protein LOC5568047
LOC5569955	359610321	0.526697	0.195532	5.96384	0.499331	0.30948	0.458429	Q397H	TA	3	UNK	AaeL_AAEL008050, AAEL008050	uncharacterized protein LOC5569955
LOC5564166	154077375	0.253556	0.618182	5.95331	0.368828	0.481454	0.501705	G225C	CAG	3	LIPID	AaeL_AAEL004126, AAEL004126, AAEL004135	fatty acid hydroxylase domain-containing protein 2
LOC23687635	112553696	0.933551	0.656364	5.91882	0.122548	0.4381	0.35503	M458L	TA	3	Redox	AaeL_AAEL017215, AAEL017215, CYP325U1	cytochrome P450 (CYP325U1)
LOC5566714	403992353	0.234474	0.0104167	5.87177	0.362463	0.01739	0.23528	K575N	CA	3	DIV	AaeL_AAEL005557, AAEL005557, AAEL005587	zinc finger protein 184
LOC5566760	21034518	0.176821	0.526996	5.86238	0.292157	0.50351	0.444828	D1540E	TAG	3	MET	AaeL_AAEL005618, AAEL005618	chitin synthase
LOC5564354	117426478	0.0347222	0.284694	5.85386	0.0708261	0.40299	0.283587	G1413D	GA	3	DIV	AaeL_AAEL004216, AAEL004216	zonadhesin
LOC5572150	119506935	0.272176	0.0285714	5.84111	0.395968	0.0481634	0.281183	V11I	GA	3	DIV	AaeL_AAEL009559, AAEL009559	apolipoprotein D
LOC5574232	287527091	0	0.207717	5.83091	0	0.328181	0.180446	D230Y	CA	3	TRP	AaeL_AAEL011005, AAEL011005	pickpocket protein 28
LOC5570308	6190598	0.231818	0.01	5.82341	0.355713	0.0172401	0.215563	T112S	TA	3	CYT/STR	AaeL_AAEL008251, AAEL008251	endocuticle structural protein SgAbd-6
LOC5574232	287527187	0.0189873	0.250891	5.79854	0.0372536	0.377618	0.190661	K198E	TC	3	TRP	AaeL_AAEL011005, AAEL011005	pickpocket protein 28
LOC5579181	84989392	0.639474	0.301407	5.77647	0.464965	0.418502	0.495233	F137I	AT	3	TRP	AaeL_AAEL003867, AAEL003867	choline transporter-like protein 1
LOC23687921	164683760	0.0698883	0.344355	5.77601	0.127835	0.451492	0.341797	H207Q	GC	3	DIV	AaeL_AAEL017501, AAEL017501	histidine-rich glycoprotein
LOC5564354	117426622	0.436448	0.767532	5.76227	0.491278	0.357778	0.484954	D1440V	TA	3	DIV	AaeL_AAEL004216, AAEL004216	zonadhesin
LOC23687635	112553724	0.889052	0.593333	5.74392	0.194824	0.464607	0.395737	I467T	CT	3	Redox	AaeL_AAEL017215, AAEL017215, CYP325U1	cytochrome P450 (CYP325U1)
LOC5575083	281602009	0.203774	0	5.72022	0.326101	0	0.158013	E904G	AG	3	DIV		NTF2-related export protein
LOC5564354	117426621	0.431927	0.762307	5.71953	0.490939	0.361198	0.484218	F1440V	GT	3	DIV	AaeL_AAEL004216, AAEL004216	zonadhesin
LOC5578481	160895203	0.681527	0.344877	5.71873	0.434008	0.451415	0.499122	Y93C	AG	3	Redox	AaeL_AAEL000495, AAEL000495, GPXH3	Glutathione Peroxidase (GPXH3)
LOC23687940	307795678	0.805643	0.484786	5.67443	0.315263	0.496924	0.464965	E344K	AG	3	PROT		trypsin 5G1-like
LOC5576160	365606358	0.215335	0.565737	5.6578	0.327279	0.49946	0.465968	G109D	CAT	3	DIV	AaeL_AAEL012353, AAEL012353, CTL15	perlucin-like protein
LOC5568271	352698662	0.917285	0.641963	5.57794	0.147972	0.464669	0.339672	S19W	CG	3	PROT		venom serine protease
LOC5575990	145336373	0.306159	0.0515993	5.57772	0.427859	0.0858477	0.263812	S50T	TA	3	UNK	AaeL_AAEL002757, AAEL002757	uncharacterized protein LOC5575990
LOC5578200	23378881	0.00561798	0.212674	5.57481	0.0145978	0.330395	0.160686	N88H	TG	3	TRP	AaeL_AAEL003485, AAEL003485	proteasomal ubiquitin receptor ADRM1 homolog
LOC5574407	38124152	0.197783	0	5.55283	0.314331	0	0.183922	G461C	GT	3	DIV	AaeL_AAEL011133, AAEL011133	protein app1
LOC5567265	139384839	0.215438	0.00735294	5.53528	0.338688	0.0180165	0.153984	S1817P	TC	3	UNK	AaeL_AAEL005933, AAEL005933	uncharacterized protein LOC5567265
LOC5570235	10144363	0.925	0.656238	5.52304	0.138461	0.457236	0.364336	S1037P	GA	3	RRTT	AaeL_AAEL008178, AAEL008178	probable DNA helicase MCM9
LOC5575396	36344218	0.385135	0.629315	5.49724	0.534793	0.652127	0.628725	E195D	GAT	3	UNK	AaeL_AAEL011801, AAEL011801	uncharacterized protein LOC5575396
LOC5567194	335093277	0.529074	0.21147	5.48078	0.498457	0.358533	0.470094	F128L	TC	3	DIV	AaeL_AAEL000859, AAEL000859	surface antigen CRP170
LOC5579181	84989391	0.640261	0.3125	5.45879	0.46281	0.427555	0.496789	F137S	AG	3	TRP	AaeL_AAEL003867, AAEL003867	choline transporter-like protein 1
LOC5570321	6770425	0.217593	0.534437	5.42708	0.346627	0.499228	0.484602	A90V	CT	3	DIV	AaeL_AAEL008252, AAEL008252	putative polypeptide N-acetylgalactosaminyltransferase 9
LOC23687754	57500284	0.40037	0.114746	5.41306	0.481509	0.19961	0.370028	V332A	TC	3	DIV	AaeL_AAEL017334, AAEL017334	flocculation protein FLO11
LOC5571621	390822075	0.345238	0.671337	5.4	0.452778	0.440152	0.499711	V379D	TA	3	MET	AaeL_AAEL009199, AAEL009199	glycoprotein-N-acetylgalactosamine 3-beta-galactosyltransferase 1
LOC5567474	378685049	0.508638	0.197143	5.39341	0.499584	0.318936	0.455138	V81A	AG	3	DIV	AaeL_AAEL000946, AAEL000946	putative GPI-anchored protein pfl2
LOC5580215	351066213	0.191291	0	5.3724	0.302159	0	0.170754	E334V	AT	3	TRP	AaeL_AAEL011924, AAEL011924	two pore potassium channel protein sup-9
LOC5571166	236756771	0.396387	0.718085	5.33174	0.476979	0.401363	0.48257	I424M	GA	3	RRTT	AaeL_AAEL008864, AAEL008864	dnaJ homolog subfamily C member 11
LOC5579351	295628067	0.0078125	0.208229	5.30249	0.019229	0.345679	0.20889	G679D	GA	3	UNK		uncharacterized protein LOC5579351
LOC5578575	336021907	0.303465	0.0557061	5.29975	0.423764	0.105945	0.244898	P169T	GT	3	RRTT	AaeL_AAEL013760, AAEL013760	homeobox protein vnd
LOC5564355	117524619	0.188636	0	5.29895	0.297521	0	0.131688	Y581F	TA	3	PROT	AaeL_AAEL004226, AAEL004226	glutamyl aminopeptidase
LOC5564355	117524629	0.1875	0	5.26755	0.2952	0	0.132169	L578V	AC	3	PROT	AaeL_AAEL004226, AAEL004226	glutamyl aminopeptidase
LOC5567872	397839406	0.204422	0.00675676	5.26669	0.324865	0.0131573	0.154449	E318D	TG	3	MET	AaeL_AAEL006333, AAEL006333	apyrase|5'-nucleotidase
LOC5568954	390155499	0.485432	0.182352	5.25872	0.499252	0.302993	0.431945	I3217F	TA	3	CYT/STR	AaeL_AAEL007258, AAEL007258	titin
LOC5577228	270895552	0.258503	0.575188	5.25365	0.397207	0.488684	0.479114	M875T	AG	3	SigT	AaeL_AAEL003143, AAEL003143	inositol polyphosphate 5-phosphatase OCRL-1
LOC5575328	256713145	0	0.186918	5.25147	0	0.303828	0.20617	P328S	CT	3	PROT	AaeL_AAEL002629, AAEL002629	tryptase
LOC5564338	293064656	0.113953	0.391774	5.20805	0.200312	0.478914	0.392623	I50L	AC	3	DIV	AaeL_AAEL014210, AAEL014210	zinc finger protein OZF
LOC23687987	29294322	0.228956	0.0185185	5.20665	0.348188	0.0170927	0.191851	I409M	CG	3	PROT	AaeL_AAEL017567, AAEL017567	endothelin-converting enzyme 2|neprilysin-11
LOC5570781	29273237	0.0764829	0.334606	5.20202	0.140843	0.445316	0.336221	V53I	GA	3	DIV	AaeL_AAEL008527, AAEL008527	endothelin-converting enzyme 2
LOC5568046	15918592	0.443703	0.152834	5.15892	0.493611	0.258873	0.422138	N123K	CA	3	UNK	AaeL_AAEL006483, AAEL006483	uncharacterized protein LOC5568046
LOC5569955	359610266	0.565364	0.252876	5.15575	0.490658	0.379298	0.477626	L416I	GT	3	UNK	AaeL_AAEL008050, AAEL008050	uncharacterized protein LOC5569955
LOC5567302	227869961	0.182602	0	5.13257	0.290657	0	0.192537	D77Y	GT	3	LIPID	AaeL_AAEL005957, AAEL005957	phospholipase B1, membrane-associated
LOC5564355	117524608	0.18215	0	5.12016	0.285375	0	0.146133	E585Q	CG	3	PROT	AaeL_AAEL004226, AAEL004226	glutamyl aminopeptidase
LOC5577372	186525518	0	0.181852	5.11195	0	0.298632	0.152171	S61A	AC	3	CYT/STR	AaeL_AAEL000419, AAEL000419	larval cuticle protein A2B
LOC5564350	117372908	0.442308	0.153223	5.10721	0.492604	0.233634	0.39861	S192G	AG	3	UNK	AaeL_AAEL004206, AAEL004206	uncharacterized protein LOC5564350
LOC5564355	117524600	0.181544	0	5.1035	0.286243	0	0.151502	D587E	AT	3	PROT	AaeL_AAEL004226, AAEL004226	glutamyl aminopeptidase
LOC5572965	149214267	1	0.81891	5.09101	0	0.290225	0.163991	I139V	CT	3	Redox	AaeL_AAEL010179, AAEL010179	NADPH oxidase 4
LOC5573629	292178462	0	0.180804	5.08315	0	0.2828	0.142683	A6T	GA	3	RRTT	AaeL_AAEL010613, AAEL010613	nucleolar protein 9
LOC5564338	293064659	0.116814	0.39117	5.07979	0.204484	0.478183	0.39773	V51I	GA	3	DIV	AaeL_AAEL014210, AAEL014210	zinc finger protein OZF
LOC5567265	139384849	0.20088	0.00813008	5.07692	0.32373	0.0198985	0.15659	N1820T	AC	3	UNK	AaeL_AAEL005933, AAEL005933	uncharacterized protein LOC5567265
LOC5575284	290610913	0.521591	0.217593	5.07288	0.499184	0.35179	0.471655	E24G	TC	3	RRTT	AaeL_AAEL011744, AAEL011744	ATP-dependent RNA helicase abstrakt
LOC5576402	242367747	0.196032	0.495066	5.05895	0.32	0.499988	0.465565	F1295I	TA	3	CYT/STR	AaeL_AAEL012496, AAEL012496	ankyrin repeat and BTB/POZ domain-containing protein 2|uncharacterized protein LOC5576402
LOC5576096	129342099	0.261442	0.570763	5.04066	0.397635	0.48631	0.490896	E611A	TG	3	RRTT	AaeL_AAEL002782, AAEL002782	DNA repair protein XRCC1
LOC5580268	310445463	0.368451	0.681327	5.02624	0.465267	0.431872	0.497147	T46I	TC	3	LIPID
LOC5578511	117605838	0.243125	0.0285714	5.0216	0.363455	0.0579194	0.212394	T181N	CA	3	UNK	AaeL_AAEL013720, AAEL013720	uncharacterized protein LOC5578511
LOC5576268	125844992	0	0.177507	4.99275	0	0.287994	0.173817	S8L	CT	3	UNK	AaeL_AAEL012427, AAEL012427	uncharacterized protein LOC5576268
LOC110679183	57879990	0.0279365	0.240625	4.98754	0.0516877	0.363378	0.262928	D328N	CT	3	UNK		uncharacterized protein LOC110679183
LOC5578569	26617042	0.00952381	0.200794	4.98351	0.0211616	0.312422	0.172113	A19T	GA	3	TRP	AaeL_AAEL013756, AAEL013756	zinc transporter ZIP1
LOC5575406	113492060	0.140422	0.420455	4.98157	0.244898	0.487345	0.420775	L42M	GT	3	MET	AaeL_AAEL011809, AAEL011809	glucose dehydrogenase [FAD, quinone]
LOC5578569	26617436	0	0.177083	4.98116	0	0.290657	0.127066	T150N	CA	3	TRP	AaeL_AAEL013756, AAEL013756	zinc transporter ZIP1
LOC5568046	15918576	0.432773	0.149824	4.97246	0.490898	0.255958	0.421185	I118K	TA	3	UNK	AaeL_AAEL006483, AAEL006483	uncharacterized protein LOC5568046
LOC5575802	160277817	0.626297	0.315864	4.96067	0.469391	0.432418	0.493774	I582V	TC	3	UNK	AaeL_AAEL012070, AAEL012070, AAEL012080	uncharacterized protein LOC5575802
LOC5566691	405100339	1	0.823884	4.9547	0	0.294052	0.176086	V20A	CT	3	UNK	AaeL_AAEL005565, AAEL005565	uncharacterized protein LOC5566691|putative conserved protein
LOC5567194	335093302	0.520682	0.22069	4.9495	0.499856	0.347648	0.461989	Y136F	AT	3	DIV	AaeL_AAEL000859, AAEL000859	surface antigen CRP170
LOC5568513	144322139	0.306831	0.0653992	4.93837	0.419455	0.135525	0.234788	T33M	GA	3	PROT	AaeL_AAEL006919, AAEL006919	chymotrypsin-1
LOC5579293	92936353	0.0610526	0.299221	4.93012	0.115503	0.416197	0.323392	Q2360N	GI	3	UNK	AaeL_AAEL004381, AAEL004363, AAEL004381	uncharacterized protein LOC5579293
LOC5564355	117524622	0.174939	0	4.92253	0.279973	0	0.126284	N580S	TC	3	PROT	AaeL_AAEL004226, AAEL004226	glutamyl aminopeptidase
LOC5571116	262004472	0.174307	0	4.90526	0.275734	0	0.123174	V18M	GA	3	CYT/STR	AaeL_AAEL001514, AAEL001514	peritrophin-44
LOC5568498	143103185	0.0461088	0.272076	4.90271	0.0802163	0.399076	0.286294	D270N	CT	3	MET	AaeL_AAEL006912, AAEL006912	uncharacterized protein LOC5568498
LOC5568716	299828036	0.210393	0.015173	4.89355	0.326666	0.0301134	0.195126	E201K	CT	3	PROT	AaeL_AAEL007049, AAEL007049	proteasome subunit beta type-4
LOC5565462	146718568	0.550707	0.834834	4.87558	0.492491	0.273281	0.415734	A749V	AG	3	TRP	AaeL_AAEL004791, AAEL004791	sorting nexin-13
LOC5567603	149756136	0.988166	0.79785	4.87329	0.0206696	0.340365	0.221529	S581N	TC	3	UNK	AaeL_AAEL006205, AAEL006205	uncharacterized protein LOC5567603
LOC5566310	310230771	0.483953	0.193531	4.84434	0.499663	0.311396	0.423106	D499N	GA	3	DIV	AaeL_AAEL005297, AAEL005297	putative protein tag-52
LOC5572238	22698236	0.529167	0.816167	4.81638	0.49474	0.302866	0.417172	Y881C	GA	3	SigT	AaeL_AAEL009668, AAEL009668	rab3 GTPase-activating protein regulatory subunit
LOC5570582	225145673	0.53614	0.238302	4.81367	0.497347	0.373845	0.48595	E474D	AT	3	MET	AaeL_AAEL008387, AAEL008387	guanylate cyclase 32E|speract receptor
LOC5566365	281546956	0.268452	0.04652	4.78358	0.392078	0.0886372	0.2644	A127V	GA	3	DIV	AaeL_AAEL011629, AAEL011629	probable tyrosyl-DNA phosphodiesterase
LOC5567206	334516359	0.885552	0.62375	4.77187	0.202153	0.468345	0.371689	C6F	AC	3	Detox	AaeL_AAEL000862, AAEL000862	Carboxy/choline esterase (CCEglt2G)
LOC5569650	151709889	0.340909	0.0908046	4.76475	0.448852	0.157551	0.287972	N302S	TC	3	PROT	AaeL_AAEL007797, AAEL007797	E3 ubiquitin-protein ligase RNF220
LOC5572526	18538417	0.371127	0.111183	4.76116	0.467406	0.204439	0.365122	Q78H	CA	3	UNK	AaeL_AAEL009848, AAEL009848	uncharacterized protein LOC5572526
LOC5579103	342663040	0.0113636	0.196786	4.75532	0.0236652	0.317085	0.215578	S33F	CT	3	DIV	AaeL_AAEL003855, AAEL003855	protein flightless-1
LOC5575777	125563833	0.967391	0.759622	4.72714	0.0630907	0.363455	0.271435	M143V	CT	3	DIV	AaeL_AAEL002701, AAEL002701	stromal cell-derived factor 2|probable ER retained protein
LOC5578081	348340131	0.178819	0.00442478	4.71767	0.298011	0.00843867	0.169061	P68A	GC	3	TRP	AaeL_AAEL003433, AAEL003433	copper-transporting ATPase 1
LOC5572305	155821186	0.204805	0.492349	4.70279	0.320815	0.499892	0.449431	A1101T	CT	3	DIV	AaeL_AAEL009702, AAEL009702	ubiquitin carboxyl-terminal hydrolase 20
LOC5568215	148409017	0.218786	0.0224719	4.69355	0.340599	0.0423083	0.193352	R1443G	TC	3	UNK	AaeL_AAEL006655, AAEL006655	uncharacterized protein LOC5568215
LOC5565500	274424099	0.833693	1	4.68752	0.297521	0	0.14568	C232S	AT	3	DIV	AaeL_AAEL004808, AAEL004808	protein SON
LOC5566691	405100357	0	0.165965	4.67824	0	0.279471	0.167154	L26R	TG	3	UNK	AaeL_AAEL005565, AAEL005565	uncharacterized protein LOC5566691|putative conserved protein
LOC5568954	390155685	0.375914	0.116728	4.67697	0.471568	0.206909	0.375	A3155S	CA	3	CYT/STR	AaeL_AAEL007258, AAEL007258	titin
LOC5567647	25220445	0.263158	0.0457963	4.67545	0.385633	0.0873168	0.273138	G230D	GA	3	CYT/STR		LOW QUALITY PROTEIN: spectrin beta chain, non-erythrocytic 5
LOC110678838	375895899	0.0172414	0.20622	4.65397	0.0227243	0.34875	0.201657	P77T	CA	3	CYT/STR	AaeL_AAEL017258, AAEL017258	integumentary mucin C.1-like
LOC5568587	406510957	0.0119048	0.19424	4.65144	0.0227243	0.328673	0.190329	E736G	AG	3	DIV	AaeL_AAEL001112, AAEL001112	ubiquitin carboxyl-terminal hydrolase 5
LOC5575404	113468908	0.106523	0.35989	4.64425	0.190781	0.46455	0.392707	T62S	GC	3	MET	AaeL_AAEL011808, AAEL011808	glucose dehydrogenase [FAD, quinone]
LOC5572953	149037588	1	0.83578	4.63094	0	0.26707	0.135634	T14S	AT	3	DIV	AaeL_AAEL010173, AAEL010173	zinc finger protein 676
LOC5572214	36702123	0.689857	0.391914	4.62691	0.432493	0.477239	0.499015	L153V	CG	3	MET	AaeL_AAEL009632, AAEL009632	estradiol 17-beta-dehydrogenase 11
LOC5564338	293065350	0.293056	0.589638	4.61874	0.415397	0.484056	0.493104	S281C	CG	3	DIV	AaeL_AAEL014210, AAEL014210	zinc finger protein OZF
LOC5567355	316080722	0.414411	0.146237	4.61563	0.484292	0.247847	0.376087	V408L	CA	3	TRP	AaeL_AAEL006019, AAEL006019, AAEL008297, NaV, VGSC, VSCIIS6, Vssc, para	sodium channel protein para|voltage gated sodium channel DII|voltage sensitive sodium channel|voltage-dependent para-like sodium channel|voltage-gated para-like sodium channel|voltage-gated sodium channel domain IIS1-IIS6|voltage-gated sodium channel domain IS4-IS6|voltage-gated sodium channel, domain II|voltage-gated sodium channel, domain II S6
LOC5564354	117426630	0.456415	0.748161	4.60254	0.496182	0.375	0.48321	Q1443K	AC	3	DIV	AaeL_AAEL004216, AAEL004216	zonadhesin
LOC5568509	144025491	0.0263158	0.222561	4.58132	0.0688776	0.342278	0.258034	N414K	AT	3	DIV	AaeL_AAEL006924, AAEL006924	abnormal spindle-like microcephaly-associated protein homolog
LOC5566895	362411628	0.161998	0	4.57079	0.268478	0	0.13496	G88E	GA	3	CSR	AaeL_AAEL000846, AAEL000846	general odorant-binding protein 45-like
LOC5575284	290610935	0.445122	0.171245	4.56233	0.495696	0.289441	0.432842	D17N	CT	3	RRTT	AaeL_AAEL011744, AAEL011744	ATP-dependent RNA helicase abstrakt
LOC5567518	68208160	0.0293591	0.227661	4.55443	0.0514862	0.351931	0.224483	A1378S	CA	3	DIV	AaeL_AAEL006138, AAEL006138, Vg-B	vitellogenin-A1-like|vitellogenin-B
LOC5564640	92966651	0.176587	0.00595238	4.55369	0.284461	0.0165278	0.150873	*670R	AG	3	RRTT		LOW QUALITY PROTEIN: SWI/SNF complex subunit SMARCC2
LOC5567362	315167530	0.00694444	0.178977	4.55298	0.0136048	0.294543	0.188853	V681A	AG	3	RRTT	AaeL_AAEL006013, AAEL006013	probable histone-lysine N-methyltransferase CG1716
LOC5567302	227869755	0.735889	0.950954	4.54437	0.386841	0.0976427	0.244043	Q8R	GA	3	LIPID	AaeL_AAEL005957, AAEL005957	phospholipase B1, membrane-associated
LOC5568217	148307146	0.085563	0.324223	4.53741	0.156911	0.441996	0.350693	G1161R	GA	3	UNK	AaeL_AAEL006658, AAEL006658	uncharacterized protein LOC5568217
LOC110679588	38330292	0.0381473	0.243681	4.52978	0.0810728	0.379065	0.219353	S477P	AG	3	UNK	AaeL_AAEL011125, AAEL011125	uncharacterized protein LOC110679588
LOC5571242	356273720	0.194742	0.0141509	4.52638	0.312765	0.0354914	0.174644	V17L	GT	3	DIV	AaeL_AAEL008936, AAEL008936	hornerin
LOC5566000	292258116	0.102924	0.349934	4.52264	0.178331	0.457168	0.366881	K561I	AT	3	UNK	AaeL_AAEL015044, AAEL015044, AAEL017062	uncharacterized protein LOC5566000
LOC5576096	129342100	0.275131	0.565721	4.50222	0.407193	0.486722	0.492277	E611Q	CG	3	RRTT	AaeL_AAEL002782, AAEL002782	DNA repair protein XRCC1
LOC5567302	227869940	0.158585	0	4.47865	0.265629	0	0.181272	L70M	CA	3	LIPID	AaeL_AAEL005957, AAEL005957	phospholipase B1, membrane-associated
LOC5573629	292178879	0.367521	0.11625	4.47656	0.466701	0.204142	0.317491	V145L	GT	3	RRTT	AaeL_AAEL010613, AAEL010613	nucleolar protein 9
LOC5573224	409293680	0.0960651	0.337677	4.46986	0.167785	0.448865	0.353785	F172L	AG	3	DIV	AaeL_AAEL010315, AAEL010315	zinc finger MYND domain-containing protein 10 homolog
LOC5574668	140182644	0.584737	0.293961	4.46457	0.486111	0.412857	0.492981	E402D	CA	3	DIV	AaeL_AAEL011308, AAEL011308	serine/threonine-protein kinase/endoribonuclease IRE1
LOC5575396	36344171	0.0693827	0.294794	4.44067	0.131082	0.423855	0.308574	S180A	TG	3	UNK	AaeL_AAEL011801, AAEL011801	uncharacterized protein LOC5575396
LOC5566896	362400013	0.222616	0.0290309	4.43547	0.323229	0.0576414	0.184555	L5F	CT	3	CSR	AaeL_AAEL000833, AAEL000833	general odorant-binding protein 45-like
LOC5570079	48953887	0	0.156341	4.41818	0	0.264345	0.180965	P8S	GA	3	DIV	AaeL_AAEL001332, AAEL001332	integrator complex subunit 4
LOC5564138	401639689	0.163725	0.428747	4.39189	0.275789	0.489796	0.428941	Q305R	AG	3	RRTT	AaeL_AAEL004085, AAEL004085, AAEL004099	interaptin|trichohyalin|uncharacterized protein LOC5564138
LOC5566691	405100299	0.0298507	0.222499	4.38863	0.0753556	0.346566	0.248274	I7V	AG	3	UNK	AaeL_AAEL005565, AAEL005565	uncharacterized protein LOC5566691|putative conserved protein
LOC5570321	6770794	0.289375	0.575581	4.35577	0.415921	0.484978	0.494247	S192A	TG	3	DIV	AaeL_AAEL008252, AAEL008252	putative polypeptide N-acetylgalactosaminyltransferase 9
LOC5579799	268186319	0	0.153897	4.35246	0	0.254195	0.139366	S493G	AG	3	DIV	AaeL_AAEL003966, AAEL003966	neurotrimin
LOC5570372	250285496	0.153707	0	4.34735	0.264736	0	0.15912	P358S	GA	3	SigT	AaeL_AAEL008282, AAEL008282, GPRNPR4	neuropeptide FF receptor 2|substance-P receptor
LOC5575095	368689678	0.0572072	0.270408	4.33407	0.0900242	0.385284	0.255569	W115R	AG	3	UNK	AaeL_AAEL011645, AAEL011645	uncharacterized protein LOC5575095
LOC5566310	310230683	0.384789	0.132596	4.33185	0.473115	0.227896	0.36467	Q469H	GC	3	DIV	AaeL_AAEL005297, AAEL005297	putative protein tag-52
LOC5579219	30070042	0.156838	0.417364	4.33145	0.258641	0.490321	0.408419	S336C	AT	3	DIV	AaeL_AAEL014057, AAEL014057	zinc finger matrin-type protein CG9776
LOC5568041	16118368	0.995	0.834914	4.30556	0.0126577	0.26977	0.131286	I454V	CT	3	TRP	AaeL_AAEL006487, AAEL006487	sodium-coupled monocarboxylate transporter 1
LOC110678174	283982304	0.541528	0.810049	4.30251	0.496609	0.317353	0.437952	H248N	TG	3	UNK		uncharacterized protein LOC110678174
LOC5574232	287527137	0.0647154	0.281746	4.30005	0.131415	0.404071	0.255658	I214M	AC	3	TRP	AaeL_AAEL011005, AAEL011005	pickpocket protein 28
LOC5574232	287527154	0.0751342	0.298681	4.2995	0.145429	0.418802	0.281874	N209D	TC	3	TRP	AaeL_AAEL011005, AAEL011005	pickpocket protein 28
LOC5571457	135616461	0.150175	0.407209	4.29748	0.254345	0.481135	0.414039	V607I	CT	3	DIV	AaeL_AAEL009096, AAEL009096, AAEL009106	protein IWS1 homolog
LOC110678635	349657889	0.301154	0.0771438	4.28066	0.409164	0.14597	0.279329	E69D	TG	3	UNK		uncharacterized protein LOC110678635
LOC5566310	310230670	0.393382	0.140476	4.27708	0.475497	0.241151	0.375846	R465K	GA	3	DIV	AaeL_AAEL005297, AAEL005297	putative protein tag-52
LOC5570153	107628042	0.172635	0.00862069	4.27177	0.286866	0.0201999	0.134582	L220F	CA	3	Redox	AaeL_AAEL008136, AAEL008136	uncharacterized protein LOC5570153
LOC5576614	284041085	0.351852	0.110953	4.27042	0.463593	0.197531	0.358186	T136I	GA	3	UNK	AaeL_AAEL012639, AAEL012639	uncharacterized protein LOC5576614
LOC5571240	356263763	0.0666727	0.283609	4.26434	0.124444	0.399783	0.292856	S87T	AT	3	RRTT	AaeL_AAEL008935, AAEL008935	trithorax group protein osa
LOC110678019	169600839	0.150458	0	4.26015	0.261621	0	0.133329	S180N	GA	3	UNK		uncharacterized protein LOC110678019
LOC5563672	388775247	0.0584036	0.269587	4.25904	0.100556	0.40213	0.252667	A83V	CT	3	DIV	AaeL_AAEL000563, AAEL000563, CTLMA15	C-type lectin 37Da
LOC5568383	241679156	0.574405	0.291799	4.25892	0.492035	0.403989	0.490831	S68F	GA	3	Redox		glutathione S-transferase 1
LOC5568217	148307143	0.0817116	0.307468	4.25786	0.150191	0.430446	0.338645	T1160S	AT	3	UNK	AaeL_AAEL006658, AAEL006658	uncharacterized protein LOC5568217
LOC5579188	85297036	0.612752	0.863327	4.25286	0.475907	0.242107	0.396517	T638A	GA	3	RRTT	AaeL_AAEL003875, AAEL003875	transcription factor Sp4
LOC23687745	104958850	0.117188	0.360012	4.25065	0.21875	0.461285	0.388705	I198V	AG	3	PROT	AaeL_AAEL017325, AAEL017325, CLIPB36	serine protease easter
LOC5567056	114802440	0.185559	0.450665	4.24418	0.289627	0.494436	0.432217	V4L	GT	3	Redox	AaeL_AAEL005775, AAEL005775, CYP325R1	cytochrome P450 (CYP325R1)
LOC5575107	21804037	0.606034	0.322178	4.2438	0.477323	0.43055	0.493623	V168L	GT	3	RRTT	AaeL_AAEL011664, AAEL011664	transcription factor btd|zinc finger and BTB domain-containing protein 24
LOC5577179	310515684	0.969662	0.78253	4.22807	0.0583886	0.357432	0.25174	F320L	GA	3	MET	AaeL_AAEL013046, AAEL013046	glucose dehydrogenase [FAD, quinone]
LOC5580236	316973141	0.384265	0.667495	4.21824	0.47348	0.444046	0.497602	V479I	TC	3	PROT	AaeL_AAEL012324, AAEL012324, AAEL013482	membrane-bound transcription factor site-2 protease
LOC5563950	165407493	0.42261	0.164508	4.21237	0.487619	0.277778	0.386578	N198K	AT	3	UNK	AaeL_AAEL004018, AAEL004018	uncharacterized protein LOC5563950
LOC5578091	348716436	0.204103	0.0239762	4.2113	0.304688	0.0475907	0.173391	D303N	GA	3	DIV	AaeL_AAEL003411, AAEL003411	failed axon connections
LOC5575800	160261312	0.189588	0.0170899	4.21122	0.30817	0.0332131	0.178864	P43S	GA	3	MET	AaeL_AAEL012078, AAEL012078	putative glutathione-specific gamma-glutamylcyclotransferase 2
LOC5575095	368689885	0.0241935	0.204023	4.19724	0.0386946	0.334993	0.199886	S46T	AT	3	UNK	AaeL_AAEL011645, AAEL011645	uncharacterized protein LOC5575095
LOC5570321	6770171	0.00862069	0.169467	4.18625	0.01739	0.279973	0.196984	L5F	GC	3	DIV	AaeL_AAEL008252, AAEL008252	putative polypeptide N-acetylgalactosaminyltransferase 9
LOC5578745	65581921	0.112121	0.350142	4.18454	0.197531	0.457967	0.375846	T267A	AG	3	CYT/STR	AaeL_AAEL003696, AAEL003671, AAEL003696	titin homolog
LOC5574668	140182642	0.608174	0.326566	4.18191	0.47851	0.438872	0.498642	N403S	TC	3	DIV	AaeL_AAEL011308, AAEL011308	serine/threonine-protein kinase/endoribonuclease IRE1
LOC5576225	234902975	0.147513	0	4.18131	0.256762	0	0.127514	I59T	TC	3	DIV	AaeL_AAEL002849, AAEL002849	zinc finger protein 850
LOC5566410	29026605	0.231957	0.50411	4.18055	0.360482	0.49991	0.470397	N452D	AG	3	TRP	AaeL_AAEL005373, AAEL005373, GPROP12	vertebrate ancient opsin
LOC5564589	368112013	0.451423	0.188571	4.1698	0.49514	0.313712	0.419539	K414N	GT	3	RRTT	AaeL_AAEL004345, AAEL004345	cysteine--tRNA ligase, cytoplasmic
LOC23687892	318403909	0.0294118	0.213175	4.16202	0.0444215	0.331897	0.226843	T198S	AT	3	Redox	AaeL_AAEL017472, AAEL012401, AAEL017472	dehydrogenase/reductase SDR family member on chromosome X
LOC5568653	171418687	0.340122	0.48237	4.15693	0.498718	0.568468	0.561019	F239L	TCG	3	Redox	AaeL_AAEL006989, AAEL006989, CYP6AG7	cytochrome P450 (CYP6AG7)
LOC5573340	67582876	0.0845912	0.307845	4.15268	0.155727	0.422712	0.289845	I42T	AG	3	DIV	AaeL_AAEL010439, AAEL010439	zinc finger protein 583
LOC5563635	103506220	0.495014	0.225581	4.14053	0.49998	0.35124	0.45808	V385A	AG	3	MIT	AaeL_AAEL000003, AAEL000003	LOW QUALITY PROTEIN: atypical kinase COQ8B, mitochondrial
LOC5572967	149277320	0.267219	0.244455	4.13368	0.396074	0.40272	0.410573	L342V	CGT	3	TRP	AaeL_AAEL010159, AAEL010159	importin-5
LOC5572241	22936412	0.145272	0	4.12142	0.236013	0	0.132653	R292K	GA	3	RRTT	AaeL_AAEL009666, AAEL009666	histone-lysine N-methyltransferase ash1
LOC5577785	44261035	0.290541	0.0744596	4.11746	0.412253	0.138895	0.251336	Q286*	CT	3	UNK	AaeL_AAEL013375, AAEL013375	uncharacterized protein LOC5577785
LOC110678310	340141255	0.403073	0.681569	4.11198	0.474344	0.435449	0.494804	S627P	CT	3	TRP	AaeL_AAEL003320, AAEL003320	intraflagellar transport protein 74 homolog
LOC5567648	25349065	0.0319149	0.216162	4.11148	0.0450888	0.3432	0.193762	D597N	CT	3	DIV	AaeL_AAEL006231, AAEL006231	GRIP and coiled-coil domain-containing protein 2
LOC5564265	75245998	0.584173	0.307308	4.08662	0.486008	0.430898	0.490702	T1876I	GA	3	UNK	AaeL_AAEL014367, AAEL014367	uncharacterized protein LOC5564265
LOC110678458	372767974	0.509619	0.240036	4.08509	0.499815	0.365978	0.458009	R264S	CG	3	LIPID	AaeL_AAEL002915, AAEL002915	lipase 1-like
LOC23687987	29293925	0.754285	0.484028	4.08059	0.375	0.499614	0.469578	K296R	GA	3	PROT	AaeL_AAEL017567, AAEL017567	endothelin-converting enzyme 2|neprilysin-11
LOC5571463	135374524	0.207576	0.470985	4.07798	0.335489	0.498349	0.445042	R118H	GA	3	DIV	AaeL_AAEL009105, AAEL009105	autophagy-related protein 9A
LOC5570209	9083833	0.658398	0.380477	4.07695	0.44955	0.474769	0.499839	S868T	TA	3	PROT	AaeL_AAEL008162, AAEL008162	aminopeptidase N
LOC5567647	25233705	0.0748113	0.288956	4.06262	0.142012	0.412675	0.334416	L4105H	TA	3	CYT/STR		LOW QUALITY PROTEIN: spectrin beta chain, non-erythrocytic 5
LOC5566553	383553265	0.206856	0.469227	4.05632	0.331897	0.497842	0.453583	A458T	CT	3	UNK	AaeL_AAEL005476, AAEL005476	uncharacterized protein LOC5566553
LOC5577997	81353119	0.280614	0.553999	4.05323	0.407709	0.493735	0.487224	S64A	TG	3	DIV		zinc finger protein 622
LOC5567206	334516356	0.879061	0.643105	4.03968	0.212747	0.458102	0.360868	A7V	AG	3	Detox	AaeL_AAEL000862, AAEL000862	Carboxy/choline esterase (CCEglt2G)
LOC5578745	65581928	0.121753	0.357898	4.03614	0.2112	0.462294	0.381474	G269D	GA	3	CYT/STR	AaeL_AAEL003696, AAEL003671, AAEL003696	titin homolog
LOC5575189	112366886	0.152778	0.00413223	4.03306	0.258873	0.00884938	0.116891	N296K	GT	3	UNK	AaeL_AAEL000347, AAEL000347	uncharacterized protein LOC5575189
LOC5571621	390823216	0.0248804	0.199073	4.02774	0.0475907	0.320829	0.222533	S36L	GA	3	MET	AaeL_AAEL009199, AAEL009199	glycoprotein-N-acetylgalactosamine 3-beta-galactosyltransferase 1
LOC5566691	405100528	0.0360825	0.22069	4.02088	0.0931097	0.341605	0.246773	A83V	CT	3	UNK	AaeL_AAEL005565, AAEL005565	uncharacterized protein LOC5566691|putative conserved protein
LOC5570581	224460466	0.215572	0.0334886	4.01578	0.334252	0.0640323	0.196882	T5I	CT	3	MET	AaeL_AAEL008393, AAEL008393	phosphatidylserine synthase 1
LOC5575404	113468369	0.0185185	0.185038	4.00665	0.0372536	0.305527	0.196525	A242T	CT	3	MET	AaeL_AAEL011808, AAEL011808	glucose dehydrogenase [FAD, quinone]
LOC5567359	315289146	1	0.85947	3.99503	0	0.234895	0.135852	L722M	AC	3	UNK	AaeL_AAEL006037, AAEL006037	uncharacterized protein LOC5567359
LOC5574406	38010572	0.207995	0.03	3.99391	0.327659	0.0552548	0.186091	T335S	GC	3	DIV	AaeL_AAEL011134, AAEL011134	UPF0505 protein CG8202
LOC23687987	29293838	0.0175003	0.182222	3.98987	0.0331398	0.295498	0.175412	R267K	GA	3	PROT	AaeL_AAEL017567, AAEL017567	endothelin-converting enzyme 2|neprilysin-11
LOC5568501	143082048	0.327417	0.102018	3.98362	0.440152	0.18447	0.336543	S940R	AC	3	DIV	AaeL_AAEL006917, AAEL006917	Golgi apparatus protein 1
LOC110678190	320388026	0.050706	0.245671	3.98156	0.0973044	0.388608	0.270371	E322K	GA	3	UNK		uncharacterized protein LOC110678190
LOC5566062	346663354	0.0572281	0.256893	3.98144	0.116283	0.38269	0.29789	I319M	TC	3	MET	AaeL_AAEL005138, AAEL005138	UDP-glucuronosyltransferase 2B15
LOC5568217	148307147	0.0844587	0.30039	3.96907	0.154911	0.424612	0.338016	G1161V	GT	3	UNK	AaeL_AAEL006658, AAEL006658	uncharacterized protein LOC5568217
LOC5567362	315167240	0.0217391	0.19031	3.96625	0.0361323	0.330333	0.218242	V778I	CT	3	RRTT	AaeL_AAEL006013, AAEL006013	probable histone-lysine N-methyltransferase CG1716
LOC5572965	149214240	1	0.860636	3.96401	0	0.23586	0.119936	K148Q	GT	3	Redox	AaeL_AAEL010179, AAEL010179	NADPH oxidase 4
LOC5579926	368428360	0.220723	0.0372633	3.96354	0.345679	0.0753556	0.244316	T4I	CT	3	Redox	AaeL_AAEL006795, AAEL006795, CYP9J15	cytochrome P450 (CYP9J15)
LOC5563893	293073999	0.107308	0.334176	3.9595	0.187639	0.445067	0.369383	T10N	CA	3	DIV	AaeL_AAEL014211, AAEL014211	zinc finger protein 271
LOC5577179	310515877	0.987179	0.829468	3.95353	0.0257467	0.284888	0.180314	M255I	TC	3	MET	AaeL_AAEL013046, AAEL013046	glucose dehydrogenase [FAD, quinone]
LOC5565074	70177696	0.207795	0.0176263	3.94073	0.335775	0.0327778	0.18018	M591I	CAT	3	MET	AaeL_AAEL014710, AAEL014710, AAEL017128	maltase 2
LOC110677773	149544012	0.980932	0.816454	3.93567	0.0431445	0.305782	0.20133	Q339P	GT	3	UNK	AaeL_AAEL014434, AAEL014434, AAEL014436	uncharacterized protein LOC110677773
LOC5570971	94960493	0.012987	0.170143	3.9331	0.0344721	0.279397	0.179362	L172S	TC	3	UNK	AaeL_AAEL008713, AAEL008713	uncharacterized protein LOC5570971
LOC110677856	36887937	0.135234	0.371875	3.92108	0.233747	0.470868	0.391497	A1602T	GA	3	UNK		uncharacterized protein LOC110677856
LOC5570213	9094151	0.30098	0.086128	3.91945	0.424966	0.154337	0.281606	K389Q	AC	3	PROT	AaeL_AAEL008158, AAEL008158	aminopeptidase N
LOC5564166	154077681	0.658635	0.387419	3.90934	0.44955	0.474637	0.499948	L123V	CA	3	LIPID	AaeL_AAEL004126, AAEL004126, AAEL004135	fatty acid hydroxylase domain-containing protein 2
LOC110678635	349657884	0.179795	0.0178571	3.90468	0.267836	0.0357025	0.139667	K71R	TC	3	UNK		uncharacterized protein LOC110678635
LOC5576620	283987347	0.00322581	0.144992	3.88678	0.00630909	0.248274	0.120909	T176I	GA	3	UNK		uncharacterized protein LOC5576620
LOC5565421	395593709	0.226506	0.485566	3.88468	0.350057	0.498854	0.459755	I125T	AG	3	RRTT	AaeL_AAEL000674, AAEL000674	tRNA (uracil-5-)-methyltransferase homolog A
LOC5572953	149017973	0.14452	0.00310559	3.88242	0.243897	0.00751869	0.119749	L176Q	AT	3	DIV	AaeL_AAEL010173, AAEL010173	zinc finger protein 676
LOC5567355	316014588	0.426165	0.177861	3.88195	0.489889	0.280141	0.415064	S679T	AT	3	TRP	AaeL_AAEL006019, AAEL006019, AAEL008297, NaV, VGSC, VSCIIS6, Vssc, para	sodium channel protein para|voltage gated sodium channel DII|voltage sensitive sodium channel|voltage-dependent para-like sodium channel|voltage-gated para-like sodium channel|voltage-gated sodium channel domain IIS1-IIS6|voltage-gated sodium channel domain IS4-IS6|voltage-gated sodium channel, domain II|voltage-gated sodium channel, domain II S6
LOC5575098	22059065	0.016129	0.175	3.87668	0.0298439	0.28875	0.165879	Q717H	GT	3	DIV	AaeL_AAEL011652, AAEL011652	endoribonuclease rege-1
LOC5577949	153237141	0.135965	0	3.87372	0.227337	0	0.118406	H1036N	GT	3	UNK	AaeL_AAEL013432, AAEL013427, AAEL013432	uncharacterized protein LOC5577949
LOC5563925	287473227	0.143145	0.380445	3.86926	0.250071	0.470868	0.41336	H398Y	CT	3	TRP	AaeL_AAEL014228, AAEL014228	pickpocket protein 28
LOC5564355	117524979	0	0.135732	3.86755	0	0.212612	0.141628	V461A	AG	3	PROT	AaeL_AAEL004226, AAEL004226	glutamyl aminopeptidase
LOC5576160	365606335	0.31963	0.587925	3.85812	0.427015	0.484718	0.493869	R117G	TC	3	DIV	AaeL_AAEL012353, AAEL012353, CTL15	perlucin-like protein
LOC5568215	148423767	0.550698	0.284985	3.85625	0.495317	0.412071	0.480367	D654V	TA	3	UNK	AaeL_AAEL006655, AAEL006655	uncharacterized protein LOC5568215
LOC5572360	284327757	0.135048	0.368729	3.85088	0.248004	0.468038	0.418376	P95A	GC	3	CYT/STR	AaeL_AAEL009752, AAEL009752	cuticle protein 6
LOC5575802	160277733	0.57842	0.310953	3.84992	0.487452	0.428693	0.484778	T610A	TC	3	UNK	AaeL_AAEL012070, AAEL012070, AAEL012080	uncharacterized protein LOC5575802
LOC110677861	12659279	0.0547095	0.247458	3.84953	0.0943615	0.370576	0.283165	Y798F	TA	3	UNK		uncharacterized protein LOC110677861
LOC5570235	10162339	0.230805	0.48908	3.84811	0.355475	0.499664	0.457752	S179N	CT	3	RRTT	AaeL_AAEL008178, AAEL008178	probable DNA helicase MCM9
LOC5571893	8160329	0.283029	0.076554	3.84295	0.409085	0.147848	0.289201	S262P	TC	3	DIV	AaeL_AAEL009384, AAEL009384	microfibril-associated glycoprotein 4
LOC5567364	315049956	0.00903614	0.157567	3.84074	0.0194786	0.269892	0.172445	S190N	GA	3	RRTT	AaeL_AAEL006015, AAEL006015, AAEL006021	RNA polymerase II elongation factor Ell
LOC5563699	384940370	0.386054	0.148291	3.83878	0.469264	0.251022	0.381328	N34S	TC	3	DIV	AaeL_AAEL000545, AAEL000545	juvenile hormone esterase
LOC5577785	44260242	0.167143	0.0135135	3.82152	0.281951	0.0259695	0.14302	E101*	GT	3	UNK	AaeL_AAEL013375, AAEL013375	uncharacterized protein LOC5577785
LOC5578603	319909765	0	0.133996	3.82152	0	0.22203	0.153178	A4V	CT	3	UNK		uncharacterized protein LOC5578603
LOC5576402	242366135	0.105517	0.325799	3.81733	0.200864	0.433514	0.350073	V837A	TC	3	CYT/STR	AaeL_AAEL012496, AAEL012496	ankyrin repeat and BTB/POZ domain-containing protein 2|uncharacterized protein LOC5576402
LOC5569665	152855310	0.764687	0.506955	3.81729	0.367838	0.499832	0.477244	N296D	CT	3	Redox	AaeL_AAEL007815, AAEL007815, CYP4D24	cytochrome P450 (CYP4D24)
LOC5567213	334033618	0.0119048	0.163043	3.80923	0.0215028	0.272812	0.182111	E558D	TA	3	DIV	AaeL_AAEL000895, AAEL000895	peroxisome biogenesis factor 1
LOC5573966	51931726	0.865409	0.63393	3.80173	0.215451	0.462088	0.378937	T979A	CT	3	APOP	AaeL_AAEL010827, AAEL010827	protein RRP5 homolog
LOC5576160	365606334	0.306795	0.571957	3.8008	0.417962	0.489796	0.4891	R117K	CT	3	DIV	AaeL_AAEL012353, AAEL012353, CTL15	perlucin-like protein
LOC5579180	84964588	0.693949	0.428961	3.79783	0.425036	0.483892	0.49678	F478L	GC	3	DIV	AaeL_AAEL003896, AAEL003896	SNF-related serine/threonine-protein kinase
LOC5563829	302248676	0.328411	0.593963	3.78167	0.443482	0.482916	0.499542	D127N	CT	3	TRP	AaeL_AAEL008146, AAEL008146	zinc transporter ZIP14|HHYHHH motif-containing secreted protein
LOC5576096	129342291	0.13961	0.371991	3.78033	0.240256	0.471037	0.390555	L547S	AG	3	RRTT	AaeL_AAEL002782, AAEL002782	DNA repair protein XRCC1
LOC110679139	6620509	0.109093	0.32931	3.77664	0.193567	0.442545	0.317534	K43R	TC	3	DIV	AaeL_AAEL008245, AAEL008245	low choriolytic enzyme-like
LOC5573224	409293112	0.0757639	0.27871	3.76622	0.142012	0.402042	0.297521	Q361R	TC	3	DIV	AaeL_AAEL010315, AAEL010315	zinc finger MYND domain-containing protein 10 homolog
LOC5574177	375771982	0.157507	0.0102041	3.76618	0.266714	0.026427	0.144885	M715I	CT	3	TRP		LOW QUALITY PROTEIN: solute carrier family 26 member 10
LOC5567352	315658542	0	0.131823	3.76396	0	0.23858	0.127965	G48E	GA	3	DIV	AaeL_AAEL006034, AAEL006034, AAEL015162	vanin-like protein 1
LOC5564757	368529951	0.505601	0.76155	3.76316	0.499933	0.359966	0.463792	S43G	GA	3	UNK		cytochrome P450 (CYP9J20v2)
LOC5568383	241679189	0.44488	0.707237	3.75932	0.495109	0.39389	0.484198	I57T	GA	3	Redox		glutathione S-transferase 1
LOC5565722	322571733	0.106826	0.32529	3.75854	0.185859	0.43766	0.34916	D95N	CT	3	RRTT	AaeL_AAEL004950, AAEL004950	zinc finger and SCAN domain-containing protein 2
LOC5565448	395378029	0.0502451	0.236175	3.75811	0.0928019	0.35729	0.277778	G43D	CT	3	DIV	AaeL_AAEL000668, AAEL000668	protein flightless-1 homolog
LOC5571458	135053115	0.21641	0.0393357	3.75138	0.333086	0.0707011	0.204439	L288F	GT	3	DIV	AaeL_AAEL009093, AAEL009093, AAEL009102	protein crumbs
LOC5570144	14214378	0.0478927	0.231596	3.7463	0.0898896	0.356414	0.258034	I517V	TC	3	UNK	AaeL_AAEL008117, AAEL008117	uncharacterized protein LOC5570144
LOC5571163	236574413	0.591807	0.831765	3.7458	0.48562	0.279973	0.404517	L30I	AC	3	UNK	AaeL_AAEL008861, AAEL008861	uncharacterized protein LOC5571163
LOC110678190	320387666	0.952638	0.769594	3.73979	0.0943615	0.357778	0.258693	Q202E	GC	3	UNK		uncharacterized protein LOC110678190
LOC5575073	281741859	0.130853	0	3.73831	0.249132	0	0.124444	R60C	GA	3	DIV	AaeL_AAEL011633, AAEL011633	microfibril-associated glycoprotein 4
LOC5576096	129342102	0.268899	0.527935	3.73748	0.402535	0.496777	0.484468	I610N	AT	3	RRTT	AaeL_AAEL002782, AAEL002782	DNA repair protein XRCC1
LOC5575073	281741875	0.130759	0	3.73583	0.246364	0	0.112906	E54D	CA	3	DIV	AaeL_AAEL011633, AAEL011633	microfibril-associated glycoprotein 4
LOC5567352	315658533	0	0.130712	3.73458	0	0.237049	0.118726	D45A	AC	3	DIV	AaeL_AAEL006034, AAEL006034, AAEL015162	vanin-like protein 1
LOC5578882	303464177	0.838981	0.987745	3.73421	0.269507	0.0242682	0.165461	E26K	AG	3	UNK	AaeL_AAEL009985, AAEL009985	uncharacterized protein LOC5578882
LOC5569955	359610275	0.49786	0.242574	3.73242	0.499913	0.368828	0.462967	D413Y	CA	3	UNK	AaeL_AAEL008050, AAEL008050	uncharacterized protein LOC5569955
LOC5576699	42414510	0.675065	0.892497	3.72611	0.434903	0.186632	0.334613	N229K	GT	3	RRTT	AaeL_AAEL012725, AAEL012725	chromatin assembly factor 1 subunit A-A
LOC5574205	373200589	0	0.13019	3.72078	0	0.223537	0.127604	R126K	GA	3	DIV	AaeL_AAEL002307, AAEL002307	leucine-rich repeat neuronal protein 3
LOC5565428	394635166	0.61182	0.348202	3.71977	0.475585	0.455365	0.497852	K7E	TC	3	CYT/STR	AaeL_AAEL000637, AAEL000637	titin
LOC110679657	398188582	0.382407	0.646061	3.71813	0.472423	0.468163	0.499473	D188A	GT	3	MET		chitotriosidase-1-like
LOC5571975	321534306	0.767483	0.51479	3.70944	0.370974	0.499712	0.470187	S26A	GT	3	UNK	AaeL_AAEL009454, AAEL009454	uncharacterized protein LOC5571975
LOC5563950	165407492	0.433078	0.177482	3.70752	0.491019	0.29889	0.401369	P199A	GCT	3	UNK	AaeL_AAEL004018, AAEL004018	uncharacterized protein LOC5563950
LOC5574205	373200585	0.0060241	0.145221	3.70541	0.0141837	0.241151	0.145429	F125V	TG	3	DIV	AaeL_AAEL002307, AAEL002307	leucine-rich repeat neuronal protein 3
LOC5563635	103506233	0.477595	0.226414	3.69872	0.498866	0.349991	0.449183	S381A	AC	3	MIT	AaeL_AAEL000003, AAEL000003	LOW QUALITY PROTEIN: atypical kinase COQ8B, mitochondrial
LOC5573365	314094103	0.00721154	0.147778	3.69629	0.0185742	0.244316	0.145495	R936Q	GA	3	DIV	AaeL_AAEL010451, AAEL010451	girdin
LOC5570320	6620946	0.20226	0.448529	3.6951	0.32671	0.494247	0.445679	I201K	AT	3	PROT	AaeL_AAEL008254, AAEL008254	astacin-like metalloprotease toxin 2
LOC5576906	339297125	0	0.129217	3.69508	0	0.226008	0.136708	V9I	CT	3	DIV	AaeL_AAEL012851, AAEL012851	periodic tryptophan protein 1 homolog
LOC5564520	64394374	0.161429	0.397222	3.69403	0.269313	0.477976	0.386743	A161T	CT	3	RRTT	AaeL_AAEL014489, AAEL014489	uncharacterized protein LOC5564520
LOC110678199	339809104	0.198418	0.443651	3.69066	0.322416	0.493636	0.462047	V61I	CT	3	RRTT	AaeL_AAEL003290, AAEL003290	bypass of stop codon protein 1-like
LOC5567194	335094436	0.717255	0.458734	3.69035	0.406028	0.49639	0.481915	H432Q	GT	3	DIV	AaeL_AAEL000859, AAEL000859	surface antigen CRP170
LOC5569136	408099093	0.158537	0.0119048	3.68948	0.266805	0.0181803	0.135852	C89W	AC	3	UNK	AaeL_AAEL007398, AAEL007398	uncharacterized protein LOC5569136
LOC5575798	160237970	0.306379	0.0958941	3.68862	0.424383	0.177919	0.324276	I63M	AC	3	MIT	AaeL_AAEL012077, AAEL012077	pyruvate dehydrogenase phosphatase regulatory subunit, mitochondrial
LOC5574945	313359554	0.405102	0.167745	3.68773	0.481545	0.274723	0.402866	L16I	CA	3	PROT	AaeL_AAEL011547, AAEL011547	seminal metalloprotease 1
LOC110677856	36887984	0.142943	0.372578	3.68744	0.250865	0.473663	0.400351	D1617E	CA	3	UNK		uncharacterized protein LOC110677856
LOC5566047	345664343	0.0498509	0.232155	3.67321	0.0953225	0.355491	0.257844	A92T	GA	3	RRTT	AaeL_AAEL005147, AAEL005147	DNA-binding protein D-ETS-4
LOC5573365	314094069	0.0427326	0.219353	3.66806	0.0771945	0.342413	0.22006	E925Q	GC	3	DIV	AaeL_AAEL010451, AAEL010451	girdin
LOC5578201	195275913	0.599206	0.338252	3.66239	0.480909	0.4543	0.490869	T539I	GA	3	MET
LOC5571180	236633600	0.955357	0.777579	3.65897	0.0688776	0.342653	0.221004	P180S	AG	3	UNK	AaeL_AAEL008876, AAEL008876	uncharacterized protein LOC5571180
LOC5567511	259719531	0.801663	0.968354	3.65748	0.318672	0.0515103	0.197064	S1453C	AT	3	UNK	AaeL_AAEL006112, AAEL006112	uncharacterized protein LOC5567511
LOC5573258	372067485	0.851821	0.992	3.65654	0.25867	0.0215028	0.152035	D54N	TC	3	RRTT	AaeL_AAEL010362, AAEL010362	putative tRNA pseudouridine synthase Pus10
LOC5575095	368689918	0.349302	0.610083	3.65104	0.454588	0.45995	0.499995	P35S	AG	3	UNK	AaeL_AAEL011645, AAEL011645	uncharacterized protein LOC5575095
LOC5568383	241679148	0.549962	0.292542	3.64324	0.496182	0.401235	0.4871	P71S	GA	3	Redox		glutathione S-transferase 1
LOC5564875	109783020	0.384273	0.153325	3.63827	0.472884	0.257919	0.397734	G274S	CT	3	DIV	AaeL_AAEL004462, AAEL004462, AAEL004468	microtubule-associated protein futsch
LOC5578511	117605811	0.200693	0.0333333	3.63501	0.322613	0.0528245	0.190214	L172S	TC	3	UNK	AaeL_AAEL013720, AAEL013720	uncharacterized protein LOC5578511
LOC5578108	349645008	0.352632	0.130028	3.62989	0.458828	0.213579	0.357411	K376E	AG	3	UNK	AaeL_AAEL003404, AAEL003404	uncharacterized protein LOC5578108
LOC5567542	69626724	0.178151	0.0220588	3.62781	0.295498	0.0419388	0.194198	S292Y	GT	3	CYT/STR	AaeL_AAEL006147, AAEL006147, AAEL006151	probable chitinase 2
LOC5575020	107245893	0.0241379	0.182255	3.62406	0.0489202	0.297043	0.217767	N907K	CG	3	CYT/STR	AAEL011565, AAEL011577	ankyrin-2
LOC5564744	313980092	0.582853	0.324503	3.61419	0.488113	0.444444	0.495357	A431V	GA	3	DIV	AaeL_AAEL010449, AAEL010449, AAEL014598	huntingtin-interacting protein 1
LOC5578882	303464181	0.844036	0.987864	3.60741	0.262847	0.02481	0.163743	P27H	AC	3	UNK	AaeL_AAEL009985, AAEL009985	uncharacterized protein LOC5578882
LOC5574177	375772145	0.125735	0	3.60319	0.228958	0	0.112274	I661T	AG	3	TRP		LOW QUALITY PROTEIN: solute carrier family 26 member 10
LOC5571893	8159680	0.286233	0.0848612	3.60311	0.408575	0.166336	0.284185	K67N	AT	3	DIV	AaeL_AAEL009384, AAEL009384	microfibril-associated glycoprotein 4
LOC5564430	149559833	0.992908	0.856224	3.59776	0.0115603	0.243125	0.1369	T159I	AG	3	UNK	AaeL_AAEL014437, AAEL014437	uncharacterized protein LOC5564430
LOC5570973	95794665	0.146341	0.00819672	3.59534	0.249851	0.015999	0.158541	E932G	AG	3	RRTT	AaeL_AAEL008703, AAEL008703, AAEL008707	protein suppressor of white apricot
LOC5578111	349755956	0.332721	0.117098	3.58426	0.444444	0.200529	0.311956	S14N	CT	3	APOP	AaeL_AAEL003444, AAEL003444, CASPS19	caspase
LOC5564670	389471904	0.982456	0.833009	3.58381	0.0380809	0.277778	0.177844	P131S	TC	3	DIV	AaeL_AAEL014554, AAEL014554	zinc finger protein 679
LOC5569648	151680392	0.20819	0.0384379	3.58242	0.336735	0.0693889	0.200056	K494I	TA	3	DIV	AaeL_AAEL007810, AAEL007810	augmin complex subunit dgt6
LOC5577997	81353387	0.0241342	0.180558	3.57995	0.0422338	0.295958	0.174289	N153T	AC	3	DIV		zinc finger protein 622
LOC5575417	113204388	0.159471	0.0144231	3.56468	0.264823	0.0280317	0.169061	D750N	CT	3	RRTT	AaeL_AAEL011811, AAEL011811	DNA replication licensing factor Mcm3
LOC5574298	294372847	0.130222	0.00233645	3.55605	0.22011	0.00510201	0.12315	A121V	GA	3	DIV	AaeL_AAEL011063, AAEL011063	plexin domain-containing protein 2
LOC5579384	245146354	0.00980392	0.148525	3.5527	0.0225535	0.256725	0.161477	K5R	AG	3	DIV	AaeL_AAEL000761, AAEL000761, AAEL000784	zinc finger protein Xfin
LOC5574232	287527529	0	0.123616	3.54736	0	0.208474	0.11007	I103F	TA	3	TRP	AaeL_AAEL011005, AAEL011005	pickpocket protein 28
LOC5574953	313163103	0	0.12359	3.54667	0	0.19438	0.102847	L5F	CT	3	UNK	AaeL_AAEL011551, AAEL011551	uncharacterized protein LOC5574953
LOC5575095	368689926	0.0322581	0.195068	3.54264	0.0558977	0.329535	0.213518	D32V	TA	3	UNK	AaeL_AAEL011645, AAEL011645	uncharacterized protein LOC5575095
LOC5579844	219777213	0.167402	0.0185185	3.54003	0.279973	0.0334631	0.15879	R422K	GA	3	TRP	AaeL_AAEL005854, AAEL005854	proton-coupled amino acid transporter-like protein CG1139
LOC5568790	69904354	0.169808	0.401107	3.53309	0.2822	0.481399	0.414768	D271E	CG	3	MIT	AaeL_AAEL007130, AAEL007130	probable leucine--tRNA ligase, mitochondrial
LOC5565738	322585703	0.081746	0.278559	3.53277	0.143275	0.401235	0.295321	P162L	CT	3	DIV	AaeL_AAEL004940, AAEL004940	zinc finger protein 729|Zinc finger protein 70
LOC5566310	310230768	0.450917	0.210092	3.53098	0.495981	0.330657	0.420616	P498T	CA	3	DIV	AaeL_AAEL005297, AAEL005297	putative protein tag-52
LOC5577785	44260238	0.156154	0.0135135	3.53055	0.264514	0.024996	0.128876	K99N	GC	3	UNK	AaeL_AAEL013375, AAEL013375	uncharacterized protein LOC5577785
LOC5576315	398430775	0.0287356	0.187763	3.52955	0.0537224	0.299444	0.188366	V285E	TA	3	DIV	AaeL_AAEL000387, AAEL000387	protein flightless-1 homolog
LOC5564338	293064875	0.544405	0.291981	3.52838	0.497466	0.40687	0.484536	T123A	AG	3	DIV	AaeL_AAEL014210, AAEL014210	zinc finger protein OZF
LOC5576160	365606333	0.32517	0.579879	3.5282	0.434535	0.48742	0.494196	R117S	TG	3	DIV	AaeL_AAEL012353, AAEL012353, CTL15	perlucin-like protein
LOC5578511	117605826	0.19713	0.0337079	3.52489	0.315414	0.0630907	0.192965	N177S	AG	3	UNK	AaeL_AAEL013720, AAEL013720	uncharacterized protein LOC5578511
LOC5575405	113458996	0.911825	0.712218	3.51841	0.15655	0.407193	0.300684	H247R	GA	3	UNK	AaeL_AAEL011810, AAEL011810, AAEL011820	uncharacterized protein LOC5575405
LOC5564637	94230687	0.0131579	0.154815	3.51623	0.0312421	0.260355	0.182868	G233S	CT	3	CYT/STR	AaeL_AAEL004352, AAEL004352	centrosomal protein of 120 kDa
LOC5578603	319910270	0.810634	0.575463	3.50629	0.292521	0.487734	0.43892	K172N	CG	3	UNK		uncharacterized protein LOC5578603
LOC5570315	6398101	0.200244	0.437789	3.50355	0.32197	0.492311	0.452358	P1930Q	CA	3	RRTT	AaeL_AAEL008244, AAEL008244	mediator of RNA polymerase II transcription subunit 12
LOC5579933	368517592	0.215866	0.0443972	3.5035	0.33472	0.0871672	0.202938	A56V	CT	3	Redox	AaeL_AAEL006810, AAEL006810, CYP9J19	cytochrome P450 (CYPJ19)
LOC5572722	286844454	0.422164	0.675676	3.50142	0.485487	0.4386	0.487217	N1408T	GT	3	UNK	AaeL_AAEL009993, AAEL009993, SGS1	uncharacterized protein LOC5572722
LOC5576820	310636849	0.709821	0.458865	3.49838	0.413848	0.496502	0.491093	A177T	AG	3	RRTT	AaeL_AAEL013054, AAEL013054	zinc finger and SCAN domain-containing protein 21|zinc finger protein 771
LOC5571876	297838935	0.121693	0	3.49675	0.197531	0	0.110727	S411C	AT	3	DIV	AaeL_AAEL009360, AAEL009360, PLK-4, PLK4_AEDAE, SAK	serine/threonine-protein kinase PLK4|Polo-like kinase 4|Serine/threonine-protein kinase SAK
LOC5579115	342858383	0.166141	0.394599	3.49129	0.276877	0.477748	0.42182	K227N	CA	3	UNK	AaeL_AAEL003864, AAEL003864	uncharacterized protein LOC5579115
LOC5577320	183544800	0.264215	0.0739513	3.47946	0.382657	0.138165	0.269593	N2615Y	TA	3	CYT/STR	AaeL_AAEL000416, AAEL000416	mucin-17
LOC5567551	68088507	0.284929	0.534441	3.47667	0.399726	0.497963	0.484323	R1260K	GA	3	DIV	AaeL_AAEL006126, AAEL006126, Vg-C	vitellogenin-A1-like|vitellogenin-C
LOC5569533	255378486	0.437002	0.687934	3.45854	0.495377	0.430495	0.477165	S32N	TC	3	DIV	AaeL_AAEL007726, AAEL007726	protein MMS22-like
LOC5568849	93852434	0.420263	0.187703	3.45578	0.489796	0.304052	0.427219	A1024T	CT	3	UNK	AaeL_AAEL004365, AAEL004365, AAEL004377	uncharacterized protein LOC5568849
LOC5578081	348339849	0.119995	0	3.4521	0.208713	0	0.0918491	G162S	CT	3	TRP	AaeL_AAEL003433, AAEL003433	copper-transporting ATPase 1
LOC110679003	127977229	0.119881	0	3.44911	0.204544	0	0.124899	G49S	CT	3	CYT/STR	AaeL_AAEL002458, AAEL002458	flexible cuticle protein 12-like
LOC5564142	403271246	0.63354	0.381079	3.44857	0.467512	0.467888	0.499865	S124N	CT	3	RRTT	AaeL_AAEL004106, AAEL004106	protein deadpan
LOC5572957	149094364	0.942017	0.763023	3.44647	0.109386	0.380575	0.254027	I163T	GA	3	DIV	AaeL_AAEL010172, AAEL010172, LCK_AEDAE	leucokinins
LOC110678349	349235978	0.176571	0.405806	3.44389	0.290944	0.485514	0.419415	G353R	CT	3	DIV		zinc finger protein 227-like
LOC5571240	356263040	0.313462	0.563819	3.44329	0.42344	0.491363	0.495095	D328Y	CA	3	RRTT	AaeL_AAEL008935, AAEL008935	trithorax group protein osa
LOC5570321	6770775	0.331647	0.120668	3.44087	0.444444	0.213367	0.345215	Q185H	GC	3	DIV	AaeL_AAEL008252, AAEL008252	putative polypeptide N-acetylgalactosaminyltransferase 9
LOC5570235	10144960	0.948948	0.775031	3.43989	0.0963694	0.350525	0.260131	A838S	AC	3	RRTT	AaeL_AAEL008178, AAEL008178	probable DNA helicase MCM9
LOC5577281	371167585	0.648131	0.396287	3.43929	0.456049	0.479721	0.499998	D1426E	TA	3	RRTT	AaeL_AAEL013134, AAEL013134	DNA-directed RNA polymerase I subunit RPA1
LOC5575083	281602035	0.11943	0	3.43726	0.210292	0	0.101617	S913T	TA	3	DIV		NTF2-related export protein
LOC5572970	149359872	0.573609	0.300668	3.4352	0.489146	0.420705	0.496253	L230V	GCT	3	UNK	AaeL_AAEL010166, AAEL010166	uncharacterized protein LOC5572970
LOC5573470	310257705	0.795948	0.560742	3.43164	0.327846	0.4973	0.455807	V115L	AC	3	TRP	AaeL_AAEL010511, AAEL010511	zinc transporter 10
LOC5568216	148400141	0.196971	0.0355987	3.43008	0.316887	0.0663867	0.194452	K502R	AG	3	RRTT	AaeL_AAEL006640, AAEL006640	probable ATP-dependent RNA helicase DDX55 homolog
LOC5573843	293468869	0.594834	0.343745	3.42692	0.476683	0.448676	0.498447	T1097S	AT	3	UNK		uncharacterized protein LOC5573843
LOC23687669	355410640	0	0.118832	3.42157	0	0.202449	0.115089	L86M	GT	3	IMM	AaeL_AAEL017249, AAEL017249, SRPN24	serpin B8
LOC5570213	9093591	0.135234	0.00646552	3.41231	0.235537	0.0176977	0.11166	A202V	CT	3	PROT	AaeL_AAEL008158, AAEL008158	aminopeptidase N
LOC5579173	84671103	0.348919	0.134336	3.40535	0.458923	0.237049	0.342718	S219A	AC	3	MIT	AaeL_AAEL003879, AAEL003879	mitochondrial ribonuclease P protein 3
LOC5579666	267677838	0.354596	0.604605	3.39553	0.455552	0.476781	0.499541	K237R	AG	3	PROT	AaeL_AAEL003963, AAEL003963	calpain-B
LOC5567518	68208126	0.0257202	0.203729	3.3898	0.0528456	0.326059	0.213583	F1389Y	ACT	3	DIV	AaeL_AAEL006138, AAEL006138, Vg-B	vitellogenin-A1-like|vitellogenin-B
LOC5566870	363611327	0.185714	0.0307692	3.3756	0.302449	0.0446694	0.172336	H70N	GT	3	DIV	AaeL_AAEL000836, AAEL000836	spermatogenesis-associated protein 5-like protein 1
LOC5571209	336993073	0.178571	0.404954	3.36739	0.288234	0.481757	0.427199	V104I	GA	3	DIV	AaeL_AAEL008903, AAEL008892, AAEL008903	zinc finger protein 676
LOC5571176	236726101	0.177	0.402851	3.36455	0.293525	0.482104	0.400366	V440M	CT	3	MET	AaeL_AAEL008875, AAEL008875	LOW QUALITY PROTEIN: GPI mannosyltransferase 1
LOC5565808	325415520	0.0424866	0.206787	3.36051	0.0831758	0.330315	0.246442	R337C	CT	3	DIV
LOC5566863	363822867	0.150335	0.368088	3.35479	0.260355	0.467682	0.390391	L55I	GT	3	DIV	AaeL_AAEL000798, AAEL000798	sterol regulatory element-binding protein cleavage-activating protein
LOC5571107	261204994	0.116071	0	3.34912	0.201446	0	0.133239	A498T	GA	3	DIV	AaeL_AAEL001526, AAEL001526	zinc finger protein 189|zinc finger protein 665
LOC5574205	373200903	0.172721	0.396538	3.34422	0.270552	0.48	0.400549	H231N	CA	3	DIV	AaeL_AAEL002307, AAEL002307	leucine-rich repeat neuronal protein 3
LOC5566043	346102658	0.115741	0	3.34045	0.207612	0	0.121315	E201G	TC	3	UNK	AaeL_AAEL005132, AAEL005132	uncharacterized protein LOC5566043
LOC23687669	355410090	0.816605	0.969697	3.33916	0.298763	0.0525931	0.159088	S269N	TC	3	IMM	AaeL_AAEL017249, AAEL017249, SRPN24	serpin B8
LOC23687987	29293725	0.333101	0.125023	3.33436	0.441482	0.23636	0.333184	E249K	GA	3	PROT	AaeL_AAEL017567, AAEL017567	endothelin-converting enzyme 2|neprilysin-11
LOC5568698	298781870	0.00967742	0.139907	3.33334	0.0217759	0.241105	0.157353	W77*	CT	3	MET	AaeL_AAEL007064, AAEL007064, GNBPB6	beta-1,3-glucan-binding protein|putative secreted protein
LOC5577036	206253270	0.574765	0.328487	3.33118	0.490835	0.438155	0.492551	S1496N	GA	3	RRTT	AaeL_AAEL012951, AAEL012951	LOW QUALITY PROTEIN: transcription-associated protein 1
LOC5573232	408949784	0.629604	0.382696	3.31939	0.467406	0.472612	0.499267	E337K	CT	3	DIV	AaeL_AAEL010323, AAEL010323	gastrula zinc finger protein XlCGF48.2
LOC5575971	170268473	0.284271	0.0913976	3.31894	0.40687	0.165666	0.302565	A29S	CA	3	MIT	AaeL_AAEL012218, AAEL012218	mitochondrial import inner membrane translocase subunit Tim16
LOC5577686	34124799	0.114895	0	3.31828	0.192271	0	0.0894385	K716N	GT	3	UNK	AaeL_AAEL013322, AAEL013322	uncharacterized protein LOC5577686
LOC5568638	171526138	0.0419492	0.204082	3.31674	0.0805028	0.324865	0.228532	V521I	GA	3	TRP	AaeL_AAEL006995, AAEL006995, AAEL007027	sodium-coupled monocarboxylate transporter 1
LOC5572217	36823033	0	0.114662	3.31217	0	0.225329	0.129168	E74K	GA	3	CYT/STR	AaeL_AAEL009626, AAEL009626	uncharacterized protein LOC5572217
LOC5574034	318899308	0.199248	0.0394446	3.30872	0.287036	0.0746001	0.159884	I7T	AG	3	CSR	AaeL_AAEL010875, AAEL010875	general odorant-binding protein 45-like
LOC5572569	122497165	0.130881	0.00641026	3.30122	0.238939	0.0130713	0.135837	T4548S	AT	3	TRP	AaeL_AAEL009881, AAEL009881	dynein heavy chain 5, axonemal
LOC5576781	111696906	0.126471	0.0046729	3.29868	0.227263	0.0115603	0.12088	E292D	GT	3	Redox	AaeL_AAEL012765, AAEL012765, CYP325M3	cytochrome P450 (CYP325M3)
