# Supplementary material for: Permethrin resistance in Aedes aegypti: Genomic variants that confer knockdown resistance, recovery, and death
Source: PLoS Genet. 2021 Jun 17;17(6):e1009606. doi: 10.1371/journal.pgen.1009606 (PMC8211209; doi:10.1371/journal.pgen.1009606)
Supplement: S3 Table — The gene ID, site (based in AaegL5 genome assembly), alternate nucleotide frequency in kdr, alternate nucleotide frequency in dead, LOD (–log10(p value)), heterozygosity in kdr, heterozygosity in dead, total heterozygosity, amino acid substitution, functional category, vector base aliases and gene description. (XLSX) [file pgen.1009606.s003.xlsx]

## Sheet: Sheet1
Gene ID	Site	Frequency in kdr	Frequency in dead	LOD	Heterozygosity in kdr	Heterozygosity in dead	Total heterozygosity	Aminoacid	Substitution	Chromosome	Category	Aliases	Description
LOC5576488	108769817	0.478535	0.983333	15.0696	0.499055	0.0294052	0.396086	S9P	GA	1	UNK	AaeL_AAEL002900, AAEL002900	uncharacterized protein LOC5576488|hypothetical conserved protein
LOC5576756	38203888	0.85779	0.339473	13.1229	0.244898	0.46281	0.464225	G74R	TC	1	CSR	AaeL_AAEL015357, AAEL015357	nose resistant to fluoxetine protein 6
LOC5579017	43902258	0.224979	0.708889	11.1787	0.352653	0.431783	0.499863	L544P	CT	1	RRTT	AaeL_AAEL003788, AAEL003788	protein msta|uncharacterized protein LOC5579017
LOC5564494	263029428	0.705556	0.226496	10.9755	0.41701	0.34875	0.497666	P416T	GT	1	UNK	AaeL_AAEL004303, AAEL004303	uncharacterized protein LOC5564494
LOC5570709	111417598	0.876441	0.425231	10.6865	0.223232	0.487085	0.449928	P40S	AG	1	DIV	AaeL_AAEL001449, AAEL001449	uncharacterized protein LOC5570709|zinc finger protein SNAI2
LOC110674315	210550784	0.164147	0.623813	10.5666	0.252167	0.469837	0.426736	D151G	AG	1	UNK		uncharacterized protein LOC110674315
LOC5578706	35875714	0.607176	0.157773	10.2392	0.476074	0.25333	0.467983	A225T	CT	1	DIV	AaeL_AAEL013820, AAEL013820	protein RCC2 homolog
LOC5578721	284884527	0.427207	0.85352	9.51636	0.486461	0.251808	0.456954	T448S	GC	1	TRP	AaeL_AAEL013833, AAEL013833	probable multidrug resistance-associated protein lethal(2)03659
LOC5573535	301356461	0.159027	0.574675	9.01906	0.274545	0.489796	0.444444	L286M	GT	1	DIV	AaeL_AAEL010592, AAEL010592	valacyclovir hydrolase
LOC110674190	294858828	0.0182927	0.341742	8.63476	0.0434568	0.450031	0.311629	L621V	TG	1	DIV	AaeL_AAEL005073, AAEL005073	myosin-2 heavy chain-like
LOC5578310	61628882	0.54965	0.919982	8.58063	0.495194	0.145161	0.382738	K361R	CT	1	UNK	AaeL_AAEL013627, AAEL008077, AAEL013627	uncharacterized protein LOC5578310
LOC5566778	47437603	0.905365	0.53013	8.48425	0.172336	0.498866	0.422406	D756E	TG	1	DIV	AaeL_AAEL005639, AAEL005639	ER degradation-enhancing alpha-mannosidase-like protein 2
LOC5568333	28382439	0.647405	0.241832	8.16753	0.455389	0.366403	0.496237	E158G	TC	1	RRTT	AaeL_AAEL001069, AAEL001069	histone deacetylase 6
LOC5576195	284651333	1	0.714806	8.15787	0	0.411478	0.269624	D142E	CA	1	DIV	AaeL_AAEL012392, AAEL012392	zinc finger protein 431
LOC5577640	291658779	0.00617284	0.295081	8.01706	0.0123452	0.414728	0.309816	F286S	AG	1	DIV	AaeL_AAEL003228, AAEL003228	leucine-rich repeat-containing protein 40
LOC5569558	71650158	0.707204	0.305828	7.9306	0.414151	0.431113	0.499703	R269S	GT	1	UNK	AaeL_AAEL007757, AAEL007757	uncharacterized protein LOC5569558
LOC5578994	203200356	0.307933	0.0205882	7.45842	0.405211	0.0568618	0.251236	T22A	TC	1	MIT	AaeL_AAEL003801, AAEL003801	28S ribosomal protein S5, mitochondrial
LOC5569558	71650129	0.739479	0.355944	7.29505	0.390773	0.456919	0.497541	I278M	CT	1	UNK	AaeL_AAEL007757, AAEL007757	uncharacterized protein LOC5569558
LOC5565579	271421665	0.454232	0.821919	7.20114	0.491687	0.282732	0.484101	Q99E	CG	1	Redox	AaeL_AAEL014890, AAEL014890, CYP6CC1	cytochrome P450 (CYP6CC1)
LOC5565579	271421425	0.495116	0.853376	7.18935	0.499541	0.244112	0.44951	I179V	CT	1	Redox	AaeL_AAEL014890, AAEL014890, CYP6CC1	cytochrome P450 (CYP6CC1)
LOC5568333	28382423	0.198585	0.594016	7.12327	0.31809	0.488034	0.472738	E163D	CAG	1	RRTT	AaeL_AAEL001069, AAEL001069	histone deacetylase 6
LOC5580055	102081534	0.20614	0.575758	7.07044	0.337611	0.484978	0.471655	E236D	CA	1	DIV	AaeL_AAEL002166, AAEL002166	leucine-rich repeat flightless-interacting protein 2
LOC5577529	202028215	0.625153	0.937779	7.05404	0.466392	0.129927	0.320859	R459K	TC	1	IMM	AaeL_AAEL013239, AAEL013239	tolloid-like protein 1
LOC5564684	235812974	0.649194	0.272973	7.024	0.455	0.385381	0.492642	I87V	AG	1	Redox	AaeL_AAEL004386, AAEL004386, PERC_AEDAE, pxt	Heme Peroxidase (HPX8C)
LOC5580296	208419625	0.615484	0.242267	7.01336	0.478299	0.364537	0.48494	V179I	CT	1	PROT	AaeL_AAEL003012, AAEL003012	glutamyl aminopeptidase
LOC5565579	271421536	0.583422	0.214938	6.98499	0.485908	0.339537	0.489538	A142T	CT	1	Redox	AaeL_AAEL014890, AAEL014890, CYP6CC1	cytochrome P450 (CYP6CC1)
LOC5567796	194527965	0.0484914	0.346145	6.90919	0.0935232	0.438569	0.341352	I284L	TG	1	UNK	AaeL_AAEL000157, AAEL000157	uncharacterized protein LOC5567796
LOC5576139	305613280	0.192886	0.5517	6.81427	0.316479	0.495868	0.46106	A1092V	GA	1	DIV	AaeL_AAEL002774, AAEL002774	thyroid receptor-interacting protein 11
LOC5574144	68942353	0.282619	0.646215	6.59601	0.38951	0.4572	0.495687	T217I	GA	1	DIV	AaeL_AAEL010957, AAEL010957	coagulation factor X
LOC110674149	280153972	0.154708	0.521852	6.59453	0.285821	0.623682	0.503175	E308V	ACT	1	TRP		heat shock protein 70 A1-like
LOC5578310	61628910	0.490982	0.83467	6.5627	0.498141	0.27243	0.438327	I352L	GT	1	UNK	AaeL_AAEL013627, AAEL008077, AAEL013627	uncharacterized protein LOC5578310
LOC5568347	301213992	0.833333	0.490796	6.51645	0.277778	0.4998	0.402852	A84V	TC	1	Redox	AaeL_AAEL001059, AAEL001059, GSTD3	glutathione transferase delta 3 (GSTD)
LOC5580082	243204838	0.247958	0.60528	6.48875	0.384956	0.48	0.495449	E809D	TG	1	UNK	AaeL_AAEL002146, AAEL002146	uncharacterized protein LOC5580082
LOC5577527	201906337	0.262759	0.0136364	6.47904	0.388198	0.0298439	0.200694	T653S	TA	1	CYT/STR	AaeL_AAEL013242, AAEL005791, AAEL013242	protein abnormal spindle
LOC5569272	197818988	0.074962	0.374942	6.42327	0.133366	0.470896	0.36214	F580Y	AT	1	CSR	AaeL_AAEL007510, AAEL007510	nose resistant to fluoxetine protein 6
LOC5576026	76417995	0.200111	0.546053	6.37299	0.327846	0.495868	0.478519	N222S	TC	1	DIV	AaeL_AAEL012256, AAEL012256, AAEL012257	protein GPR107
LOC5578805	274559119	0.369832	0.724571	6.33041	0.474939	0.381328	0.492029	L711Q	TA	1	CYT/STR	AaeL_AAEL013846, AAEL013846, AAEL014521, AAEL015231	ankyrin repeat domain-containing protein 12
LOC5563844	272538827	0.111798	0.428182	6.33024	0.198778	0.490253	0.391913	S482N	CT	1	UNK	AaeL_AAEL014174, AAEL014174	uncharacterized protein LOC5563844
LOC5578273	229257707	0.223281	0	6.27181	0.342132	0	0.198369	D590N	GA	1	IMM	AaeL_AAEL003507, AAEL003507, TOLL1B	protein toll
LOC5578374	38476106	0.413261	0.10395	6.23041	0.484598	0.194452	0.349137	C178Y	CT	1	MIT	AaeL_AAEL013652, AAEL013652	acyl-CoA dehydrogenase family member 9, mitochondrial
LOC5578273	229258388	0.494557	0.162786	6.22877	0.499786	0.254345	0.452098	I817V	AG	1	IMM	AaeL_AAEL003507, AAEL003507, TOLL1B	protein toll
LOC5565579	271421451	0.464216	0.140216	6.21676	0.498032	0.248595	0.437928	I170K	AT	1	Redox	AaeL_AAEL014890, AAEL014890, CYP6CC1	cytochrome P450 (CYP6CC1)
LOC5578809	17324363	0	0.22135	6.21676	0	0.34629	0.205056	R1141G	AG	1	DIV	AaeL_AAEL013847, AAEL013847, AAEL013849	LOW QUALITY PROTEIN: eye-specific diacylglycerol kinase
LOC5577401	194089153	0.15026	0.476771	6.18916	0.249132	0.49595	0.408719	I189V	TC	1	DIV	AaeL_AAEL003176, AAEL003176	zinc finger protein weckle
LOC110674209	301562472	0.219577	0	6.16629	0.346875	0	0.250071	K12I	AT	1	UNK	AaeL_AAEL004638, AAEL004638	uncharacterized protein LOC110674209
LOC5568406	52783728	0.400954	0.747632	6.14695	0.471953	0.370576	0.487535	V338I	TC	1	DIV	AaeL_AAEL006823, AAEL006823	probable 4-coumarate--CoA ligase 3
LOC5576488	108769769	0.783077	1	6.09093	0.338331	0	0.181466	G25S	TC	1	UNK	AaeL_AAEL002900, AAEL002900	uncharacterized protein LOC5576488|hypothetical conserved protein
LOC110674192	295449789	0.117717	0.428365	6.08594	0.215858	0.485306	0.397915	D324E	GT	1	DIV		zinc finger protein 431-like
LOC5573535	301356670	0.127862	0.442599	6.08258	0.220323	0.491735	0.365569	P236S	GA	1	DIV	AaeL_AAEL010592, AAEL010592	valacyclovir hydrolase
LOC5580052	25334778	0	0.215665	6.05526	0	0.341797	0.242151	V182I	CT	1	RRTT	AaeL_AAEL002157, AAEL002157	SCF E3 ubiquitin ligase complex F-box protein grrA|ribonuclease P protein subunit p40
LOC5565944	298329077	0.526439	0.848283	6.03895	0.495802	0.258034	0.390643	S418R	CG	1	DIV	AaeL_AAEL005074, AAEL005074	zinc finger protein 25|zinc finger protein 62 homolog|zinc finger protein 658B|zinc finger protein 665
LOC5572000	98112459	0.304121	0.666909	6.03845	0.398659	0.446834	0.502498	F240L	GAT	1	DIV	AaeL_AAEL009486, AAEL009486	bis(5'-adenosyl)-triphosphatase ENPP4
LOC5565944	298329070	0.0505564	0.317952	5.96775	0.0874075	0.432229	0.33103	K421Q	TG	1	DIV	AaeL_AAEL005074, AAEL005074	zinc finger protein 25|zinc finger protein 62 homolog|zinc finger protein 658B|zinc finger protein 665
LOC5571233	65366292	0.0211864	0.260179	5.93127	0.0499671	0.381437	0.255823	V322M	CT	1	DIV	AaeL_AAEL008929, AAEL008929, CTLSE1	sushi, von Willebrand factor type A, EGF and pentraxin domain-containing protein 1
LOC5565578	271330273	0.443147	0.777574	5.90652	0.490516	0.366231	0.486111	S15T	TA	1	Redox	AaeL_AAEL014893, AAEL014893, CYP6BB2	cytochrome P450 (CYP6BB2)
LOC5569200	46404042	0.486289	0.813181	5.89824	0.49948	0.292671	0.442581	H367R	CT	1	DIV	AaeL_AAEL007456, AAEL007456	zinc finger protein 250
LOC5573379	204046895	0.573276	0.878271	5.87386	0.48714	0.207934	0.372959	D50E	CG	1	UNK	AaeL_AAEL010472, AAEL010472	uncharacterized protein LOC5573379
LOC5579490	299040443	0.181664	0.504854	5.82821	0.291175	0.499953	0.465295	N50T	TG	1	TRP	AaeL_AAEL015283, AAEL015283	synaptic vesicle glycoprotein 2B
LOC110674019	154889242	0	0.207506	5.82499	0	0.33241	0.165855	L87*	TA	1	RRTT		putative nuclease HARBI1
LOC5576391	271406845	0.621742	0.909187	5.79311	0.479456	0.169395	0.372854	A17G	CG	1	UNK	AaeL_AAEL014891, AAEL014891, AAEL014892	cytochrome P450 (CYP6P12v2)
LOC5567327	278934419	0.568611	0.872432	5.77236	0.493969	0.220901	0.40781	C1069S	TA	1	DIV	AaeL_AAEL005992, AAEL005992	disintegrin and metalloproteinase domain-containing protein 12
LOC5565936	298361758	0.0319149	0.276197	5.76667	0.0540123	0.402271	0.305211	V970L	GT	1	DIV	AaeL_AAEL005047, AAEL005047	TELO2-interacting protein 1 homolog
LOC110674190	294858835	0.0238095	0.259259	5.74822	0.0503864	0.384088	0.271337	H623R	AG	1	DIV	AaeL_AAEL005073, AAEL005073	myosin-2 heavy chain-like
LOC5575651	285867281	0.287761	0.0385109	5.73463	0.405983	0.0768	0.254581	T4148A	TC	1	DIV	AaeL_AAEL011975, AAEL011975, AAEL014266	ubiquitin carboxyl-terminal hydrolase 34
LOC5577401	194089465	0.772997	0.447312	5.63144	0.364949	0.496877	0.477094	S85G	CT	1	DIV	AaeL_AAEL003176, AAEL003176	zinc finger protein weckle
LOC5577527	201904956	0.108527	0.39868	5.61828	0.19523	0.479498	0.383686	V1113G	AC	1	CYT/STR	AaeL_AAEL013242, AAEL005791, AAEL013242	protein abnormal spindle
LOC5566229	3135505	0.508242	0.190747	5.6027	0.499774	0.305161	0.446602	V369A	AG	1	DIV	AaeL_AAEL005271, AAEL005271	rab11 family-interacting protein 5
LOC5564018	31853826	0.0302911	0.266667	5.58613	0.0540123	0.375	0.206111	D688N	CT	1	DIV	AaeL_AAEL013078, AAEL013078	probable Dol-P-Man:Man(7)GlcNAc(2)-PP-Dol alpha-1,6-mannosyltransferase
LOC110674773	69063611	0.466667	0.78806	5.58525	0.499931	0.336036	0.446623	T632S	AT	1	UNK		uncharacterized protein LOC110674773
LOC5576110	304544044	0.465298	0.157847	5.57221	0.495644	0.2688	0.446208	S594I	CA	1	UNK	AaeL_AAEL002798, AAEL002798	uncharacterized protein LOC5576110
LOC5569227	216490085	0.0208333	0.246047	5.54897	0.0407986	0.369383	0.224766	M278L	AC	1	DIV	AaeL_AAEL007497, AAEL007497	sulfatase-modifying factor 1
LOC5570709	111417624	0.731351	0.405743	5.47617	0.394054	0.490151	0.484687	P31L	AG	1	DIV	AaeL_AAEL001449, AAEL001449	uncharacterized protein LOC5570709|zinc finger protein SNAI2
LOC5578653	61268788	0.145349	0.444166	5.44606	0.248445	0.490939	0.422091	L470F	GT	1	TRP	AaeL_AAEL013801, AAEL013801	sodium-independent sulfate anion transporter
LOC5568905	267731667	0	0.19375	5.44063	0	0.2948	0.152778	S88N	CT	1	UNK	AaeL_AAEL007198, AAEL007198	uncharacterized protein LOC5568905
LOC110676296	99046886	0.49014	0.181445	5.42009	0.499742	0.296843	0.408163	Q685H	GT	1	RRTT		transcription factor grauzone-like
LOC5564692	40241899	0.027846	0.255781	5.41605	0.0473654	0.385838	0.243399	D9E	GT	1	UNK	AaeL_AAEL004392, AAEL004392, IMP	uncharacterized protein LOC5564692
LOC5575788	270423039	0.650544	0.918485	5.39092	0.452485	0.126685	0.291331	T233N	AC	1	TRP	AaeL_AAEL012063, AAEL012063	intraflagellar transport protein 81 homolog
LOC110674041	23567980	0.217476	0.0105263	5.3835	0.326515	0.0263111	0.192841	P184L	CT	1	LIPID		lipid storage droplets surface-binding protein 2-like
LOC5569460	187292759	0.0674162	0.325926	5.37169	0.126004	0.437374	0.350223	A306V	CT	1	DIV	AaeL_AAEL007642, AAEL007642, TUBE	protein Tube
LOC5563723	250471055	0.838638	0.969091	5.36904	0.284575	0.349785	0.329295	D420E	ACG	1	MIT	AaeL_AAEL003913, AAEL003913	methionine--tRNA ligase, mitochondrial
LOC5576585	88423855	0.96371	0.729744	5.3582	0.0911612	0.38865	0.25919	S127A	CA	1	DIV		non-homologous end-joining factor 1
LOC5574628	215234052	0.0227273	0.243101	5.35369	0.050727	0.366911	0.216057	A1063T	CT	1	DIV	AaeL_AAEL011261, AAEL011261	yemanuclein
LOC5571788	199507333	0.919262	0.653263	5.34956	0.149014	0.451762	0.336579	E1175K	TC	1	DIV		angiotensin-converting enzyme
LOC5577530	201839358	0.0811802	0.34651	5.32385	0.1478	0.460272	0.364242	E57D	AT	1	MET	AaeL_AAEL013240, AAEL013240	UDP-N-acetylglucosamine transferase subunit ALG13 homolog
LOC5569272	197819690	0.42907	0.137844	5.3104	0.485069	0.233816	0.365693	A368V	GA	1	CSR	AaeL_AAEL007510, AAEL007510	nose resistant to fluoxetine protein 6
LOC5577526	202146234	0.167011	0.467608	5.30526	0.273643	0.497759	0.449948	H170L	TA	1	DIV	AaeL_AAEL013243, AAEL013243	protein FAM173B
LOC5576797	290755246	0	0.188064	5.28312	0	0.296288	0.160649	A62T	GA	1	PROT	AaeL_AAEL012782, AAEL012782	serine protease snake
LOC5573539	301249441	0.187938	0	5.27965	0.2818	0	0.186509	I87V	AG	1	CYT/STR	AaeL_AAEL010577, AAEL010577	actin cytoskeleton-regulatory complex protein pan1
LOC5578985	203778209	0.0702614	0.327146	5.27506	0.122548	0.431521	0.311221	G157S	CT	1	UNK		uncharacterized protein LOC5578985
LOC5573535	301358591	0.232048	0.0190027	5.26411	0.336221	0.0371959	0.18431	K127N	CG	1	DIV	AaeL_AAEL010592, AAEL010592	valacyclovir hydrolase
LOC5564686	40062991	0.509524	0.81357	5.25714	0.499623	0.290366	0.44183	T1047I	AG	1	TRP	AaeL_AAEL004397, AAEL004397, AAEL009529	transient receptor potential cation channel protein painless
LOC5578809	17324357	0	0.187029	5.25454	0	0.30636	0.188366	Q1139*	CT	1	DIV	AaeL_AAEL013847, AAEL013847, AAEL013849	LOW QUALITY PROTEIN: eye-specific diacylglycerol kinase
LOC5569272	197819153	0.509256	0.201797	5.25367	0.499831	0.320746	0.444836	D525G	TC	1	CSR	AaeL_AAEL007510, AAEL007510	nose resistant to fluoxetine protein 6
LOC5580296	208419582	0.571779	0.255749	5.24436	0.494193	0.380882	0.486449	L193S	AG	1	PROT	AaeL_AAEL003012, AAEL003012	glutamyl aminopeptidase
LOC110674149	280154332	0.0702286	0.325892	5.24184	0.135634	0.433991	0.310873	K428R	AG	1	TRP		heat shock protein 70 A1-like
LOC5568525	295672932	0.201655	0.508586	5.24	0.320789	0.499871	0.458584	R2063Q	CT	1	UNK	AaeL_AAEL005066, AAEL005066	uncharacterized protein LOC5568525
LOC5576530	285471946	0.0805627	0.341818	5.22132	0.160049	0.443122	0.357652	K1248M	AI	1	CYT/STR	AaeL_AAEL012568, AAEL012568, AAEL012569	titin homolog
LOC5565936	298361767	0.03125	0.25309	5.15105	0.0525931	0.373516	0.26977	P973S	CT	1	DIV	AaeL_AAEL005047, AAEL005047	TELO2-interacting protein 1 homolog
LOC5564679	235801599	0.60553	0.289712	5.14951	0.477757	0.413106	0.495175	R334H	GA	1	Redox	AaeL_AAEL004390, AAEL004390, HPX8B	Heme Peroxidase (HPX8B)
LOC5565140	307041372	0.570777	0.85743	5.13917	0.48896	0.244898	0.389273	L1587Q	TA	1	UNK	AaeL_AAEL004621, AAEL004621, AAEL004622	uncharacterized protein LOC5565140
LOC5569558	71650673	0.381735	0.108883	5.13527	0.467019	0.195372	0.359211	Q97P	TG	1	UNK	AaeL_AAEL007757, AAEL007757	uncharacterized protein LOC5569558
LOC5570448	82112498	0.335621	0.0794582	5.09946	0.447162	0.147559	0.319311	R340W	CT	1	UNK	AaeL_AAEL008347, AAEL008347	uncharacterized protein LOC5570448
LOC5573379	204046884	0.566296	0.850873	5.02227	0.491378	0.248004	0.3938	I54N	TA	1	UNK	AaeL_AAEL010472, AAEL010472	uncharacterized protein LOC5573379
LOC5578805	274559698	0	0.177528	4.99332	0	0.289779	0.173915	S518C	GC	1	CYT/STR	AaeL_AAEL013846, AAEL013846, AAEL014521, AAEL015231	ankyrin repeat domain-containing protein 12
LOC5578809	17323406	0.0138889	0.195312	4.94186	0.0246875	0.32	0.230041	Q882*	CAT	1	DIV	AaeL_AAEL013847, AAEL013847, AAEL013849	LOW QUALITY PROTEIN: eye-specific diacylglycerol kinase
LOC5576530	285463621	0.074483	0.321635	4.93581	0.132653	0.439509	0.325413	D789E	TG	1	CYT/STR	AaeL_AAEL012568, AAEL012568, AAEL012569	titin homolog
LOC5578310	61629106	0.226713	0.0221239	4.93172	0.35124	0.04543	0.203688	H286Q	AT	1	UNK	AaeL_AAEL013627, AAEL008077, AAEL013627	uncharacterized protein LOC5578310
LOC5576373	73017867	0.181579	0.00247525	4.92805	0.292839	0.00503775	0.155014	R1121K	GA	1	CYT/STR	AaeL_AAEL012467, AAEL012467	mucin-5AC
LOC5575651	285867221	0.326192	0.0777874	4.91561	0.441026	0.14336	0.325482	Y4168N	AT	1	DIV	AaeL_AAEL011975, AAEL011975, AAEL014266	ubiquitin carboxyl-terminal hydrolase 34
LOC5565944	298329021	0.62098	0.887225	4.90956	0.470416	0.200949	0.338293	M437K	TA	1	DIV	AaeL_AAEL005074, AAEL005074	zinc finger protein 25|zinc finger protein 62 homolog|zinc finger protein 658B|zinc finger protein 665
LOC5577579	302084013	0.131414	0.405249	4.9057	0.235537	0.482475	0.423828	P458S	CT	1	UNK	AaeL_AAEL013285, AAEL013285	uncharacterized protein LOC5577579
LOC23687681	59756470	0.493666	0.200326	4.88088	0.499955	0.323109	0.443283	V56L	CA	1	MET	AaeL_AAEL012294, AAEL012294, AAEL017261	adenylate cyclase type 9
LOC5573534	301335850	0.17244	0	4.85431	0.276176	0	0.155857	V102L	CA	1	DIV	AaeL_AAEL010584, AAEL010584	vesicular integral-membrane protein VIP36
LOC5577047	23196982	0.10307	0.3624	4.84514	0.176381	0.462187	0.367203	L827I	TA	1	UNK		uncharacterized protein LOC5577047
LOC5578310	61629105	0.203632	0.0131579	4.83127	0.32557	0.0271442	0.176287	H287N	GT	1	UNK	AaeL_AAEL013627, AAEL008077, AAEL013627	uncharacterized protein LOC5578310
LOC5573539	301250310	0.505656	0.212379	4.81265	0.5	0.342231	0.466583	A260V	CT	1	CYT/STR	AaeL_AAEL010577, AAEL010577	actin cytoskeleton-regulatory complex protein pan1
LOC5577527	201882965	0.105819	0.364608	4.79598	0.200734	0.463308	0.373831	I1768T	AG	1	CYT/STR	AaeL_AAEL013242, AAEL005791, AAEL013242	protein abnormal spindle
LOC23687423	290845933	0.183932	0.00537634	4.79308	0.301065	0.0117643	0.182632	V297I	CT	1	PROT	AaeL_AAEL017003, AAEL017003, AAEL017555	serine protease easter|AAEL801264_a|AAEL801264_b
LOC5578624	69314673	0.843604	0.565319	4.79224	0.261252	0.486902	0.407464	A410G	CG	1	DIV	AaeL_AAEL003597, AAEL003597	leucine-rich repeat-containing protein 32
LOC5576802	290580544	0.240388	0.031401	4.79186	0.364982	0.0727251	0.20918	V828I	GA	1	PROT	AaeL_AAEL012779, AAEL012779, AAEL017346	aminopeptidase N
LOC23687863	195131584	0.517501	0.223181	4.78662	0.499373	0.342192	0.445584	Q207H	TG	1	DIV	AaeL_AAEL017443, AAEL017443	4-coumarate--CoA ligase 1
LOC5573382	204459910	0.501688	0.20998	4.78392	0.499697	0.32842	0.429601	S557P	AG	1	CYT/STR	AaeL_AAEL010475, AAEL010475	mucin-5AC|probable GPI-anchored adhesin-like protein PGA55
LOC5563999	272074692	0.813406	0.993056	4.76122	0.311327	0.0119756	0.166261	D1375N	AG	1	UNK	AaeL_AAEL014260, AAEL014260	uncharacterized protein LOC5563999
LOC5565140	307041769	0	0.16852	4.74759	0	0.2772	0.18305	V1455I	CT	1	UNK	AaeL_AAEL004621, AAEL004621, AAEL004622	uncharacterized protein LOC5565140
LOC5565115	70011118	0.00657895	0.185024	4.74243	0.0140838	0.280547	0.16874	L457M	CA	1	DIV	AaeL_AAEL014729, AAEL014729	LOW QUALITY PROTEIN: lymphokine-activated killer T-cell-originated protein kinase
LOC5577024	91780755	0.968203	0.760734	4.73996	0.0608096	0.362602	0.237758	P1087S	TC	1	DIV	AaeL_AAEL012935, AAEL012935	protein phosphatase Slingshot
LOC5580189	226653426	0	0.167812	4.72837	0	0.272756	0.148887	A89G	CG	1	UNK	AaeL_AAEL002564, AAEL002564	uncharacterized protein LOC5580189
LOC110681511	209881820	0.0751583	0.314624	4.71805	0.130129	0.425793	0.306448	N206K	AT	1	DIV	AaeL_AAEL009720, AAEL009720	zinc finger protein Xfin-like
LOC5572105	141761356	0.486179	0.199468	4.7113	0.49973	0.328545	0.442165	L457M	CA	1	DIV	AaeL_AAEL009518, AAEL009518, AAEL012142	protein timeless homolog
LOC5575817	95415845	0.376923	0.117468	4.6757	0.469704	0.223887	0.388228	S55G	AG	1	UNK		uncharacterized protein LOC5575817
LOC5580296	208418366	0.403625	0.702282	4.6653	0.480919	0.418066	0.490335	Q598H	AC	1	PROT	AaeL_AAEL003012, AAEL003012	glutamyl aminopeptidase
LOC5568406	52784355	0.0806837	0.321429	4.66505	0.165936	0.440787	0.336221	M148I	CG	1	DIV	AaeL_AAEL006823, AAEL006823	probable 4-coumarate--CoA ligase 3
LOC5580082	243228149	0.01	0.189975	4.65511	0.015747	0.316201	0.184412	I57F	TA	1	UNK	AaeL_AAEL002146, AAEL002146	uncharacterized protein LOC5580082
LOC5566771	47353670	0.70196	0.406372	4.65433	0.422578	0.496853	0.507368	T256A	CAT	1	TRP	AaeL_AAEL005635, AAEL005635	nuclear pore complex protein Nup50
LOC5567112	22535204	0.164649	0	4.64255	0.27412	0	0.1472	S573T	TA	1	UNK	AaeL_AAEL005826, AAEL005826	uncharacterized protein LOC5567112
LOC5564700	199383526	0.311416	0.60974	4.63545	0.443073	0.48	0.494575	V111I	GA	1	DIV	AaeL_AAEL014568, AAEL014568	putative GPI-anchored protein pfl2
LOC5570593	93988268	0.578462	0.28254	4.62362	0.487364	0.412071	0.497833	G488S	CT	1	DIV	AaeL_AAEL008398, AAEL008398, AAEL008407	leucine-rich repeat serine/threonine-protein kinase 1
LOC5576284	213406782	0.388147	0.685774	4.61328	0.475907	0.429165	0.495771	A1677S	AC	1	RRTT	AaeL_AAEL012442, AAEL012442	general transcription factor 3C polypeptide 1
LOC5563723	250471300	0.00966184	0.187578	4.61115	0.0249182	0.296288	0.166778	E502G	AG	1	MIT	AaeL_AAEL003913, AAEL003913	methionine--tRNA ligase, mitochondrial
LOC5580014	222902247	0.671296	0.913179	4.60398	0.436656	0.156157	0.329719	N315S	CT	1	RRTT	AaeL_AAEL009641, AAEL009641	ski oncogene
LOC110674152	280190655	0.0509259	0.26947	4.5989	0.100221	0.379298	0.253838	A40S	CA	1	TRP	Hsp70Ca	heat shock protein 70 A1-like|heat shock 70 Ca
LOC5577527	201883284	0.202315	0.484962	4.58959	0.349171	0.499567	0.464427	I1662V	TC	1	CYT/STR	AaeL_AAEL013242, AAEL005791, AAEL013242	protein abnormal spindle
LOC5569558	71650144	0.482633	0.200954	4.57229	0.499559	0.327138	0.445966	D273E	GT	1	UNK	AaeL_AAEL007757, AAEL007757	uncharacterized protein LOC5569558
LOC5574257	74166981	1	0.838633	4.55375	0	0.271474	0.163544	A374G	CG	1	UNK	AaeL_AAEL011023, AAEL011023	uncharacterized protein LOC5574257
LOC5575607	271581636	0.598237	0.882115	4.54962	0.511154	0.272373	0.426729	I103M	CGT	1	Redox	AaeL_AAEL011941, AAEL011941, AAEL012481, HPX6	oxidase/peroxidase
LOC5577889	154677681	0.180533	0.455853	4.53482	0.292346	0.496107	0.442186	D31N	CT	1	PROT		E3 ubiquitin-protein ligase Mdm2
LOC5565115	70011082	0.00738017	0.179187	4.53002	0.0146512	0.251302	0.121682	*445R	TC	1	DIV	AaeL_AAEL014729, AAEL014729	LOW QUALITY PROTEIN: lymphokine-activated killer T-cell-originated protein kinase
LOC5563723	250471305	0.00881057	0.18254	4.52836	0.0231182	0.28932	0.157414	N504D	AG	1	MIT	AaeL_AAEL003913, AAEL003913	methionine--tRNA ligase, mitochondrial
LOC5567045	122364486	0	0.159322	4.49851	0	0.267688	0.173664	L39F	AT	1	CSR	AaeL_AAEL005770, AAEL005770	general odorant-binding protein 99a
LOC5570709	111417580	0.780114	0.497573	4.49594	0.337683	0.499979	0.45546	G46C	AC	1	DIV	AaeL_AAEL001449, AAEL001449	uncharacterized protein LOC5570709|zinc finger protein SNAI2
LOC5579479	45628548	0.0407837	0.247203	4.49235	0.0753556	0.375	0.289869	E821K	CT	1	DIV	AaeL_AAEL014706, AAEL014706, AAEL015339, AAEL015340	nuclear mitotic apparatus protein 1
LOC5569417	42872179	0.438338	0.1686	4.47553	0.494244	0.274079	0.415417	V435E	TA	1	IMM	AaeL_AAEL017523, AAEL015215, AAEL017523, TOLL4	protein toll|toll-related protein Toll1y
LOC5576203	284622964	0.631877	0.339013	4.46589	0.465703	0.448039	0.493456	V18A	TC	1	UNK	AaeL_AAEL012398, AAEL012398	uncharacterized protein LOC5576203
LOC5564821	84649721	0.359896	0.11131	4.46309	0.456498	0.202209	0.339503	K108R	AG	1	UNK	AaeL_AAEL000626, AAEL000626, aepin-5	uncharacterized protein LOC5564821
LOC5563947	72465122	0.0191083	0.203233	4.46276	0.0397188	0.325164	0.205574	T415S	AT	1	DIV		LOW QUALITY PROTEIN: DDB1- and CUL4-associated factor 5
LOC5577527	201884685	0.0878696	0.324816	4.4597	0.152778	0.433752	0.304965	V1195I	CT	1	CYT/STR	AaeL_AAEL013242, AAEL005791, AAEL013242	protein abnormal spindle
LOC5570622	205445528	0.305216	0.075427	4.45774	0.421414	0.121621	0.270762	K384T	AC	1	UNK	AaeL_AAEL008428, AAEL008428	uncharacterized protein LOC5570622
LOC5578310	61629284	0.418726	0.708964	4.45637	0.485277	0.424678	0.489584	F227Y	TA	1	UNK	AaeL_AAEL013627, AAEL008077, AAEL013627	uncharacterized protein LOC5578310
LOC110674149	280153339	0.187659	0.0121951	4.45374	0.292346	0.0246875	0.18	Q97P	AC	1	TRP		heat shock protein 70 A1-like
LOC5576400	271640576	0.694042	0.923884	4.4483	0.424078	0.138221	0.298793	T556A	CT	1	RRTT	AaeL_AAEL012484, AAEL012484, AAEL012487, AAEL012495	bromodomain-containing protein 3
LOC5570751	63998601	0	0.156566	4.42423	0	0.268011	0.182208	I38V	TC	1	RRTT	AaeL_AAEL008545, AAEL008545	transcription factor grauzone
LOC110674149	280154335	0.082906	0.315673	4.42202	0.152778	0.425495	0.31271	Q429L	AT	1	TRP		heat shock protein 70 A1-like
LOC5572129	40106160	0.0122699	0.186534	4.41852	0.0317378	0.301783	0.179674	E216K	CT	1	TRP		transient receptor potential cation channel protein painless
LOC5565262	145566208	0.454715	0.183712	4.40393	0.496249	0.299254	0.421222	M141R	TG	1	RRTT	AaeL_AAEL004696, AAEL004696	doublesex- and mab-3-related transcription factor A2
LOC5565940	294980099	0.280591	0.0618581	4.39478	0.406708	0.117188	0.271247	D586E	GI	1	DIV	AaeL_AAEL005067, AAEL005067, AAEL005081	protein cereblon homolog
LOC5571226	65231053	0.393939	0.683271	4.39143	0.483628	0.418454	0.493945	V181A	GA	1	DIV	AaeL_AAEL008921, AAEL008921	myosin regulatory light chain sqh
LOC5565140	307041340	0.317842	0.0850897	4.39005	0.432778	0.159838	0.300601	V1598I	CT	1	UNK	AaeL_AAEL004621, AAEL004621, AAEL004622	uncharacterized protein LOC5565140
LOC5569198	46664380	0.0197368	0.201038	4.36695	0.0384468	0.321417	0.203407	A399V	CT	1	TRP	AaeL_AAEL007458, AAEL007458	proton-coupled amino acid transporter-like protein CG1139
LOC5576470	108147051	0.705942	0.929298	4.36507	0.413964	0.134769	0.293778	Q916K	AC	1	SigT	AaeL_AAEL002918, AAEL002918	arf-GAP with coiled-coil, ANK repeat and PH domain-containing protein 1
LOC5565115	70011124	0.0122608	0.184529	4.36467	0.0240928	0.292007	0.173723	Q459*	CT	1	DIV	AaeL_AAEL014729, AAEL014729	LOW QUALITY PROTEIN: lymphokine-activated killer T-cell-originated protein kinase
LOC5574046	218496582	0.8125	0.542683	4.35008	0.316828	0.496001	0.458978	K738M	AT	1	UNK	AaeL_AAEL010887, AAEL010887	uncharacterized protein LOC5574046
LOC5572129	40105286	0.222628	0.499721	4.34472	0.346129	0.499905	0.473373	K488E	TC	1	TRP		transient receptor potential cation channel protein painless
LOC5573533	301330802	0.260201	0.0514706	4.32655	0.375	0.0959086	0.247076	Y422F	AT	1	MET	AaeL_AAEL010590, AAEL010590	aldose 1-epimerase
LOC5568409	53100968	0	0.152632	4.31846	0	0.250865	0.122175	I258S	TG	1	UNK	AaeL_AAEL006826, AAEL006826	uncharacterized protein LOC5568409
LOC5580174	229069409	0.0846249	0.313873	4.306	0.157296	0.432383	0.315521	L695F	AT	1	UNK	AaeL_AAEL002559, AAEL002559	uncharacterized protein LOC5580174
LOC5576756	38203622	0	0.152122	4.3048	0	0.25409	0.142449	R143H	CT	1	CSR	AaeL_AAEL015357, AAEL015357	nose resistant to fluoxetine protein 6
LOC5576195	284651629	0.84905	0.591689	4.29928	0.255752	0.485817	0.407184	V44I	TC	1	DIV	AaeL_AAEL012392, AAEL012392	zinc finger protein 431
LOC5574596	177334227	0.444217	0.179396	4.2765	0.488422	0.295619	0.40759	R681Q	CT	1	PROT	AaeL_AAEL002426, AAEL002426	endoplasmic reticulum metallopeptidase 1
LOC5565143	307213627	0.472727	0.202423	4.27556	0.498615	0.342514	0.458604	V406L	CG	1	DIV	AaeL_AAEL004607, AAEL004607	adenylyltransferase and sulfurtransferase MOCS3|MOCS3_AEDAE|Molybdenum cofactor synthesis protein 3
LOC5564185	125254840	0.778318	0.504305	4.27172	0.346875	0.49999	0.464071	M881V	CT	1	UNK	AaeL_AAEL014335, AAEL014335	uncharacterized protein LOC5564185
LOC5577527	201883263	0.214675	0.486996	4.26266	0.364182	0.499661	0.464426	M1669L	TA	1	CYT/STR	AaeL_AAEL013242, AAEL005791, AAEL013242	protein abnormal spindle
LOC5569417	42872191	0.432552	0.170691	4.26167	0.491367	0.27412	0.408041	A439V	CT	1	IMM	AaeL_AAEL017523, AAEL015215, AAEL017523, TOLL4	protein toll|toll-related protein Toll1y
LOC110681511	209842717	0	0.150411	4.25889	0	0.255958	0.149684	N885H	TG	1	DIV	AaeL_AAEL009720, AAEL009720	zinc finger protein Xfin-like
LOC5565115	70011094	0.00948059	0.173978	4.25317	0.0187777	0.255	0.137336	I449L	AC	1	DIV	AaeL_AAEL014729, AAEL014729	LOW QUALITY PROTEIN: lymphokine-activated killer T-cell-originated protein kinase
LOC5566479	246463209	0.368831	0.653333	4.24331	0.454638	0.451663	0.498235	V371E	TA	1	UNK	AaeL_AAEL005402, AAEL005402	uncharacterized protein LOC5566479
LOC5565115	70011100	0.00867117	0.171602	4.24062	0.0171661	0.264106	0.142012	K451Q	AC	1	DIV	AaeL_AAEL014729, AAEL014729	LOW QUALITY PROTEIN: lymphokine-activated killer T-cell-originated protein kinase
LOC5576135	305346991	0.149108	0	4.224	0.2591	0	0.137535	E128K	GA	1	RRTT	AaeL_AAEL002816, AAEL002816	zinc finger and SCAN domain-containing protein 31
LOC5577063	214892667	0.0597713	0.270468	4.22155	0.102028	0.395059	0.271731	E174G	TC	1	UNK	AaeL_AAEL003100, AAEL003100	uncharacterized protein LOC5577063|putative salivary mucin 4|secreted mucin
LOC5573336	268784856	0.158343	0.00364964	4.21534	0.28875	0.00862053	0.117499	E606D	CG	1	MET	AaeL_AAEL010405, AAEL010405	alkyldihydroxyacetonephosphate synthase
LOC5576135	305347108	0.362934	0.12037	4.21052	0.472705	0.21068	0.370496	T167S	AT	1	RRTT	AaeL_AAEL002816, AAEL002816	zinc finger and SCAN domain-containing protein 31
LOC110674190	294858846	0.0267857	0.209615	4.20638	0.0516877	0.334993	0.226083	S627A	TG	1	DIV	AaeL_AAEL005073, AAEL005073	myosin-2 heavy chain-like
LOC5576896	129070259	0.207724	0.025909	4.20298	0.313828	0.0498782	0.196426	H46Y	GA	1	RRTT	AaeL_AAEL003039, AAEL003039	60S ribosomal export protein NMD3|NMD protein
LOC5578680	189675378	0.552241	0.815171	4.19467	0.492316	0.302449	0.422131	*391S	CA	1	LIPID	AaeL_AAEL003622, AAEL003622	acyl-CoA Delta(11) desaturase
LOC5578992	203578181	0.147793	0	4.18881	0.244898	0	0.158519	G983S	CT	1	RRTT	AaeL_AAEL003800, AAEL003800, AAEL015316	5'-3' exoribonuclease 2 homolog
LOC5566495	80525044	0.147541	0	4.18206	0.251545	0	0.114588	A242T	GA	1	MIT	AaeL_AAEL005429, AAEL005429	probable 2-oxoglutarate dehydrogenase E1 component DHKTD1 homolog, mitochondrial
LOC5565189	306787179	0.214633	0.03	4.17006	0.33925	0.0587695	0.21491	V82A	AG	1	RRTT		basic helix-loop-helix transcription factor amos
LOC5565115	70011088	0.00381679	0.156867	4.16423	0.00778198	0.236832	0.118138	E447*	GT	1	DIV	AaeL_AAEL014729, AAEL014729	LOW QUALITY PROTEIN: lymphokine-activated killer T-cell-originated protein kinase
LOC5577694	280612151	0.905843	0.67738	4.15708	0.169061	0.432259	0.315984	L18F	GT	1	DIV	AaeL_AAEL013330, AAEL013330	alkaline phosphatase, tissue-nonspecific isozyme
LOC5572129	40105561	0.515625	0.782877	4.15412	0.626111	0.636922	0.666369	K396T	CGT	1	TRP		transient receptor potential cation channel protein painless
LOC5580296	208417739	0.821775	0.986667	4.1288	0.308778	0.0294052	0.193286	T790A	CT	1	PROT	AaeL_AAEL003012, AAEL003012	glutamyl aminopeptidase
LOC5569563	71678259	0.861513	0.616071	4.10841	0.238966	0.473635	0.371732	A130T	AG	1	DIV	AaeL_AAEL007750, AAEL007750	nucleoside diphosphate-linked moiety X motif 8
LOC5576203	284622967	0.640893	0.361593	4.10688	0.46281	0.461825	0.497188	A19V	CT	1	UNK	AaeL_AAEL012398, AAEL012398	uncharacterized protein LOC5576203
LOC5571481	138849257	0.303801	0.0834308	4.09551	0.418212	0.15879	0.309296	S72L	GA	1	UNK	AaeL_AAEL001624, AAEL001624	uncharacterized protein LOC5571481
LOC5576360	255372771	0.118117	0.354861	4.08821	0.210883	0.454086	0.377183	S120F	CT	1	MIT	AaeL_AAEL002860, AAEL002860	mitochondrial pyruvate carrier 1
LOC5570658	54359332	0	0.143895	4.08469	0	0.250311	0.142928	K357M	TA	1	RRTT	AaeL_AAEL008463, AAEL008463	probable ATP-dependent RNA helicase CG8611
LOC5577040	239267268	0.0231788	0.197723	4.08443	0.0561779	0.313027	0.162551	A199T	GA	1	DIV	AaeL_AAEL012956, AAEL012956	limulus clotting factor C|serine protease 55
LOC5573381	204663323	0.914212	0.665965	4.07384	0.169141	0.444444	0.337556	D611V	TAG	1	DIV	AaeL_AAEL010466, AAEL010466	mitogen-activated protein kinase kinase kinase 4
LOC5579129	224066945	0.0178571	0.184493	4.03	0.0294052	0.297521	0.170519	P192L	GA	1	DIV	AaeL_AAEL014006, AAEL014006	zinc finger protein 623
LOC5567803	194424532	0.0182927	0.185271	4.02581	0.038324	0.305873	0.190973	E132G	TC	1	DIV	AaeL_AAEL000122, AAEL000122, AAEL009996	zinc finger protein 70|zinc finger protein 761
LOC5564679	235800898	0.127023	0.364716	4.0227	0.229027	0.471335	0.40439	H118Q	CA	1	Redox	AaeL_AAEL004390, AAEL004390, HPX8B	Heme Peroxidase (HPX8B)
LOC5572584	207344199	0.762376	0.954598	4.01617	0.369158	0.0877768	0.226035	G74A	CG	1	DIV	AaeL_AAEL009909, AAEL009909	battenin
LOC5577197	281275748	0.667238	0.392342	4.00706	0.443437	0.474962	0.499786	Q963K	TG	1	DIV	AaeL_AAEL013080, AAEL013080, AAEL013082	serine/arginine repetitive matrix protein 2
LOC5567769	197344580	0.686155	0.412395	3.99983	0.440832	0.480632	0.498639	S115R	GT	1	UNK	AaeL_AAEL000102, AAEL000102	LOW QUALITY PROTEIN: phytanoyl-CoA dioxygenase domain-containing protein 1
LOC5576195	284651628	0.84638	0.600267	3.99921	0.257354	0.482422	0.406501	K44I	AT	1	DIV	AaeL_AAEL012392, AAEL012392	zinc finger protein 431
LOC5565823	230603739	0.773921	0.510253	3.99745	0.348247	0.499733	0.454876	P333L	TC	1	MET	AaeL_AAEL014995, AAEL014995	ornithine decarboxylase 1
LOC5573382	204459969	0.539494	0.269668	3.99422	0.498883	0.375	0.473819	N537S	TC	1	CYT/STR	AaeL_AAEL010475, AAEL010475	mucin-5AC|probable GPI-anchored adhesin-like protein PGA55
LOC5577011	205923797	0.810119	0.978788	3.98405	0.312898	0.0346713	0.173969	H24R	GA	1	MIT	AaeL_AAEL012924, AAEL012924	28S ribosomal protein S24, mitochondrial
LOC5563999	272075017	0.85	0.996241	3.98404	0.265021	0.00816313	0.120708	K1483T	CA	1	UNK	AaeL_AAEL014260, AAEL014260	uncharacterized protein LOC5563999
LOC5579479	45628500	0.730263	0.438751	3.97581	0.534857	0.562204	0.589515	S837C	TAC	1	DIV	AaeL_AAEL014706, AAEL014706, AAEL015339, AAEL015340	nuclear mitotic apparatus protein 1
LOC5565115	70011106	0.00955616	0.163591	3.969	0.0187777	0.261452	0.145539	P453S	CT	1	DIV	AaeL_AAEL014729, AAEL014729	LOW QUALITY PROTEIN: lymphokine-activated killer T-cell-originated protein kinase
LOC5576203	284623630	0.164031	0.00993378	3.9571	0.27142	0.0209036	0.170879	L176H	TA	1	UNK	AaeL_AAEL012398, AAEL012398	uncharacterized protein LOC5576203
LOC5577932	281431392	0.664461	0.391568	3.95498	0.438276	0.476074	0.499567	T18A	CT	1	DIV	AaeL_AAEL013414, AAEL013414	protein chibby homolog 1
LOC5572129	40105330	0.261469	0.528535	3.95081	0.385633	0.498308	0.486737	Q473L	TA	1	TRP		transient receptor potential cation channel protein painless
LOC5568329	28253764	0.371085	0.644075	3.94739	0.466622	0.455552	0.49998	A942V	AG	1	DIV	AaeL_AAEL001099, AAEL001099	integrator complex subunit 6
LOC5565115	70010362	0.0687942	0.274675	3.94544	0.128327	0.391015	0.278801	K205*	AT	1	DIV	AaeL_AAEL014729, AAEL014729	LOW QUALITY PROTEIN: lymphokine-activated killer T-cell-originated protein kinase
LOC110674304	190272104	0.138554	0	3.94247	0.238714	0	0.152778	R614G	TC	1	TRP		solute carrier family 22 member 5-like
LOC5577037	239249861	0.138485	0	3.94063	0.249012	0	0.127965	L396V	GC	1	DIV	AaeL_AAEL012953, AAEL012953	ovochymase-2|polyserase-2
LOC5564686	40066008	0.115942	0.367819	3.93962	0.205813	0.466671	0.368978	H60Q	GAT	1	TRP	AaeL_AAEL004397, AAEL004397, AAEL009529	transient receptor potential cation channel protein painless
LOC5576195	284651674	0.875275	0.641941	3.93764	0.21631	0.464268	0.385983	T29A	CT	1	DIV	AaeL_AAEL012392, AAEL012392	zinc finger protein 431
LOC5567799	194509877	0.0290117	0.203474	3.92575	0.056404	0.324173	0.222953	N254T	AC	1	DIV	AaeL_AAEL000107, AAEL000107	zinc finger protein 83
LOC5565136	306737695	1	0.862103	3.92501	0	0.260963	0.140544	L123P	CT	1	RRTT	AaeL_AAEL004648, AAEL004648	protein atonal
LOC5565115	70011076	0.00364964	0.147222	3.9173	0.00696856	0.229671	0.107755	G443R	GA	1	DIV	AaeL_AAEL014729, AAEL014729	LOW QUALITY PROTEIN: lymphokine-activated killer T-cell-originated protein kinase
LOC5569885	283698429	0.473496	0.215241	3.91562	0.499541	0.333351	0.454693	D504H	GC	1	DIV		cullin-1
LOC5565140	307041367	0.624638	0.861954	3.91285	0.466997	0.239198	0.365736	K1589Q	GT	1	UNK	AaeL_AAEL004621, AAEL004621, AAEL004622	uncharacterized protein LOC5565140
LOC5576756	38203785	0	0.136852	3.89727	0	0.238088	0.139262	D108A	TG	1	CSR	AaeL_AAEL015357, AAEL015357	nose resistant to fluoxetine protein 6
LOC5565115	70011085	0	0.136496	3.88782	0	0.194824	0.0876806	G446S	GA	1	DIV	AaeL_AAEL014729, AAEL014729	LOW QUALITY PROTEIN: lymphokine-activated killer T-cell-originated protein kinase
LOC5565162	306501430	0.191579	0.0238095	3.8868	0.297521	0.0576414	0.180846	I70V	TC	1	DIV	AaeL_AAEL004625, AAEL004625	DTW domain-containing protein 1
LOC5568329	28253741	0.247475	0.509687	3.87937	0.371164	0.499781	0.469391	S950T	AT	1	DIV	AaeL_AAEL001099, AAEL001099	integrator complex subunit 6
LOC5564694	235765472	0.0955434	0.313596	3.87872	0.170657	0.427324	0.331488	V555I	CT	1	Redox	AaeL_AAEL004401, AAEL004401, HPX7	Heme Peroxidase (HPX7)
LOC5576195	284651631	0.822464	0.57444	3.87729	0.28932	0.490437	0.427185	I43T	GA	1	DIV	AaeL_AAEL012392, AAEL012392	zinc finger protein 431
LOC5575949	284697580	0.113185	0.338765	3.8641	0.198114	0.449985	0.356536	S175N	CT	1	TRP	AaeL_AAEL012386, AAEL012386	probable multidrug resistance-associated protein lethal(2)03659
LOC5563621	243040084	0.182314	0.019774	3.86318	0.299444	0.0392	0.172573	M259L	TA	1	DIV	AaeL_AAEL000064, AAEL000064, DCE, Dce1	L-dopachrome tautomerase yellow-f2|dopachrome conversion enzyme
LOC5565937	298936225	0.13599	0.37037	3.85954	0.214158	0.463593	0.351581	S472G	AG	1	DIV	AaeL_AAEL005082, AAEL005082	protein serrate
LOC5568409	53100833	0	0.135417	3.85917	0	0.227608	0.0903315	P213Q	CA	1	UNK	AaeL_AAEL006826, AAEL006826	uncharacterized protein LOC5568409
LOC5578884	71932237	0.683379	0.415304	3.85666	0.435004	0.486111	0.496851	D174N	TC	1	RNA_PROC	AaeL_AAEL013888, AAEL013888	pre-mRNA-processing factor 39
LOC5577694	280612081	0.828157	0.582632	3.85432	0.279821	0.485656	0.412913	N42D	CT	1	DIV	AaeL_AAEL013330, AAEL013330	alkaline phosphatase, tissue-nonspecific isozyme
LOC5580192	226500697	0.00454546	0.147084	3.85303	0.0118339	0.24358	0.132274	T445I	GA	1	MIT	AaeL_AAEL002551, AAEL002551	DNA topoisomerase I, mitochondrial
LOC5576359	255374592	0.645588	0.891202	3.8529	0.445952	0.198738	0.336461	I586T	GAC	1	UNK	AaeL_AAEL002864, AAEL002864	uncharacterized protein LOC5576359
LOC5578809	17323331	0.0950888	0.311786	3.85074	0.174818	0.4288	0.356505	T857S	AT	1	DIV	AaeL_AAEL013847, AAEL013847, AAEL013849	LOW QUALITY PROTEIN: eye-specific diacylglycerol kinase
LOC5580170	228348901	0.0536179	0.245	3.83455	0.0772938	0.370239	0.236124	N628T	AC	1	DIV	AaeL_AAEL002571, AAEL002571	band 4.1-like protein 4|uncharacterized protein LOC5580170
LOC5578982	203887963	0.0254605	0.192898	3.83324	0.050146	0.32	0.199759	G2369S	GA	1	UNK	AaeL_AAEL003780, AAEL003780, AAEL003795, AAEL003798	uncharacterized protein LOC5578982
LOC5572571	206921091	0.0494518	0.237524	3.82808	0.105945	0.363894	0.216938	V60M	GA	1	RRTT	AaeL_AAEL009905, AAEL009901, AAEL009905	DNA polymerase alpha subunit B
LOC5567076	201581493	0.134217	0	3.82736	0.234415	0	0.110727	I235V	TC	1	DIV	AaeL_AAEL005819, AAEL005819	probable low-specificity L-threonine aldolase 2
LOC5580052	25334374	0.865926	1	3.82357	0.239546	0	0.133202	E316D	AT	1	RRTT	AaeL_AAEL002157, AAEL002157	SCF E3 ubiquitin ligase complex F-box protein grrA|ribonuclease P protein subunit p40
LOC5569558	71650469	0.65519	0.387566	3.81897	0.448342	0.476828	0.499846	E165A	TG	1	UNK	AaeL_AAEL007757, AAEL007757	uncharacterized protein LOC5569558
LOC5571512	234115200	0.614851	0.347264	3.81672	0.487172	0.44302	0.49915	V374M	CT	1	DIV	AaeL_AAEL009110, AAEL009110	zinc finger FYVE domain-containing protein 9
LOC5579002	45126599	0.0926306	0.30653	3.81195	0.174047	0.419455	0.297355	E204D	AC	1	UNK	AaeL_AAEL005282, AAEL005282	uncharacterized protein LOC5579002
LOC5577527	201916062	0.107289	0.3281	3.81069	0.196734	0.440802	0.332863	T493A	TC	1	CYT/STR	AaeL_AAEL013242, AAEL005791, AAEL013242	protein abnormal spindle
LOC5577527	201883325	0.17943	0.454633	3.80964	0.296417	0.497536	0.450466	V1648A	AGT	1	CYT/STR	AaeL_AAEL013242, AAEL005791, AAEL013242	protein abnormal spindle
LOC5572339	209921561	0.174787	0.0173913	3.79831	0.2922	0.0330485	0.163234	N105Y	TA	1	UNK	AaeL_AAEL009727, AAEL009727	uncharacterized protein LOC5572339
LOC5577527	201916066	0.115294	0.339012	3.79682	0.209554	0.450511	0.352739	H491Q	AC	1	CYT/STR	AaeL_AAEL013242, AAEL005791, AAEL013242	protein abnormal spindle
LOC5574720	16537447	0.00735294	0.151544	3.78737	0.0134222	0.244898	0.138029	P18A	CG	1	DIV	AaeL_AAEL011362, AAEL011362	zinc finger protein 567
LOC5580060	99029767	0.21127	0.46324	3.78474	0.32	0.497247	0.455546	T160A	TC	1	DIV	AaeL_AAEL002443, AAEL002443	zinc finger protein 91
LOC5568333	28347310	0.197578	0.446324	3.77769	0.293152	0.493269	0.419593	V930F	CA	1	RRTT	AaeL_AAEL001069, AAEL001069	histone deacetylase 6
LOC5567796	194528024	0.130024	0.358739	3.77589	0.222149	0.458429	0.388359	V264A	AG	1	UNK	AaeL_AAEL000157, AAEL000157	uncharacterized protein LOC5567796
LOC5574625	215378474	0.132238	0	3.77494	0.232118	0	0.127169	R4Q	GA	1	DIV	AaeL_AAEL011263, AAEL011263	protein D3|putative phosphatidylethanolamine-binding protein
LOC5564700	199383548	0.232643	0.487712	3.76475	0.370356	0.499774	0.459985	S118N	GA	1	DIV	AaeL_AAEL014568, AAEL014568	putative GPI-anchored protein pfl2
LOC5580296	208417546	0.86851	1	3.75517	0.246998	0	0.160595	D854V	AT	1	PROT	AaeL_AAEL003012, AAEL003012	glutamyl aminopeptidase
LOC5570593	93985177	0.111129	0.33114	3.75004	0.21769	0.443073	0.347128	R1480H	CT	1	DIV	AaeL_AAEL008398, AAEL008398, AAEL008407	leucine-rich repeat serine/threonine-protein kinase 1
LOC5573035	43040616	0.731762	0.930337	3.74774	0.384183	0.128126	0.26887	T1164S	AT	1	DIV	AaeL_AAEL010210, AAEL010210	neurogenic locus Notch protein
LOC5578805	274566547	0	0.131159	3.74642	0	0.228958	0.135634	V13A	AG	1	CYT/STR	AaeL_AAEL013846, AAEL013846, AAEL014521, AAEL015231	ankyrin repeat domain-containing protein 12
LOC5565823	230603742	0.772711	0.519531	3.74195	0.34926	0.499535	0.452629	S334N	AG	1	MET	AaeL_AAEL014995, AAEL014995	ornithine decarboxylase 1
LOC5576737	261534747	0.860859	0.630275	3.74129	0.236543	0.466306	0.385235	P308A	GC	1	PROT	AaeL_AAEL002978, AAEL002978	putative aminopeptidase W07G4.4
LOC5578680	189675377	0.572221	0.816134	3.74079	0.485636	0.302449	0.412385	T391S	TA	1	LIPID	AaeL_AAEL003622, AAEL003622	acyl-CoA Delta(11) desaturase
LOC5565932	295295031	0.684851	0.421807	3.73746	0.437329	0.489714	0.498701	S421T	TA	1	PROT	AaeL_AAEL005076, AAEL005076	endoplasmic reticulum aminopeptidase 2
LOC5572115	39809946	0.154691	0.390261	3.73732	0.271247	0.473813	0.40079	F508Y	TA	1	TRP	AaeL_AAEL009530, AAEL009530	transmembrane channel-like protein 5
LOC5564679	235800944	0.554708	0.293677	3.72601	0.494121	0.417311	0.485028	Y134H	TC	1	Redox	AaeL_AAEL004390, AAEL004390, HPX8B	Heme Peroxidase (HPX8B)
LOC5571624	218629152	0.296752	0.0884876	3.7253	0.409415	0.166805	0.293159	Q176P	AC	1	DIV	AaeL_AAEL009208, AAEL009208	zinc finger protein 853
LOC5578982	203887964	0.0235898	0.18449	3.71179	0.0464853	0.307846	0.190501	G2369D	GA	1	UNK	AaeL_AAEL003780, AAEL003780, AAEL003795, AAEL003798	uncharacterized protein LOC5578982
LOC5575949	284697550	0.136127	0.364402	3.71168	0.229293	0.46464	0.374177	G185D	CT	1	TRP	AaeL_AAEL012386, AAEL012386	probable multidrug resistance-associated protein lethal(2)03659
LOC110674304	190272107	0.129751	0	3.70919	0.227896	0	0.145868	K613E	TC	1	TRP		solute carrier family 22 member 5-like
LOC5568331	28162083	0.159733	0.395646	3.70881	0.268132	0.475725	0.38115	Q179L	TA	1	TRP	AaeL_AAEL001094, AAEL001094	heat shock protein beta-1|major egg antigen
LOC5569408	42284834	0.144592	0.375686	3.70881	0.273862	0.459454	0.379615	T30R	CG	1	IMM	AaeL_AAEL007619, AAEL007619, TOLL5A	protein toll
LOC5563712	250618801	0.0147493	0.165493	3.70473	0.0336602	0.276176	0.145385	S192I	GT	1	TRP	AaeL_AAEL003908, AAEL003908	nuclear pore complex protein Nup107
LOC110676787	117192473	0.12932	0	3.69779	0.225329	0	0.119727	F417Y	AT	1	UNK		uncharacterized protein LOC110676787
LOC5569558	71650952	0	0.129219	3.69511	0	0.216961	0.136816	K4R	TC	1	UNK	AaeL_AAEL007757, AAEL007757	uncharacterized protein LOC5569558
LOC5576192	284714716	0.290748	0.0855213	3.68889	0.403511	0.150728	0.293763	L594M	TA	1	TRP	AaeL_AAEL012395, AAEL012395	multidrug resistance-associated protein 4
LOC5575949	284697355	0.149166	0.380875	3.68752	0.249888	0.475148	0.391111	A250V	GA	1	TRP	AaeL_AAEL012386, AAEL012386	probable multidrug resistance-associated protein lethal(2)03659
LOC5576756	38202427	0	0.128548	3.6774	0	0.21875	0.117322	F506I	AT	1	CSR	AaeL_AAEL015357, AAEL015357	nose resistant to fluoxetine protein 6
LOC5569567	71884493	0	0.128431	3.67432	0	0.23472	0.124444	D155N	CT	1	DIV		digestive organ expansion factor homolog
LOC5578727	17916366	0.115385	0.334028	3.67334	0.213922	0.447293	0.353153	H21P	TG	1	DIV	AaeL_AAEL013842, AAEL013842	rabenosyn-5
LOC110674871	38176345	0.128174	0	3.66752	0.227443	0	0.144931	E107K	CT	1	UNK		uncharacterized protein LOC110674871
LOC5572338	209910781	0.59046	0.827969	3.66328	0.484281	0.276877	0.380101	M534I	TG	1	DIV	AaeL_AAEL009725, AAEL009725	zinc finger protein 366
LOC5565275	118983875	0.268306	0.0718465	3.6622	0.397472	0.120921	0.265928	L20H	TA	1	DIV	AaeL_AAEL004708, AAEL004708	2',5'-phosphodiesterase 12
LOC110675715	85381094	0.138221	0.67737	14.0607	0.243373	0.434678	0.4928	T338A	AG	2	MET	AaeL_AAEL002622, AAEL002622	vitamin K-dependent gamma-carboxylase
LOC5573930	429277080	0.273288	0.805933	13.3848	0.402042	0.314546	0.5	D875E	GC	2	LIPID		fatty acid synthase
LOC110675715	85381097	0.131714	0.642525	12.9217	0.235537	0.454139	0.48392	V339I	GA	2	MET	AaeL_AAEL002622, AAEL002622	vitamin K-dependent gamma-carboxylase
LOC5579447	115907866	0.817476	0.312727	12.2298	0.297521	0.43875	0.491054	S127N	TC	2	UNK	AaeL_AAEL015425, AAEL015425	uncharacterized protein KIAA1143 homolog
LOC5565773	281316581	0.68203	0.178121	12.2221	0.442387	0.289494	0.48	N22D	TC	2	DIV	AaeL_AAEL004987, AAEL004987	putative beta-carotene-binding protein
LOC5576943	62812177	0.460173	0.03	11.8296	0.496172	0.0726237	0.372638	G2912S	GA	2	DIV	AaeL_AAEL012888, AAEL012888, AAEL012889, AAEL012890	sorbin and SH3 domain-containing protein 1|uncharacterized protein LOC5576943
LOC5569762	474131856	0.0623932	0.506122	11.4744	0.111961	0.5	0.40299	F3720Y	AT	2	UNK		uncharacterized protein LOC5569762|uncharacterized protein PFB0145c
LOC5569762	474131883	0.0119048	0.411905	11.3683	0.0240928	0.481096	0.313712	I3711T	AG	2	UNK		uncharacterized protein LOC5569762|uncharacterized protein PFB0145c
LOC110675715	85381083	0.135573	0.606306	11.2756	0.240376	0.476591	0.48026	V334A	TC	2	MET	AaeL_AAEL002622, AAEL002622	vitamin K-dependent gamma-carboxylase
LOC5574702	92300778	0.834767	0.375303	10.5497	0.270181	0.464268	0.470716	S252T	GC	2	DIV	AaeL_AAEL011343, AAEL011343	protocadherin Fat 3
LOC23687531	400639023	0.198617	0.661145	10.4344	0.33456	0.446208	0.494916	C15F	CA	2	UNK	AaeL_AAEL017111, AAEL017111, AAEL801185	uncharacterized protein LOC23687531
LOC5568315	83930966	0.553494	0.113321	10.4223	0.4975	0.200184	0.38005	S1221N	GA	2	UNK	AaeL_AAEL006754, AAEL006754	uncharacterized protein LOC5568315
LOC5568311	84002302	0.237533	0.686242	9.74554	0.363007	0.431489	0.488247	S178N	GA	2	DIV	AaeL_AAEL006732, AAEL006732	DC-STAMP domain-containing protein 2
LOC5575900	232520597	0.765794	0.31899	9.6825	0.365912	0.4352	0.486259	L41F	AT	2	DIV	AaeL_AAEL012146, AAEL012146	ubiquitin carboxyl-terminal hydrolase 35|ubiquitin carboxyl-terminal hydrolase 38
LOC5574702	92300746	0.759091	0.311828	9.68146	0.3559	0.426036	0.498472	F263I	TA	2	DIV	AaeL_AAEL011343, AAEL011343	protocadherin Fat 3
LOC5572350	68577527	0.684474	0.238618	9.63387	0.42049	0.362317	0.493691	L354F	GT	2	DIV	AaeL_AAEL009737, AAEL009737	tectonic
LOC5569599	153211707	0.056928	0.442434	9.5616	0.108337	0.49324	0.373551	D1041Y	CA	2	UNK	AaeL_AAEL001253, AAEL001253, AAEL001282	uncharacterized protein LOC5569599
LOC110675715	85381112	0.158048	0.58878	9.55786	0.269471	0.477291	0.478824	C344G	TG	2	MET	AaeL_AAEL002622, AAEL002622	vitamin K-dependent gamma-carboxylase
LOC5567088	102766440	0.853868	0.431145	9.39371	0.263278	0.48636	0.498976	S1340N	TC	2	CYT/STR	AaeL_AAEL012315, AAEL012315	LOW QUALITY PROTEIN: centrosomal protein of 290 kDa
LOC5571275	22224961	0.123153	0.527309	9.02458	0.208579	0.498491	0.435669	S124T	CG	2	DIV	AaeL_AAEL001577, AAEL001577	neurogenic locus notch homolog protein 1
LOC5568092	467782536	0.546875	0.924749	8.9175	0.497449	0.141347	0.380434	G164S	TC	2	DIV	AaeL_AAEL006515, AAEL006515	pre-miRNA 5'-monophosphate methyltransferase
LOC5575134	124312089	0.842262	0.410901	8.86104	0.299259	0.483132	0.485514	S1281L	AGT	2	UNK	AaeL_AAEL000343, AAEL000343	uncharacterized protein LOC5575134
LOC5567333	471844730	0.51383	0.119133	8.75988	0.499797	0.207026	0.428364	A1060V	GA	2	UNK	AaeL_AAEL006004, AAEL006004	uncharacterized protein LOC5567333
LOC5574284	63396387	0.136509	0.537395	8.75077	0.236745	0.497482	0.442689	K174Q	TG	2	DIV	AaeL_AAEL011053, AAEL011053	GDNF-inducible zinc finger protein 1
LOC5568630	242114360	0.435091	0.86236	8.72549	0.490346	0.24222	0.470864	M240K	TAC	2	DIV		LOW QUALITY PROTEIN: protein yellow
LOC5575134	124312096	0.156214	0.559824	8.63482	0.264189	0.4928	0.469766	A1279T	CT	2	UNK	AaeL_AAEL000343, AAEL000343	uncharacterized protein LOC5575134
LOC5576280	232997047	0.701903	1	8.54565	0.435639	0	0.263512	S567L	TC	2	PROT	AaeL_AAEL012428, AAEL012428, AAEL012435	E3 ubiquitin-protein ligase TRIM37|dentin sialophosphoprotein
LOC5572345	68914642	0.976923	0.653479	8.47786	0.0550018	0.454466	0.34925	S583A	CA	2	RRTT	AaeL_AAEL009738, AAEL009738	CCAAT/enhancer-binding protein zeta
LOC5568092	467782933	0.712369	1	8.23066	0.408163	0	0.277778	K50T	GT	2	DIV	AaeL_AAEL006515, AAEL006515	pre-miRNA 5'-monophosphate methyltransferase
LOC5569218	57655833	0.139017	0.524412	8.21011	0.242587	0.498925	0.433076	V423A	AG	2	UNK	AaeL_AAEL007454, AAEL007454, AAEL007475	uncharacterized protein LOC5569218
LOC110676900	366086524	1	0.714437	8.16887	0	0.409225	0.263875	P49L	TC	2	UNK		uncharacterized protein LOC110676900
LOC5575680	301613211	0.0880319	0.449579	8.15573	0.167095	0.495109	0.403461	N205D	TC	2	DIV	AaeL_AAEL011990, AAEL011990, AAEL011994	carbohydrate sulfotransferase 5
LOC5578870	197971668	0.76155	0.357356	8.13165	0.379284	0.452728	0.493401	H732Y	TC	2	UNK	AaeL_AAEL003738, AAEL003738	uncharacterized protein LOC5578870
LOC5570944	2308929	0.447794	0.83617	8.05932	0.494156	0.266805	0.452663	V75A	CT	2	UNK	AaeL_AAEL008684, AAEL008684	uncharacterized protein LOC5570944
LOC5575064	172233858	0.708205	0.304167	8.02452	0.409946	0.421603	0.496872	T65A	CT	2	UNK	AaeL_AAEL011617, AAEL011617	uncharacterized protein LOC5575064
LOC5573680	136015793	0.883956	0.515373	7.95238	0.202062	0.499553	0.438849	G119A	GC	2	MET	AaeL_AAEL010671, AAEL010671	farnesol dehydrogenase-like
LOC5575900	232478200	0.309466	0.0163551	7.77144	0.422406	0.0361634	0.255985	H844L	TA	2	DIV	AaeL_AAEL012146, AAEL012146	ubiquitin carboxyl-terminal hydrolase 35|ubiquitin carboxyl-terminal hydrolase 38
LOC5576030	384367250	0.699444	0.986772	7.70703	0.418755	0.0325644	0.249974	N75S	GA	2	DIV	AaeL_AAEL012267, AAEL012267	CD109 antigen
LOC5570904	262939883	0.148517	0.51734	7.57963	0.25387	0.498592	0.446675	D46V	TA	2	CSR	AaeL_AAEL001487, AAEL001487	general odorant-binding protein 45-like
LOC5579447	115907933	0.868132	0.505882	7.55505	0.238343	0.499314	0.43102	G105S	TC	2	UNK	AaeL_AAEL015425, AAEL015425	uncharacterized protein KIAA1143 homolog
LOC5577070	43848396	0.181283	0.556757	7.50246	0.304052	0.493169	0.4422	Y427F	AT	2	MET	AaeL_AAEL003099, AAEL003099, AAEL003102	UDP-glucuronosyltransferase 1-8|UDP-glucuronosyltransferase 2B1
LOC110675715	85381571	0.401944	0.783978	7.49404	0.481568	0.33872	0.477069	M497L	TA	2	MET	AaeL_AAEL002622, AAEL002622	vitamin K-dependent gamma-carboxylase
LOC5573849	305186604	0.18701	0.563366	7.48883	0.309256	0.492362	0.46294	Y158H	TC	2	DIV	AaeL_AAEL010766, AAEL010766	inositol-trisphosphate 3-kinase A
LOC5571667	299046919	0.292188	0.0138889	7.33682	0.414039	0.0175425	0.223537	A356S	GT	2	UNK	AaeL_AAEL001641, AAEL001641	uncharacterized protein LOC5571667
LOC5572663	276604677	0	0.258772	7.3024	0	0.384551	0.24273	G537S	GA	2	MIT	AaeL_AAEL001853, AAEL001853	LOW QUALITY PROTEIN: mitochondrial Rho GTPase
LOC5574852	37355540	0.667845	0.284454	7.24458	0.440973	0.415471	0.499362	Q214E	GC	2	DIV	AaeL_AAEL011451, AAEL011451	LOW QUALITY PROTEIN: protein lethal(3)malignant blood neoplasm 1
LOC5575064	172233635	0.500561	0.143492	7.18503	0.499992	0.248004	0.432513	S139T	CG	2	UNK	AaeL_AAEL011617, AAEL011617	uncharacterized protein LOC5575064
LOC5578848	196849885	0.128829	0.480121	7.17108	0.222414	0.499371	0.418084	G203R	GA	2	UNK	AaeL_AAEL014362, AAEL014362	uncharacterized protein LOC5578848
LOC5572663	276604674	0	0.252599	7.12053	0	0.379731	0.24273	Q536*	CT	2	MIT	AaeL_AAEL001853, AAEL001853	LOW QUALITY PROTEIN: mitochondrial Rho GTPase
LOC5568315	83930734	0.656023	0.277234	7.10108	0.456333	0.396875	0.490553	N1144H	AC	2	UNK	AaeL_AAEL006754, AAEL006754	uncharacterized protein LOC5568315
LOC5572859	200546773	0.406664	0.0807243	7.10015	0.482269	0.145211	0.343074	S756N	CT	2	RRTT	AaeL_AAEL010080, AAEL010080	origin recognition complex subunit 1
LOC5574366	235307834	0.372814	0.74871	7.06934	0.456388	0.379284	0.494226	P1222Q	TG	2	UNK	AaeL_AAEL011083, AAEL011083, AAEL801160	uncharacterized protein LOC5574366
LOC5571603	96609615	0.817544	0.453023	7.06734	0.328599	0.493394	0.467893	V625I	AG	2	DIV	AaeL_AAEL015129, AAEL009182, AAEL015129	zinc finger protein 184
LOC5569762	474122511	0	0.250289	7.05276	0	0.375	0.232771	I5367T	AG	2	UNK		uncharacterized protein LOC5569762|uncharacterized protein PFB0145c
LOC110675643	72227463	0.827046	0.467286	6.99253	0.276723	0.498085	0.472265	H693Y	AG	2	DIV	AaeL_AAEL004896, AAEL004896	probable elongator complex protein 2
LOC5569171	134994675	0.878295	0.535691	6.99037	0.222149	0.497297	0.430068	*415Q	CT	2	IMM	AaeL_AAEL007420, AAEL007420, AFXa, SRPN25	serpin B5|FXa-directed anticoagulant
LOC5575899	232579784	0.615952	0.244167	6.9602	0.466497	0.368393	0.493368	I1595T	AG	2	RRTT	AaeL_AAEL012147, AAEL012147	small subunit processome component 20 homolog
LOC5564930	451315666	0.0350652	0.322839	6.95686	0.0680005	0.433539	0.275118	L207M	AT	2	PROT	AaeL_AAEL004505, AAEL004505	chymotrypsin
LOC5568315	83930936	0.455686	0.116531	6.95155	0.49446	0.207292	0.357696	N1211S	AG	2	UNK	AaeL_AAEL006754, AAEL006754	uncharacterized protein LOC5568315
LOC110676001	125694254	0.616305	0.244792	6.9492	0.475568	0.368508	0.472373	N291S	TC	2	UNK		uncharacterized protein LOC110676001
LOC5566291	55942051	0.61229	0.925471	6.82569	0.474442	0.138004	0.355752	L90V	CG	2	SigT	AaeL_AAEL000737, AAEL000727, AAEL000737	rab GTPase-activating protein 1-like
LOC5572350	68577523	0.181557	0.534238	6.70562	0.287335	0.496735	0.46927	R353Q	GA	2	DIV	AaeL_AAEL009737, AAEL009737	tectonic
LOC5570944	2310667	0.0925019	0.41173	6.69676	0.166997	0.483892	0.367309	S630G	AG	2	UNK	AaeL_AAEL008684, AAEL008684	uncharacterized protein LOC5570944
LOC5564538	14913442	0.861552	0.522217	6.69315	0.249132	0.498695	0.424767	R577S	AT	2	DIV	AaeL_AAEL014509, AAEL014509	zinc finger protein 883
LOC5569041	345227622	0.155758	0.500606	6.6845	0.265261	0.499882	0.454241	I29V	AG	2	DIV	AaeL_AAEL007346, AAEL007346, AAEL007348	SET and MYND domain-containing protein 4
LOC5575919	204282196	0.564997	0.207586	6.67848	0.495159	0.328987	0.464482	S697L	GA	2	DIV	AaeL_AAEL012166, AAEL012160, AAEL012166	protein tamozhennic
LOC5574362	235931654	0.213272	0.571182	6.66191	0.326301	0.489356	0.493827	R155C	GA	2	DIV	AaeL_AAEL011086, AAEL011086, AAEL801154	zinc finger protein Elbow
LOC5569762	474130990	0.0506118	0.340429	6.62413	0.095	0.457686	0.372042	S4009T	AT	2	UNK		uncharacterized protein LOC5569762|uncharacterized protein PFB0145c
LOC5573913	429075334	0.0353535	0.31083	6.58134	0.102638	0.424823	0.305818	A75T	CT	2	CYT/STR	AaeL_AAEL002191, AAEL002191	adult cuticle protein 1
LOC5578848	196849866	0.114404	0.439967	6.56816	0.201549	0.49324	0.40145	I196M	TG	2	UNK	AaeL_AAEL014362, AAEL014362	uncharacterized protein LOC5578848
LOC5568948	422352694	0.0649836	0.362438	6.54028	0.125555	0.461587	0.380154	A1067S	CA	2	TRP	AaeL_AAEL007225, AAEL007225	dynein heavy chain 8, axonemal
LOC5571847	404929198	0.517119	0.172772	6.52032	0.499829	0.292968	0.447877	C152R	TC	2	SigT	AaeL_AAEL009342, AAEL009342, AAEL801146	LOW QUALITY PROTEIN: ras-related protein Rab-30|GTPase Rab2
LOC110675715	85381053	0.174947	0.519857	6.51989	0.288987	0.499156	0.456992	A324E	CA	2	MET	AaeL_AAEL002622, AAEL002622	vitamin K-dependent gamma-carboxylase
LOC5565829	444279757	0.963415	0.689093	6.51387	0.0680969	0.426036	0.344289	M49V	CT	2	LIPID	AaeL_AAEL005023, AAEL005023, AAEL801203	palmitoyltransferase ZDHHC23
LOC5570492	48158029	0.155723	0.493485	6.47082	0.279106	0.49948	0.403876	N124D	TC	2	DIV	AaeL_AAEL001431, AAEL001431	protein PAT1 homolog 1
LOC5564093	151419406	0.670403	0.309867	6.46836	0.444444	0.426453	0.498332	T186S	CG	2	DIV	AaeL_AAEL014312, AAEL010965, AAEL014312	cubilin homolog
LOC5565551	114852061	0.330949	0.0490476	6.42584	0.456104	0.101233	0.310244	K163N	GC	2	DIV	AaeL_AAEL014714, AAEL014714	MIT domain-containing protein 1
LOC5565374	288601100	0.0741502	0.372742	6.3972	0.1354	0.464923	0.346698	P37H	CA	2	UNK	AaeL_AAEL004754, AAEL004754	uncharacterized protein LOC5565374
LOC5572350	68577490	0.562571	0.213542	6.38796	0.492056	0.341797	0.463869	L342H	TA	2	DIV	AaeL_AAEL009737, AAEL009737	tectonic
LOC5563936	36190962	0.644434	0.287878	6.36398	0.463719	0.422936	0.491908	A227G	CG	2	UNK	AaeL_AAEL014240, AAEL014240	uncharacterized protein LOC5563936
LOC5565674	110913232	0.810772	0.467754	6.35676	0.314331	0.498707	0.47441	S66A	GT	2	UNK	AaeL_AAEL014938, AAEL014938	uncharacterized protein LOC5565674
LOC110675715	85381533	0.288102	0.644061	6.34487	0.409331	0.458395	0.497582	R484K	GA	2	MET	AaeL_AAEL002622, AAEL002622	vitamin K-dependent gamma-carboxylase
LOC5574830	225378732	0.704615	0.348406	6.34262	0.404297	0.441701	0.5	K498N	CG	2	DIV	AaeL_AAEL011439, AAEL011439	cilia- and flagella-associated protein 45
LOC5569171	134994661	0.869599	0.545055	6.34065	0.230245	0.495364	0.425078	K410R	GA	2	IMM	AaeL_AAEL007420, AAEL007420, AFXa, SRPN25	serpin B5|FXa-directed anticoagulant
LOC5570933	239661877	0.472917	0.812971	6.28349	0.49827	0.310002	0.467954	A41E	AC	2	UNK	AaeL_AAEL008665, AAEL008665	uncharacterized protein LOC5570933
LOC5576030	384367241	0.743101	0.985549	6.25577	0.379638	0.0340034	0.228113	N72S	GA	2	DIV	AaeL_AAEL012267, AAEL012267	CD109 antigen
LOC5565780	281193679	0.108722	0.421024	6.25171	0.188783	0.486893	0.336197	K61Q	AC	2	DIV	AaeL_AAEL004970, AAEL004970	triokinase/FMN cyclase
LOC5577117	334232557	0.0119048	0.251074	6.25167	0.0168055	0.377857	0.199215	W539C	CA	2	UNK	AaeL_AAEL013024, AAEL013024	uncharacterized protein LOC5577117
LOC5574362	235931546	0.669136	0.947588	6.24736	0.450446	0.0992297	0.327584	D191N	TC	2	DIV	AaeL_AAEL011086, AAEL011086, AAEL801154	zinc finger protein Elbow
LOC5569808	448071084	0.00555556	0.23605	6.24404	0.00999975	0.3648	0.215451	G17V	CA	2	DIV	AaeL_AAEL001291, AAEL001291, AAEL001311	protein takeout
LOC5576676	94096080	0.919221	0.621948	6.2403	0.143856	0.473156	0.367514	D911E	CA	2	TRP	AaeL_AAEL012698, AAEL012698	ATP-binding cassette sub-family A member 3
LOC5564992	309568857	0.451483	0.130489	6.23511	0.49228	0.213547	0.367805	T282N	GT	2	CSR	AaeL_AAEL004516, AAEL004516	general odorant-binding protein 69
LOC5569808	448071088	0.00515464	0.23469	6.23266	0.00961516	0.363045	0.216519	N16Y	TA	2	DIV	AaeL_AAEL001291, AAEL001291, AAEL001311	protein takeout
LOC5569974	231118171	0.649312	0.297385	6.20585	0.44213	0.435083	0.49864	S291G	TC	2	DIV	AaeL_AAEL008062, AAEL008062	cartilage oligomeric matrix protein
LOC5571528	419242714	0.40025	0.0962132	6.18922	0.48	0.173947	0.368451	E347D	TA	2	Redox	AaeL_AAEL009126, AAEL009126, CYP6N6	cytochrome P450 (CYP6N6)
LOC5566291	55942054	0.628135	0.921644	6.17248	0.469585	0.143611	0.343823	S89P	GA	2	SigT	AaeL_AAEL000737, AAEL000727, AAEL000737	rab GTPase-activating protein 1-like
LOC5566254	288130017	0	0.219403	6.16135	0	0.350728	0.21982	A110V	GA	2	UNK		uncharacterized protein LOC5566254
LOC5569613	152871375	0	0.219298	6.15838	0	0.3559	0.229932	G228S	CT	2	UNK		uncharacterized protein LOC5569613
LOC5565861	445106440	0.522481	0.1868	6.15531	0.499156	0.306159	0.438064	S7T	AT	2	UNK	AaeL_AAEL005030, AAEL005030	uncharacterized protein LOC5565861
LOC5566796	381748021	0.469141	0.145979	6.13318	0.498985	0.244898	0.425381	I328V	AG	2	UNK	AaeL_AAEL005647, AAEL005647, AAEL005654	uncharacterized protein LOC5566796
LOC5571261	22896622	0.217105	0	6.0961	0.339941	0	0.145429	K942E	TC	2	DIV	AaeL_AAEL001545, AAEL001545, AAEL001585	zinc finger protein 91
LOC5574907	96105701	0.915455	0.621739	6.07315	0.142851	0.46875	0.363693	K48R	GA	2	CSR	AaeL_AAEL013807, AAEL013807	nose resistant to fluoxetine protein 6
LOC5570904	262939463	0.784677	1	6.04558	0.34286	0	0.183371	C186F	AC	2	CSR	AaeL_AAEL001487, AAEL001487	general odorant-binding protein 45-like
LOC5573922	429132141	0.215311	0	6.04524	0.342653	0	0.166044	E117Q	GC	2	DIV	AaeL_AAEL002202, AAEL002202	glycine-rich protein
LOC5570539	47705225	0.853705	0.533725	6.03739	0.250535	0.497823	0.409522	L1134I	TG	2	UNK	AaeL_AAEL001438, AAEL001438	uncharacterized protein LOC5570539
LOC5575665	465788853	0.433608	0.122697	6.03247	0.49014	0.21875	0.395004	S136N	GA	2	DIV	AaeL_AAEL002694, AAEL002694, AAEL801162	transmembrane protein 87A
LOC5575663	465940096	0	0.213636	5.99785	0	0.334252	0.188903	E235D	TG	2	UNK	AaeL_AAEL002690, AAEL002690	uncharacterized protein LOC5575663
LOC5572922	264713651	0.693915	0.956315	5.98415	0.4352	0.0841739	0.229856	S16F	AI	2	MIT	AaeL_AAEL010141, AAEL010141	ATP synthase mitochondrial F1 complex assembly factor 2
LOC5566291	55942276	0.605423	0.90268	5.9762	0.474386	0.174818	0.365139	P15S	AG	2	SigT	AaeL_AAEL000737, AAEL000727, AAEL000737	rab GTPase-activating protein 1-like
LOC5578781	316710277	0.486583	0.16342	5.9717	0.499724	0.276625	0.445534	P143L	CT	2	RRTT	AaeL_AAEL015684, AAEL015684	histone H1
LOC5570923	261711710	0.444915	0.132309	5.9707	0.49674	0.21875	0.415911	E890D	AT	2	DIV	AaeL_AAEL001473, AAEL001473	intersectin-1
LOC5568630	242115057	0.619882	0.911474	5.94745	0.475701	0.161094	0.38115	*8E	CA	2	DIV		LOW QUALITY PROTEIN: protein yellow
LOC5572664	276641225	0.568323	0.87656	5.9465	0.490767	0.220397	0.390416	P777S	AG	2	TRP	AaeL_AAEL001861, AAEL001861	nuclear pore complex protein Nup155
LOC5572806	390043689	0.141896	0.456509	5.92661	0.252401	0.496423	0.434882	L42M	CA	2	MET	AaeL_AAEL001895, AAEL001895	lactosylceramide 4-alpha-galactosyltransferase
LOC5564093	151454420	0.0421593	0.301155	5.92315	0.0808083	0.42022	0.274867	V2379L	GC	2	DIV	AaeL_AAEL014312, AAEL010965, AAEL014312	cubilin homolog
LOC5571666	299184163	0	0.209957	5.89397	0	0.33099	0.206443	G412S	GA	2	UNK	AaeL_AAEL001671, AAEL001671	uncharacterized protein LOC5571666
LOC5575670	464847795	0.442222	0.776018	5.88045	0.493416	0.342278	0.434363	D327E	TA	2	TRP	AaeL_AAEL002691, AAEL002691	transport and Golgi organization protein 1
LOC5578031	351246913	0.445946	0.778943	5.87151	0.496528	0.331426	0.470382	T808S	AT	2	CYT/STR	AaeL_AAEL013466, AAEL013466	ankyrin-2|ankyrin-3
LOC110675715	85381055	0.194251	0.521154	5.84847	0.312765	0.498835	0.463869	P325A	CG	2	MET	AaeL_AAEL002622, AAEL002622	vitamin K-dependent gamma-carboxylase
LOC5569759	474051186	0.208205	0	5.84465	0.322687	0	0.197531	L1233Q	AT	2	TRP	AaeL_AAEL007911, AAEL007911	dynein heavy chain 2, axonemal
LOC5576676	94096515	1	0.792691	5.81945	0	0.338934	0.197531	Q785K	TG	2	TRP	AaeL_AAEL012698, AAEL012698	ATP-binding cassette sub-family A member 3
LOC5578258	103633919	0.348485	0.0717033	5.80878	0.451172	0.136657	0.350888	Q25R	AG	2	DIV	AaeL_AAEL013593, AAEL013593	GDNF-inducible zinc finger protein 1
LOC5575474	193023819	0.298918	0.63775	5.80265	0.403817	0.460639	0.499978	T461A	GA	2	UNK	AaeL_AAEL011854, AAEL011854	uncharacterized protein LOC5575474
LOC5565768	281432667	0.0223464	0.257716	5.7909	0.0480189	0.376382	0.277264	E40D	CA	2	DIV	AaeL_AAEL004975, AAEL004975	zinc finger protein 250
LOC5567974	413944993	0.554469	0.862666	5.79024	0.492619	0.241305	0.431638	M230L	CA	2	UNK	AaeL_AAEL006407, AAEL006407	uncharacterized protein LOC5567974
LOC5576455	82663487	0.488613	0.812023	5.78988	0.499872	0.327741	0.450202	N86H	GT	2	DIV	AaeL_AAEL012538, AAEL012538	leucine-rich repeat-containing G-protein coupled receptor 4
LOC5579988	37838080	0.320924	0.659091	5.76349	0.436737	0.452098	0.493286	A32S	CA	2	MET	AaeL_AAEL001732, AAEL001732	decaprenyl-diphosphate synthase subunit 2
LOC5569613	152871741	0	0.204956	5.75337	0	0.326301	0.219509	P106S	GA	2	UNK		uncharacterized protein LOC5569613
LOC5574825	78756527	0.356607	0.69393	5.74885	0.454836	0.427693	0.499995	H92D	GC	2	MIT	AaeL_AAEL002468, AAEL002468	LOW QUALITY PROTEIN: ATP-binding cassette sub-family B member 8, mitochondrial
LOC5564030	195695394	0.486553	0.80894	5.73972	0.499635	0.324865	0.454401	S160N	TC	2	DIV	AaeL_AAEL014291, AAEL014291	zinc finger protein 62 homolog
LOC5572816	390884573	0.736625	0.403707	5.70283	0.390322	0.479376	0.493031	L333H	TA	2	DIV	AaeL_AAEL001888, AAEL001888	AF4/FMR2 family member 4|uncharacterized protein LOC5572816
LOC5572900	396601240	0.346853	0.0730228	5.70095	0.449072	0.136246	0.298526	S131T	AT	2	TRP	AaeL_AAEL010123, AAEL010123	equilibrative nucleoside transporter 1
LOC5569113	233564560	0.336527	0.0667735	5.70014	0.448932	0.126533	0.31417	H57L	AT	2	TRP	AaeL_AAEL007378, AAEL007378	synaptic vesicle glycoprotein 2B
LOC5571275	22210524	0.455134	0.780939	5.67358	0.495868	0.315689	0.460906	S825P	GA	2	DIV	AaeL_AAEL001577, AAEL001577	neurogenic locus notch homolog protein 1
LOC5577902	401029461	0.0484615	0.303912	5.67277	0.075831	0.429257	0.32	A66T	CT	2	DIV	AaeL_AAEL003333, AAEL003333, AAEL003357	DENN domain-containing protein 1A|DENN domain-containing protein 1B|uncharacterized protein LOC5577902
LOC5564199	238662820	0.172347	0.487492	5.669	0.290657	0.499691	0.451958	A280T	GA	2	PROT	AaeL_AAEL014353, AAEL014350, AAEL014353	serine protease easter
LOC5565770	281366410	0.0494921	0.304869	5.64748	0.0916905	0.42988	0.304857	G890S	CT	2	RRTT	AaeL_AAEL004986, AAEL004986	protein SMG5
LOC5569613	152871747	0	0.200941	5.64095	0	0.318294	0.203171	D104N	CT	2	UNK		uncharacterized protein LOC5569613
LOC5571847	404929201	0.497452	0.181019	5.6402	0.499628	0.30839	0.445426	N153D	AG	2	SigT	AaeL_AAEL009342, AAEL009342, AAEL801146	LOW QUALITY PROTEIN: ras-related protein Rab-30|GTPase Rab2
LOC5572935	380331878	0.26675	0.0294118	5.6381	0.391111	0.0552548	0.230591	M130T	TC	2	Redox	AaeL_AAEL010157, AAEL010157	microsomal glutathione S-transferase 1
LOC5565887	458125293	0.341664	0.071267	5.63524	0.449464	0.1298	0.348932	R289G	TC	2	DIV	AaeL_AAEL000689, AAEL000689	hydroxysteroid dehydrogenase-like protein 1
LOC5569171	134994279	0.910265	0.628985	5.63491	0.169395	0.467051	0.34925	L304F	TC	2	IMM	AaeL_AAEL007420, AAEL007420, AFXa, SRPN25	serpin B5|FXa-directed anticoagulant
LOC5574845	37147934	0.492124	0.810172	5.62446	0.499162	0.295727	0.448625	K301E	GA	2	DIV	AaeL_AAEL011460, AAEL011460	clavesin-1
LOC5574825	78756533	0.366275	0.699167	5.62293	0.464745	0.419455	0.499314	K90E	CT	2	MIT	AaeL_AAEL002468, AAEL002468	LOW QUALITY PROTEIN: ATP-binding cassette sub-family B member 8, mitochondrial
LOC5574852	37356481	0.86083	0.558889	5.59441	0.24716	0.493296	0.417823	*30R	GA	2	DIV	AaeL_AAEL011451, AAEL011451	LOW QUALITY PROTEIN: protein lethal(3)malignant blood neoplasm 1
LOC5565861	445106273	0.206395	0.526847	5.58957	0.340265	0.498485	0.487334	R41G	GC	2	UNK	AaeL_AAEL005030, AAEL005030	uncharacterized protein LOC5565861
LOC110675454	36219572	0.337718	0.0701515	5.57554	0.444444	0.1364	0.303876	Y143F	AT	2	UNK		uncharacterized protein LOC110675454
LOC5566254	288130021	0.0131579	0.229478	5.55275	0.0246875	0.344377	0.21982	T109A	TC	2	UNK		uncharacterized protein LOC5566254
LOC5572877	35645245	0.700694	0.37096	5.53206	0.405482	0.468365	0.498008	L11I	TG	2	UNK	AaeL_AAEL010109, AAEL010109	uncharacterized protein LOC5572877
LOC5569108	234448998	0.735688	0.408581	5.53151	0.387812	0.480469	0.491562	P491S	TC	2	UNK		uncharacterized protein LOC5569108
LOC110676001	125694286	0.509066	0.19375	5.52165	0.499231	0.311956	0.428523	I280M	AC	2	UNK		uncharacterized protein LOC110676001
LOC5575145	124806695	0.98	0.757059	5.51097	0.0263111	0.375	0.23844	E71D	AT	2	UNK	AaeL_AAEL012978, AAEL000313, AAEL012978	uncharacterized protein LOC5575145
LOC5573506	366936680	0.196154	0	5.50745	0.316345	0	0.122118	A112V	CT	2	RRTT	AaeL_AAEL010545, AAEL003263, AAEL010545	protein vestigial
LOC5572664	276641210	0.5875	0.878694	5.48927	0.48482	0.227966	0.378679	H782Y	AG	2	TRP	AaeL_AAEL001861, AAEL001861	nuclear pore complex protein Nup155
LOC5574362	235931591	0.668318	0.931504	5.4826	0.453545	0.128692	0.317616	A176T	TC	2	DIV	AaeL_AAEL011086, AAEL011086, AAEL801154	zinc finger protein Elbow
LOC110676612	278403886	0	0.195175	5.48024	0	0.290657	0.15125	G167R	GA	2	RRTT		DNA ligase 1-like
LOC5568070	468898192	0.188006	0.500418	5.47817	0.317576	0.499997	0.465046	R222I	GT	2	DIV	AaeL_AAEL006525, AAEL006525, AAEL801218	kelch domain-containing protein 3
LOC5572983	195592789	0.771746	0.451778	5.46315	0.352835	0.493525	0.483251	V328A	CT	2	DIV	AaeL_AAEL001919, AAEL001919	tyrosine-protein phosphatase non-receptor type 61F
LOC5573680	136015728	0.888127	0.603304	5.42648	0.196118	0.478889	0.370652	I141F	AT	2	MET	AaeL_AAEL010671, AAEL010671	farnesol dehydrogenase-like
LOC5574702	92300784	0.00641026	0.209083	5.42026	0.0166655	0.334252	0.181466	F250S	AG	2	DIV	AaeL_AAEL011343, AAEL011343	protocadherin Fat 3
LOC5572664	276641224	0.575577	0.868366	5.41804	0.488931	0.234561	0.393378	*777S	GT	2	TRP	AaeL_AAEL001861, AAEL001861	nuclear pore complex protein Nup155
LOC5563939	36216554	0.408069	0.120205	5.40968	0.475907	0.21875	0.337409	M267T	AG	2	UNK	AaeL_AAEL014241, AAEL014241	uncharacterized protein LOC5563939
LOC110675715	85381547	0.389347	0.713843	5.40277	0.476277	0.407641	0.491493	E489K	AG	2	MET	AaeL_AAEL002622, AAEL002622	vitamin K-dependent gamma-carboxylase
LOC5578871	197991933	0.567041	0.246618	5.39976	0.492229	0.366449	0.484984	N806D	TC	2	UNK	AaeL_AAEL003728, AAEL003728	uncharacterized protein LOC5578871
LOC5574213	183335998	0.28022	0.604167	5.39971	0.401235	0.486111	0.499314	I383V	AG	2	SigT	AaeL_AAEL010980, AAEL010980, GPRMTH2	probable G-protein coupled receptor Mth-like 10
LOC5570927	261153729	0.319602	0.0633621	5.38447	0.432133	0.114952	0.285375	A97D	GT	2	RRTT		60S ribosomal protein L15
LOC5573477	26137718	0.902015	0.626042	5.36556	0.173155	0.48086	0.372297	D135V	AT	2	DIV		zinc finger X-chromosomal protein|zinc finger Y-chromosomal protein
LOC5568948	422354146	0	0.190953	5.36306	0	0.307975	0.172064	I643T	AG	2	TRP	AaeL_AAEL007225, AAEL007225	dynein heavy chain 8, axonemal
LOC5572663	276604584	0.104853	0.383901	5.35704	0.189041	0.475309	0.397782	Y506H	TC	2	MIT	AaeL_AAEL001853, AAEL001853	LOW QUALITY PROTEIN: mitochondrial Rho GTPase
LOC5578617	125448984	0.057975	0.308781	5.33857	0.119082	0.426036	0.316201	L10I	CA	2	UNK	AaeL_AAEL003602, AAEL003602	uncharacterized protein LOC5578617
LOC5568315	83928049	0.606005	0.284213	5.32947	0.479106	0.402014	0.485068	A249T	GA	2	UNK	AaeL_AAEL006754, AAEL006754	uncharacterized protein LOC5568315
LOC5568085	468107721	0.44872	0.76491	5.32688	0.494878	0.361882	0.481859	N677K	TA	2	UNK	AaeL_AAEL006513, AAEL006513, AAEL006517, AAEL006527	uncharacterized protein LOC5568085
LOC5570424	274076909	0.0147059	0.224721	5.32134	0.0242878	0.344735	0.21204	E325K	GA	2	TRP	AaeL_AAEL008327, AAEL008327	intraflagellar transport protein 57 homolog
LOC5569383	343941288	0.20835	0.0078125	5.30587	0.3318	0.0151506	0.172336	I285V	AG	2	DIV		LOW QUALITY PROTEIN: protein arginine N-methyltransferase 5
LOC5569525	470713597	0.969287	0.742723	5.29761	0.0687462	0.374492	0.242644	D963G	GA	2	TRP	AaeL_AAEL007709, AAEL007709, GPRGBB3	gamma-aminobutyric acid type B receptor subunit 2
LOC5577117	334232540	0	0.187158	5.2581	0	0.322846	0.156974	D545V	TA	2	UNK	AaeL_AAEL013024, AAEL013024	uncharacterized protein LOC5577117
LOC5565336	57986853	1	1	5.25722	0.407105	0.487535	0.490321	A269V	ACT	2	Redox	AaeL_AAEL013555, AAEL013555, CYP4J13	cytochrome P450 (CYP4J13)
LOC5567126	66353090	0.527599	0.217744	5.23216	0.499826	0.342035	0.44955	S323L	CT	2	DIV	AaeL_AAEL005879, AAEL005879	vinculin
LOC5574825	78740364	0.799149	0.994186	5.23078	0.32	0.0123452	0.165289	F277I	TA	2	MIT	AaeL_AAEL002468, AAEL002468	LOW QUALITY PROTEIN: ATP-binding cassette sub-family B member 8, mitochondrial
LOC5575766	14463512	0.204787	0.00746269	5.22971	0.330333	0.01739	0.185871	I16V	AG	2	CYT/STR	AaeL_AAEL002725, AAEL002725	cuticle protein CP14.6
LOC5569874	431649580	0.848263	0.555358	5.22405	0.258873	0.493827	0.442623	A464T	AG	2	DIV	AaeL_AAEL007981, AAEL007981	zinc finger protein Xfin
LOC5575899	232580007	0.61693	0.298018	5.2221	0.467926	0.417074	0.496727	A1521S	CA	2	RRTT	AaeL_AAEL012147, AAEL012147	small subunit processome component 20 homolog
LOC5568315	83930722	0.59624	0.279021	5.21172	0.485004	0.397698	0.482104	Q1140K	CA	2	UNK	AaeL_AAEL006754, AAEL006754	uncharacterized protein LOC5568315
LOC5572907	224748066	0.22389	0.016129	5.21009	0.323025	0.0294052	0.154731	A26V	CT	2	DIV	AaeL_AAEL010118, AAEL010118	kelch domain-containing protein 4
LOC5573501	315000566	0.43877	0.147923	5.2027	0.492511	0.250605	0.416917	S3301*	CG	2	MET		maltase 1
LOC5568085	468107720	0.448803	0.760903	5.19671	0.494843	0.368025	0.483541	S678P	GA	2	UNK	AaeL_AAEL006513, AAEL006513, AAEL006517, AAEL006527	uncharacterized protein LOC5568085
LOC5565374	288601106	0.114089	0.39125	5.18839	0.199292	0.477041	0.377538	A39V	CT	2	UNK	AaeL_AAEL004754, AAEL004754	uncharacterized protein LOC5565374
LOC5577731	323534570	0.264957	0.579858	5.1841	0.391111	0.488058	0.499994	N5Y	AT	2	LIPID	AaeL_AAEL013365, AAEL013365	lipase 1
LOC5578221	15538293	0.629613	0.311525	5.18058	0.458489	0.435827	0.49644	K217N	TA	2	DIV		zinc finger protein 62 homolog|zinc finger protein 729|zinc finger protein 91
LOC5572920	264690036	0.0124431	0.214342	5.17306	0.0255432	0.339302	0.219061	Y270F	TA	2	UNK	AaeL_AAEL010138, AAEL010138	uncharacterized protein LOC5572920
LOC5566973	437312711	0.692774	0.375186	5.17143	0.427573	0.469517	0.499309	C15Y	TC	2	RRTT	AaeL_AAEL005728, AAEL005728, AAEL801208	glycine--tRNA ligase
LOC5572700	93035799	0.528188	0.19789	5.16697	0.507392	0.31693	0.451461	S564T	GAC	2	DIV	AaeL_AAEL009960, AAEL009960	serine/threonine-protein kinase Nek8
LOC5567990	439407521	0.036882	0.264519	5.16626	0.0679429	0.378703	0.188366	I307F	TA	2	DIV	AaeL_AAEL006440, AAEL006440	3-phosphoinositide-dependent protein kinase 1
LOC5574284	63396663	0.262644	0.0360825	5.15646	0.387812	0.0878636	0.251302	A82T	CT	2	DIV	AaeL_AAEL011053, AAEL011053	GDNF-inducible zinc finger protein 1
LOC5571524	419218265	0.283422	0.0474178	5.15014	0.402042	0.0824911	0.274027	G280D	CT	2	Redox	AaeL_AAEL009137, AAEL009137, CYP6N13	cytochrome P450 (CYP6N13)
LOC5573922	429131805	0.326007	0.0724206	5.14626	0.440253	0.137174	0.334252	I5F	AT	2	DIV	AaeL_AAEL002202, AAEL002202	glycine-rich protein
LOC5574482	302202538	0.108267	0.381209	5.14544	0.214268	0.470999	0.383889	D35N	GA	2	DIV	AaeL_AAEL002387, AAEL002387	CDK5RAP3-like protein
LOC5569525	470713596	0.965469	0.74085	5.14207	0.0761513	0.377831	0.247178	S963G	GA	2	TRP	AaeL_AAEL007709, AAEL007709, GPRGBB3	gamma-aminobutyric acid type B receptor subunit 2
LOC5576943	62810099	0.37743	0.105898	5.13731	0.471655	0.187659	0.359582	Q2244R	AG	2	DIV	AaeL_AAEL012888, AAEL012888, AAEL012889, AAEL012890	sorbin and SH3 domain-containing protein 1|uncharacterized protein LOC5576943
LOC5573922	429131814	0.366344	0.0985658	5.13249	0.46401	0.174818	0.375	L8I	CA	2	DIV	AaeL_AAEL002202, AAEL002202	glycine-rich protein
LOC5575905	232437822	0.925984	0.672393	5.11911	0.138415	0.441315	0.309642	L195V	CA	2	UNK	AaeL_AAEL012149, AAEL012149	uncharacterized protein LOC5575905
LOC5566796	381746610	0.489899	0.190256	5.11182	0.499628	0.318038	0.424823	F111L	TC	2	UNK	AaeL_AAEL005647, AAEL005647, AAEL005654	uncharacterized protein LOC5566796
LOC5573152	426147607	0.181665	0	5.10682	0.284082	0	0.1128	S95A	AC	2	CSR	AaeL_AAEL001967, AAEL001967	ejaculatory bulb-specific protein 3
LOC5572767	111226326	0.655492	0.339649	5.10009	0.448308	0.450859	0.499349	A638T	CT	2	UNK	AaeL_AAEL013686, AAEL010024, AAEL013686	uncharacterized protein LOC5572767|putative microtubule-associated protein futsch
LOC5568815	307646955	0.593679	0.280553	5.09394	0.477578	0.411263	0.487901	Q360H	CA	2	MIT	AaeL_AAEL001183, AAEL001183	reticulon-4-interacting protein 1 homolog, mitochondrial
LOC5572350	68577397	0.963636	0.739127	5.09235	0.0629255	0.385381	0.273124	P311L	TC	2	DIV	AaeL_AAEL009737, AAEL009737	tectonic
LOC5567990	439407520	0.0380156	0.263281	5.07223	0.0718423	0.382461	0.1958	I307S	AC	2	DIV	AaeL_AAEL006440, AAEL006440	3-phosphoinositide-dependent protein kinase 1
LOC5574632	226343151	0.201923	0.00892857	5.0535	0.312765	0.0215028	0.160595	P1650L	GA	2	DIV		Down syndrome cell adhesion molecule-like protein Dscam2
LOC5578843	196418283	0.166977	0.457883	5.04227	0.271406	0.496631	0.425442	P1122S	CT	2	RRTT	AaeL_AAEL003731, AAEL003731	homeodomain-interacting protein kinase 2
LOC5564235	147426194	0.599842	0.288309	5.03297	0.484143	0.412071	0.483968	H58N	CA	2	DIV	AaeL_AAEL004170, AAEL004170	zinc finger protein 43|zinc finger protein 90
LOC5574884	4431678	0.344156	0.0865801	5.02708	0.448057	0.159208	0.309194	I44F	TA	2	UNK	AaeL_AAEL011499, AAEL011499	uncharacterized protein LOC5574884
LOC5566332	63506414	0.281961	0.0494848	5.00761	0.40755	0.0968347	0.281132	V6197I	CT	2	CYT/STR	AaeL_AAEL005324, AAEL005324, AAEL005338	titin
LOC5573909	429056774	0.0452061	0.27381	4.99521	0.095	0.385633	0.27258	E146G	TC	2	UNK	AaeL_AAEL002243, AAEL002243	uncharacterized protein LOC5573909
LOC5564626	65167890	0.796335	0.474392	4.98816	0.341763	0.495921	0.47721	T281A	CAT	2	TRP	AaeL_AAEL014549, AAEL014549	vacuolar protein sorting-associated protein VTA1 homolog
LOC5571658	299730301	0.59255	0.869124	4.98439	0.473562	0.223706	0.369493	P1272S	TC	2	RRTT	AaeL_AAEL001666, AAEL001666	meiosis regulator and mRNA stability factor 1
LOC5568295	84904184	0.174844	0.21039	4.98121	0.281101	0.342788	0.322583	K612R	AGT	2	MET	AaeL_AAEL006719, AAEL006719, AMY1, AMY1_AEDAE, AmyI, amylase	alpha-amylase I|1,4-alpha-D-glucan glucanohydrolase|AMY I
LOC5569897	36539260	0.558278	0.252632	4.96937	0.490562	0.381001	0.486558	S215P	TC	2	DIV	AaeL_AAEL008000, AAEL008000	Golgi reassembly-stacking protein 2
LOC5565861	445106333	0.321092	0.0735417	4.96235	0.435909	0.133533	0.273719	Y21N	AT	2	UNK	AaeL_AAEL005030, AAEL005030	uncharacterized protein LOC5565861
LOC5578212	15155784	0.0192308	0.221657	4.96101	0.04299	0.350578	0.202714	T17A	AG	2	UNK	AaeL_AAEL003479, AAEL003479	uncharacterized protein LOC5578212
LOC5572654	275756132	0.35976	0.670578	4.96089	0.46401	0.432623	0.499055	H9R	CT	2	DIV	AaeL_AAEL001870, AAEL001870	glycerate kinase
LOC5570928	263001012	0.176014	0	4.9519	0.290855	0	0.15329	A949T	GA	2	TRP	AaeL_AAEL001497, AAEL001497	vacuolar protein sorting-associated protein 54
LOC5569882	431927732	0.0438131	0.269464	4.94561	0.0900242	0.366231	0.256028	I579T	AG	2	CYT/STR	AaeL_AAEL007968, AAEL007968	laminin subunit gamma-1
LOC5563731	16934296	0.222619	0.02	4.94225	0.3478	0.0289792	0.197531	P592Q	CA	2	DIV	AaeL_AAEL014084, AAEL014084	LOW QUALITY PROTEIN: kinesin-like protein Klp61F
LOC5574380	231975717	0.501161	0.204664	4.94007	0.49955	0.326233	0.445988	Q177P	TG	2	UNK	AaeL_AAEL011097, AAEL011097	uncharacterized protein LOC5574380
LOC5573014	193459029	0.305328	0.614408	4.93599	0.429257	0.470615	0.499303	F246L	AG	2	APOP	AaeL_AAEL001932, AAEL001932, FADD	fas-associated death domain protein
LOC110677094	431781818	0.175325	0	4.93306	0.293367	0	0.179362	Q409*	GA	2	DIV		zinc finger protein 62-like
LOC5569818	447668995	0.326504	0.0776347	4.93063	0.424102	0.138563	0.279524	C264Y	GA	2	DIV	AaeL_AAEL001297, AAEL001297	clavesin-1
LOC5566292	55978165	0.634771	0.897169	4.93025	0.463512	0.178137	0.370389	T581S	TA	2	UNK	AaeL_AAEL000739, AAEL000739	uncharacterized protein LOC5566292
LOC5572663	276604503	0	0.175172	4.92889	0	0.270747	0.180446	A479T	GA	2	MIT	AaeL_AAEL001853, AAEL001853	LOW QUALITY PROTEIN: mitochondrial Rho GTPase
LOC5568838	148906136	0.71403	0.946603	4.92821	0.410227	0.105728	0.310337	A15D	TG	2	RRTT	AaeL_AAEL001169, AAEL001169, BOP1_AEDAE	ribosome biogenesis protein BOP1 homolog
LOC5565861	445105635	0.267634	0.0432749	4.92244	0.37005	0.0753556	0.243897	S216A	AC	2	UNK	AaeL_AAEL005030, AAEL005030	uncharacterized protein LOC5565861
LOC5569935	414086274	0.0462795	0.272917	4.91728	0.0924961	0.39617	0.276304	T663S	AT	2	RRTT		histone-lysine N-methyltransferase Suv4-20
LOC5571259	22907246	0.533431	0.23267	4.91517	0.499863	0.36257	0.463193	R380K	CT	2	DIV	AaeL_AAEL001595, AAEL001595	zinc finger protein 880
LOC5574825	78740370	0.812047	0.994792	4.9149	0.305274	0.0116275	0.156423	A275T	TC	2	MIT	AaeL_AAEL002468, AAEL002468	LOW QUALITY PROTEIN: ATP-binding cassette sub-family B member 8, mitochondrial
LOC5578894	232918665	0	0.174534	4.91146	0	0.281859	0.167373	D36N	GA	2	MET	AaeL_AAEL013900, AAEL013900	probable 3',5'-cyclic phosphodiesterase pde-5
LOC5565770	281367393	0.863569	0.587713	4.90905	0.235678	0.486291	0.416648	P562H	TG	2	RRTT	AaeL_AAEL004986, AAEL004986	protein SMG5
LOC5577902	401029532	0.811254	0.519841	4.90081	0.306159	0.498866	0.471078	S42T	GC	2	DIV	AaeL_AAEL003333, AAEL003333, AAEL003357	DENN domain-containing protein 1A|DENN domain-containing protein 1B|uncharacterized protein LOC5577902
LOC5569161	134846796	0.196496	0.00900901	4.89817	0.326428	0.015747	0.16631	P670S	CT	2	RRTT	AaeL_AAEL007417, AAEL007417	activating transcription factor 7-interacting protein 1
LOC5575679	301658258	0.0871027	0.340184	4.8979	0.159874	0.447637	0.337702	T283S	TA	2	UNK	AaeL_AAEL011987, AAEL011987	uncharacterized protein LOC5575679
LOC5580324	365653323	0.369283	0.106402	4.89762	0.466608	0.192841	0.376529	I98L	TG	2	TRP	AaeL_AAEL012903, AAEL012903	facilitated trehalose transporter Tret1
LOC23687521	362872236	0.003125	0.182111	4.89733	0.00566568	0.297855	0.166567	T120S	AT	2	RRTT	AaeL_AAEL017101, AAEL017101	ribonuclease H1
LOC5566796	381748080	0.402144	0.129406	4.89726	0.482144	0.225242	0.40627	E347D	AC	2	UNK	AaeL_AAEL005647, AAEL005647, AAEL005654	uncharacterized protein LOC5566796
LOC5573070	360050689	0.365938	0.104157	4.89665	0.471724	0.192471	0.366284	S175A	AC	2	DIV		protein mitoshell
LOC5564628	65241691	0.406629	0.133159	4.87825	0.483132	0.234673	0.366911	P305S	GA	2	RRTT	AaeL_AAEL014550, AAEL014550	homeobox protein PKNOX1
LOC5575913	27239102	0.0612348	0.297619	4.87817	0.124444	0.419078	0.296211	N13D	AG	2	PROT	AaeL_AAEL012157, AAEL012157	endoplasmic reticulum metallopeptidase 1
LOC5571528	419242211	0.594444	0.288596	4.87639	0.475628	0.379672	0.48171	R496Q	CT	2	Redox	AaeL_AAEL009126, AAEL009126, CYP6N6	cytochrome P450 (CYP6N6)
LOC110677094	431781817	0.172348	0	4.85182	0.287335	0	0.178022	Q409P	TG	2	DIV		zinc finger protein 62-like
LOC5567333	471846891	0.00735294	0.190655	4.84574	0.0183471	0.30839	0.181282	S340G	TC	2	UNK	AaeL_AAEL006004, AAEL006004	uncharacterized protein LOC5567333
LOC5574375	231741439	0.543124	0.243498	4.84077	0.495868	0.369916	0.475438	S197G	TC	2	DIV		LOW QUALITY PROTEIN: junctophilin-3
LOC5571533	419193410	0.0904413	0.343053	4.83678	0.16874	0.451002	0.345956	I17V	AG	2	Redox	AaeL_AAEL009122, AAEL009122	cytochrome P450 (CYP6N15)
LOC5576943	62811982	1	0.828337	4.83313	0	0.289494	0.172336	G2847S	AG	2	DIV	AaeL_AAEL012888, AAEL012888, AAEL012889, AAEL012890	sorbin and SH3 domain-containing protein 1|uncharacterized protein LOC5576943
LOC5571710	171325775	0.470695	0.183264	4.83151	0.49864	0.294543	0.436868	N448I	AT	2	DIV	AaeL_AAEL015573, AAEL015573	myrosinase 1
LOC110675877	105034439	0.112788	0.375924	4.82664	0.198819	0.46908	0.390725	A9V	CT	2	UNK	AaeL_AAEL015106, AAEL015106	uncharacterized protein LOC110675877
LOC5576424	322684612	0.443806	0.162732	4.81414	0.49336	0.27	0.411886	T248A	AG	2	DIV	AaeL_AAEL012524, AAEL012524	luciferin 4-monooxygenase
LOC5578212	15155794	0.0147059	0.206427	4.81273	0.0353867	0.311725	0.172723	S20T	GC	2	UNK	AaeL_AAEL003479, AAEL003479	uncharacterized protein LOC5578212
LOC5579212	342909760	0.431711	0.153751	4.80594	0.491111	0.257737	0.411357	L135R	AC	2	DIV	AaeL_AAEL014050, AAEL014050	nucleoside diphosphate-linked moiety X motif 19
LOC5579501	389099441	0.835072	0.55415	4.79291	0.275382	0.492667	0.42362	N1080S	CT	2	UNK	AaeL_AAEL015242, AAEL013175, AAEL015242	uncharacterized protein LOC5579501
LOC5576412	76134315	0.671738	0.917435	4.76813	0.435656	0.140525	0.331037	K34E	CT	2	RRTT	AaeL_AAEL012514, AAEL012514	translation initiation factor eIF-2B subunit delta
LOC5575933	203828977	0.365433	0.107143	4.76633	0.468115	0.189164	0.361086	A6T	CT	2	MET	AaeL_AAEL009664, AAEL009664	aldehyde dehydrogenase, dimeric NADP-preferring|aldehyde dehydrogenase 3-2
LOC5568295	84903023	0.0157658	0.206955	4.7627	0.0310344	0.32571	0.210706	L245V	TG	2	MET	AaeL_AAEL006719, AAEL006719, AMY1, AMY1_AEDAE, AmyI, amylase	alpha-amylase I|1,4-alpha-D-glucan glucanohydrolase|AMY I
LOC5578958	65152933	0.0248227	0.226103	4.76114	0.0381327	0.34955	0.225509	S137A	AC	2	RRTT	AaeL_AAEL013940, AAEL013940	chromatin assembly factor 1 subunit B
LOC5567625	50126746	0.332983	0.636451	4.75517	0.440331	0.465974	0.499967	D139N	GA	2	SigT	AaeL_AAEL006225, AAEL006225	G-protein coupled receptor GRL101
LOC5574807	78862432	0.342778	0.0923926	4.74993	0.4543	0.173983	0.340128	R120H	GA	2	CYT/STR	AaeL_AAEL002481, AAEL002481	probable chitinase 10
LOC5570904	262940012	0.832913	1	4.70867	0.297521	0	0.18	S3F	AG	2	CSR	AaeL_AAEL001487, AAEL001487	general odorant-binding protein 45-like
LOC5577597	366494266	0.327004	0.628283	4.69917	0.44154	0.468578	0.499752	A195T	GA	2	CYT/STR	AaeL_AAEL003241, AAEL003241	pupal cuticle protein 36
LOC5568948	422354147	0	0.166571	4.69468	0	0.276243	0.155227	I643V	TC	2	TRP	AaeL_AAEL007225, AAEL007225	dynein heavy chain 8, axonemal
LOC5574024	383525447	0.166549	0	4.69408	0.276304	0	0.159543	K308*	AT	2	PROT	AaeL_AAEL010866, AAEL010866	serine protease snake
LOC5577605	366556230	0.753606	0.459184	4.69209	0.362812	0.496668	0.480437	T7A	GA	2	CYT/STR	AaeL_AAEL003274, AAEL003274	cuticle protein CP14.6
LOC5568614	399082090	0.219017	0.508333	4.67523	0.343107	0.499913	0.456525	A199G	CG	2	DIV	AaeL_AAEL006982, AAEL006982	pancreatic lipase-related protein 2|phospholipase A1 member A|probable phospholipase A1 magnifin
LOC5565717	222824027	0.263946	0.0462571	4.67427	0.387307	0.0874075	0.239546	L137I	CA	2	RRTT	AaeL_AAEL014957, AAEL014957	RNA polymerase II-associated protein 3|uncharacterized protein LOC5565717
LOC5568871	360226043	0.364682	0.109066	4.67247	0.465295	0.194261	0.342389	T578N	CA	2	DIV	AaeL_AAEL007180, AAEL007180, AAEL007186, AAEL801224, AAEL801226	ELKS/Rab6-interacting/CAST family member 1|cingulin|ninein
LOC5569762	474119391	0.00735294	0.183893	4.66027	0.0126178	0.292839	0.174425	K6407M	TA	2	UNK		uncharacterized protein LOC5569762|uncharacterized protein PFB0145c
LOC5572767	111226325	0.622071	0.322764	4.64932	0.467853	0.440089	0.497429	A638G	GC	2	UNK	AaeL_AAEL013686, AAEL010024, AAEL013686	uncharacterized protein LOC5572767|putative microtubule-associated protein futsch
LOC110675914	110848990	1	0.83552	4.63796	0	0.276104	0.197531	Q584K	TG	2	UNK	AaeL_AAEL010022, AAEL010022	uncharacterized protein LOC110675914
LOC5574825	78756521	0.369139	0.66762	4.61979	0.467461	0.444444	0.499691	R94W	TA	2	MIT	AaeL_AAEL002468, AAEL002468	LOW QUALITY PROTEIN: ATP-binding cassette sub-family B member 8, mitochondrial
LOC5569854	41549972	0.163291	0	4.60578	0.275059	0	0.128267	H217Q	AT	2	UNK	AaeL_AAEL007956, AAEL007956	uncharacterized protein LOC5569854
LOC5569854	41549972	0.163291	0	4.60578	0.275059	0	0.128267	H217Q	AT	2	UNK	AaeL_AAEL007956, AAEL007956	uncharacterized protein LOC5569854
LOC5572907	224748233	0.29501	0.0657264	4.60563	0.420632	0.123897	0.291702	T59A	AG	2	DIV	AaeL_AAEL010118, AAEL010118	kelch domain-containing protein 4
LOC5572350	68577249	0.231148	0.0302867	4.59938	0.364366	0.0545026	0.223349	L262V	CG	2	DIV	AaeL_AAEL009737, AAEL009737	tectonic
LOC5577902	400999309	0.819034	0.541226	4.59588	0.299086	0.495532	0.447896	M474V	CT	2	DIV	AaeL_AAEL003333, AAEL003333, AAEL003357	DENN domain-containing protein 1A|DENN domain-containing protein 1B|uncharacterized protein LOC5577902
LOC5570328	206041540	0.0866745	0.328169	4.59585	0.147345	0.438695	0.345115	E937D	CG	2	DIV	AaeL_AAEL001387, AAEL001387	folliculin-interacting protein 2
LOC5575626	218408736	0.494542	0.78064	4.59	0.499982	0.342653	0.446969	V427A	GA	2	DIV	AaeL_AAEL011952, AAEL011952	kelch domain-containing protein 10 homolog
LOC5567990	439407668	0.00632911	0.17868	4.58563	0.0106949	0.296025	0.155623	T258A	TC	2	DIV	AaeL_AAEL006440, AAEL006440	3-phosphoinositide-dependent protein kinase 1
LOC110676911	65748968	0.0254167	0.220451	4.57353	0.050281	0.343307	0.236988	G259E	CT	2	RRTT		nucleolin 2-like
LOC5576280	233005719	0.811136	0.98913	4.5695	0.318672	0.0285654	0.180824	S747G	GA	2	PROT	AaeL_AAEL012428, AAEL012428, AAEL012435	E3 ubiquitin-protein ligase TRIM37|dentin sialophosphoprotein
LOC110675532	51308611	0.964787	0.760454	4.56813	0.0636253	0.365949	0.222441	S294G	CT	2	IMM		chaoptin-like|putative toll-like receptor
LOC5570782	156577159	0.570549	0.277353	4.56449	0.490414	0.394449	0.488352	S174R	CG	2	MET	AaeL_AAEL008570, AAEL008570	chitotriosidase-1
LOC5565528	115257624	0.491436	0.77709	4.56171	0.499362	0.341797	0.459861	A97T	AG	2	PROT	AaeL_AAEL004861, AAEL004861	E3 ubiquitin-protein ligase RNF4
LOC5575924	204222549	0.474312	0.194602	4.55855	0.498615	0.316793	0.44238	L373I	CA	2	DIV	AaeL_AAEL012167, AAEL012167	uncharacterized protein LOC5575924
LOC5569145	12371631	0.025641	0.220261	4.55596	0.0505988	0.341797	0.230546	I1386N	TA	2	UNK	AaeL_AAEL007407, AAEL007407, AAEL007408	uncharacterized protein LOC5569145
LOC5565392	288617520	0.209795	0.0205929	4.55554	0.329112	0.0365727	0.184929	I170V	AG	2	CYT/STR	AaeL_AAEL004749, AAEL004749	cuticle protein 8
LOC5567333	471844542	0.404053	0.140305	4.55485	0.482475	0.239198	0.387917	V1123I	CT	2	UNK	AaeL_AAEL006004, AAEL006004	uncharacterized protein LOC5567333
LOC5575899	232560503	0.208992	0.0202312	4.5545	0.339135	0.044705	0.210403	K2340R	TC	2	RRTT	AaeL_AAEL012147, AAEL012147	small subunit processome component 20 homolog
LOC5571658	299716072	0.250085	0.539555	4.54954	0.373403	0.496609	0.480244	Q974R	AG	2	RRTT	AaeL_AAEL001666, AAEL001666	meiosis regulator and mRNA stability factor 1
LOC5569161	134846830	0.160938	0	4.54214	0.275407	0	0.134658	D681V	AT	2	RRTT	AaeL_AAEL007417, AAEL007417	activating transcription factor 7-interacting protein 1
LOC5570377	234498467	0.706002	0.412281	4.54149	0.404049	0.486696	0.49492	V90E	TA	2	UNK	AaeL_AAEL008264, AAEL008264	uncharacterized protein LOC5570377
LOC5565843	445042461	0.254101	0.543574	4.53576	0.369025	0.49679	0.472626	V88I	CT	2	TRP	AaeL_AAEL005045, AAEL005045	multidrug resistance-associated protein 1
LOC5569171	134993985	0.897619	0.650451	4.5335	0.171847	0.45739	0.349525	E206Q	CG	2	IMM	AaeL_AAEL007420, AAEL007420, AFXa, SRPN25	serpin B5|FXa-directed anticoagulant
LOC5569762	474131809	0.0484694	0.262531	4.52952	0.0907029	0.387307	0.257737	E3736Q	CG	2	UNK		uncharacterized protein LOC5569762|uncharacterized protein PFB0145c
LOC5570539	47705164	0.941619	0.720825	4.51299	0.10718	0.40238	0.247233	N1154I	AT	2	UNK	AaeL_AAEL001438, AAEL001438	uncharacterized protein LOC5570539
LOC23687490	63092984	0.512117	0.227604	4.51105	0.499527	0.359389	0.468271	N158S	CI	2	DIV		tyrosine-protein kinase PR2
LOC5574160	151213844	0.292071	0.0661234	4.51018	0.410469	0.1352	0.310375	D79G	AG	2	RRTT	AaeL_AAEL010968, AAEL010968	queuine tRNA-ribosyltransferase accessory subunit 2|QTRD1_AEDAE|Queuine tRNA-ribosyltransferase domain-containing protein 1
LOC5571524	419217654	0.537431	0.249713	4.50557	0.496493	0.382176	0.479409	T466S	TA	2	Redox	AaeL_AAEL009137, AAEL009137, CYP6N13	cytochrome P450 (CYP6N13)
LOC5565822	172074037	0.387126	0.12963	4.4962	0.47445	0.225276	0.36834	T715A	TC	2	SigT	AaeL_AAEL014992, AAEL014992	rab5 GDP/GTP exchange factor
LOC5571053	87878361	0.0304348	0.227498	4.49253	0.0867769	0.3478	0.22931	E245K	CT	2	PROT	AaeL_AAEL008769, AAEL001701, AAEL008769	serine protease SP24D
LOC5575665	465788859	0.368889	0.116811	4.49117	0.476971	0.206953	0.364631	S138F	CT	2	DIV	AaeL_AAEL002694, AAEL002694, AAEL801162	transmembrane protein 87A
LOC5566815	381763087	0.502015	0.219733	4.49001	0.499266	0.337683	0.457021	G836D	CT	2	UNK	AaeL_AAEL005645, AAEL005645	uncharacterized protein LOC5566815
LOC5571847	404929120	0.488889	0.208888	4.48595	0.499979	0.329472	0.435909	H126Y	CT	2	SigT	AaeL_AAEL009342, AAEL009342, AAEL801146	LOW QUALITY PROTEIN: ras-related protein Rab-30|GTPase Rab2
LOC5565973	171237225	0.191106	0.467108	4.48468	0.313272	0.495616	0.440524	D109E	CG	2	DIV	AaeL_AAEL015022, AAEL015022	myrosinase 1
LOC5564992	309568873	0.437364	0.167597	4.48364	0.490581	0.267728	0.389817	S277C	TA	2	CSR	AaeL_AAEL004516, AAEL004516	general odorant-binding protein 69
LOC5565770	281366490	0.085186	0.321479	4.48087	0.148656	0.435639	0.323244	A863G	GC	2	RRTT	AaeL_AAEL004986, AAEL004986	protein SMG5
LOC5571823	86719321	0	0.158654	4.4805	0	0.254524	0.133453	A12V	GA	2	UNK	AaeL_AAEL001686, AAEL001686	uncharacterized protein LOC5571823
LOC5568092	467782590	0.253984	0.0450899	4.46307	0.379021	0.0846819	0.265298	H146Y	GA	2	DIV	AaeL_AAEL006515, AAEL006515	pre-miRNA 5'-monophosphate methyltransferase
LOC5571524	419217648	0.251168	0.537428	4.46296	0.376253	0.498441	0.475309	S468T	AT	2	Redox	AaeL_AAEL009137, AAEL009137, CYP6N13	cytochrome P450 (CYP6N13)
LOC5564941	453109018	0.15731	0	4.44427	0.256625	0	0.114868	E294G	AG	2	DIV	AaeL_AAEL004487, AAEL004487	probable serine hydrolase
LOC23687531	400638988	0.6875	0.396391	4.44315	0.450446	0.478926	0.499933	G27R	TC	2	UNK	AaeL_AAEL017111, AAEL017111, AAEL801185	uncharacterized protein LOC23687531
LOC5565377	288426029	0.015873	0.195343	4.43884	0.0357025	0.334993	0.242151	Q23*	CT	2	CYT/STR	AaeL_AAEL004752, AAEL004752	larval cuticle protein A2B
LOC5572764	111143048	0.256305	0.0469364	4.43629	0.381328	0.0931097	0.244112	R338K	GA	2	DIV	AaeL_AAEL013688, AAEL013688	WD repeat-containing protein 89
LOC5576987	212614826	0.246926	0.0417827	4.43554	0.380652	0.0726237	0.235413	G499D	GA	2	DIV	AaeL_AAEL003065, AAEL003065	zinc finger CCCH domain-containing protein 3
LOC5570944	2309269	0.698871	0.408793	4.43341	0.421658	0.485237	0.496603	Q188H	CG	2	UNK	AaeL_AAEL008684, AAEL008684	uncharacterized protein LOC5570944
LOC5574643	226742440	0.376221	0.667335	4.42318	0.46875	0.436038	0.499541	V634I	AG	2	DIV	AaeL_AAEL011282, AAEL011282	25S rRNA (cytosine-C(5))-methyltransferase nop2
LOC5578606	126226063	0.166375	0.00378788	4.42266	0.2877	0.00819658	0.130805	R62K	CT	2	DIV	AaeL_AAEL003594, AAEL003594, AAEL008881	kinesin-like protein KIN-7O
LOC5570539	47706821	0.223317	0.0296915	4.41914	0.37327	0.0553184	0.240951	A602T	CT	2	UNK	AaeL_AAEL001438, AAEL001438	uncharacterized protein LOC5570539
LOC5567333	471845009	0.365194	0.116202	4.41847	0.459888	0.203386	0.341107	Y967F	TA	2	UNK	AaeL_AAEL006004, AAEL006004	uncharacterized protein LOC5567333
LOC5579471	352693058	0.682785	0.916008	4.41809	0.43875	0.1478	0.298123	Q1654H	AC	2	DIV	AaeL_AAEL013698, AAEL013697, AAEL013698, AAEL013699	LOW QUALITY PROTEIN: restin homolog
LOC5571212	340650907	0.28481	0.573039	4.41772	0.407387	0.492379	0.48875	S62N	CT	2	UNK	AaeL_AAEL006905, AAEL006905	uncharacterized protein LOC5571212
LOC5565861	445105896	0.536299	0.251784	4.41616	0.493894	0.382412	0.487953	I129V	TC	2	UNK	AaeL_AAEL005030, AAEL005030	uncharacterized protein LOC5565861
LOC5564235	147426197	0.591318	0.301947	4.41365	0.488329	0.423106	0.486111	K59E	AG	2	DIV	AaeL_AAEL004170, AAEL004170	zinc finger protein 43|zinc finger protein 90
LOC5565861	445106433	0.434211	0.167308	4.4129	0.491343	0.284082	0.40475	I9T	AG	2	UNK	AaeL_AAEL005030, AAEL005030	uncharacterized protein LOC5565861
LOC5571539	419123623	0.2975	0.586498	4.41176	0.436573	0.483176	0.497778	V43A	AG	2	Redox	AaeL_AAEL009125, AAEL009125, CYP6M10	cytochrome P450 (CYP9M10)
LOC5578061	199143390	0.174652	0.00738916	4.40616	0.293367	0.015463	0.179424	E183K	CT	2	DIV	AaeL_AAEL013503, AAEL013503	leukocyte receptor cluster member 1 homolog
LOC5579514	233026463	0.481573	0.205451	4.40554	0.497041	0.32	0.458141	I592M	GC	2	DIV	AaeL_AAEL015100, AAEL015100	calnexin
LOC5575679	301658249	0.186207	0.457693	4.40029	0.303068	0.495921	0.43875	T286S	TA	2	UNK	AaeL_AAEL011987, AAEL011987	uncharacterized protein LOC5575679
LOC5575174	367954545	0.630898	0.880547	4.39999	0.457278	0.213468	0.345187	A156T	AG	2	DIV	AaeL_AAEL000311, AAEL000311	A-agglutinin anchorage subunit
LOC5573858	304978652	0.536779	0.809335	4.39978	0.497628	0.309303	0.438048	D88E	TA	2	PROT	AaeL_AAEL010782, AAEL010782, CPA, CPA-I	zinc carboxypeptidase A 1|carboxypeptidase A
LOC5568289	85146412	0.0429888	0.247753	4.39857	0.0818175	0.378226	0.242414	T808P	AC	2	MIT	AaeL_AAEL006717, AAEL006717	ATP-binding cassette sub-family B member 7, mitochondrial
LOC5579501	389099442	0.84124	0.577591	4.39526	0.267669	0.485823	0.410054	R1080S	TG	2	UNK	AaeL_AAEL015242, AAEL013175, AAEL015242	uncharacterized protein LOC5579501
LOC5573848	305496490	0.494643	0.216667	4.39516	0.498499	0.343858	0.455636	L561V	GC	2	PROT	AaeL_AAEL010773, AAEL010773, CLIPE10	transmembrane protease serine 9
LOC5571666	299184552	0.577381	0.289748	4.39166	0.488522	0.411174	0.492493	F541L	TA	2	UNK	AaeL_AAEL001671, AAEL001671	uncharacterized protein LOC5571666
LOC23687489	306693273	0.125744	0.377268	4.38233	0.204765	0.475017	0.369383	M130V	TC	2	UNK	AaeL_AAEL017069, AAEL017069	uncharacterized protein LOC23687489
LOC23687489	306693273	0.125744	0.377268	4.38233	0.204765	0.475017	0.369383	M130V	TC	2	UNK	AaeL_AAEL017069, AAEL017069	uncharacterized protein LOC23687489
LOC110677069	429052277	0.0238095	0.210029	4.38005	0.0403869	0.330395	0.19845	N71S	AG	2	UNK		uncharacterized protein LOC110677069
LOC5574114	31477126	0.567308	0.281179	4.37213	0.495702	0.401776	0.48692	S218P	AG	2	RRTT	AaeL_AAEL002258, AAEL002258	transcription factor grauzone
LOC5576503	364471808	0.404472	0.692235	4.36281	0.489464	0.426764	0.488166	V1104L	GC	2	TRP	AaeL_AAEL012556, AAEL012556	myosin heavy chain, striated muscle
LOC5564941	453109049	0.154273	0	4.36255	0.264736	0	0.102127	D304E	CG	2	DIV	AaeL_AAEL004487, AAEL004487	probable serine hydrolase
LOC5570350	204867964	0.630601	0.341752	4.3586	0.46455	0.454447	0.499396	Y467C	TC	2	DIV	AaeL_AAEL001367, AAEL001367	72 kDa inositol polyphosphate 5-phosphatase
LOC5577415	253781728	0	0.154121	4.35846	0	0.255619	0.146884	L734P	AG	2	DIV	AaeL_AAEL003162, AAEL003162	protein cappuccino
LOC5570426	273867333	0.770979	0.966216	4.35833	0.353299	0.0703287	0.204903	S410G	GA	2	DIV	AaeL_AAEL008325, AAEL008325	cilia- and flagella-associated protein 206
LOC5574366	235307576	0.34727	0.636129	4.357	0.452849	0.46222	0.499999	G1308V	CA	2	UNK	AaeL_AAEL011083, AAEL011083, AAEL801160	uncharacterized protein LOC5574366
LOC5569145	12355298	0.895886	0.654775	4.35571	0.192537	0.452344	0.355173	P792S	TC	2	UNK	AaeL_AAEL007407, AAEL007407, AAEL007408	uncharacterized protein LOC5569145
LOC5565772	281263729	0.0292398	0.240085	4.34614	0.0569235	0.361373	0.251651	Q380H	TAC	2	IMM	AaeL_AAEL004979, AAEL004979, CLIPD2	proclotting enzyme
LOC5565861	445106345	0.138462	0.393321	4.34457	0.269471	0.484757	0.430815	A17T	CT	2	UNK	AaeL_AAEL005030, AAEL005030	uncharacterized protein LOC5565861
LOC5568287	85159000	0.0119973	0.183175	4.34425	0.0211392	0.305768	0.160607	D372N	CT	2	RRTT	AaeL_AAEL006720, AAEL006720	chromo domain-containing protein cec-1
LOC5564245	146396252	0.731206	0.447543	4.34135	0.386205	0.496351	0.478236	D182N	TC	2	UNK		uncharacterized protein LOC5564245
LOC5564029	195654053	0.16374	0.426598	4.33713	0.274659	0.488437	0.399954	A386T	GA	2	DIV	AaeL_AAEL014289, AAEL014289	endothelial zinc finger protein induced by tumor necrosis factor alpha
LOC5576547	121902703	0.795756	0.522641	4.33612	0.317685	0.499396	0.448849	T1314A	CT	2	RRTT	AaeL_AAEL015015, AAEL015015	nucleosome-remodeling factor subunit NURF301|putative nucleosome remodeling factor subunit
LOC5572013	358928996	0.201251	0.473589	4.33292	0.303898	0.49827	0.442774	E266D	TA	2	PROT	AaeL_AAEL012798, AAEL000225, AAEL012798	serine proteinase stubble
LOC5572819	391163632	0.657206	0.896825	4.32883	0.450686	0.177136	0.349104	I241M	GT	2	DIV	AaeL_AAEL001886, AAEL001886	zinc finger protein 853
LOC5569145	12355290	0.905093	0.669824	4.32114	0.174126	0.440463	0.33011	I789K	AT	2	UNK	AaeL_AAEL007407, AAEL007407, AAEL007408	uncharacterized protein LOC5569145
LOC5564242	146410572	0.206872	0.479885	4.31957	0.327473	0.499142	0.457465	N418D	AG	2	UNK	AaeL_AAEL004188, AAEL004188	uncharacterized protein LOC5564242
LOC5574636	226098838	0.18401	0.0128205	4.31615	0.310126	0.0226385	0.185083	K254E	AG	2	MET	AaeL_AAEL011273, AAEL011273	uridine-cytidine kinase-like 1
LOC5568735	128277879	0.518307	0.239583	4.31402	0.498866	0.364498	0.464705	E126K	CT	2	IMM	AaeL_AAEL007086, AAEL007086, AAEL007087	chaoptin
LOC5576962	85207065	0.0645898	0.282028	4.31285	0.122815	0.39842	0.261975	Q185K	CA	2	DIV	AaeL_AAEL003070, AAEL003070	tetratricopeptide repeat protein 27
LOC5578867	197918996	1	0.847806	4.30671	0	0.25783	0.182523	K438N	AT	2	CYT/STR	AaeL_AAEL003737, AAEL003737	uncharacterized protein LOC5578867
LOC5565357	288342641	0.416226	0.156729	4.30642	0.488329	0.267143	0.411281	A150T	CT	2	CYT/STR	AaeL_AAEL004760, AAEL004760	larval cuticle protein A2B
LOC5572700	93035679	0	0.15218	4.30634	0	0.248179	0.153423	R524H	GA	2	DIV	AaeL_AAEL009960, AAEL009960	serine/threonine-protein kinase Nek8
LOC5575899	232636011	0.765584	0.488056	4.30455	0.361151	0.499913	0.464899	E314K	TC	2	RRTT	AaeL_AAEL012147, AAEL012147	small subunit processome component 20 homolog
LOC5570873	215813629	0.336081	0.622669	4.3025	0.446251	0.469649	0.499734	L40I	CA	2	UNK	AaeL_AAEL008647, AAEL008647	uncharacterized protein LOC5570873
LOC5566236	69160671	0.0168919	0.192529	4.30218	0.039047	0.318294	0.202697	A419S	GT	2	MIT	AaeL_AAEL005269, AAEL005269	cytochrome b-c1 complex subunit 2, mitochondrial
LOC5574835	225234663	0.084242	0.313059	4.30033	0.151082	0.429257	0.335664	P1709Q	GT	2	DIV	AaeL_AAEL011436, AAEL011436	myosin-VIIa
LOC5572664	276641251	0.559091	0.823687	4.29139	0.493056	0.296076	0.424592	G768A	GC	2	TRP	AaeL_AAEL001861, AAEL001861	nuclear pore complex protein Nup155
LOC5563731	16934293	0.198661	0.02	4.28765	0.32	0.0285654	0.181239	Y591S	AC	2	DIV	AaeL_AAEL014084, AAEL014084	LOW QUALITY PROTEIN: kinesin-like protein Klp61F
LOC5579260	47688804	0.654583	0.368408	4.28724	0.439156	0.464764	0.49973	D90N	AG	2	DIV	AaeL_AAEL015651, AAEL015651	mono [ADP-ribose] polymerase PARP16
LOC5568174	462898588	0	0.15132	4.28326	0	0.260355	0.166044	R404Q	GA	2	UNK	AaeL_AAEL006630, AAEL006630	uncharacterized protein LOC5568174
LOC5565973	171222119	0.286667	0.0681082	4.2826	0.419711	0.130694	0.292588	Q33L	AT	2	DIV	AaeL_AAEL015022, AAEL015022	myrosinase 1
LOC5568287	85159009	0.0130418	0.182555	4.26325	0.0228802	0.303361	0.164342	A369P	CG	2	RRTT	AaeL_AAEL006720, AAEL006720	chromo domain-containing protein cec-1
LOC5566332	63506324	0.24795	0.0459579	4.26104	0.378276	0.0881832	0.248758	E6227K	CT	2	CYT/STR	AaeL_AAEL005324, AAEL005324, AAEL005338	titin
LOC5574703	92654973	0.480941	0.757741	4.25548	0.499036	0.367571	0.467038	T254K	TG	2	UNK	AaeL_AAEL011350, AAEL011350	uncharacterized protein LOC5574703
LOC5575900	232478116	0.610779	0.326489	4.25061	0.476228	0.439689	0.495328	F872Y	AT	2	DIV	AaeL_AAEL012146, AAEL012146	ubiquitin carboxyl-terminal hydrolase 35|ubiquitin carboxyl-terminal hydrolase 38
LOC5572443	375186173	0.995935	0.839389	4.24807	0.0102299	0.270552	0.159662	D114E	TA	2	RRTT		LOW QUALITY PROTEIN: DNA polymerase alpha subunit B
LOC5569762	474109469	0.15	0	4.24789	0.25333	0	0.140037	R8520K	CT	2	UNK		uncharacterized protein LOC5569762|uncharacterized protein PFB0145c
LOC110676911	65749002	0.031655	0.220779	4.24783	0.0610081	0.352653	0.233304	S248T	AT	2	RRTT		nucleolin 2-like
LOC5568303	84767720	0.0207101	0.225743	4.23566	0.0357025	0.353578	0.196509	G598S	CAT	2	DIV	AaeL_AAEL006751, AAEL006751	probable serine/threonine-protein kinase DDB_G0282963
LOC5571728	268296284	0.0167598	0.189616	4.23131	0.0398506	0.308574	0.194149	P508T	GT	2	UNK	AaeL_AAEL009269, AAEL009269	uncharacterized protein LOC5571728
LOC5566375	369866227	0.250106	0.0478875	4.227	0.37053	0.089963	0.238218	S174C	AT	2	DIV	AaeL_AAEL005367, AAEL005367	myotubularin-related protein 2
LOC110677094	431783495	0.0533305	0.259623	4.22603	0.0932334	0.382176	0.260095	V110E	AT	2	DIV		zinc finger protein 62-like
LOC5569812	448001951	0.247612	0.04652	4.22555	0.335151	0.0888753	0.199737	I247T	AG	2	UNK	AaeL_AAEL001309, AAEL001309	uncharacterized protein LOC5569812
LOC5568092	467782250	0.0166667	0.189148	4.22417	0.031488	0.30839	0.137845	E259G	TC	2	DIV	AaeL_AAEL006515, AAEL006515	pre-miRNA 5'-monophosphate methyltransferase
LOC5566332	63567732	0.785088	0.514281	4.22379	0.349636	0.499519	0.474647	E415D	GT	2	CYT/STR	AaeL_AAEL005324, AAEL005324, AAEL005338	titin
LOC5565861	445106434	0.431707	0.171245	4.22294	0.491343	0.286756	0.409565	I9V	TC	2	UNK	AaeL_AAEL005030, AAEL005030	uncharacterized protein LOC5565861
LOC5567008	436242465	0.0338019	0.223984	4.2228	0.0444215	0.33745	0.212014	V860I	CT	2	DIV	AaeL_AAEL005754, AAEL005754	cGMP-dependent protein kinase, isozyme 1
LOC5577937	450792543	0.0214286	0.199017	4.21633	0.0373696	0.310272	0.200529	E57K	CT	2	DIV	AaeL_AAEL013417, AAEL013417	angiopoietin-related protein 1
LOC5576988	212559254	0.0946111	0.32542	4.21087	0.164329	0.422762	0.332581	T233I	GA	2	DIV	AaeL_AAEL003067, AAEL003067	merozoite surface antigen 2, allelic form 2|uncharacterized protein LOC5576988
LOC5572645	274449386	0.840115	0.995614	4.20674	0.261286	0.0109286	0.143483	G94S	AG	2	RRTT	AaeL_AAEL001857, AAEL001857	protein msta
LOC5574643	226722461	0.658193	0.89423	4.2067	0.451911	0.196525	0.34624	P125S	TC	2	DIV	AaeL_AAEL011282, AAEL011282	25S rRNA (cytosine-C(5))-methyltransferase nop2
LOC5570349	204969369	0.285287	0.565099	4.2023	0.402592	0.49324	0.492485	E208G	TC	2	UNK	AaeL_AAEL001359, AAEL001359	uncharacterized protein LOC5570349
LOC5573680	136016021	0	0.148148	4.1983	0	0.250865	0.113651	V43A	AG	2	MET	AaeL_AAEL010671, AAEL010671	farnesol dehydrogenase-like
LOC5577161	259476472	0.148148	0	4.1983	0.262188	0	0.141274	L459V	CG	2	UNK	AaeL_AAEL013039, AAEL013039, AAEL013041	uncharacterized protein LOC5577161
LOC5574082	32258409	0.363949	0.121588	4.19288	0.45995	0.205516	0.315486	V39I	CT	2	DIV	AaeL_AAEL002275, AAEL002275	EF-hand calcium-binding domain-containing protein 1
LOC5573902	428739907	0	0.14772	4.18686	0	0.260355	0.174459	D52E	CA	2	DIV	AaeL_AAEL002213, AAEL002213	predicted GPI-anchored protein 58
LOC5578848	196939075	0.198165	0.0216636	4.18026	0.31228	0.0425331	0.202701	T417S	CG	2	UNK	AaeL_AAEL014362, AAEL014362	uncharacterized protein LOC5578848
LOC5578031	351247342	0.212786	0.028876	4.17983	0.330049	0.0603441	0.203494	L665F	GA	2	CYT/STR	AaeL_AAEL013466, AAEL013466	ankyrin-2|ankyrin-3
LOC5564845	408792475	0.866307	0.619837	4.17753	0.222725	0.472459	0.368538	E301K	AG	2	MET	AaeL_AAEL000605, AAEL000605	geranylgeranyl transferase type-2 subunit alpha
LOC5573183	426606104	0.457464	0.734257	4.17712	0.497993	0.392961	0.4773	L445F	AT	2	DIV	AaeL_AAEL001982, AAEL001982	KDEL motif-containing protein 1
LOC5564711	344273596	0.0138889	0.181111	4.1729	0.0215028	0.297521	0.171049	V229L	GT	2	PROT		serine protease 55
LOC5572921	264726924	0.0336659	0.221795	4.17149	0.0608096	0.344897	0.196168	L6S	TC	2	TRP	AaeL_AAEL010135, AAEL010135	conserved oligomeric Golgi complex subunit 4
LOC5565770	281366494	0.0816894	0.304015	4.1701	0.147456	0.423568	0.311725	S862G	TC	2	RRTT	AaeL_AAEL004986, AAEL004986	protein SMG5
LOC5572042	227118718	0.68115	0.908526	4.16436	0.436489	0.167154	0.313455	L1743F	TC	2	SigT	AaeL_AAEL000246, AAEL000246, GPRSTN	protocadherin-like wing polarity protein stan
LOC5577145	192296096	0.506933	0.776686	4.15847	0.499813	0.346758	0.442986	Y231S	GT	2	DIV	AaeL_AAEL003121, AAEL003121	X-linked retinitis pigmentosa GTPase regulator
LOC5571710	171324302	0.37198	0.652928	4.15152	0.462116	0.454192	0.5	G19E	AG	2	DIV	AaeL_AAEL015573, AAEL015573	myrosinase 1
LOC5573177	426561076	0.291928	0.074602	4.14719	0.412618	0.138461	0.312857	T790A	TC	2	UNK	AaeL_AAEL002036, AAEL002036	uncharacterized protein LOC5573177
LOC5572799	389906784	0.164151	0.00704225	4.14507	0.238905	0.00961516	0.109519	E286V	TA	2	DIV	AaeL_AAEL001904, AAEL001904	probable actin-related protein 2/3 complex subunit 2
LOC5566295	51801829	0	0.145991	4.14063	0	0.247076	0.149423	Q528H	CA	2	UNK	AaeL_AAEL000736, AAEL000736, AAEL000742	uncharacterized protein LOC5566295
LOC5571594	96583993	0.921723	0.702574	4.1386	0.150702	0.416197	0.313152	K52M	TA	2	DIV	AaeL_AAEL009187, AAEL009187	zinc finger protein 157
LOC110676201	171338895	0.32393	0.603615	4.13571	0.435569	0.476421	0.494649	N296H	AC	2	DIV	AaeL_AAEL009246, AAEL009246	myrosinase 1-like
LOC5573423	119675669	0.47832	0.751223	4.1349	0.499487	0.369846	0.469934	Y331H	CT	2	Redox	AaeL_AAEL002071, AAEL002071, CYP305A6	cytochrome P450 (CYP305A6)
LOC5565973	171222111	0.279127	0.0671718	4.12705	0.412351	0.129168	0.288643	H30Q	CG	2	DIV	AaeL_AAEL015022, AAEL015022	myrosinase 1
LOC5569117	233409341	0.190854	0.452468	4.12569	0.329112	0.496007	0.464688	Q94K	CA	2	MET	AaeL_AAEL007370, AAEL007370	dihydrofolate reductase
LOC5571275	22225241	0.632143	0.352958	4.10472	0.475568	0.458489	0.498137	A51E	GT	2	DIV	AaeL_AAEL001577, AAEL001577	neurogenic locus notch homolog protein 1
LOC5574643	226742398	0.610432	0.874796	4.10019	0.487837	0.212747	0.388259	A620T	AGT	2	DIV	AaeL_AAEL011282, AAEL011282	25S rRNA (cytosine-C(5))-methyltransferase nop2
LOC5574852	37355195	0.631904	0.352929	4.09937	0.46142	0.447971	0.5	R329C	AG	2	DIV	AaeL_AAEL011451, AAEL011451	LOW QUALITY PROTEIN: protein lethal(3)malignant blood neoplasm 1
LOC5563796	354595129	0.191067	0.0197368	4.09856	0.302373	0.0439338	0.178729	K565M	AT	2	RRTT	AaeL_AAEL003926, AAEL003926, EF-4	translation factor GUF1 homolog, mitochondrial|Elongation factor 4 homolog|GTPase GUF1 homolog|Ribosomal back-translocase
LOC5575524	449700206	0.394934	0.14704	4.09575	0.476099	0.250732	0.386545	A593V	CT	2	DIV	AaeL_AAEL011903, AAEL011903	zinc finger protein 883
LOC5570377	234498264	0.464698	0.201921	4.09207	0.496855	0.324827	0.439236	T158A	TC	2	UNK	AaeL_AAEL008264, AAEL008264	uncharacterized protein LOC5570377
LOC5568100	58394504	0.0956844	0.349303	4.08619	0.172902	0.458507	0.339615	H504N	TID	2	DIV	AaeL_AAEL006539, AAEL006539	serine/threonine-protein kinase 3
LOC5577709	135736269	0.295894	0.571862	4.08416	0.416439	0.487793	0.487708	K175R	TC	2	DIV	AaeL_AAEL013349, AAEL013349	protein lethal(2)essential for life
LOC5565097	33801115	0.121928	0.359955	4.08109	0.212187	0.4608	0.382344	A876T	GA	2	DIV	AaeL_AAEL004587, AAEL004583, AAEL004587	contactin-associated protein-like 4
LOC5570817	363189352	0.556532	0.814729	4.0754	0.492188	0.307916	0.415412	Q464H	TG	2	DIV	AaeL_AAEL008591, AAEL008591	ring canal kelch homolog
LOC5569168	134861323	0.143472	0	4.07341	0.245439	0	0.119511	Q225L	AT	2	PROT	AaeL_AAEL007432, AAEL007432	brachyurin|serine protease I
LOC5574104	232690727	0.784768	0.967742	4.06927	0.337988	0.0475907	0.223431	A85V	TC	2	UNK		uncharacterized protein LOC5574104
LOC5574852	37356540	0.207742	0.470726	4.06675	0.339672	0.498671	0.458272	C10F	CA	2	DIV	AaeL_AAEL011451, AAEL011451	LOW QUALITY PROTEIN: protein lethal(3)malignant blood neoplasm 1
LOC5566826	131995470	0.63275	0.872385	4.06502	0.46728	0.224579	0.350544	V201I	AG	2	RRTT	AaeL_AAEL005672, AAEL005672	adenosine deaminase 2|putative adenosine deaminase
LOC5570636	329314652	0.417256	0.165022	4.06376	0.484261	0.281348	0.412071	E190D	GT	2	DIV	AaeL_AAEL008443, AAEL008443	neuroguidin
LOC5569854	41549947	0.142989	0	4.06053	0.246857	0	0.0968347	L226I	AT	2	UNK	AaeL_AAEL007956, AAEL007956	uncharacterized protein LOC5569854
LOC5569854	41549947	0.142989	0	4.06053	0.246857	0	0.0968347	L226I	AT	2	UNK	AaeL_AAEL007956, AAEL007956	uncharacterized protein LOC5569854
LOC110675715	85381037	0.214904	0.478723	4.05183	0.337766	0.499975	0.453686	S319G	AG	2	MET	AaeL_AAEL002622, AAEL002622	vitamin K-dependent gamma-carboxylase
LOC5573074	360093598	0.222041	0.516155	4.04977	0.342795	0.501553	0.474964	V14I	CAT	2	DIV	AaeL_AAEL006297, AAEL006297	venom allergen 5
LOC5569145	12355296	0.903248	0.67779	4.04852	0.178302	0.436656	0.335036	V791A	CT	2	UNK	AaeL_AAEL007407, AAEL007407, AAEL007408	uncharacterized protein LOC5569145
LOC5564941	453109034	0.1425	0	4.04748	0.248004	0	0.0971803	E299D	GT	2	DIV	AaeL_AAEL004487, AAEL004487	probable serine hydrolase
LOC5568606	399245163	0.172662	0.0123153	4.04127	0.28443	0.0236933	0.168963	D252N	CT	2	UNK	AaeL_AAEL006973, AAEL006973	uncharacterized protein LOC5568606
LOC5571784	290756746	0.15431	0.00462963	4.04055	0.278279	0.00641019	0.179151	M171I	CT	2	RRTT		60S ribosomal protein L7
LOC5573117	423973803	0.126768	0.365079	4.04042	0.206801	0.46875	0.348894	E51D	AC	2	MIT	AaeL_AAEL001960, AAEL001960	cytochrome P450 (CYP12F5)
LOC5565394	288444286	0.142229	0	4.04026	0.241699	0	0.135634	E32Q	CG	2	CYT/STR	AaeL_AAEL004772, AAEL004772	larval cuticle protein A2B
LOC5572042	227120443	0.634378	0.87228	4.02115	0.465547	0.218317	0.352488	H2318N	AC	2	SigT	AaeL_AAEL000246, AAEL000246, GPRSTN	protocadherin-like wing polarity protein stan
LOC5568287	85159324	0.00215517	0.147208	4.02	0.00455578	0.232422	0.128351	G264C	CA	2	RRTT	AaeL_AAEL006720, AAEL006720	chromo domain-containing protein cec-1
LOC5573910	429061143	0.141304	0	4.01563	0.231111	0	0.103394	N87D	TC	2	UNK	AaeL_AAEL002239, AAEL002239	uncharacterized protein LOC5573910
LOC5571248	23397143	0.0116147	0.16992	4.01065	0.0231852	0.287213	0.188469	E100K	CT	2	CYT/STR	AaeL_AAEL001557, AAEL001557	mucolipin-3
LOC5568092	467782596	0.247308	0.0510252	4.00954	0.372409	0.0944408	0.265725	A144T	CT	2	DIV	AaeL_AAEL006515, AAEL006515	pre-miRNA 5'-monophosphate methyltransferase
LOC5568091	467801165	0.308667	0.582353	4.00554	0.425448	0.487975	0.492067	T990P	TG	2	CYT/STR	AaeL_AAEL006522, AAEL006522	protein turtle
LOC5565215	76758902	0.181514	0.0170732	3.99563	0.299682	0.0366364	0.159238	D364A	AC	2	MET	AaeL_AAEL004661, AAEL004661	chitooligosaccharidolytic beta-N-acetylglucosaminidase
LOC5578584	117299828	0.229943	0.0417093	3.98999	0.361543	0.0765652	0.234233	P891S	CT	2	DIV	AaeL_AAEL013770, AAEL013770	PR domain zinc finger protein 1
LOC5566815	381763554	0.607577	0.333447	3.9874	0.47792	0.443827	0.495109	A703T	CT	2	UNK	AaeL_AAEL005645, AAEL005645	uncharacterized protein LOC5566815
LOC5574040	320163718	0.407539	0.680927	3.98376	0.485855	0.433171	0.493286	E157A	CA	2	DIV	AaeL_AAEL010882, AAEL010882	proline-rich extensin-like protein EPR1
LOC5567717	360137662	0.52099	0.25369	3.98101	0.498973	0.377831	0.465589	P93S	GA	2	DIV	AaeL_AAEL006286, AAEL006286	coiled-coil domain-containing protein 97
LOC5579999	39875323	0.169742	0.0120482	3.97933	0.243961	0.0195103	0.144481	C506S	AT	2	LIPID	AaeL_AAEL001737, AAEL001737	fatty acyl-CoA reductase wat
LOC5571603	96609442	0.0974265	0.349007	3.97734	0.177571	0.46239	0.347997	K567M	AGT	2	DIV	AaeL_AAEL015129, AAEL009182, AAEL015129	zinc finger protein 184
LOC5568302	84775382	0.302516	0.0857539	3.97236	0.41701	0.157244	0.300172	T558A	TC	2	UNK	AaeL_AAEL006741, AAEL006741	putative uncharacterized protein DDB_G0290989
LOC5575163	368753250	0.640206	0.874944	3.96889	0.44938	0.21738	0.354721	I401V	GA	2	TRP	AaeL_AAEL000309, AAEL000309	cytokine receptor
LOC5571275	22225242	0.67346	0.378836	3.96764	0.478967	0.474506	0.508887	P51A	CAG	2	DIV	AaeL_AAEL001577, AAEL001577	neurogenic locus notch homolog protein 1
LOC23687531	400638718	0.656593	0.383083	3.96514	0.46401	0.472884	0.499993	G117S	CT	2	UNK	AaeL_AAEL017111, AAEL017111, AAEL801185	uncharacterized protein LOC23687531
LOC5571396	101405049	0.186933	0.020202	3.96195	0.30352	0.0446694	0.170086	H615Q	AI	2	RRTT	AaeL_AAEL009031, AAEL009031	forkhead box protein biniou
LOC5572293	165607669	0.860795	1	3.95976	0.242675	0	0.131321	C864R	CT	2	DIV		protein slowmo
LOC5565852	444578152	0.640504	0.367121	3.95671	0.462263	0.463367	0.499985	T91P	GT	2	DIV	AaeL_AAEL005031, AAEL005031	zinc finger protein 624
LOC5569870	430901489	0.162746	0.40982	3.95435	0.274723	0.482306	0.409598	T93I	GA	2	UNK	AaeL_AAEL007975, AAEL007975	uncharacterized protein LOC5569870
LOC5573957	430820463	0.405449	0.677679	3.95127	0.485636	0.437463	0.490921	Y99H	GA	2	UNK	AaeL_AAEL002222, AAEL002222	uncharacterized protein LOC5573957
LOC5565406	104774518	0.0549325	0.251792	3.95092	0.105439	0.375	0.255908	I330N	TA	2	DIV	AaeL_AAEL014844, AAEL014844	putative tyrosine-protein kinase Wsck
LOC5568302	84776012	0.0266952	0.199787	3.9497	0.0483574	0.319548	0.205481	S348G	TC	2	UNK	AaeL_AAEL006741, AAEL006741	putative uncharacterized protein DDB_G0290989
LOC5575580	434055649	0.358819	0.631915	3.94958	0.465374	0.460695	0.499941	Y415F	AT	2	DIV	AaeL_AAEL002680, AAEL002680	probable 4-coumarate--CoA ligase 1
LOC5569145	12355305	0.896273	0.671474	3.94881	0.186277	0.440778	0.344837	F794S	CT	2	UNK	AaeL_AAEL007407, AAEL007407, AAEL007408	uncharacterized protein LOC5569145
LOC5568085	468108695	0.285053	0.0752444	3.94604	0.407608	0.138591	0.282308	V353I	CT	2	UNK	AaeL_AAEL006513, AAEL006513, AAEL006517, AAEL006527	uncharacterized protein LOC5568085
LOC5572939	380786471	0.123352	0.38447	3.93718	0.22072	0.475438	0.405324	V14L	CAG	2	Redox	AaeL_AAEL010158, AAEL010158, CYP6N17	cytochrome P450 (CYP6N17)
LOC5568315	83928406	0.278622	0.0714426	3.93703	0.404424	0.140037	0.264538	H368Y	CT	2	UNK	AaeL_AAEL006754, AAEL006754	uncharacterized protein LOC5568315
LOC5578867	197918257	0.821882	0.571288	3.93537	0.285975	0.495403	0.43741	G664V	AC	2	CYT/STR	AaeL_AAEL003737, AAEL003737	uncharacterized protein LOC5578867
LOC5565528	115257625	0.513182	0.774197	3.93455	0.499957	0.343796	0.451619	I97T	CT	2	PROT	AaeL_AAEL004861, AAEL004861	E3 ubiquitin-protein ligase RNF4
LOC5574537	194674794	0	0.138226	3.93375	0	0.237709	0.139805	S737F	GA	2	RRTT	AaeL_AAEL011212, AAEL011212	NF-X1-type zinc finger protein NFXL1
LOC5570905	262728837	0.271015	0.538074	3.92335	0.404898	0.496206	0.489636	E598D	TG	2	MET	AaeL_AAEL001492, AAEL001492	cGMP-dependent 3',5'-cyclic phosphodiesterase
LOC5576948	251955070	0	0.137749	3.92109	0	0.235828	0.133648	N7519I	TA	2	UNK	AaeL_AAEL012905, AAEL012905, AAEL012908, AAEL012909, AAEL012910	LOW QUALITY PROTEIN: uncharacterized protein LOC5576948
LOC5574370	235397834	0.0411036	0.22619	3.92098	0.0786079	0.357778	0.250865	V526L	GC	2	SigT	AaeL_AAEL011084, AAEL011084, AAEL801161	guanine nucleotide exchange factor subunit Rich
LOC5570902	263005262	0.154253	0.00641026	3.92087	0.267902	0.0154431	0.131257	S289N	CT	2	TRP	AaeL_AAEL001491, AAEL001491	cytoplasmic dynein 2 light intermediate chain 1
LOC5569854	41549945	0.137736	0	3.92073	0.239198	0	0.0909773	L226F	TA	2	UNK	AaeL_AAEL007956, AAEL007956	uncharacterized protein LOC5569854
LOC5569854	41549945	0.137736	0	3.92073	0.239198	0	0.0909773	L226F	TA	2	UNK	AaeL_AAEL007956, AAEL007956	uncharacterized protein LOC5569854
LOC5565307	378138741	0.862358	1	3.91823	0.241447	0	0.120274	D85V	AT	2	RRTT	AaeL_AAEL004716, AAEL004716	chromodomain-helicase-DNA-binding protein 1
LOC5578871	197993987	0.534856	0.268333	3.91774	0.498831	0.393636	0.489146	D142G	TC	2	UNK	AaeL_AAEL003728, AAEL003728	uncharacterized protein LOC5578871
LOC5571389	101629844	0.192718	0.0238232	3.91621	0.31609	0.0461926	0.191139	L948V	AC	2	RRTT	AaeL_AAEL009027, AAEL009027, MED24	mediator of RNA polymerase II transcription subunit 24|MED24_AEDAE|Mediator complex subunit 24
LOC5574807	78862147	0.562943	0.293967	3.91608	0.493169	0.411458	0.48	A25E	CA	2	CYT/STR	AaeL_AAEL002481, AAEL002481	probable chitinase 10
LOC5577025	302157573	0.246739	0.434665	3.91297	0.402373	0.532164	0.49996	D127E	TAC	2	DIV	AaeL_AAEL012932, AAEL012932	methyltransferase-like protein 6
LOC5568751	162927787	0.223886	0.0400333	3.91207	0.349878	0.0898002	0.218193	K23Q	AC	2	DIV	AaeL_AAEL007102, AAEL007102	polyserase-2
LOC5566292	55968255	0.689987	0.90773	3.91175	0.430251	0.162415	0.321443	N169S	GA	2	UNK	AaeL_AAEL000739, AAEL000739	uncharacterized protein LOC5566292
LOC5575980	335017465	0.117924	0.34742	3.91101	0.207915	0.452663	0.348107	V195G	TG	2	DIV	AaeL_AAEL012227, AAEL012227	protein CDV3 homolog
LOC5574040	320164311	0.506897	0.767857	3.90689	0.498481	0.382811	0.477222	A355T	AG	2	DIV	AaeL_AAEL010882, AAEL010882	proline-rich extensin-like protein EPR1
LOC5573910	429061140	0.137185	0	3.9061	0.220567	0	0.0913386	A88S	CA	2	UNK	AaeL_AAEL002239, AAEL002239	uncharacterized protein LOC5573910
LOC5576672	94179263	0.0920175	0.309268	3.90266	0.189574	0.426924	0.334631	K953R	TC	2	TRP	AaeL_AAEL012702, AAEL012702	ATP-binding cassette sub-family A member 3
LOC5572818	391149126	0.429996	0.180219	3.9025	0.492035	0.294912	0.413268	T335M	CT	2	UNK	AaeL_AAEL001879, AAEL001879	uncharacterized protein LOC5572818
LOC110676314	200825223	0.308134	0.0913174	3.90074	0.42688	0.16256	0.326167	D408Y	GT	2	DIV		zinc finger protein Xfin-like
LOC5567333	471846701	0.219886	0.478152	3.89457	0.336298	0.499127	0.451199	R403Q	CT	2	UNK	AaeL_AAEL006004, AAEL006004	uncharacterized protein LOC5567333
LOC110674014	274604737	0.475217	0.217486	3.89266	0.4997	0.34302	0.460685	L123I	GT	2	UNK		uncharacterized protein LOC110674014
LOC5571658	299716522	0.436189	0.704167	3.88819	0.493108	0.429688	0.491129	G1124V	TG	2	RRTT	AaeL_AAEL001666, AAEL001666	meiosis regulator and mRNA stability factor 1
LOC5568294	84906516	0.00391645	0.146788	3.88756	0.00961516	0.250938	0.135319	N604H	TG	2	UNK	AaeL_AAEL006749, AAEL006749	uncharacterized transmembrane protein DDB_G0289901
LOC5574279	63117361	0.184758	0.0205523	3.88461	0.299222	0.0407156	0.182339	H37R	AG	2	DIV	AaeL_AAEL011048, AAEL011048	ubiquinol-cytochrome-c reductase complex assembly factor 1
LOC5580253	238376808	0.189948	0.0230769	3.88334	0.29385	0.0450888	0.187297	T503A	TC	2	DIV	AaeL_AAEL012547, AAEL012547	serine/threonine-protein kinase 11-interacting protein
LOC5566815	381764202	0.162113	0.0103093	3.88242	0.247076	0.018603	0.134488	Q506H	TG	2	UNK	AaeL_AAEL005645, AAEL005645	uncharacterized protein LOC5566815
LOC5570328	206047548	0.0823977	0.293745	3.8824	0.162728	0.414617	0.30694	N98I	TA	2	DIV	AaeL_AAEL001387, AAEL001387	folliculin-interacting protein 2
LOC110676314	200824842	0.654209	0.882376	3.8815	0.45177	0.204142	0.345287	D281N	AG	2	DIV		zinc finger protein Xfin-like
LOC5571710	171325926	0.412528	0.167447	3.87324	0.483989	0.279131	0.403716	E498D	GT	2	DIV	AaeL_AAEL015573, AAEL015573	myrosinase 1
LOC5578212	15155793	0.0138889	0.169872	3.87182	0.0322494	0.275329	0.146884	S20C	AT	2	UNK	AaeL_AAEL003479, AAEL003479	uncharacterized protein LOC5578212
LOC5571529	419234743	0.47931	0.221882	3.86565	0.499218	0.346422	0.458346	K59R	TC	2	Redox	AaeL_AAEL009124, AAEL009124, CYP6N12	cytochrome P450 (CYP6N12)
LOC5579471	352693059	0.665962	0.890152	3.86556	0.450139	0.185493	0.317491	R1654H	TC	2	DIV	AaeL_AAEL013698, AAEL013697, AAEL013698, AAEL013699	LOW QUALITY PROTEIN: restin homolog
LOC5570323	206393236	0.031746	0.206399	3.86264	0.0629255	0.324991	0.191968	L433S	AG	2	DIV	AaeL_AAEL001374, AAEL001374	radial spoke head protein 3 homolog A|radial spoke head protein 3 homolog B
LOC5573922	429131823	0.368011	0.134283	3.85876	0.465055	0.236013	0.389715	I11V	AG	2	DIV	AaeL_AAEL002202, AAEL002202	glycine-rich protein
LOC5564245	146396215	0.254288	0.516539	3.85743	0.382574	0.499444	0.46281	Q194L	TA	2	UNK		uncharacterized protein LOC5564245
LOC5571380	329661849	0.907546	0.692029	3.85415	0.158013	0.43048	0.336152	K777Q	CA	2	UNK	AaeL_AAEL009019, AAEL009019	uncharacterized protein LOC5571380
LOC5565973	171222116	0.275157	0.0714103	3.85084	0.411976	0.137378	0.292442	D32G	AG	2	DIV	AaeL_AAEL015022, AAEL015022	myrosinase 1
LOC5565654	72421449	0.385327	0.147495	3.84674	0.471134	0.249056	0.393577	E577K	CT	2	RRTT	AaeL_AAEL004911, AAEL004911	probable ATP-dependent RNA helicase DDX20
LOC5575663	465941122	0.547064	0.282043	3.84643	0.497432	0.404766	0.483528	F18Y	AT	2	UNK	AaeL_AAEL002690, AAEL002690	uncharacterized protein LOC5575663
LOC5569588	155420120	0.93635	0.737671	3.8458	0.127158	0.397493	0.281475	G175R	AG	2	UNK	AaeL_AAEL001267, AAEL001267	uncharacterized protein LOC5569588
LOC5568092	467782591	0.255435	0.0595279	3.84487	0.381737	0.110727	0.277778	D145E	AT	2	DIV	AaeL_AAEL006515, AAEL006515	pre-miRNA 5'-monophosphate methyltransferase
LOC5572689	93429785	0.151786	0.00657895	3.84395	0.244898	0.01282	0.111547	S2P	AG	2	SigT	AaeL_AAEL009958, AAEL009958	ARF GTPase-activating protein GIT2
LOC5567124	66437403	0.571925	0.305255	3.83965	0.488765	0.423872	0.490643	A120T	GA	2	UNK	AaeL_AAEL005872, AAEL005872	uncharacterized protein LOC5567124
LOC5563747	121152813	0.694245	0.427572	3.83886	0.424538	0.489526	0.493954	Y432N	AT	2	DIV	AaeL_AAEL014093, AAEL014093, AAEL014097	TBC1 domain family member 9
LOC5569108	234448185	0.823858	0.577882	3.83719	0.286918	0.488652	0.416229	I220V	GA	2	UNK		uncharacterized protein LOC5569108
LOC5576676	94097507	0.871031	0.640191	3.83682	0.230591	0.45752	0.378023	F454S	GA	2	TRP	AaeL_AAEL012698, AAEL012698	ATP-binding cassette sub-family A member 3
LOC5569881	431862453	0.0107308	0.16134	3.83571	0.021365	0.267121	0.149474	A234T	CT	2	APOP		cell death abnormality protein 1
LOC5565913	458252950	0.422996	0.176948	3.83378	0.487683	0.280964	0.404461	R174L	CA	2	DIV	AaeL_AAEL000694, AAEL000694	IQ domain-containing protein G
LOC5576424	322684970	0.415551	0.682705	3.83343	0.489796	0.428348	0.492498	T367R	GC	2	DIV	AaeL_AAEL012524, AAEL012524	luciferin 4-monooxygenase
LOC5568301	84779770	0.0122066	0.164611	3.83266	0.024176	0.274346	0.162196	A570T	CT	2	RRTT	AaeL_AAEL006744, AAEL006744	RNA exonuclease 1
LOC5567702	221097055	0.604816	0.844525	3.83018	0.473733	0.262656	0.402267	V171A	GA	2	UNK	AaeL_AAEL006275, AAEL006275	uncharacterized protein LOC5567702
LOC5572760	110959356	0.423718	0.177733	3.82732	0.492564	0.300065	0.403038	E878D	AC	2	MIT	AaeL_AAEL014936, AAEL014936	sarcosine dehydrogenase, mitochondrial
LOC5568311	84003447	0.383976	0.65198	3.82659	0.473186	0.455152	0.499249	I489T	CT	2	DIV	AaeL_AAEL006732, AAEL006732	DC-STAMP domain-containing protein 2
LOC5571390	101744791	0.39652	0.156686	3.82418	0.473698	0.251545	0.384551	K346R	TC	2	PROT	AaeL_AAEL009038, AAEL009038	putative serine protease F56F10.1
LOC5564195	238449384	0	0.134001	3.82164	0	0.21959	0.116701	D76G	TC	2	DIV	AaeL_AAEL014345, AAEL014345	coiled-coil domain-containing protein 47
LOC5572443	375186296	0.990506	0.842227	3.8175	0.0154232	0.260941	0.145133	W73*	TC	2	RRTT		LOW QUALITY PROTEIN: DNA polymerase alpha subunit B
LOC5569079	413340662	0.347136	0.120446	3.81734	0.453318	0.210132	0.358336	N58D	AG	2	UNK	AaeL_AAEL001195, AAEL001195	uncharacterized protein LOC5569079
LOC5578871	197993886	0.752186	0.492531	3.8172	0.37789	0.499899	0.471818	Y176N	TA	2	UNK	AaeL_AAEL003728, AAEL003728	uncharacterized protein LOC5578871
LOC5578050	23609071	0.023894	0.189076	3.81614	0.0496572	0.312175	0.206037	A240T	CT	2	UNK	AaeL_AAEL013484, AAEL013484	uncharacterized protein LOC5578050
LOC5570673	19067154	0.451954	0.715909	3.81612	0.495118	0.407219	0.48562	V1316A	GA	2	UNK	AaeL_AAEL008484, AAEL008484	LOW QUALITY PROTEIN: uncharacterized protein LOC5570673|putative steroid receptor-interacting snf2 domain protein
LOC5564245	146396167	0.744506	0.483937	3.81346	0.380928	0.499457	0.463949	I210N	TA	2	UNK		uncharacterized protein LOC5564245
LOC5565654	72421457	0.396986	0.15743	3.81204	0.477224	0.263564	0.401113	G574E	CT	2	RRTT	AaeL_AAEL004911, AAEL004911	probable ATP-dependent RNA helicase DDX20
LOC5565367	290400816	0.763748	0.506094	3.81182	0.363769	0.49981	0.462878	T419I	TC	2	MIT	AaeL_AAEL004778, AAEL004778	very long-chain specific acyl-CoA dehydrogenase, mitochondrial
LOC5568085	468107747	0.516106	0.772285	3.811	0.499425	0.345679	0.464653	N669D	CT	2	UNK	AaeL_AAEL006513, AAEL006513, AAEL006517, AAEL006527	uncharacterized protein LOC5568085
LOC5572818	391149264	0.179332	0.425024	3.81033	0.299377	0.491028	0.427896	A381V	CT	2	UNK	AaeL_AAEL001879, AAEL001879	uncharacterized protein LOC5572818
LOC110675715	85366576	0.26537	0.526894	3.80632	0.386068	0.497194	0.481584	A29T	GA	2	MET	AaeL_AAEL002622, AAEL002622	vitamin K-dependent gamma-carboxylase
LOC5574279	63117358	0.185966	0.0225775	3.80524	0.299824	0.0459036	0.189993	S36N	GA	2	DIV	AaeL_AAEL011048, AAEL011048	ubiquinol-cytochrome-c reductase complex assembly factor 1
LOC5569488	384919938	0.658387	0.391424	3.80477	0.448005	0.481481	0.496479	S1056T	TA	2	DIV	AaeL_AAEL007670, AAEL007670	protein tiptop
LOC5574288	63167463	0	0.133083	3.79732	0	0.228958	0.11022	N922S	AG	2	DIV	AaeL_AAEL011049, AAEL011049	condensin complex subunit 3
LOC5572818	391149114	0.406695	0.165385	3.79729	0.486111	0.276065	0.392521	I331N	TA	2	UNK	AaeL_AAEL001879, AAEL001879	uncharacterized protein LOC5572818
LOC5574370	235389844	0.220579	0.474806	3.79533	0.343007	0.497081	0.4588	T83S	CG	2	SigT	AaeL_AAEL011084, AAEL011084, AAEL801161	guanine nucleotide exchange factor subunit Rich
LOC5569879	431806604	0.588926	0.83108	3.79334	0.47791	0.288846	0.404171	Q158H	TA	2	UNK	AaeL_AAEL007983, AAEL007983	uncharacterized protein LOC5569879
LOC5572871	200149814	0.132885	0	3.79207	0.21631	0	0.130837	V96G	AC	2	RRTT	AaeL_AAEL010085, AAEL010085	DNA polymerase epsilon subunit 4
LOC5569759	474054828	0	0.132817	3.79028	0	0.221487	0.138996	N816T	TG	2	TRP	AaeL_AAEL007911, AAEL007911	dynein heavy chain 2, axonemal
LOC5578537	95725824	0.684466	0.419275	3.78841	0.432221	0.486044	0.494057	F439Y	AT	2	RRTT	AaeL_AAEL013741, AAEL013741	basic-leucine zipper transcription factor A|uncharacterized protein LOC5578537
LOC5567333	471845541	0.388874	0.152373	3.77685	0.476591	0.257494	0.380631	P790A	GC	2	UNK	AaeL_AAEL006004, AAEL006004	uncharacterized protein LOC5567333
LOC110675715	85366577	0.271429	0.532383	3.77602	0.393008	0.49689	0.483498	A29G	CG	2	MET	AaeL_AAEL002622, AAEL002622	vitamin K-dependent gamma-carboxylase
LOC5571666	299184581	0.132226	0	3.77463	0.243089	0	0.1264	A551V	CT	2	UNK	AaeL_AAEL001671, AAEL001671	uncharacterized protein LOC5571666
LOC5573858	304978194	0	0.132221	3.77452	0	0.229671	0.139821	Y241F	TA	2	PROT	AaeL_AAEL010782, AAEL010782, CPA, CPA-I	zinc carboxypeptidase A 1|carboxypeptidase A
LOC5577603	366503144	0.157519	0.010101	3.77288	0.265361	0.0177763	0.117812	N33K	CG	2	CYT/STR	AaeL_AAEL003222, AAEL003218, AAEL003222	larval cuticle protein LCP-30|pupal cuticle protein 36
LOC5565905	459634480	0.572762	0.308647	3.77271	0.492871	0.430045	0.492246	P247T	CA	2	UNK	AaeL_AAEL000683, AAEL000683	uncharacterized protein LOC5565905
LOC5565973	171222104	0.269404	0.0698352	3.76998	0.405612	0.134582	0.286118	P28Q	CA	2	DIV	AaeL_AAEL015022, AAEL015022	myrosinase 1
LOC5573191	426717473	0.723373	0.462238	3.76685	0.395209	0.497041	0.471689	V382I	AG	2	DIV	AaeL_AAEL001968, AAEL001968	protein catecholamines up
LOC5570673	19067148	0.475355	0.735132	3.76629	0.49875	0.389692	0.475309	A1318V	AG	2	UNK	AaeL_AAEL008484, AAEL008484	LOW QUALITY PROTEIN: uncharacterized protein LOC5570673|putative steroid receptor-interacting snf2 domain protein
LOC5566265	56065328	0.668004	0.402946	3.76622	0.449996	0.480437	0.499994	F289L	GA	2	DIV	AaeL_AAEL000741, AAEL000741, E74A, E74B	LOW QUALITY PROTEIN: ecdysone-induced protein 74EF|ETS transcription factor E74A|ETS transcription factor E74B
LOC5564924	453307046	0.146753	0.00574713	3.76433	0.257651	0.0112991	0.163125	G1217E	CT	2	RRTT		chromobox protein homolog 1
LOC5566251	335133666	0.791095	0.964953	3.7638	0.336574	0.0671831	0.229027	T483S	CG	2	PROT	AaeL_AAEL015110, AAEL015110	venom dipeptidyl peptidase 4
LOC5578870	197971748	0.652043	0.386748	3.76051	0.45088	0.475227	0.496478	D758E	GC	2	UNK	AaeL_AAEL003738, AAEL003738	uncharacterized protein LOC5578870
LOC5569192	291929329	0.312846	0.0982739	3.76032	0.439338	0.183945	0.332853	T8S	AT	2	DIV	AaeL_AAEL007450, AAEL007450	protein odd-skipped
LOC5564925	453393241	0.0351055	0.208793	3.758	0.0669585	0.330684	0.215527	E237D	GT	2	MET	AaeL_AAEL004501, AAEL004501	S-adenosylmethionine synthase
LOC5574040	320163312	0.288225	0.550089	3.7571	0.413194	0.495702	0.484591	L44F	CT	2	DIV	AaeL_AAEL010882, AAEL010882	proline-rich extensin-like protein EPR1
LOC5565822	172074595	0.549872	0.798468	3.75344	0.496512	0.323046	0.420903	A529T	TC	2	SigT	AaeL_AAEL014992, AAEL014992	rab5 GDP/GTP exchange factor
LOC5568315	83928293	0.330846	0.0934346	3.75258	0.442774	0.170241	0.309682	K330R	AGT	2	UNK	AaeL_AAEL006754, AAEL006754	uncharacterized protein LOC5568315
LOC5564245	146396329	0.63925	0.374122	3.7521	0.467429	0.46875	0.499998	F156Y	AT	2	UNK		uncharacterized protein LOC5564245
LOC5569383	343941427	0.198566	0.03	3.74623	0.322544	0.0572749	0.199588	P331L	CT	2	DIV		LOW QUALITY PROTEIN: protein arginine N-methyltransferase 5
LOC5571275	22225290	0.0211268	0.180707	3.74571	0.0483574	0.294543	0.181343	N35D	TC	2	DIV	AaeL_AAEL001577, AAEL001577	neurogenic locus notch homolog protein 1
LOC5574113	29558011	0.166812	0.0147059	3.74223	0.282751	0.0230915	0.144649	A55T	GA	2	UNK	AaeL_AAEL002249, AAEL002249	uncharacterized protein LOC5574113
LOC5576943	62600716	0.195122	0.02832	3.74217	0.288486	0.0545645	0.173641	R350H	GA	2	DIV	AaeL_AAEL012888, AAEL012888, AAEL012889, AAEL012890	sorbin and SH3 domain-containing protein 1|uncharacterized protein LOC5576943
LOC5575733	16777815	0.328615	0.109635	3.74081	0.430867	0.197531	0.316317	F373C	TG	2	DIV	AaeL_AAEL012054, AAEL012054	sulfhydryl oxidase 1
LOC5576280	233019211	0.869132	1	3.73872	0.212116	0	0.115227	N1024K	AT	2	PROT	AaeL_AAEL012428, AAEL012428, AAEL012435	E3 ubiquitin-protein ligase TRIM37|dentin sialophosphoprotein
LOC5565864	337751096	0.62424	0.359707	3.7378	0.469256	0.459773	0.499882	M147L	TG	2	MET	AaeL_AAEL015002, AAEL015002	aldo-keto reductase
LOC5565864	337751096	0.62424	0.359707	3.7378	0.469256	0.459773	0.499882	M147L	TG	2	MET	AaeL_AAEL015002, AAEL015002	aldo-keto reductase
LOC5578867	197918755	0.851734	0.618229	3.73712	0.220777	0.466939	0.387812	V498A	GA	2	CYT/STR	AaeL_AAEL003737, AAEL003737	uncharacterized protein LOC5578867
LOC5568174	462898618	0	0.130511	3.72926	0	0.21738	0.140266	T414M	CT	2	UNK	AaeL_AAEL006630, AAEL006630	uncharacterized protein LOC5568174
LOC5569762	474131832	0	0.13039	3.72606	0	0.225178	0.137487	Q3728R	TC	2	UNK		uncharacterized protein LOC5569762|uncharacterized protein PFB0145c
LOC5578872	198033846	0.765912	0.950231	3.72605	0.379298	0.0924454	0.231111	H114Q	AC	2	SigT	AaeL_AAEL003715, AAEL003715	activating signal cointegrator 1 complex subunit 2 homolog
LOC5571258	22940612	0.0264693	0.190833	3.7259	0.055128	0.317353	0.217006	A275T	GA	2	DIV	AaeL_AAEL001581, AAEL001581	protein FAM91A1
LOC5574643	226742783	0.713563	0.918248	3.7256	0.414864	0.14954	0.307494	A748V	TC	2	DIV	AaeL_AAEL011282, AAEL011282	25S rRNA (cytosine-C(5))-methyltransferase nop2
LOC5571710	171325937	0.545975	0.794207	3.72334	0.495384	0.327538	0.436737	F502Y	AT	2	DIV	AaeL_AAEL015573, AAEL015573	myrosinase 1
LOC5564939	453102545	0.156988	0.0106952	3.72209	0.27894	0.0235955	0.127514	A8S	GT	2	MET	AaeL_AAEL004509, AAEL004509	kynurenine formamidase
LOC5578854	197398839	0.147655	0.38027	3.72071	0.233593	0.471767	0.368637	H69Y	CT	2	MIT	AaeL_AAEL003730, AAEL003730	28S ribosomal protein S28, mitochondrial
LOC5569762	474122490	0.0353982	0.207892	3.72035	0.0509206	0.329989	0.221753	A5374V	GA	2	UNK		uncharacterized protein LOC5569762|uncharacterized protein PFB0145c
LOC5567960	414696164	0.130161	0	3.72001	0.22907	0	0.108522	P291S	CT	2	DIV	AaeL_AAEL006422, AAEL006422	WD repeat-containing protein 55 homolog|WDR55_AEDAE
LOC5567355	316014588	0.93199	0.177861	26.1092	0.133092	0.280141	0.495367	S679T	AT	3	TRP	AaeL_AAEL006019, AAEL006019, AAEL008297, NaV, VGSC, VSCIIS6, Vssc, para	sodium channel protein para|voltage gated sodium channel DII|voltage sensitive sodium channel|voltage-dependent para-like sodium channel|voltage-gated para-like sodium channel|voltage-gated sodium channel domain IIS1-IIS6|voltage-gated sodium channel domain IS4-IS6|voltage-gated sodium channel, domain II|voltage-gated sodium channel, domain II S6
LOC5567355	316080722	0.898459	0.146237	25.7283	0.185976	0.247847	0.493432	V408L	CA	3	TRP	AaeL_AAEL006019, AAEL006019, AAEL008297, NaV, VGSC, VSCIIS6, Vssc, para	sodium channel protein para|voltage gated sodium channel DII|voltage sensitive sodium channel|voltage-dependent para-like sodium channel|voltage-gated para-like sodium channel|voltage-gated sodium channel domain IIS1-IIS6|voltage-gated sodium channel domain IS4-IS6|voltage-gated sodium channel, domain II|voltage-gated sodium channel, domain II S6
LOC5580236	316973327	0.882255	0.156018	24.0278	0.204386	0.268763	0.499171	S417G	CT	3	PROT	AaeL_AAEL012324, AAEL012324, AAEL013482	membrane-bound transcription factor site-2 protease
LOC5580236	316973141	0.0712366	0.667495	17.5978	0.127835	0.444046	0.4576	I479V	TC	3	PROT	AaeL_AAEL012324, AAEL012324, AAEL013482	membrane-bound transcription factor site-2 protease
LOC5571908	338112636	0.0797747	0.623096	15.0636	0.141246	0.473072	0.476091	T1061I	GA	3	UNK	AaeL_AAEL009405, AAEL009391, AAEL009405	uncharacterized protein LOC5571908
LOC5565808	325414929	0.611742	0.103832	13.1733	0.476947	0.187124	0.441976	E140K	GA	3	DIV		testis-specific serine/threonine-protein kinase 3
LOC5565744	322523710	0.703849	0.184127	12.8604	0.399819	0.301783	0.49514	R191I	CA	3	DIV	AaeL_AAEL004945, AAEL004945	zinc finger protein 454
LOC5565808	325415160	0.629647	0.123678	12.8186	0.463417	0.217295	0.467493	P217S	CT	3	DIV		testis-specific serine/threonine-protein kinase 3
LOC5568570	960244	0.656656	0.146207	12.7529	0.453248	0.244898	0.473929	M1380I	CA	3	RRTT	AaeL_AAEL001141, AAEL001141	transcriptional regulator ATRX homolog
LOC5565808	325414918	0.642316	0.134876	12.7464	0.45739	0.233747	0.467657	H136R	AG	3	DIV		testis-specific serine/threonine-protein kinase 3
LOC5565808	325415142	0.623525	0.1215	12.6854	0.471004	0.21491	0.466939	V211I	GA	3	DIV		testis-specific serine/threonine-protein kinase 3
LOC5575514	317152340	0.0455695	0.504541	12.4467	0.0935232	0.499961	0.357303	K140E	TC	3	DIV	AaeL_AAEL011892, AAEL011892	guanine nucleotide-binding protein subunit beta-like protein 1
LOC5568570	960232	0.623858	0.146413	11.4181	0.46503	0.251187	0.472152	Q1384H	CA	3	RRTT	AaeL_AAEL001141, AAEL001141	transcriptional regulator ATRX homolog
LOC5575514	317152424	0.0474402	0.470199	11.0788	0.0902731	0.498119	0.376285	A112T	CT	3	DIV	AaeL_AAEL011892, AAEL011892	guanine nucleotide-binding protein subunit beta-like protein 1
LOC5567194	335093277	0.690101	0.21147	11.0091	0.428062	0.358533	0.495589	F128L	TC	3	DIV	AaeL_AAEL000859, AAEL000859	surface antigen CRP170
LOC5575514	317152275	0.0463768	0.461794	10.8471	0.0955658	0.497137	0.353479	D161E	GC	3	DIV	AaeL_AAEL011892, AAEL011892	guanine nucleotide-binding protein subunit beta-like protein 1
LOC5566303	309587107	0.549358	0.112397	10.3194	0.495317	0.201446	0.414578	K69R	AG	3	MIT	AaeL_AAEL005290, AAEL005290	stAR-related lipid transfer protein 7, mitochondrial
LOC5571933	380978530	0.819141	0.367271	10.1411	0.297008	0.460706	0.48629	I97V	GA	3	RRTT	AaeL_AAEL009416, AAEL009416	PHD finger protein 20-like protein 1
LOC5566303	309587106	0.52251	0.0985471	10.0686	0.498935	0.18431	0.399819	K69Q	AC	3	MIT	AaeL_AAEL005290, AAEL005290	stAR-related lipid transfer protein 7, mitochondrial
LOC5571029	326385043	0.915781	0.504349	9.87897	0.153389	0.499963	0.413421	S329N	AG	3	RRTT	AaeL_AAEL008759, AAEL008759	bromodomain-containing protein 4B
LOC23687892	318402543	0.867828	0.437125	9.83361	0.231111	0.491926	0.443875	L117V	GC	3	Redox	AaeL_AAEL017472, AAEL012401, AAEL017472	dehydrogenase/reductase SDR family member on chromosome X
LOC5567362	315166021	0	0.336958	9.74987	0	0.44763	0.345384	S1184T	CG	3	RRTT	AaeL_AAEL006013, AAEL006013	probable histone-lysine N-methyltransferase CG1716
LOC5572128	224200915	0.320807	0.767602	9.68775	0.437225	0.3538	0.494289	P203S	TC	3	CYT/STR	AaeL_AAEL009528, AAEL009528	probable chitinase 10
LOC5571166	236756771	0.27934	0.718085	9.3062	0.408656	0.401363	0.494728	I424M	GA	3	RRTT	AaeL_AAEL008864, AAEL008864	dnaJ homolog subfamily C member 11
LOC5578045	317016265	1	0.679963	9.21868	0	0.42321	0.243609	S36G	CT	3	DIV	AaeL_AAEL013478, AAEL013478	transmembrane protein 39A-B
LOC5566686	405183416	0.056309	0.423963	8.98586	0.112499	0.488522	0.377994	E212D	AT	3	MIT	AaeL_AAEL005573, AAEL005573	GTPase Era, mitochondrial
LOC5570887	172939642	0.0520422	0.41538	8.94599	0.101403	0.485774	0.375	E774G	AG	3	UNK	AaeL_AAEL008659, AAEL008659, AAEL008661, AMPK-gamma	uncharacterized protein LOC5570887|AMPK-gamma subunit
LOC5567483	377266245	0.367179	0.0261443	8.93539	0.464806	0.0519111	0.270552	L24F	GA	3	DIV	AaeL_AAEL000973, AAEL000973	LIRP|insulin-like peptide 2
LOC5563763	295351865	0	0.299634	8.59221	0	0.417823	0.248936	A57T	GA	3	MIT	AaeL_AAEL014252, AAEL014252	probable sulfite oxidase, mitochondrial
LOC5573746	265329123	0.268859	0.685966	8.50963	0.391902	0.435601	0.49744	H427Q	TG	3	UNK	AaeL_AAEL000260, AAEL000260	uncharacterized protein LOC5573746
LOC5569833	295535564	0.469316	0.0939902	8.49778	0.5	0.169447	0.400473	S41L	CT	3	DIV	AaeL_AAEL007943, AAEL007943	CWF19-like protein 2
LOC5574173	375960319	0.793706	0.386443	8.38214	0.325737	0.473612	0.497892	D77E	AT	3	DIV	AAEL002285, AAEL002316	gastrula zinc finger protein XlCGF7.1
LOC5579843	219797246	0.340877	0.0218213	8.38179	0.44913	0.0450211	0.304165	V169I	GA	3	TRP	AaeL_AAEL005865, AAEL005865	proton-coupled amino acid transporter-like protein CG1139
LOC5571240	356263763	0	0.283609	8.11063	0	0.399783	0.250311	S87T	AT	3	RRTT	AaeL_AAEL008935, AAEL008935	trithorax group protein osa
LOC5577811	173164507	0.248707	0.652778	8.09475	0.385633	0.450612	0.5	V2M	GA	3	DIV	AaeL_AAEL013399, AAEL013399	PR domain zinc finger protein 5
LOC5570887	172939721	0.100233	0.462927	7.99374	0.183844	0.497479	0.452098	D800E	CA	3	UNK	AaeL_AAEL008659, AAEL008659, AAEL008661, AMPK-gamma	uncharacterized protein LOC5570887|AMPK-gamma subunit
LOC5566310	310230646	0.806033	0.41262	7.99263	0.304125	0.482037	0.480273	V457A	CT	3	DIV	AaeL_AAEL005297, AAEL005297	putative protein tag-52
LOC5571034	326025231	0.442199	0.0866971	7.98767	0.491852	0.150584	0.336249	A81T	CT	3	MET	AaeL_AAEL008757, AAEL008757	Carboxy/choline esterase Alpha Esterase (CCEunk7O)
LOC5568052	15372809	0.544636	0.160148	7.96631	0.496327	0.287855	0.434069	F124V	TG	3	SigT	AaeL_AAEL006490, AAEL006490, GPRCAL2	calcitonin gene-related peptide type 1 receptor
LOC5578603	319924676	0.515432	0.144895	7.67073	0.499664	0.256948	0.4267	L478V	CG	3	UNK		uncharacterized protein LOC5578603
LOC5571908	338114590	0.0921409	0.438376	7.60793	0.15863	0.491722	0.384886	T410S	TA	3	UNK	AaeL_AAEL009405, AAEL009391, AAEL009405	uncharacterized protein LOC5571908
LOC5565808	325414950	0.0779776	0.415289	7.57796	0.144733	0.484518	0.386514	R147W	CT	3	DIV		testis-specific serine/threonine-protein kinase 3
LOC5570021	213030809	0.867921	0.505957	7.54373	0.228691	0.49996	0.424891	V14I	AG	3	RRTT	AaeL_AAEL000215, AAEL000215	ribonuclease P protein subunit p29
LOC5573629	292178910	0.260836	0	7.36347	0.398503	0	0.261012	L155W	TG	3	RRTT	AaeL_AAEL010613, AAEL010613	nucleolar protein 9
LOC5579181	84986902	0.294372	0.0147059	7.34898	0.413584	0.0296229	0.220437	I299F	TA	3	TRP	AaeL_AAEL003867, AAEL003867	choline transporter-like protein 1
LOC5577372	186525449	0.021978	0.309105	7.32874	0.0512465	0.419369	0.255752	Q84E	GC	3	CYT/STR	AaeL_AAEL000419, AAEL000419	larval cuticle protein A2B
LOC5566686	405183415	0.0448495	0.352814	7.31268	0.0918906	0.456747	0.314839	E212V	AT	3	MIT	AaeL_AAEL005573, AAEL005573	GTPase Era, mitochondrial
LOC5567347	315383241	1	0.742424	7.26707	0	0.379615	0.290003	F16L	GC	3	UNK	AaeL_AAEL006017, AAEL006017	uncharacterized protein LOC5567347
LOC5567347	315383241	1	0.742424	7.26707	0	0.379615	0.290003	F16L	GC	3	UNK	AaeL_AAEL006017, AAEL006017	uncharacterized protein LOC5567347
LOC5578196	221872617	0.754288	0.374384	7.21917	0.372409	0.46401	0.497355	Q325*	TC	3	DIV		failed axon connections
LOC5565734	322619318	0.384284	0.0649254	7.20336	0.46247	0.133386	0.329084	G484S	CT	3	TRP	AaeL_AAEL004954, AAEL004954, AAEL004968	ATP-binding cassette sub-family A member 13
LOC5566416	315657175	1	0.748428	7.09039	0	0.381549	0.218347	Y344F	TA	3	DIV	AaeL_AAEL015161, AAEL015161	vanin-like protein 2
LOC5571621	390822075	0.292736	0.671337	7.0742	0.411985	0.440152	0.493543	D379V	TA	3	MET	AaeL_AAEL009199, AAEL009199	glycoprotein-N-acetylgalactosamine 3-beta-galactosyltransferase 1
LOC5574232	287527187	0	0.250891	7.07041	0	0.377618	0.1472	K198E	TC	3	TRP	AaeL_AAEL011005, AAEL011005	pickpocket protein 28
LOC5575396	36344171	0.019487	0.294794	7.05358	0.0379605	0.423855	0.277081	S180A	TG	3	UNK	AaeL_AAEL011801, AAEL011801	uncharacterized protein LOC5575396
LOC5567347	315383245	1	0.749873	7.048	0	0.371732	0.285785	L18M	AT	3	UNK	AaeL_AAEL006017, AAEL006017	uncharacterized protein LOC5567347
LOC5567347	315383245	1	0.749873	7.048	0	0.371732	0.285785	L18M	AT	3	UNK	AaeL_AAEL006017, AAEL006017	uncharacterized protein LOC5567347
LOC5566686	405182722	0.0277778	0.31117	7.03481	0.0694749	0.44753	0.326579	A18V	CT	3	MIT	AaeL_AAEL005573, AAEL005573	GTPase Era, mitochondrial
LOC5580268	310446558	0.0419412	0.337541	7.00987	0.0793341	0.453019	0.340978	R411K	GA	3	LIPID		sphingolipid delta(4)-desaturase DES1
LOC5573368	314253438	0	0.248737	7.00732	0	0.371351	0.206375	V17G	TG	3	UNK	AaeL_AAEL010448, AAEL010448	uncharacterized protein LOC5573368
LOC5576620	283987222	0.273061	0.647493	6.96499	0.409494	0.456442	0.49504	T218A	TC	3	UNK		uncharacterized protein LOC5576620
LOC5566062	346663523	0.0183486	0.288949	6.95075	0.0344721	0.406893	0.302011	T263I	GA	3	MET	AaeL_AAEL005138, AAEL005138	UDP-glucuronosyltransferase 2B15
LOC5566061	346375106	0.80741	0.444653	6.93946	0.315874	0.489217	0.481509	S305A	GT	3	UNK	AaeL_AAEL005139, AAEL005139	uncharacterized protein LOC5566061
LOC5569140	408500909	0.419683	0.0928938	6.91916	0.487293	0.171773	0.383048	M106L	AT	3	UNK	AaeL_AAEL007394, AAEL007394	uncharacterized protein LOC5569140|short salivary D7 protein
LOC5575998	144900377	0.181417	0.540818	6.91463	0.298727	0.496673	0.454241	E336D	TA	3	CYT/STR	AaeL_AAEL002771, AAEL002771	centrosome-associated zinc finger protein CP190
LOC5567362	315164074	0.00735294	0.262268	6.88386	0.0213879	0.3858	0.261091	L1833P	AG	3	RRTT	AaeL_AAEL006013, AAEL006013	probable histone-lysine N-methyltransferase CG1716
LOC5571908	338104868	0.0987942	0.425973	6.83865	0.15798	0.488264	0.4032	H1711P	TG	3	UNK	AaeL_AAEL009405, AAEL009391, AAEL009405	uncharacterized protein LOC5571908
LOC110678451	170726864	0	0.242661	6.83008	0	0.3652	0.235898	E211K	GA	3	DIV	AaeL_AAEL006986, AAEL006986	zinc finger protein 239-like
LOC5577374	186788723	0.400769	0.0828805	6.81689	0.481403	0.152428	0.338298	D493E	TA	3	RRTT	AaeL_AAEL000464, AAEL000464	trichohyalin
LOC5565810	324179361	0.0131579	0.271053	6.75396	0.0240928	0.389607	0.239927	V248A	TC	3	DIV	AaeL_AAEL005002, AAEL005002	roundabout homolog 2
LOC5565734	322619298	0.354977	0.0578571	6.67942	0.447811	0.119987	0.306323	M490I	CT	3	TRP	AaeL_AAEL004954, AAEL004954, AAEL004968	ATP-binding cassette sub-family A member 13
LOC5572559	121972573	1	0.763313	6.65686	0	0.361121	0.241609	D162E	TA	3	DIV	AaeL_AAEL009895, AAEL009895	endothelin-converting enzyme homolog
LOC110678075	14500041	0.365024	0.729496	6.64826	0.463757	0.403892	0.496777	K144R	GA	3	UNK		uncharacterized protein LOC110678075
LOC5571398	193298459	0.168509	0.515873	6.6471	0.276412	0.498714	0.442583	I876N	AT	3	DIV	AaeL_AAEL009039, AAEL009039	AP-3 complex subunit beta-1
LOC5565734	322619322	0.385732	0.077113	6.64088	0.461104	0.150873	0.345257	E482D	TG	3	TRP	AaeL_AAEL004954, AAEL004954, AAEL004968	ATP-binding cassette sub-family A member 13
LOC5565074	70177683	0.102083	0.424242	6.63799	0.183626	0.480777	0.387812	L596I	AT	3	MET	AaeL_AAEL014710, AAEL014710, AAEL017128	maltase 2
LOC5577227	270958210	0.306266	0.0322581	6.62358	0.429688	0.0493511	0.281951	R46S	CA	3	TRP	AaeL_AAEL003130, AAEL003130	B-cell receptor-associated protein 31
LOC5576661	24050285	0.948917	0.744886	6.62121	0.493287	0.471786	0.506685	H109Q	CGT	3	UNK	AaeL_AAEL012687, AAEL012687	uncharacterized protein LOC5576661
LOC5563760	295110292	0.0525389	0.343609	6.6171	0.0960499	0.45088	0.32	H396Y	GA	3	DIV	AaeL_AAEL014253, AAEL014107, AAEL014253	protein-glutamate O-methyltransferase
LOC5579107	342716905	0.888363	0.563034	6.5982	0.17945	0.491111	0.393311	N71S	GA	3	MIT	AaeL_AAEL003822, AAEL003822	methyltransferase-like protein 17, mitochondrial
LOC5565341	322202500	0.398702	0.0698971	6.55506	0.482365	0.1472	0.414404	Q23E	CAG	3	UNK	AaeL_AAEL014827, AAEL014827	uncharacterized protein LOC5565341
LOC5567220	332923424	0.920875	0.614117	6.5492	0.152778	0.468204	0.398106	N505S	CT	3	DIV	AaeL_AAEL000898, AAEL000898	Carboxy/choline esterase (CCEglt4H)
LOC5570368	250345555	0.257283	0.0102041	6.54463	0.399076	0.0139853	0.23977	I627M	GC	3	UNK		uncharacterized protein LOC5570368
LOC5563697	384776560	0.894345	0.573897	6.53525	0.189164	0.489645	0.410197	S177P	GA	3	TRP	AaeL_AAEL000534, AAEL000534	pickpocket protein 28
LOC5569533	255377371	0.280867	0.641974	6.51975	0.416928	0.4619	0.498288	I404V	TC	3	DIV	AaeL_AAEL007726, AAEL007726	protein MMS22-like
LOC5575089	281719295	0.577513	0.22279	6.51418	0.487662	0.35257	0.467654	V261I	CT	3	DIV	AaeL_AAEL011634, AAEL011634	fibrinogen-like protein A
LOC5566061	346374926	0.63623	0.27567	6.5126	0.455984	0.409604	0.49233	A245T	GA	3	UNK	AaeL_AAEL005139, AAEL005139	uncharacterized protein LOC5566061
LOC5571908	338112182	0.0309735	0.298469	6.46736	0.0608096	0.417918	0.278266	F1212L	AC	3	UNK	AaeL_AAEL009405, AAEL009391, AAEL009405	uncharacterized protein LOC5571908
LOC5563760	295110286	0.746733	0.389574	6.4657	0.370935	0.475867	0.49118	A398T	TC	3	DIV	AaeL_AAEL014253, AAEL014107, AAEL014253	protein-glutamate O-methyltransferase
LOC5574406	38019391	0.724328	0.366452	6.42802	0.408163	0.466939	0.497041	S275L	AG	3	DIV	AaeL_AAEL011134, AAEL011134	UPF0505 protein CG8202
LOC5571908	338115396	0.0162338	0.265868	6.40323	0.0301134	0.389744	0.26122	M162I	CT	3	UNK	AaeL_AAEL009405, AAEL009391, AAEL009405	uncharacterized protein LOC5571908
LOC5571908	338102691	0.0124936	0.257283	6.39356	0.0219753	0.381393	0.238013	T2437A	TC	3	UNK	AaeL_AAEL009405, AAEL009391, AAEL009405	uncharacterized protein LOC5571908
LOC5570976	95747148	0.922571	0.622828	6.37164	0.141274	0.469418	0.330476	I1046N	TA	3	UNK	AaeL_AAEL008714, AAEL008714	uncharacterized protein CG7065|putative mediator of rna polymerase ii transcription subunit 29
LOC5565341	322202497	0.385586	0.0828408	6.36565	0.472012	0.164329	0.408423	T22A	AG	3	UNK	AaeL_AAEL014827, AAEL014827	uncharacterized protein LOC5565341
LOC5575806	160413815	0.774423	1	6.3374	0.348998	0	0.15706	V174F	AC	3	DIV	AaeL_AAEL012075, AAEL012075	methenyltetrahydrofolate synthase domain-containing protein
LOC5571908	338112795	0.0344828	0.300828	6.33572	0.0481634	0.415617	0.304815	V1008A	AG	3	UNK	AaeL_AAEL009405, AAEL009391, AAEL009405	uncharacterized protein LOC5571908
LOC5574445	194312907	0.338245	0.694277	6.32686	0.450446	0.424705	0.499712	C374S	AT	3	CYT/STR	AaeL_AAEL011160, AAEL011160	cell wall integrity transcriptional regulator CAS5
LOC5574232	287527286	0.179175	0.516206	6.25099	0.294132	0.499607	0.446865	N165H	TG	3	TRP	AaeL_AAEL011005, AAEL011005	pickpocket protein 28
LOC5570368	250333955	0.222436	0	6.24771	0.346779	0	0.203869	E1467K	CT	3	UNK		uncharacterized protein LOC5570368
LOC5565738	322585703	0.024924	0.278559	6.23923	0.0475907	0.401235	0.280111	P162L	CT	3	DIV	AaeL_AAEL004940, AAEL004940	zinc finger protein 729|Zinc finger protein 70
LOC5577336	184035738	0.626813	0.275914	6.21038	0.468184	0.399326	0.487628	H164N	GT	3	CYT/STR	AaeL_AAEL000409, AAEL000409, AAEL000446	tight junction protein ZO-1
LOC5569140	408500910	0.367663	0.0750725	6.20419	0.465745	0.141107	0.349031	M106R	TG	3	UNK	AaeL_AAEL007394, AAEL007394	uncharacterized protein LOC5569140|short salivary D7 protein
LOC110678700	292195986	0.752199	0.988745	6.1995	0.375	0.0217365	0.195297	E134V	AT	3	DIV		zinc finger protein 675-like
LOC5568051	15528507	0.888158	0.576253	6.1982	0.18483	0.489512	0.379792	V46A	CT	3	DIV	AaeL_AAEL006492, AAEL006492	sarcoplasmic calcium-binding protein
LOC5569533	255377416	0.36193	0.712805	6.18775	0.475186	0.40759	0.493618	S389C	AT	3	DIV	AaeL_AAEL007726, AAEL007726	protein MMS22-like
LOC5577322	183481804	0.286071	0.0302028	6.14886	0.409127	0.0587695	0.279028	D564V	TA	3	MET	AaeL_AAEL000444, AAEL000444	UDP-glucose:glycoprotein glucosyltransferase
LOC5564744	313966369	0.0551982	0.332269	6.14555	0.113348	0.441184	0.308272	Q759H	CA	3	DIV	AaeL_AAEL010449, AAEL010449, AAEL014598	huntingtin-interacting protein 1
LOC5567362	315167227	0	0.218549	6.13707	0	0.363555	0.22632	P782L	GA	3	RRTT	AaeL_AAEL006013, AAEL006013	probable histone-lysine N-methyltransferase CG1716
LOC5575112	21449663	0	0.218229	6.128	0	0.334993	0.209751	A468P	CG	3	PROT	AaeL_AAEL011662, AAEL011662	carboxypeptidase Q
LOC5568516	195527367	0.955882	0.68825	6.12534	0.0819011	0.433199	0.272391	P63H	TG	3	DIV	AaeL_AAEL006929, AAEL006929	cullin-2
LOC5573341	67636881	0.530049	0.17462	6.10372	0.639643	0.305633	0.482359	E156D	CGT	3	RRTT	AaeL_AAEL010440, AAEL010440	nucleolin
LOC5565021	295728460	0.719088	0.971591	6.10265	0.397399	0.0546017	0.219385	M113K	AT	3	TRP	AaeL_AAEL014700, AAEL012982, AAEL014700	organic cation transporter protein
LOC5568791	69933200	0.0687898	0.353651	6.09572	0.128163	0.454197	0.320546	S950N	CT	3	DIV	AaeL_AAEL007127, AAEL007127	GATA zinc finger domain-containing protein 7
LOC5565220	248464630	0.39683	0.742306	6.09335	0.478096	0.379273	0.488086	A118T	AG	3	DIV	AaeL_AAEL004676, AAEL004676	peroxisomal (S)-2-hydroxy-acid oxidase GLO3
LOC5565341	322202504	0.379653	0.0853039	6.07902	0.4662	0.168038	0.396694	T24M	CT	3	UNK	AaeL_AAEL014827, AAEL014827	uncharacterized protein LOC5565341
LOC5573608	176787625	0.618458	0.248741	6.07193	0.551645	0.376627	0.523504	V574G	ACT	3	RRTT	AaeL_AAEL002098, AAEL002098	DNA repair endonuclease XPF
LOC5565734	322619317	0.342577	0.0628799	6.06144	0.437716	0.126581	0.301	G484V	CA	3	TRP	AaeL_AAEL004954, AAEL004954, AAEL004968	ATP-binding cassette sub-family A member 13
LOC5573579	178233520	0.509769	0.179274	6.05769	0.498906	0.301783	0.448817	S244G	TC	3	UNK	AaeL_AAEL002094, AAEL002094	uncharacterized protein LOC5573579
LOC5574232	287527249	0.236977	0.576905	6.00255	0.367649	0.489538	0.462582	I177T	AG	3	TRP	AaeL_AAEL011005, AAEL011005	pickpocket protein 28
LOC5578196	221872304	0.213235	0	5.98651	0.328181	0	0.19438	D220E	CA	3	DIV		failed axon connections
LOC23687892	318403909	0	0.213175	5.9848	0	0.331897	0.214158	T198S	AT	3	Redox	AaeL_AAEL017472, AAEL012401, AAEL017472	dehydrogenase/reductase SDR family member on chromosome X
LOC5576221	234963419	0.470085	0.801765	5.96163	0.498512	0.318912	0.462359	M8V	GA	3	DIV	AaeL_AAEL002833, AAEL002833, CAT-L1	cathepsin L
LOC5566624	243480351	0.274966	0.028	5.95433	0.398848	0.0555102	0.25174	I6T	TC	3	DIV	AaeL_AAEL000793, AAEL000793	venom allergen 3|putative secreted protein
LOC5565732	323132651	0.973217	0.727973	5.94029	0.0545026	0.39551	0.26194	E17D	TA	3	UNK	AaeL_AAEL004960, AAEL004960	uncharacterized protein LOC5565732
LOC5566552	383846423	0.342986	0.686005	5.91516	0.440666	0.423613	0.497292	Q135H	CG	3	PROT	AaeL_AAEL005472, AAEL005472	calpain-7
LOC5564138	401639689	0.122926	0.428747	5.88324	0.21875	0.489796	0.404297	Q305R	AG	3	RRTT	AaeL_AAEL004085, AAEL004085, AAEL004099	interaptin|trichohyalin|uncharacterized protein LOC5564138
LOC5575399	35998118	0.670609	0.328692	5.87662	0.443904	0.434438	0.499877	A226T	CT	3	DIV	AaeL_AAEL011798, AAEL011798	venom allergen 5
LOC110679710	263327807	0.301188	0.043177	5.86997	0.437045	0.0779959	0.297989	S522A	TG	3	UNK		uncharacterized protein LOC110679710
LOC5573746	265329110	0.286851	0.626839	5.85641	0.407817	0.470084	0.491167	S423T	GC	3	UNK	AaeL_AAEL000260, AAEL000260	uncharacterized protein LOC5573746
LOC5570308	6190636	0.5328	0.203854	5.8478	0.497227	0.327538	0.481744	H99R	TC	3	CYT/STR	AaeL_AAEL008251, AAEL008251	endocuticle structural protein SgAbd-6
LOC5569955	359610321	0.522376	0.195532	5.83849	0.496735	0.30948	0.472778	Q397H	TA	3	UNK	AaeL_AAEL008050, AAEL008050	uncharacterized protein LOC5569955
LOC5573629	292178508	0.500922	0.823077	5.83369	0.499947	0.289627	0.458945	K21R	GA	3	RRTT	AaeL_AAEL010613, AAEL010613	nucleolar protein 9
LOC5574232	287527091	0	0.207717	5.83091	0	0.328181	0.161615	D230Y	CA	3	TRP	AaeL_AAEL011005, AAEL011005	pickpocket protein 28
LOC5565734	322619293	0.314359	0.051222	5.83034	0.438443	0.105551	0.278585	G492A	CG	3	TRP	AaeL_AAEL004954, AAEL004954, AAEL004968	ATP-binding cassette sub-family A member 13
LOC5573264	372236174	0.569748	0.236059	5.82263	0.492503	0.375	0.459327	N109T	AC	3	DIV	AaeL_AAEL010365, AAEL010365	GRIP and coiled-coil domain-containing protein 2
LOC5564138	401639662	0.115476	0.415645	5.81272	0.201963	0.485503	0.400819	H296R	AG	3	RRTT	AaeL_AAEL004085, AAEL004085, AAEL004099	interaptin|trichohyalin|uncharacterized protein LOC5564138
LOC5577228	270895552	0.241389	0.575188	5.80408	0.371644	0.488684	0.474837	M875T	AG	3	SigT	AaeL_AAEL003143, AAEL003143	inositol polyphosphate 5-phosphatase OCRL-1
LOC5564338	293064702	0.151836	0.465366	5.79855	0.273356	0.497604	0.444444	T65N	CA	3	DIV	AaeL_AAEL014210, AAEL014210	zinc finger protein OZF
LOC110678838	375895899	0	0.20622	5.78886	0	0.34875	0.169132	P77T	CA	3	CYT/STR	AaeL_AAEL017258, AAEL017258	integumentary mucin C.1-like
LOC5565508	275028476	0.0473485	0.305837	5.78494	0.0932334	0.424102	0.267735	V232A	AG	3	RRTT		60S ribosomal protein L18a
LOC5574265	300717712	0.0283019	0.26907	5.76755	0.04875	0.387447	0.257445	I375F	AT	3	LIPID	AaeL_AAEL006635, AAEL006635	fatty acyl-CoA reductase wat
LOC5565734	322619360	0.748836	0.415486	5.75461	0.394144	0.485333	0.49182	A470S	AC	3	TRP	AaeL_AAEL004954, AAEL004954, AAEL004968	ATP-binding cassette sub-family A member 13
LOC5579219	30070021	0.24624	0.578704	5.74647	0.369846	0.484344	0.491571	S329G	AG	3	DIV	AaeL_AAEL014057, AAEL014057	zinc finger matrin-type protein CG9776
LOC5563760	295110835	0.659194	0.321753	5.74112	0.451461	0.435956	0.499065	D215N	CT	3	DIV	AaeL_AAEL014253, AAEL014107, AAEL014253	protein-glutamate O-methyltransferase
LOC5579840	220122584	0.153667	0.465666	5.73806	0.258778	0.497355	0.443276	R1267K	CT	3	RRTT	AaeL_AAEL005843, AAEL005843	mediator of RNA polymerase II transcription subunit 12|protein split ends
LOC5563701	385033988	0.248951	0.581359	5.73494	0.375	0.48537	0.492188	S551L	GA	3	DIV	AaeL_AAEL000540, AAEL000540, AAEL000557	fasciclin-3
LOC23687786	368589360	1	0.795977	5.72721	0	0.32193	0.227516	R210Q	AG	3	Redox	AaeL_AAEL017366, AAEL017366	probable cytochrome P450 9f2
LOC5575080	281570006	0.266698	0.0280899	5.7119	0.404682	0.0591166	0.285375	R217W	TA	3	DIV	AaeL_AAEL011630, AAEL011630	UPF0598 protein CG30010
LOC5567362	315164090	0.00819672	0.222137	5.66794	0.0236652	0.347721	0.236832	T1828A	TC	3	RRTT	AaeL_AAEL006013, AAEL006013	probable histone-lysine N-methyltransferase CG1716
LOC5567194	335093302	0.546481	0.22069	5.66498	0.49182	0.347648	0.46222	Y136F	AT	3	DIV	AaeL_AAEL000859, AAEL000859	surface antigen CRP170
LOC5573629	292178894	0.226215	0.0106383	5.62253	0.363269	0.0175425	0.21366	G150R	GA	3	RRTT	AaeL_AAEL010613, AAEL010613	nucleolar protein 9
LOC5565734	322619328	0.362632	0.0853723	5.58975	0.451843	0.157551	0.324486	D480E	AC	3	TRP	AaeL_AAEL004954, AAEL004954, AAEL004968	ATP-binding cassette sub-family A member 13
LOC5567347	315383479	1	0.801917	5.56119	0	0.314597	0.178639	K96Q	CA	3	UNK	AaeL_AAEL006017, AAEL006017	uncharacterized protein LOC5567347
LOC5567347	315383479	1	0.801917	5.56119	0	0.314597	0.178639	K96Q	CA	3	UNK	AaeL_AAEL006017, AAEL006017	uncharacterized protein LOC5567347
LOC5574939	281212545	0.475324	0.166008	5.55541	0.496697	0.274882	0.400104	V393A	AG	3	UNK	AaeL_AAEL011532, AAEL011532	uncharacterized protein LOC5574939
LOC5567220	332923434	0.922727	0.651709	5.54739	0.146133	0.451663	0.377732	S502A	CA	3	DIV	AaeL_AAEL000898, AAEL000898	Carboxy/choline esterase (CCEglt4H)
LOC5579119	343009348	0.24219	0.566648	5.53115	0.382427	0.490258	0.485464	S152L	GA	3	IMM	AaeL_AAEL003840, AAEL003840, GALE11	galectin-8
LOC5576787	111948931	0.286364	0.615174	5.52705	0.411678	0.476009	0.495166	F61L	TC	3	UNK	AaeL_AAEL012763, AAEL012763	uncharacterized protein LOC5576787
LOC5576787	111948931	0.286364	0.615174	5.52705	0.411678	0.476009	0.495166	F61L	TC	3	UNK	AaeL_AAEL012763, AAEL012763	uncharacterized protein LOC5576787
LOC5576787	111948931	0.286364	0.615174	5.52705	0.411678	0.476009	0.495166	F61L	TC	3	UNK	AaeL_AAEL012763, AAEL012763	uncharacterized protein LOC5576787
LOC5577336	183867497	0.656504	0.924771	5.50519	0.452728	0.135027	0.32062	V2136I	TC	3	CYT/STR	AaeL_AAEL000409, AAEL000409, AAEL000446	tight junction protein ZO-1
LOC5574822	113805135	0.406794	0.117365	5.48693	0.48	0.201584	0.374484	A39V	CT	3	DIV	AaeL_AAEL002476, AAEL002476	venom allergen 5
LOC5574232	287527137	0.040107	0.281746	5.47862	0.0688776	0.404071	0.203983	I214M	AC	3	TRP	AaeL_AAEL011005, AAEL011005	pickpocket protein 28
LOC5575802	160277702	0.552509	0.231695	5.47154	0.49858	0.366231	0.467297	Q620R	TC	3	UNK	AaeL_AAEL012070, AAEL012070, AAEL012080	uncharacterized protein LOC5575802
LOC5573746	265329113	0.284131	0.610766	5.46852	0.405937	0.476805	0.488952	A424V	CT	3	UNK	AaeL_AAEL000260, AAEL000260	uncharacterized protein LOC5573746
LOC5569732	381173825	0.0859756	0.359168	5.46623	0.145868	0.460603	0.351931	L230F	CA	3	MET	AaeL_AAEL007878, AAEL007878	ornithine decarboxylase
LOC110679588	38329983	0.805426	1	5.46351	0.311725	0	0.159158	A580T	TC	3	UNK	AaeL_AAEL011125, AAEL011125	uncharacterized protein LOC110679588
LOC5576160	365606637	0.315878	0.643149	5.44152	0.447257	0.459817	0.499635	E35D	AC	3	DIV	AaeL_AAEL012353, AAEL012353, CTL15	perlucin-like protein
LOC5566062	346663354	0.0200498	0.256893	5.44132	0.0407706	0.38269	0.277949	I319M	TCG	3	MET	AaeL_AAEL005138, AAEL005138	UDP-glucuronosyltransferase 2B15
LOC5564338	293064656	0.108222	0.391774	5.43775	0.204765	0.478914	0.39246	I50L	AC	3	DIV	AaeL_AAEL014210, AAEL014210	zinc finger protein OZF
LOC5570049	215983714	0.530702	0.215267	5.39968	0.497041	0.343729	0.456906	K336T	AC	3	DIV	AaeL_AAEL000196, AAEL000196	alkaline phosphatase, tissue-nonspecific isozyme
LOC5567192	335119708	0.16859	0.472584	5.38639	0.279973	0.498095	0.421749	G34S	CT	3	MIT		cytochrome c oxidase subunit 6A1, mitochondrial
LOC23687940	307795312	0.290336	0.614011	5.37114	0.427514	0.476805	0.499938	G222C	GT	3	PROT		trypsin 5G1-like
LOC110678199	339809158	0.10937	0.391041	5.37086	0.191521	0.476661	0.382629	D43N	CT	3	RRTT	AaeL_AAEL003290, AAEL003290	bypass of stop codon protein 1-like
LOC5574232	287527154	0.0518293	0.298681	5.35585	0.0779959	0.418802	0.228532	N209D	TC	3	TRP	AaeL_AAEL011005, AAEL011005	pickpocket protein 28
LOC5579119	343009304	0.11147	0.393178	5.34533	0.199687	0.478462	0.378888	P167S	GA	3	IMM	AaeL_AAEL003840, AAEL003840, GALE11	galectin-8
LOC5567362	315167240	0	0.19031	5.34524	0	0.330333	0.193162	V778I	CT	3	RRTT	AaeL_AAEL006013, AAEL006013	probable histone-lysine N-methyltransferase CG1716
LOC5577979	312756436	0.0385012	0.273397	5.32862	0.0786079	0.40066	0.294096	A385S	CA	3	CYT/STR	AaeL_AAEL007917, AAEL007917, AAEL013453	cingulin
LOC5575017	106902543	0.264987	0.034188	5.32363	0.390137	0.0626793	0.232668	T1675I	GA	3	DIV	AaeL_AAEL011566, AAEL011566	hemicentin-1
LOC5567893	396824022	0.319844	0.643146	5.32286	0.4172	0.455152	0.490727	L51S	AG	3	DIV	AaeL_AAEL006338, AAEL006338	sulfotransferase family cytosolic 1B member 1
LOC5575045	192393420	0.426046	0.135341	5.3216	0.488127	0.233603	0.409007	D275N	GA	3	RRTT	AaeL_AAEL011603, AAEL011603	DNA topoisomerase 3-beta
LOC110678007	297994069	1	0.810606	5.3199	0	0.30839	0.176086	T139S	TA	3	UNK		uncharacterized protein LOC110678007
LOC5565810	324188236	0.90293	0.629144	5.31799	0.183626	0.464444	0.360561	A484T	AG	3	DIV	AaeL_AAEL005002, AAEL005002	roundabout homolog 2
LOC23687786	368589389	0.983333	0.7711	5.31748	0.0294052	0.353126	0.264106	E220K	AG	3	Redox	AaeL_AAEL017366, AAEL017366	probable cytochrome P450 9f2
LOC5573341	67626492	0.189007	0.495763	5.3144	0.300312	0.499965	0.441529	V340D	AT	3	RRTT	AaeL_AAEL010440, AAEL010440	nucleolin
LOC5565734	322616249	0.30381	0.0556077	5.31414	0.422406	0.106172	0.272208	D1309N	CT	3	TRP	AaeL_AAEL004954, AAEL004954, AAEL004968	ATP-binding cassette sub-family A member 13
LOC5566056	346799257	0	0.188433	5.29332	0	0.308602	0.159145	P87S	GA	3	UNK	AaeL_AAEL005153, AAEL005153	uncharacterized protein CG13380
LOC5570776	29508519	0.188301	0	5.28969	0.3078	0	0.167452	L113S	AG	3	Detox	AaeL_AAEL008532, AAEL008532	acetylcholinesterase
LOC5567360	315240852	0.00983607	0.212374	5.28536	0.0200984	0.334043	0.207184	C8F	CA	3	DIV	AaeL_AAEL006029, AAEL006029, AAEL011590, DCTN2-p50, Dmn, dynactin	dynactin subunit 2|DCTN2_AEDAE|Dynactin 2 p50 subunit
LOC110679139	6620509	0.0714286	0.32931	5.28202	0.142786	0.442545	0.297521	K43R	TC	3	DIV	AaeL_AAEL008245, AAEL008245	low choriolytic enzyme-like
LOC5570581	224460466	0.261007	0.0334886	5.25006	0.379731	0.0640323	0.249515	T5I	CT	3	MET	AaeL_AAEL008393, AAEL008393	phosphatidylserine synthase 1
LOC5575802	160277733	0.631248	0.310953	5.24416	0.469918	0.428693	0.494933	T610A	TC	3	UNK	AaeL_AAEL012070, AAEL012070, AAEL012080	uncharacterized protein LOC5575802
LOC5564338	293064710	0.171922	0.471186	5.23048	0.303564	0.498344	0.454444	S68T	TA	3	DIV	AaeL_AAEL014210, AAEL014210	zinc finger protein OZF
LOC5564166	154077375	0.276377	0.618182	5.2242	0.423922	0.481454	0.497323	G225C	CAG	3	LIPID	AaeL_AAEL004126, AAEL004126, AAEL004135	fatty acid hydroxylase domain-containing protein 2
LOC5579652	267402897	0.208245	0.515584	5.21347	0.33099	0.499758	0.463229	S478T	GC	3	TRP	AaeL_AAEL003969, AAEL003969	ALK tyrosine kinase receptor
LOC5567266	139443446	0.167176	0.464394	5.21151	0.281107	0.49827	0.439536	T18A	AG	3	UNK	AaeL_AAEL005924, AAEL005924	uncharacterized protein LOC5567266
LOC5563609	105207788	0.0683043	0.32103	5.19514	0.126685	0.436224	0.343026	H454Y	CT	3	DIV	AaeL_AAEL000087, AAEL000087	CD109 antigen
LOC5564116	401732340	0.91461	0.651572	5.19424	0.157835	0.453764	0.349305	Q200K	TG	3	MET	AaeL_AAEL004095, AAEL004095	aldo-keto reductase
LOC5564297	12368234	0.111994	0.388378	5.19278	0.195689	0.482634	0.41252	E436D	TA	3	PROT	AaeL_AAEL000590, AAEL000590, DNR1	E3 ubiquitin-protein ligase MYLIP
LOC5575802	160277817	0.634483	0.315864	5.19134	0.47543	0.432418	0.493296	I582V	TC	3	UNK	AaeL_AAEL012070, AAEL012070, AAEL012080	uncharacterized protein LOC5575802
LOC5567362	315166158	0.0304481	0.252938	5.19086	0.0612883	0.381665	0.259267	E1138D	CG	3	RRTT	AaeL_AAEL006013, AAEL006013	probable histone-lysine N-methyltransferase CG1716
LOC5577224	183205314	0.715639	0.952652	5.17965	0.406678	0.0907029	0.297521	S209T	GC	3	DIV	AaeL_AAEL003147, AAEL003147	zinc finger protein 93
LOC5564757	368529951	0.450802	0.76155	5.16209	0.495267	0.359966	0.478199	S43G	GA	3	UNK		cytochrome P450 (CYP9J20v2)
LOC5573746	265329112	0.280398	0.594659	5.12584	0.400069	0.484349	0.484394	A424T	GA	3	UNK	AaeL_AAEL000260, AAEL000260	uncharacterized protein LOC5573746
LOC5575802	160277718	0.573881	0.261489	5.12498	0.495233	0.390786	0.47567	L615I	GT	3	UNK	AaeL_AAEL012070, AAEL012070, AAEL012080	uncharacterized protein LOC5575802
LOC5565742	322745198	0.508234	0.204992	5.11993	0.499866	0.327223	0.460464	F321Y	TA	3	UNK	AaeL_AAEL004948, AAEL004948	uncharacterized protein LOC5565742
LOC5572402	319651116	0.497396	0.196122	5.119	0.499987	0.31559	0.447109	S252P	AG	3	DIV	AaeL_AAEL009786, AAEL009786	zinc finger protein 853
LOC5571908	338115261	0.0671698	0.315972	5.10766	0.103349	0.435886	0.320697	D207E	AT	3	UNK	AaeL_AAEL009405, AAEL009391, AAEL009405	uncharacterized protein LOC5571908
LOC23687786	368589361	1	0.818452	5.10359	0	0.295619	0.209554	H210Q	GC	3	Redox	AaeL_AAEL017366, AAEL017366	probable cytochrome P450 9f2
LOC5564640	92967106	0.232691	0.0220395	5.10251	0.353299	0.0446694	0.205069	A518V	GA	3	RRTT		LOW QUALITY PROTEIN: SWI/SNF complex subunit SMARCC2
LOC5578028	79306341	0.510458	0.207378	5.10208	0.499777	0.333086	0.442189	W226*	CT	3	DIV	AaeL_AAEL003389, AAEL003389, ATT	attacin-B
LOC5570021	213030800	0.903488	0.637973	5.09924	0.173681	0.465112	0.350677	A11S	TG	3	RRTT	AaeL_AAEL000215, AAEL000215	ribonuclease P protein subunit p29
LOC5565726	218238646	0.0615485	0.30607	5.09446	0.1068	0.422888	0.307232	P304A	CG	3	CYT/STR	AaeL_AAEL004951, AAEL004951	pupal cuticle protein 36a
LOC5571908	338115727	0.0219298	0.23187	5.08605	0.0382996	0.35926	0.237283	A52E	GT	3	UNK	AaeL_AAEL009405, AAEL009391, AAEL009405	uncharacterized protein LOC5571908
LOC5567583	141796864	0.578413	0.26688	5.08527	0.489796	0.391111	0.479235	A43V	GA	3	RRTT	AaeL_AAEL006187, AAEL006187	eIF-2-alpha kinase activator GCN1
LOC5571908	338112017	0.0316901	0.2513	5.07726	0.0499671	0.391671	0.245494	E1267D	CG	3	UNK	AaeL_AAEL009405, AAEL009391, AAEL009405	uncharacterized protein LOC5571908
LOC5566847	120165621	0.0535345	0.290885	5.05635	0.095	0.399819	0.276692	L312F	CA	3	DIV	AaeL_AAEL000795, AAEL000795	polyubiquitin-C
LOC5572238	22697396	0.282508	0.593912	5.04179	0.411609	0.482165	0.498079	D601G	AG	3	SigT	AaeL_AAEL009668, AAEL009668	rab3 GTPase-activating protein regulatory subunit
LOC5571908	338112211	0.0195312	0.225029	5.03675	0.0416478	0.349335	0.216351	Q1203E	GC	3	UNK	AaeL_AAEL009405, AAEL009391, AAEL009405	uncharacterized protein LOC5571908
LOC5567362	315167530	0	0.178977	5.03304	0	0.294543	0.168439	V681A	AG	3	RRTT	AaeL_AAEL006013, AAEL006013	probable histone-lysine N-methyltransferase CG1716
LOC5577168	310744574	0.0159558	0.217105	5.03165	0.0336036	0.340894	0.175884	I67L	TG	3	LIPID	AaeL_AAEL013056, AAEL013056	lipase maturation factor 2
LOC110677856	36888085	0	0.178762	5.02715	0	0.294052	0.193865	W1651S	GC	3	UNK		uncharacterized protein LOC110677856
LOC5577233	270102799	0.624786	0.892729	5.0226	0.445348	0.181537	0.351349	R198Q	AG	3	DIV	AaeL_AAEL003139, AAEL003139, AAEL003148	retinol dehydrogenase 14
LOC5567210	334198970	0	0.178538	5.021	0	0.284888	0.140771	T453S	AT	3	DIV	AaeL_AAEL000869, AAEL000869	zinc finger protein sens
LOC5564338	293064659	0.118802	0.39117	5.00321	0.222725	0.478183	0.397493	V51I	GA	3	DIV	AaeL_AAEL014210, AAEL014210	zinc finger protein OZF
LOC5574031	318496059	0.516002	0.215451	4.99066	0.499598	0.340661	0.4523	A48T	CT	3	UNK	AaeL_AAEL010876, AAEL010876, AAEL012403	uncharacterized protein LOC5574031
LOC5577372	186525538	0.02	0.224123	4.98391	0.0481634	0.345679	0.19193	Y54C	TC	3	CYT/STR	AaeL_AAEL000419, AAEL000419	larval cuticle protein A2B
LOC5571908	338114806	0.0342466	0.252797	4.98115	0.0642377	0.383793	0.264189	N359I	TA	3	UNK	AaeL_AAEL009405, AAEL009391, AAEL009405	uncharacterized protein LOC5571908
LOC5575396	36344218	0.37348	0.629315	4.98021	0.525123	0.652127	0.62189	E195D	GAT	3	UNK	AaeL_AAEL011801, AAEL011801	uncharacterized protein LOC5575396
LOC5572401	319628125	0.258772	0.0374677	4.97625	0.373753	0.0691574	0.231446	F70S	TC	3	DIV	AaeL_AAEL014633, AAEL014633	inner centromere protein
LOC5565074	70177692	0.107246	0.373365	4.97384	0.191327	0.463272	0.376305	I593L	TG	3	MET	AaeL_AAEL014710, AAEL014710, AAEL017128	maltase 2
LOC110678733	177163922	0	0.176549	4.96653	0	0.284082	0.165289	E206K	CT	3	PROT	AaeL_AAEL002126, AAEL002126, CLIPA15	serine proteinase stubble|uncharacterized protein LOC110678733
LOC5572150	119506935	0.240741	0.0285714	4.95559	0.345679	0.0481634	0.21643	V11I	GA	3	DIV	AaeL_AAEL009559, AAEL009559	apolipoprotein D
LOC5565734	322619071	0.442857	0.158054	4.95097	0.486672	0.267272	0.405758	Q566R	TC	3	TRP	AaeL_AAEL004954, AAEL004954, AAEL004968	ATP-binding cassette sub-family A member 13
LOC5570155	107841165	0	0.175848	4.94737	0	0.277093	0.150456	M16V	TC	3	SigT	AaeL_AAEL008126, AAEL008126, GPRCIR	latrophilin Cirl
LOC5566394	34289582	0.260417	0.0389056	4.94689	0.373701	0.0744225	0.262188	N3S	AG	3	RRTT	AaeL_AAEL005356, AAEL005356	poly(A) polymerase beta
LOC5578507	307781018	0.519101	0.811937	4.94313	0.498866	0.288572	0.440802	N23S	GA	3	PROT	AaeL_AAEL013715, AAEL013715	trypsin 5G1-like
LOC5573746	265329106	0.304779	0.613819	4.93567	0.421634	0.477413	0.493058	S422P	TC	3	UNK	AaeL_AAEL000260, AAEL000260	uncharacterized protein LOC5573746
LOC5576699	42420063	0.259995	0.0389055	4.9353	0.401425	0.0748862	0.27596	P1073S	CT	3	RRTT	AaeL_AAEL012725, AAEL012725	chromatin assembly factor 1 subunit A-A
LOC5572402	319651115	0.807967	0.834101	4.93102	0.622001	0.530793	0.618653	C252F	GAC	3	DIV	AaeL_AAEL009786, AAEL009786	zinc finger protein 853
LOC5574030	318913426	0.103008	0.365311	4.92543	0.178137	0.46401	0.368961	I5T	AG	3	CSR	AaeL_AAEL010872, AAEL010872	general odorant-binding protein 45-like
LOC5565810	324179331	0.0128205	0.205653	4.90808	0.0266618	0.314745	0.202714	S238T	GC	3	DIV	AaeL_AAEL005002, AAEL005002	roundabout homolog 2
LOC5565742	322744608	0.428274	0.733287	4.90761	0.490008	0.388843	0.486111	E124D	CA	3	UNK	AaeL_AAEL004948, AAEL004948	uncharacterized protein LOC5565742
LOC5568047	15905050	0.702866	0.395445	4.90323	0.425448	0.475725	0.498238	L235V	GT	3	UNK	AaeL_AAEL006486, AAEL006486	uncharacterized protein LOC5568047
LOC5564658	94390683	0.202277	0.0114504	4.90109	0.320829	0.0218155	0.193822	I124V	TC	3	UNK	AaeL_AAEL004382, AAEL004382	uncharacterized protein LOC5564658|putative 41 kDa salivary secreted protein
LOC5571933	380979418	0.221065	0.02	4.89927	0.32	0.0181803	0.15879	T393S	AT	3	RRTT	AaeL_AAEL009416, AAEL009416	PHD finger protein 20-like protein 1
LOC5565738	322596000	0.0294118	0.240195	4.89436	0.0515103	0.367539	0.206504	T779K	CA	3	DIV	AaeL_AAEL004940, AAEL004940	zinc finger protein 729|Zinc finger protein 70
LOC5566051	347090436	0.572464	0.26794	4.89088	0.49107	0.389112	0.471897	S1354T	TA	3	CYT/STR	AaeL_AAEL005135, AAEL005135, AAEL005144	mucin-5AC
LOC5571908	338113997	0.0307263	0.242581	4.88852	0.0540123	0.36967	0.249335	D607E	AC	3	UNK	AaeL_AAEL009405, AAEL009391, AAEL009405	uncharacterized protein LOC5571908
LOC5575673	315502156	1	0.826454	4.88448	0	0.284954	0.158959	R616Q	TC	3	PROT	AaeL_AAEL002696, AAEL002696	glutamyl aminopeptidase
LOC5567648	25347019	0.388109	0.695258	4.88367	0.476166	0.421768	0.49302	Y1279H	GA	3	DIV	AaeL_AAEL006231, AAEL006231	GRIP and coiled-coil domain-containing protein 2
LOC5579115	342858167	0.742628	0.439751	4.87868	0.38443	0.494922	0.487392	N299K	CA	3	UNK	AaeL_AAEL003864, AAEL003864	uncharacterized protein LOC5579115
LOC5579921	368180752	0.155844	0.435656	4.83707	0.297521	0.49119	0.427356	D502E	CG	3	RRTT	AaeL_AAEL006792, AAEL006792	nuclear transcription factor Y subunit alpha
LOC5576096	129342291	0.110031	0.371991	4.82836	0.201084	0.471037	0.372427	L547S	AG	3	RRTT	AaeL_AAEL002782, AAEL002782	DNA repair protein XRCC1
LOC5576787	111949351	0.209589	0.0159574	4.82361	0.331968	0.0419388	0.203716	I201L	AC	3	UNK	AaeL_AAEL012763, AAEL012763	uncharacterized protein LOC5576787
LOC5576787	111949351	0.209589	0.0159574	4.82361	0.331968	0.0419388	0.203716	I201L	AC	3	UNK	AaeL_AAEL012763, AAEL012763	uncharacterized protein LOC5576787
LOC5576787	111949351	0.209589	0.0159574	4.82361	0.331968	0.0419388	0.203716	I201L	AC	3	UNK	AaeL_AAEL012763, AAEL012763	uncharacterized protein LOC5576787
LOC5563763	295351851	0.584824	0.858974	4.81955	0.48675	0.242275	0.408908	P52L	TC	3	MIT	AaeL_AAEL014252, AAEL014252	probable sulfite oxidase, mitochondrial
LOC5577375	186808760	0.258094	0.558456	4.80895	0.380415	0.493279	0.482803	K127Q	TG	3	UNK	AaeL_AAEL000455, AAEL000455	uncharacterized protein LOC5577375
LOC110678739	224165860	0.67877	0.92266	4.80128	0.435479	0.1599	0.280017	P184S	TC	3	UNK		uncharacterized protein LOC110678739
LOC5578295	195388501	0.408183	0.136806	4.78683	0.488588	0.230691	0.366805	K134N	CA	3	UNK	AaeL_AAEL013621, AAEL013621	uncharacterized protein LOC5578295
LOC5577806	285582686	0.026721	0.230721	4.78198	0.0517768	0.352201	0.229122	C111Y	CT	3	UNK	AaeL_AAEL013388, AAEL013388	uncharacterized protein LOC5577806
LOC110678839	375908860	0.238741	0.535371	4.77985	0.358792	0.497375	0.479154	S147G	AG	3	DIV	AaeL_AAEL002318, AAEL002318	zinc finger C4H2 domain-containing protein-like
LOC23687786	368589364	1	0.830479	4.77482	0	0.281528	0.19947	D211E	AC	3	Redox	AaeL_AAEL017366, AAEL017366	probable cytochrome P450 9f2
LOC5576661	24050278	0.294231	0.0615022	4.77428	0.414698	0.140362	0.31148	M112L	TA	3	UNK	AaeL_AAEL012687, AAEL012687	uncharacterized protein LOC5576661
LOC5570660	354397918	0.260227	0.0427885	4.74453	0.3697	0.0831758	0.228413	M233L	AT	3	DIV	AaeL_AAEL008483, AAEL008483	MOXD1 homolog 2
LOC23687786	368589380	0.96875	0.762985	4.70768	0.062435	0.35503	0.271527	N217H	CA	3	Redox	AaeL_AAEL017366, AAEL017366	probable cytochrome P450 9f2
LOC5577278	371132731	0.652083	0.350425	4.70134	0.452593	0.452422	0.499758	T211A	CT	3	RRTT	AaeL_AAEL013136, AAEL013136	chromodomain-helicase-DNA-binding protein Mi-2 homolog
LOC5572085	344945585	0.330822	0.0859407	4.69603	0.442798	0.156735	0.319181	F60I	TA	3	DIV	AaeL_AAEL009502, AAEL009502	zinc finger protein 234
LOC5579119	343009355	0.625485	0.324402	4.69588	0.476503	0.436281	0.497014	V150I	CT	3	IMM	AaeL_AAEL003840, AAEL003840, GALE11	galectin-8
LOC5578196	221872668	0.222857	0.0245902	4.68525	0.375	0.0565558	0.227516	Q342K	CA	3	DIV		failed axon connections
LOC5579119	343009652	0.0990613	0.350268	4.68175	0.166023	0.452612	0.35237	P51T	GT	3	IMM	AaeL_AAEL003840, AAEL003840, GALE11	galectin-8
LOC5565808	325415586	0.481922	0.197495	4.66336	0.498958	0.316479	0.440939	D359N	GA	3	DIV		testis-specific serine/threonine-protein kinase 3
LOC5565074	70177686	0.10563	0.359184	4.66015	0.189343	0.456417	0.366981	T595A	TC	3	MET	AaeL_AAEL014710, AAEL014710, AAEL017128	maltase 2
LOC5568041	16118368	1	0.834914	4.6544	0	0.26977	0.145429	I454V	CT	3	TRP	AaeL_AAEL006487, AAEL006487	sodium-coupled monocarboxylate transporter 1
LOC5565074	70177670	0.12404	0.385128	4.64673	0.216176	0.470868	0.387188	G600A	CG	3	MET	AaeL_AAEL014710, AAEL014710, AAEL017128	maltase 2
LOC23687786	368589376	0.969697	0.767248	4.64217	0.0570934	0.35503	0.270993	I215M	GC	3	Redox	AaeL_AAEL017366, AAEL017366	probable cytochrome P450 9f2
LOC5564116	401732334	0.0852662	0.32751	4.63608	0.156285	0.437045	0.330083	L202M	AT	3	MET	AaeL_AAEL004095, AAEL004095	aldo-keto reductase
LOC5572953	149037588	1	0.83578	4.63094	0	0.26707	0.135027	T14S	AT	3	DIV	AaeL_AAEL010173, AAEL010173	zinc finger protein 676
LOC5566047	345665881	0.0202703	0.211795	4.62875	0.0416478	0.328469	0.201821	A407T	GA	3	RRTT	AaeL_AAEL005147, AAEL005147	DNA-binding protein D-ETS-4
LOC5571091	132392070	0.0505376	0.269841	4.62728	0.113651	0.39474	0.278219	T375S	TA	3	DIV	AaeL_AAEL008817, AAEL008817	hexamerin-1.1
LOC5564116	401732336	0.0861828	0.328292	4.61917	0.158099	0.438496	0.333614	L201H	AT	3	MET	AaeL_AAEL004095, AAEL004095	aldo-keto reductase
LOC5575482	223526138	0.162998	0	4.59785	0.246172	0	0.12055	A14T	CT	3	RRTT	AaeL_AAEL011866, AAEL011866	DNA-directed RNA polymerase III subunit RPC8
LOC5571114	261691121	0.201748	0.0161943	4.59413	0.315196	0.0414322	0.188707	M653T	AG	3	UNK	AaeL_AAEL001519, AAEL001519	uncharacterized protein LOC5571114
LOC5577087	123463201	0.870265	0.608942	4.59401	0.214568	0.474506	0.381737	H1299N	TG	3	UNK		uncharacterized protein LOC5577087
LOC5572085	344946452	0.281036	0.0577409	4.59174	0.359092	0.101525	0.242056	T349S	AT	3	DIV	AaeL_AAEL009502, AAEL009502	zinc finger protein 234
LOC5575404	113468773	0.0799373	0.31717	4.58355	0.13875	0.434095	0.335258	N107T	TG	3	MET	AaeL_AAEL011808, AAEL011808	glucose dehydrogenase [FAD, quinone]
LOC5572957	149094548	0.272635	0.0535135	4.56223	0.396694	0.0920916	0.285699	I102F	TA	3	DIV	AaeL_AAEL010172, AAEL010172, LCK_AEDAE	leucokinins
LOC5571908	338112210	0.0258621	0.220779	4.55784	0.0512465	0.343579	0.21875	Q1203P	TG	3	UNK	AaeL_AAEL009405, AAEL009391, AAEL009405	uncharacterized protein LOC5571908
LOC5566416	315657661	1	0.838553	4.5559	0	0.254146	0.142422	S488P	CT	3	DIV	AaeL_AAEL015161, AAEL015161	vanin-like protein 2
LOC5579138	188024978	0.739625	0.953223	4.55287	0.384897	0.0902132	0.238676	F170L	AC	3	DIV	AaeL_AAEL014014, AAEL014014	ketimine reductase mu-crystallin
LOC5574192	374217282	0.00789474	0.181075	4.54784	0.0138242	0.290874	0.152422	P3600S	GA	3	PROT	AaeL_AAEL002306, AAEL002306	probable E3 ubiquitin-protein ligase HERC2
LOC5577374	186788786	0.398881	0.136711	4.54776	0.479098	0.235357	0.371836	Q514H	AC	3	RRTT	AaeL_AAEL000464, AAEL000464	trichohyalin
LOC5579179	84775334	0.0247525	0.217898	4.54093	0.0401438	0.333086	0.212146	K452E	TC	3	RRTT	AaeL_AAEL003868, AAEL003868	DNA repair protein complementing XP-C cells homolog
LOC5577138	278521317	0.26452	0.0494122	4.53792	0.359034	0.0913386	0.230324	V334A	TC	3	PROT	AaeL_AAEL003111, AAEL003111	carboxypeptidase N subunit 2
LOC5563893	293073999	0.0920897	0.334176	4.5354	0.18514	0.445067	0.350643	T10N	CA	3	DIV	AaeL_AAEL014211, AAEL014211	zinc finger protein 271
LOC5577344	184274007	0.816552	0.990909	4.53507	0.301783	0.019998	0.133453	P8I	AI	3	DIV	AaeL_AAEL000425, AAEL000425	LOW QUALITY PROTEIN: flap endonuclease GEN
LOC5566045	346347868	0.0178571	0.203052	4.53096	0.0256367	0.315814	0.195943	M249I	CT	3	DIV	AaeL_AAEL005145, AAEL005145	WW domain-binding protein 4
LOC5568447	369552943	0	0.160503	4.53041	0	0.236102	0.167429	I577T	AG	3	DIV	AaeL_AAEL006864, AAEL006864	uncharacterized protein LOC5568447|zinc finger protein 675
LOC5569665	152861353	0.219577	0.025974	4.519	0.323461	0.0515767	0.196933	I13V	TC	3	Redox	AaeL_AAEL007815, AAEL007815, CYP4D24	cytochrome P450 (CYP4D24)
LOC5566589	245460094	0.913971	0.676248	4.50614	0.151893	0.438638	0.324557	M1017I	AG	3	DIV	AaeL_AAEL000767, AAEL000767	probable phospholipid-transporting ATPase IA
LOC5569955	359610355	0.787828	0.977273	4.49867	0.34047	0.0446694	0.233938	F386S	GA	3	UNK	AaeL_AAEL008050, AAEL008050	uncharacterized protein LOC5569955
LOC5572993	226991897	0.0712424	0.299963	4.49698	0.132073	0.416827	0.33004	G103S	GA	3	RRTT	AaeL_AAEL001920, AAEL001920	protein msta
LOC5566895	362411719	0.755997	0.96103	4.49698	0.344436	0.0733625	0.213989	H118Q	GT	3	CSR	AaeL_AAEL000846, AAEL000846	general odorant-binding protein 45-like
LOC5570144	14213895	0.184611	0.458936	4.48258	0.299998	0.494784	0.432778	I678V	TC	3	UNK	AaeL_AAEL008117, AAEL008117	uncharacterized protein LOC5570144
LOC23687599	350829950	0	0.158345	4.47218	0	0.270181	0.132653	L199*	AC	3	MET	AaeL_AAEL017179, AAEL017179	farnesol dehydrogenase-like
LOC23687966	310753994	0.220675	0.502413	4.47164	0.337339	0.499982	0.468335	L2308M	GT	3	UNK	AaeL_AAEL013050, AAEL013050, AAEL013057, AAEL017519	uncharacterized protein LOC23687966
LOC5575301	121704806	0.221572	0.0279124	4.4674	0.348188	0.0540123	0.221962	P79R	GC	3	DIV	AAEL002581, AAEL002620	methionine-R-sulfoxide reductase B1
LOC5575183	313742182	0.040978	0.246144	4.45431	0.0835507	0.369583	0.242028	G299V	GT	3	DIV	AaeL_AAEL010443, AAEL010443	membrane-associated guanylate kinase, WW and PDZ domain-containing protein 1
LOC5567364	315049956	0	0.157567	4.4512	0	0.269892	0.156862	S190N	GA	3	RRTT	AaeL_AAEL006015, AAEL006015, AAEL006021	RNA polymerase II elongation factor Ell
LOC23687801	14766361	0.395726	0.137209	4.44925	0.48	0.235191	0.38875	S102T	TA	3	CYT/STR	AaeL_AAEL017381, AAEL017381	glycine-rich cell wall structural protein 1.0
LOC5567362	315166076	0.0643332	0.286491	4.44124	0.122692	0.412351	0.319013	S1166T	AT	3	RRTT	AaeL_AAEL006013, AAEL006013	probable histone-lysine N-methyltransferase CG1716
LOC5564658	94390681	0.182924	0.0103448	4.44083	0.298632	0.0194156	0.175323	I124M	GC	3	UNK	AaeL_AAEL004382, AAEL004382	uncharacterized protein LOC5564658|putative 41 kDa salivary secreted protein
LOC5570880	172517126	0.439783	0.170813	4.43998	0.493049	0.293075	0.411071	R247W	GA	3	DIV	AaeL_AAEL008653, AAEL008653	ELMO domain-containing protein 2
LOC5573264	372236144	0.609091	0.317897	4.43873	0.473373	0.440331	0.492475	R99K	GA	3	DIV	AaeL_AAEL010365, AAEL010365	GRIP and coiled-coil domain-containing protein 2
LOC5572990	227074942	0.391346	0.134363	4.43687	0.47805	0.232886	0.372409	Y1075H	TC	3	UNK	AaeL_AAEL001939, AAEL001939	uncharacterized protein LOC5572990
LOC5578300	195196736	0.294776	0.0695027	4.43505	0.413862	0.127239	0.311712	T182I	GA	3	DIV	AaeL_AAEL013612, AAEL013612	neurogenic locus notch homolog protein 3|slit homolog 1 protein
LOC5578296	195446966	0.797214	0.520591	4.43273	0.326101	0.499417	0.472146	P1054Q	TG	3	DIV	AaeL_AAEL006926, AAEL006926, AAEL013618	regulating synaptic membrane exocytosis protein 1|regulating synaptic membrane exocytosis protein 2
LOC5580268	310446551	0.474946	0.199393	4.42448	0.497041	0.32107	0.426191	S409P	TC	3	LIPID		sphingolipid delta(4)-desaturase DES1
LOC5571199	337602481	0.131181	0.386454	4.42388	0.227337	0.472631	0.399726	P231L	CT	3	DIV	AaeL_AAEL008896, AAEL008896, AAEL008897	zinc finger protein 350
LOC5573341	67636805	0.564269	0.252585	4.41692	0.64758	0.401142	0.527781	D182N	CAT	3	RRTT	AaeL_AAEL010440, AAEL010440	nucleolin
LOC5576266	111410402	0.675879	0.385466	4.41175	0.438133	0.476286	0.498773	F93L	CA	3	PROT	AaeL_AAEL012419, AAEL012419	26S proteasome non-ATPase regulatory subunit 11
LOC5573470	310242029	0.528067	0.244799	4.40931	0.499962	0.359486	0.452071	D400N	CT	3	TRP	AaeL_AAEL010511, AAEL010511	zinc transporter 10
LOC5566741	159513705	0.450037	0.179918	4.40635	0.49754	0.292103	0.438822	I761M	AG	3	UNK	AaeL_AAEL005595, AAEL005595	uncharacterized protein LOC5566741
LOC5572094	344776038	0.659664	0.36915	4.40305	0.450936	0.469704	0.499939	F71Y	TA	3	DIV	AaeL_AAEL009505, AAEL009505	kin of IRRE-like protein 1
LOC5567363	315142610	0	0.155709	4.40116	0	0.263491	0.15795	E167K	GA	3	LIPID	AaeL_AAEL006027, AAEL006027	lipase member H-A|phospholipase A1 4
LOC5573579	178233562	0.481833	0.205817	4.40087	0.499689	0.333378	0.446097	M230V	TC	3	UNK	AaeL_AAEL002094, AAEL002094	uncharacterized protein LOC5573579
LOC23687786	368589382	0.983333	0.804771	4.38857	0.0302959	0.314099	0.230591	Q217H	TA	3	Redox	AaeL_AAEL017366, AAEL017366	probable cytochrome P450 9f2
LOC5567648	25347012	0.428021	0.715051	4.38653	0.491252	0.404239	0.482982	P1281L	AG	3	DIV	AaeL_AAEL006231, AAEL006231	GRIP and coiled-coil domain-containing protein 2
LOC5563959	166338203	0.960129	0.758738	4.37849	0.0739645	0.352345	0.254288	K517T	GT	3	MET	AaeL_AAEL004028, AAEL004028	glucose dehydrogenase [FAD, quinone]
LOC5576096	129342099	0.284222	0.570763	4.37563	0.420924	0.48631	0.494367	E611A	TG	3	RRTT	AaeL_AAEL002782, AAEL002782	DNA repair protein XRCC1
LOC5575325	256632147	0.154729	0	4.37482	0.270344	0	0.163713	V282A	TC	3	PROT	AaeL_AAEL002580, AAEL002580	transmembrane protease serine 2
LOC5563760	295111496	0.0511509	0.261461	4.37471	0.0991432	0.395585	0.304688	N112S	TC	3	DIV	AaeL_AAEL014253, AAEL014107, AAEL014253	protein-glutamate O-methyltransferase
LOC5570155	107841177	0	0.154616	4.37178	0	0.253899	0.137256	A12T	CT	3	SigT	AaeL_AAEL008126, AAEL008126, GPRCIR	latrophilin Cirl
LOC5576787	111948703	0.60619	0.317713	4.36806	0.48	0.413902	0.498764	M5L	AT	3	UNK	AaeL_AAEL012763, AAEL012763	uncharacterized protein LOC5576787
LOC5576787	111948703	0.60619	0.317713	4.36806	0.48	0.413902	0.498764	M5L	AT	3	UNK	AaeL_AAEL012763, AAEL012763	uncharacterized protein LOC5576787
LOC5576787	111948703	0.60619	0.317713	4.36806	0.48	0.413902	0.498764	M5L	AT	3	UNK	AaeL_AAEL012763, AAEL012763	uncharacterized protein LOC5576787
LOC5567206	334515295	0.495536	0.218506	4.36237	0.49609	0.340599	0.446689	L341*	AT	3	Detox	AaeL_AAEL000862, AAEL000862	Carboxy/choline esterase (CCEglt2G)
LOC5564355	117524781	0.0263158	0.214105	4.35233	0.0459516	0.349806	0.278536	L527S	AG	3	PROT	AaeL_AAEL004226, AAEL004226	glutamyl aminopeptidase
LOC5575186	112638606	0.196429	0.0178571	4.35108	0.309052	0.0333238	0.21366	A10V	GA	3	Redox	AaeL_AAEL000357, AAEL000357, CYP325S3	cytochrome P450 (CYP325S3)
LOC5574949	313326540	0.0674172	0.287949	4.34563	0.133453	0.414578	0.297139	V143I	CT	3	PROT	AaeL_AAEL011555, AAEL011555	seminal metalloprotease 1
LOC5569955	359610275	0.522927	0.242574	4.34369	0.495758	0.368828	0.475465	D413Y	CA	3	UNK	AaeL_AAEL008050, AAEL008050	uncharacterized protein LOC5569955
LOC5566048	346852996	0.0278228	0.240772	4.33962	0.0572751	0.36649	0.24354	Q653H	GAT	3	UNK	AaeL_AAEL005152, AAEL005152	uncharacterized protein LOC5566048
LOC5565719	322787962	0.144187	0.400457	4.32911	0.264823	0.482252	0.39151	A61T	GA	3	MIT	AaeL_AAEL004943, AAEL004943	mitochondrial genome maintenance exonuclease 1
LOC5572083	345021094	0.282756	0.0646939	4.32738	0.403277	0.117025	0.255619	L1364F	GA	3	DIV	AaeL_AAEL009495, AAEL009495	DENN domain-containing protein 5A|DENN domain-containing protein 5B
LOC5568368	264347958	0.152834	0	4.3239	0.250149	0	0.160273	T158I	GA	3	UNK	AaeL_AAEL000756, AAEL000756	uncharacterized protein LOC5568368
LOC23687786	368589377	0.96875	0.777193	4.32321	0.0587695	0.343729	0.262557	H216Y	TC	3	Redox	AaeL_AAEL017366, AAEL017366	probable cytochrome P450 9f2
LOC5569835	61540083	0.0900144	0.303497	4.32246	0.161834	0.473265	0.340939	I487N	TAC	3	DIV	AaeL_AAEL007932, AAEL007932	proline-rich extensin-like protein EPR1
LOC5579347	238961050	0.203526	0.0218978	4.31132	0.33358	0.0403869	0.196903	T7P	TG	3	SigT	AaeL_AAEL015552, AAEL015552	eclosion hormone
LOC23687987	29293711	0.137016	0.3899	4.30788	0.237513	0.469585	0.398172	S244N	GA	3	PROT	AaeL_AAEL017567, AAEL017567	endothelin-converting enzyme 2|neprilysin-11
LOC5568448	369672116	0.436989	0.172774	4.30603	0.489796	0.285699	0.409136	P775S	CT	3	DIV	AaeL_AAEL006865, AAEL006865	target of rapamycin complex 1 subunit mip1
LOC5579188	85297036	0.61086	0.863327	4.30048	0.47428	0.242107	0.380966	T638A	GA	3	RRTT	AaeL_AAEL003875, AAEL003875	transcription factor Sp4
LOC5572221	269339852	0.0188172	0.196592	4.29974	0.0367687	0.315157	0.195159	A1370E	CA	3	UNK	AaeL_AAEL009662, AAEL009662	uncharacterized protein LOC5572221
LOC5572401	319628458	0.206958	0.0238721	4.29377	0.325413	0.0480349	0.195789	V181A	TC	3	DIV	AaeL_AAEL014633, AAEL014633	inner centromere protein
LOC5579926	368428360	0.233032	0.0372633	4.2888	0.357778	0.0753556	0.218063	T4I	CT	3	Redox	AaeL_AAEL006795, AAEL006795, CYP9J15	cytochrome P450 (CYP9J15)
LOC5578125	348278954	0	0.151515	4.28851	0	0.252687	0.175379	Q82P	TG	3	TRP	AaeL_AAEL003416, AAEL003416	sorting nexin lst-4
LOC5576334	97465436	0.56153	0.278923	4.28784	0.490581	0.402271	0.489899	V726I	GA	3	DIV	AaeL_AAEL000403, AAEL000403	dynein assembly factor 5, axonemal
LOC5579293	92864694	0.703554	0.419549	4.28542	0.417698	0.489796	0.493827	V468I	AG	3	UNK	AaeL_AAEL004381, AAEL004363, AAEL004381	uncharacterized protein LOC5579293
LOC5564347	117328822	0.511364	0.234668	4.28262	0.499114	0.359092	0.460955	S4T	CG	3	RRTT	AaeL_AAEL004200, AAEL004200	DNA helicase MCM8
LOC5570565	224813974	0.161039	0.420831	4.28046	0.267452	0.487883	0.427547	G428V	GT	3	TRP		ATP-binding cassette sub-family A member 3
LOC5573746	265329103	0.338838	0.624473	4.27613	0.443711	0.471818	0.498087	T421P	AC	3	UNK	AaeL_AAEL000260, AAEL000260	uncharacterized protein LOC5573746
LOC5579115	342858383	0.141558	0.394599	4.27086	0.250046	0.477748	0.396235	K227N	CA	3	UNK	AaeL_AAEL003864, AAEL003864	uncharacterized protein LOC5579115
LOC5572238	22698236	0.550621	0.816167	4.26601	0.493901	0.302866	0.419476	Y881C	GA	3	SigT	AaeL_AAEL009668, AAEL009668	rab3 GTPase-activating protein regulatory subunit
LOC5568975	389423831	0.0155039	0.18811	4.26492	0.0347717	0.307147	0.20124	N561D	TC	3	RRTT	AaeL_AAEL007256, AAEL007256	ATP-dependent DNA helicase Q1
LOC5575089	281719651	0.257502	0.0512983	4.26332	0.384691	0.105418	0.255183	Q142R	TC	3	DIV	AaeL_AAEL011634, AAEL011634	fibrinogen-like protein A
LOC5566062	346663169	0.0183862	0.194294	4.26265	0.0360239	0.313666	0.193914	V381A	AG	3	MET	AaeL_AAEL005138, AAEL005138	UDP-glucuronosyltransferase 2B15
LOC5570053	216062671	0.361742	0.11848	4.24795	0.463406	0.209675	0.357339	P121L	GA	3	UNK	AaeL_AAEL000204, AAEL000204	uncharacterized protein LOC5570053
LOC23687786	368589375	0.967742	0.778982	4.223	0.0605469	0.342653	0.262061	K215M	TA	3	Redox	AaeL_AAEL017366, AAEL017366	probable cytochrome P450 9f2
LOC5563925	287473657	0.0699187	0.287202	4.21986	0.128692	0.408719	0.293262	F522C	TG	3	TRP	AaeL_AAEL014228, AAEL014228	pickpocket protein 28
LOC5571908	338106072	0.0267857	0.210098	4.2193	0.0515398	0.334688	0.234084	A1310T	CI	3	UNK	AaeL_AAEL009405, AAEL009391, AAEL009405	uncharacterized protein LOC5571908
LOC5564277	44695095	0.0771631	0.298782	4.21862	0.148798	0.420586	0.307036	T306M	GA	3	UNK	AaeL_AAEL014376, AAEL014376	uncharacterized protein LOC5564277
LOC5572156	119585084	0.151925	0.406349	4.21777	0.224766	0.483132	0.377242	L210F	CT	3	DIV	AaeL_AAEL009561, AAEL009561	lazarillo protein
LOC5574232	287526419	0.182467	0.445198	4.20462	0.306056	0.492035	0.425078	K435N	TG	3	TRP	AaeL_AAEL011005, AAEL011005	pickpocket protein 28
LOC5567648	25347022	0.416785	0.697859	4.20082	0.487444	0.419315	0.487851	V1278I	TC	3	DIV	AaeL_AAEL006231, AAEL006231	GRIP and coiled-coil domain-containing protein 2
LOC5580241	316656004	1	0.851794	4.19986	0	0.256968	0.16281	V1583M	AG	3	DIV	AaeL_AAEL012325, AAEL012325	proteasome-associated protein ECM29 homolog
LOC5576159	201191087	0.537395	0.260724	4.18909	0.497375	0.387577	0.486281	L326V	GC	3	PROT	AaeL_AAEL012351, AAEL012351	putative serine protease F56F10.1
LOC5578511	117605838	0.212418	0.0285714	4.1861	0.335644	0.0579194	0.193083	T181N	CA	3	UNK	AaeL_AAEL013720, AAEL013720	uncharacterized protein LOC5578511
LOC110679379	295080571	0.0590087	0.267788	4.18529	0.110727	0.393491	0.248107	R15K	CT	3	DIV		protein FAM192A
LOC5565074	70177671	0.119318	0.360431	4.18499	0.208795	0.456747	0.367115	G600C	CA	3	MET	AaeL_AAEL014710, AAEL014710, AAEL017128	maltase 2
LOC5577747	340159116	0.148397	0.400318	4.1843	0.252401	0.480838	0.398869	Q625P	AC	3	RRTT	AaeL_AAEL003293, AAEL003293	nucleolar GTP-binding protein 2
LOC5573971	51991869	0.147561	0	4.1826	0.265573	0	0.15314	E416Q	CG	3	DIV	AaeL_AAEL010812, AAEL010812	zinc finger protein 26|zinc finger protein 420
LOC5567358	315542870	0.983541	0.812913	4.18087	0.0301248	0.301946	0.186542	S466L	AG	3	DIV	AaeL_AAEL006023, AAEL006023	vanin-like protein 1
LOC5578434	164035566	0.531545	0.797855	4.17778	0.497938	0.326428	0.422162	I340V	GA	3	UNK	AaeL_AAEL000505, AAEL000505	uncharacterized protein LOC5578434
LOC23687786	368589352	1	0.852639	4.17724	0	0.248375	0.168533	L207F	CG	3	Redox	AaeL_AAEL017366, AAEL017366	probable cytochrome P450 9f2
LOC5579293	92854148	0.597973	0.849966	4.17261	0.480816	0.257857	0.407491	A304T	AG	3	UNK	AaeL_AAEL004381, AAEL004363, AAEL004381	uncharacterized protein LOC5579293
LOC110679657	398188582	0.364391	0.646061	4.16833	0.464806	0.468163	0.49948	A188D	GT	3	MET		chitotriosidase-1-like
LOC23687612	345362677	0	0.146915	4.16533	0	0.226403	0.112856	E119K	GA	3	DIV		arylsulfatase B
LOC5567536	69366252	0.143154	0.392365	4.16117	0.255958	0.474289	0.388433	P677S	GA	3	TRP	AaeL_AAEL006125, AAEL006125	golgin subfamily A member 4
LOC5570565	224819794	0.524646	0.250608	4.15663	0.498569	0.380119	0.470712	S2368F	CT	3	TRP		ATP-binding cassette sub-family A member 3
LOC5579119	343009647	0.108466	0.343628	4.15354	0.184577	0.448905	0.354938	M52I	CA	3	IMM	AaeL_AAEL003840, AAEL003840, GALE11	galectin-8
LOC23687786	368589374	0.964286	0.775	4.15302	0.0614764	0.345679	0.26707	L215M	AT	3	Redox	AaeL_AAEL017366, AAEL017366	probable cytochrome P450 9f2
LOC5570072	47908889	0.754602	0.967215	4.15263	0.365801	0.0704136	0.224966	E532D	CAG	3	DIV	AaeL_AAEL001340, AAEL001340	coiled-coil domain-containing protein 39
LOC5578337	264031007	0.14596	0	4.13981	0.253508	0	0.123218	T245A	AG	3	UNK	AaeL_AAEL003526, AAEL003526	uncharacterized protein LOC5578337
LOC5572703	319320007	0.145948	0	4.13949	0.234895	0	0.113178	Q338*	CT	3	UNK	AaeL_AAEL009977, AAEL009977	uncharacterized protein LOC5572703
LOC5565483	274678412	0.388424	0.667863	4.12185	0.480994	0.442834	0.489608	I571F	TA	3	TRP	AaeL_AAEL004821, AAEL004821	sodium/potassium/calcium exchanger 4
LOC5578337	264031004	0.145245	0	4.12071	0.251545	0	0.12473	S244T	TA	3	UNK	AaeL_AAEL003526, AAEL003526	uncharacterized protein LOC5578337
LOC5570321	6770171	0.00970874	0.169467	4.11711	0.0225959	0.279973	0.172744	L5F	GC	3	DIV	AaeL_AAEL008252, AAEL008252	putative polypeptide N-acetylgalactosaminyltransferase 9
LOC5576620	283987347	0	0.144992	4.11396	0	0.248274	0.120398	T176I	GA	3	UNK		uncharacterized protein LOC5576620
LOC5566045	346348308	0.268075	0.0609377	4.10844	0.370202	0.115104	0.266288	A103T	CT	3	DIV	AaeL_AAEL005145, AAEL005145	WW domain-binding protein 4
LOC5566870	363611114	0.00819672	0.165364	4.10297	0.020406	0.29162	0.155927	A141T	CT	3	DIV	AaeL_AAEL000836, AAEL000836	spermatogenesis-associated protein 5-like protein 1
LOC110677856	36888051	0.148308	0.396901	4.10253	0.267357	0.48321	0.41859	K1640E	AG	3	UNK		uncharacterized protein LOC110677856
LOC5572681	77705395	0.387008	0.141259	4.09173	0.471847	0.242015	0.375	E2420Q	GC	3	TRP	AaeL_AAEL009955, AAEL009955, apoLp2	apolipophorins|apolipophorin II
LOC5578644	23512637	0.17696	0.0134228	4.08941	0.289395	0.027869	0.175884	N108I	TA	3	UNK	AaeL_AAEL013791, AAEL013791, AAEL013794	uncharacterized protein LOC5578644
LOC5564875	109775151	0.486855	0.22045	4.08909	0.499675	0.345995	0.449072	S457Y	GT	3	DIV	AaeL_AAEL004462, AAEL004462, AAEL004468	microtubule-associated protein futsch
LOC5579293	92889696	0.222368	0.489042	4.087	0.349636	0.499736	0.46281	C1550Y	GA	3	UNK	AaeL_AAEL004381, AAEL004363, AAEL004381	uncharacterized protein LOC5579293
LOC5576651	23977601	0.588821	0.311776	4.08444	0.483471	0.43599	0.496237	P33L	CT	3	UNK	AaeL_AAEL012688, AAEL012688	uncharacterized protein LOC5576651
LOC5570368	250345424	0.170294	0.0106383	4.08106	0.285123	0.0243865	0.147835	D671V	TA	3	UNK		uncharacterized protein LOC5570368
LOC5575673	315503720	0.982034	0.813461	4.07851	0.0354315	0.300684	0.199644	T113A	CT	3	PROT	AaeL_AAEL002696, AAEL002696	glutamyl aminopeptidase
LOC5570981	95332833	0.614284	0.336932	4.06549	0.473534	0.445204	0.495948	M255I	GT	3	PROT	AaeL_AAEL008708, AAEL008708	putative serine protease K12H4.7
LOC110679588	38329925	0.856943	1	4.06233	0.242015	0	0.141513	S599F	AG	3	UNK	AaeL_AAEL011125, AAEL011125	uncharacterized protein LOC110679588
LOC5576096	129342100	0.291033	0.565721	4.06212	0.42626	0.486722	0.494282	E611Q	CG	3	RRTT	AaeL_AAEL002782, AAEL002782	DNA repair protein XRCC1
LOC5575083	281601919	0	0.142857	4.057	0	0.231111	0.104548	N874S	AG	3	DIV		NTF2-related export protein
LOC5572847	11216355	0.142833	0	4.05637	0.242085	0	0.136156	L184M	GT	3	TRP	AaeL_AAEL010060, AAEL010060	signal recognition particle subunit SRP68
LOC5567551	68088507	0.262956	0.534441	4.05406	0.389273	0.497963	0.481501	R1260K	GA	3	DIV	AaeL_AAEL006126, AAEL006126, Vg-C	vitellogenin-A1-like|vitellogenin-C
LOC5566043	346102695	0.0480769	0.243764	4.05207	0.0973044	0.369624	0.237102	D189N	CT	3	UNK	AaeL_AAEL005132, AAEL005132	uncharacterized protein LOC5566043
LOC5577281	371189007	0.356102	0.120041	4.0514	0.453191	0.212834	0.369336	I521V	TC	3	RRTT	AaeL_AAEL013134, AAEL013134	DNA-directed RNA polymerase I subunit RPA1
LOC5574817	338179938	0.369345	0.646115	4.04307	0.470012	0.463391	0.499985	K19N	TA	3	RRTT	AaeL_AAEL002461, AAEL002461	RNA-binding motif protein, X-linked 2
LOC5571975	321534306	0.779347	0.51479	4.04305	0.342169	0.499712	0.467406	S26A	GT	3	UNK	AaeL_AAEL009454, AAEL009454	uncharacterized protein LOC5571975
LOC5575673	315502141	1	0.857683	4.04261	0	0.234158	0.124444	Q621R	CT	3	PROT	AaeL_AAEL002696, AAEL002696	glutamyl aminopeptidase
LOC5569008	195910453	0.015625	0.18006	4.04126	0.0360703	0.30125	0.203227	V333I	CT	3	DIV	AaeL_AAEL007299, AAEL007299	cadherin-99C|protocadherin Fat 4
LOC5573475	309785841	0	0.141998	4.03411	0	0.234788	0.141734	N661S	TC	3	DIV	AaeL_AAEL010510, AAEL005304, AAEL010510	patronin
LOC5577168	310744594	0.0425969	0.233108	4.03046	0.095	0.358676	0.215916	I60T	AG	3	LIPID	AaeL_AAEL013056, AAEL013056	lipase maturation factor 2
LOC5564744	313968111	0.640302	0.892045	4.02552	0.467659	0.189343	0.373138	M619T	GAT	3	DIV	AaeL_AAEL010449, AAEL010449, AAEL014598	huntingtin-interacting protein 1
LOC23687786	368589351	1	0.858643	4.01704	0	0.239546	0.161167	S207F	TC	3	Redox	AaeL_AAEL017366, AAEL017366	probable cytochrome P450 9f2
LOC5577168	310744546	0.0145886	0.176667	4.0117	0.0307617	0.297521	0.148476	F76S	AG	3	LIPID	AaeL_AAEL013056, AAEL013056	lipase maturation factor 2
LOC5575017	106902378	0.355163	0.120621	4.0079	0.458358	0.19996	0.334926	R1730K	CT	3	DIV	AaeL_AAEL011566, AAEL011566	hemicentin-1
LOC5577322	183490244	0.217714	0.0348485	4.00394	0.340143	0.0680969	0.204853	V141A	AG	3	MET	AaeL_AAEL000444, AAEL000444	UDP-glucose:glycoprotein glucosyltransferase
LOC5577221	182088087	0.0330087	0.214184	4.00343	0.0634238	0.332739	0.240894	Q971E	GC	3	DIV	AaeL_AAEL003129, AAEL003129	neuroligin-4, X-linked
LOC5564092	312006582	0.178431	0.431808	4.00075	0.303453	0.490528	0.427913	E97D	TA	3	TRP	AaeL_AAEL014313, AAEL014313	dynein heavy chain 12, axonemal
LOC5565734	322615253	0.626741	0.351705	3.99984	0.472188	0.4488	0.499423	I1604M	TC	3	TRP	AaeL_AAEL004954, AAEL004954, AAEL004968	ATP-binding cassette sub-family A member 13
LOC5578196	221874220	0	0.1407	3.99956	0	0.232302	0.140214	R859K	GA	3	DIV		failed axon connections
LOC5566043	346102658	0.140569	0	3.99606	0.251545	0	0.16019	E201G	TC	3	UNK	AaeL_AAEL005132, AAEL005132	uncharacterized protein LOC5566043
LOC5563994	295141319	0.694048	0.912482	3.99073	0.429688	0.158099	0.293889	E108Q	CG	3	UNK	AaeL_AAEL014257, AAEL014257	uncharacterized protein LOC5563994
LOC5567511	259719531	0.789091	0.968354	3.98632	0.342477	0.0515103	0.201038	S1453C	AT	3	UNK	AaeL_AAEL006112, AAEL006112	uncharacterized protein LOC5567511
LOC5578196	221874219	0	0.14	3.98092	0	0.225329	0.132653	R859W	AT	3	DIV		failed axon connections
LOC5564092	312006515	0.286727	0.0755074	3.97782	0.407335	0.136829	0.295235	V120L	CG	3	TRP	AaeL_AAEL014313, AAEL014313	dynein heavy chain 12, axonemal
LOC5565212	247491793	0.210258	0.0214382	3.97378	0.353172	0.0397441	0.221232	M465V	ACG	3	PROT	AaeL_AAEL004678, AAEL004678	inactive rhomboid protein 1
LOC5575183	313743779	0.27961	0.549559	3.97145	0.4017	0.495633	0.484913	Q831D	AI	3	DIV	AaeL_AAEL010443, AAEL010443	membrane-associated guanylate kinase, WW and PDZ domain-containing protein 1
LOC5572238	22697336	0.596034	0.842174	3.9678	0.480609	0.266078	0.39161	G581D	AG	3	SigT	AaeL_AAEL009668, AAEL009668	rab3 GTPase-activating protein regulatory subunit
LOC5572945	148606012	0.300687	0.0847193	3.96644	0.415522	0.163616	0.304917	T283M	CT	3	DIV	AaeL_AAEL010162, AAEL010162	tetratricopeptide repeat protein 39C
LOC5572473	203048294	0.51317	0.79397	3.96636	0.499766	0.34779	0.460692	R447K	AGT	3	DIV	AaeL_AAEL009823, AAEL009823	WD repeat and FYVE domain-containing protein 3
LOC5566870	363611129	0.00869565	0.161337	3.96306	0.0196059	0.285932	0.15125	E136K	CT	3	DIV	AaeL_AAEL000836, AAEL000836	spermatogenesis-associated protein 5-like protein 1
LOC5575279	290807559	0	0.139281	3.96179	0	0.238413	0.136166	T556A	TC	3	UNK	AaeL_AAEL011734, AAEL011734, TOLL9B	uncharacterized protein LOC5575279
LOC5571619	390878932	0.139257	0	3.96116	0.249947	0	0.148737	I12T	AG	3	MET	AaeL_AAEL009203, AAEL009203	glucose dehydrogenase [FAD, quinone]
LOC110678992	380057146	0.0934554	0.313725	3.95978	0.146133	0.428501	0.310071	D326N	GA	3	UNK		uncharacterized protein LOC110678992
LOC5574232	287527756	0	0.138918	3.95214	0	0.219774	0.113866	G27A	CG	3	TRP	AaeL_AAEL011005, AAEL011005	pickpocket protein 28
LOC5564429	149550093	0	0.138861	3.95062	0	0.239855	0.132911	Q28K	GT	3	UNK		uncharacterized protein LOC5564429
LOC5563637	103558874	0.215565	0.0350564	3.93716	0.337436	0.0638837	0.220397	D215N	CT	3	IMM	AaeL_AAEL000057, AAEL000057, TOLL5B	protein toll|toll-related protein Toll1x
LOC5574030	318912673	0.861737	1	3.93472	0.235537	0	0.119511	A256V	AG	3	CSR	AaeL_AAEL010872, AAEL010872	general odorant-binding protein 45-like
LOC5579527	197289343	0.3189	0.0978469	3.92516	0.428964	0.176635	0.337508	E591D	TA	3	UNK	AaeL_AAEL014226, AAEL014226	uncharacterized protein LOC5579527
LOC5566586	245646575	0.295599	0.082528	3.92377	0.418958	0.159783	0.289013	P760T	CA	3	PROT	AaeL_AAEL000763, AAEL000763	E3 ubiquitin-protein ligase SH3RF1
LOC5575020	107245893	0.0188106	0.182255	3.91588	0.0378806	0.297043	0.183189	N907K	CG	3	CYT/STR	AAEL011565, AAEL011577	ankyrin-2
LOC5564744	313968144	0.658976	0.886677	3.91463	0.445094	0.197531	0.360269	L608Q	TA	3	DIV	AaeL_AAEL010449, AAEL010449, AAEL014598	huntingtin-interacting protein 1
LOC5578337	264031112	0.224324	0.0402213	3.91447	0.351434	0.0738509	0.216267	A280T	GA	3	UNK	AaeL_AAEL003526, AAEL003526	uncharacterized protein LOC5578337
LOC5564347	117328194	0.460005	0.204341	3.90697	0.496114	0.326857	0.430858	G194A	CG	3	RRTT	AaeL_AAEL004200, AAEL004200	DNA helicase MCM8
LOC5567369	33298206	0.924356	0.715909	3.90577	0.1352	0.414243	0.301065	G176V	AC	3	MIT	AaeL_AAEL006026, AAEL006026	leucine-rich PPR motif-containing protein, mitochondrial
LOC23687599	350829945	0	0.13697	3.90038	0	0.23858	0.123174	A201T	CT	3	MET	AaeL_AAEL017179, AAEL017179	farnesol dehydrogenase-like
LOC5580241	316642024	1	0.863182	3.89636	0	0.236885	0.122598	S844T	CG	3	DIV	AaeL_AAEL012325, AAEL012325	proteasome-associated protein ECM29 homolog
LOC23687740	347295681	0.638038	0.367394	3.88796	0.454124	0.470306	0.497527	V95L	CG	3	MET	AaeL_AAEL017320, AAEL017320, FOHSDR-2	farnesol dehydrogenase-like|NADP+-dependent farnesol dehydrogenase 2
LOC5572995	226852169	0.588578	0.319128	3.88691	0.4876	0.430646	0.48931	M351L	TG	3	RRTT	AaeL_AAEL001936, AAEL001936	protein msta
LOC5566870	363611134	0.00869565	0.158333	3.88272	0.019137	0.280547	0.14555	I134T	AG	3	DIV	AaeL_AAEL000836, AAEL000836	spermatogenesis-associated protein 5-like protein 1
LOC5570049	215984313	0.160068	0.00943396	3.88247	0.27258	0.0186899	0.144043	I416T	TC	3	DIV	AaeL_AAEL000196, AAEL000196	alkaline phosphatase, tissue-nonspecific isozyme
LOC5565112	224999548	0.229628	0.488973	3.87845	0.358289	0.499671	0.465045	T418A	AG	3	DIV	AaeL_AAEL004593, AAEL004593	zinc finger protein 426
LOC5566416	315657632	1	0.838752	3.87126	0	0.263803	0.151006	T478M	TAC	3	DIV	AaeL_AAEL015161, AAEL015161	vanin-like protein 2
LOC5576783	111737982	0.321429	0.101093	3.86893	0.439303	0.184929	0.345083	Y434F	AT	3	Redox	AaeL_AAEL012766, AAEL012766, CYP325G2	cytochrome P450 (CYP325G2)
LOC5571917	380503635	0.406002	0.162662	3.86488	0.488926	0.265928	0.416522	I711K	AT	3	RRTT	AaeL_AAEL009397, AAEL009397	putative helicase MOV-10|regulator of nonsense transcripts 1
LOC5564182	153649581	0.154475	0.00740741	3.86203	0.262003	0.0145978	0.145931	I144V	AG	3	CSR	AaeL_AAEL004146, AAEL004146, CRY1_AEDAE, cry	cryptochrome-1
LOC5574030	318912679	0.86461	1	3.85846	0.233747	0	0.116283	V254D	TA	3	CSR	AaeL_AAEL010872, AAEL010872	general odorant-binding protein 45-like
LOC5564429	149550118	1	0.864976	3.84875	0	0.233581	0.134313	E19D	AC	3	UNK		uncharacterized protein LOC5564429
LOC5565422	395545898	0.697489	0.430821	3.84425	0.424477	0.490488	0.495543	I373L	GT	3	MET	AaeL_AAEL000652, AAEL000652, GNBPA2	beta-1,3-glucan-binding protein 2
LOC5570567	224747356	0.235321	0.493897	3.83732	0.359092	0.499826	0.462038	V275L	GC	3	TRP	AaeL_AAEL008386, AAEL008386	ATP-binding cassette sub-family A member 3
LOC5565212	247491806	0.173706	0.0162162	3.8372	0.30884	0.0310001	0.187399	L469H	TA	3	PROT	AaeL_AAEL004678, AAEL004678	inactive rhomboid protein 1
LOC23687786	368589378	0.96875	0.795842	3.82903	0.0587695	0.323881	0.244898	C216Y	AG	3	Redox	AaeL_AAEL017366, AAEL017366	probable cytochrome P450 9f2
LOC5575673	315501623	1	0.865872	3.82502	0	0.231765	0.141513	V794M	TC	3	PROT	AaeL_AAEL002696, AAEL002696	glutamyl aminopeptidase
LOC5577224	183205428	0.721653	0.925683	3.81438	0.402964	0.137283	0.293172	A171V	AG	3	DIV	AaeL_AAEL003147, AAEL003147	zinc finger protein 93
LOC5564087	210492095	0.165924	0.0131053	3.81349	0.279247	0.0244291	0.149636	K449R	AG	3	SigT	AaeL_AAEL014307, AAEL009688, AAEL014307, AAEL014308	LOW QUALITY PROTEIN: rho GTPase-activating protein 26
LOC5566905	362449413	0.196296	0.0275875	3.81086	0.302866	0.0536504	0.183494	A9V	CT	3	CSR	AaeL_AAEL000835, AAEL000835	general odorant-binding protein 45-like
LOC5576661	24050287	0.949325	0.761047	3.80998	0.0907029	0.342278	0.222321	E109Q	GC	3	UNK	AaeL_AAEL012687, AAEL012687	uncharacterized protein LOC5576661
LOC23687786	368589348	1	0.866625	3.80505	0	0.228532	0.152778	S206C	GC	3	Redox	AaeL_AAEL017366, AAEL017366	probable cytochrome P450 9f2
LOC5577974	312847685	0.0281077	0.1971	3.80495	0.0586875	0.315087	0.184518	S232A	AC	3	TRP	AaeL_AAEL011554, AAEL011554	proteasomal ubiquitin receptor ADRM1 homolog
LOC5568499	143750823	1	0.866667	3.80396	0	0.231111	0.126945	D211E	GC	3	MIT	AaeL_AAEL006915, AAEL006915	serine/threonine-protein phosphatase Pgam5, mitochondrial
LOC5565808	325415769	0.951291	0.764867	3.80016	0.097898	0.351023	0.263672	A420T	AG	3	DIV		testis-specific serine/threonine-protein kinase 3
LOC5563550	105159927	0.177219	0.0185185	3.79872	0.290657	0.024996	0.197531	L79W	TG	3	PROT	AaeL_AAEL000099, AAEL000099, CLIPB33	serine protease easter
LOC5573731	266486712	0.339873	0.606469	3.79703	0.456747	0.48	0.499347	T28N	CA	3	MIT	AaeL_AAEL000301, AAEL000301	heat shock protein 75 kDa, mitochondrial
LOC5564670	389471765	0.543229	0.794501	3.79648	0.499774	0.321722	0.433458	N84K	GT	3	DIV	AaeL_AAEL014554, AAEL014554	zinc finger protein 679
LOC5570576	224948250	0.0889365	0.300299	3.79591	0.166896	0.422319	0.297341	R38C	GA	3	UNK	AaeL_AAEL008377, AAEL008377	uncharacterized protein LOC5570576
LOC5570363	250228160	0.735722	0.933834	3.79069	0.386306	0.122548	0.257633	L254M	AT	3	TRP	AaeL_AAEL008278, AAEL008278	alpha-tocopherol transfer protein-like
LOC5564750	368504032	0.155893	0.422932	3.78862	0.270993	0.493781	0.440767	V508L	GAC	3	Redox	AaeL_AAEL006798, AAEL006798, CYP9J10	cytochrome P450 (CYP9J10v2)
LOC5572091	344851339	0.223664	0.0425803	3.78592	0.33099	0.0819392	0.220567	T588P	TG	3	DIV	AaeL_AAEL009512, AAEL009512	glycosylphosphatidylinositol anchor attachment 1 protein
LOC5569010	195816142	0.954733	0.771835	3.7776	0.0962433	0.344702	0.244464	A699T	TC	3	TRP	AaeL_AAEL007307, AAEL007307	conserved oligomeric Golgi complex subunit 7
LOC5574034	318899014	0.164234	0.404135	3.77169	0.26852	0.484008	0.408942	S105L	GA	3	CSR	AaeL_AAEL010875, AAEL010875	general odorant-binding protein 45-like
LOC5574030	318912674	0.867919	1	3.77081	0.228532	0	0.114952	I256V	CT	3	CSR	AaeL_AAEL010872, AAEL010872	general odorant-binding protein 45-like
LOC5572990	227081890	0.215873	0.0387272	3.76649	0.314816	0.0742872	0.196893	P1481L	CT	3	UNK	AaeL_AAEL001939, AAEL001939	uncharacterized protein LOC5572990
LOC5567352	315658542	0	0.131823	3.76396	0	0.23858	0.119907	G48E	GA	3	DIV	AaeL_AAEL006034, AAEL006034, AAEL015162	vanin-like protein 1
LOC5565808	325415283	0.016129	0.170745	3.76367	0.0308804	0.282976	0.186687	E258*	GT	3	DIV		testis-specific serine/threonine-protein kinase 3
LOC5575783	124398843	0.296043	0.0871849	3.75664	0.421172	0.160291	0.303097	V308A	TC	3	UNK	AaeL_AAEL002717, AAEL002717, GPR5HT8	uncharacterized protein LOC5575783
LOC5565808	325415833	0.378636	0.124452	3.75652	0.478904	0.198334	0.355575	D441A	ACG	3	DIV		testis-specific serine/threonine-protein kinase 3
LOC5568398	240847517	0.294943	0.0866147	3.75098	0.41701	0.155128	0.283326	A133D	GT	3	UNK		uncharacterized protein LOC5568398
LOC5572990	227064436	0.189738	0.435261	3.74473	0.308602	0.490969	0.417977	A289G	CG	3	UNK	AaeL_AAEL001939, AAEL001939	uncharacterized protein LOC5572990
LOC5566759	21087430	0.128993	0.35582	3.73987	0.224082	0.461002	0.39486	S39N	CT	3	UNK	AaeL_AAEL005622, AAEL005622	uncharacterized protein LOC5566759
LOC5566938	115545314	1	1	3.73637	0.494326	0.412236	0.48529	E50Q	ACG	3	TRP	AaeL_AAEL005678, AAEL005678	adenosine 3'-phospho 5'-phosphosulfate transporter 1
LOC5567352	315658533	0	0.130712	3.73458	0	0.237049	0.113153	D45A	AC	3	DIV	AaeL_AAEL006034, AAEL006034, AAEL015162	vanin-like protein 1
LOC5574813	338439045	0.271077	0.530195	3.7335	0.397399	0.496777	0.486329	T306A	TC	3	RRTT	AaeL_AAEL002474, AAEL002474	transcription factor Ken 2|putative transcription factor ken 1
LOC5573470	310257740	0.576798	0.314051	3.73193	0.488166	0.43043	0.492879	G103E	CT	3	TRP	AaeL_AAEL010511, AAEL010511	zinc transporter 10
LOC5573579	178232675	0.0801349	0.284141	3.73092	0.140731	0.414578	0.308046	E525D	TA	3	UNK	AaeL_AAEL002094, AAEL002094	uncharacterized protein LOC5573579
LOC5578745	65581928	0.130991	0.357898	3.7238	0.227896	0.462294	0.396956	G269D	GA	3	CYT/STR	AaeL_AAEL003696, AAEL003671, AAEL003696	titin homolog
LOC5563569	105037610	0.813179	0.97541	3.71965	0.310651	0.0620053	0.16256	D223N	AG	3	PROT	AaeL_AAEL000086, AAEL000086, CLIPB32	serine protease easter
LOC23687786	368589381	0.969697	0.80188	3.71925	0.0562907	0.316201	0.237557	R217H	AG	3	Redox	AaeL_AAEL017366, AAEL017366	probable cytochrome P450 9f2
LOC5571916	380489993	0.538319	0.278976	3.71866	0.496528	0.392667	0.481233	K812Q	AC	3	RRTT	AaeL_AAEL009404, AAEL009404	putative helicase MOV-10
LOC5577336	183867488	0.666985	0.886649	3.71854	0.44778	0.198369	0.334299	N2139D	CT	3	CYT/STR	AaeL_AAEL000409, AAEL000409, AAEL000446	tight junction protein ZO-1
LOC5570049	215984284	0.153396	0.00925926	3.71567	0.263672	0.0180165	0.143275	D406E	TA	3	DIV	AaeL_AAEL000196, AAEL000196	alkaline phosphatase, tissue-nonspecific isozyme
LOC23687556	112534260	0.709368	0.915232	3.71441	0.412562	0.146356	0.249555	V495A	CT	3	Redox	AaeL_AAEL017136, AAEL017136, CYP325V1	cytochrome P450 (CYP325V1)
LOC5577336	183867486	0.652487	0.876048	3.7081	0.456965	0.215162	0.353694	E2139D	GT	3	CYT/STR	AaeL_AAEL000409, AAEL000409, AAEL000446	tight junction protein ZO-1
LOC5576787	111949583	0.198006	0.0304878	3.70693	0.317729	0.0831758	0.207612	D278G	AG	3	UNK	AaeL_AAEL012763, AAEL012763	uncharacterized protein LOC5576787
LOC5576787	111949583	0.198006	0.0304878	3.70693	0.317729	0.0831758	0.207612	D278G	AG	3	UNK	AaeL_AAEL012763, AAEL012763	uncharacterized protein LOC5576787
LOC5576787	111949583	0.198006	0.0304878	3.70693	0.317729	0.0831758	0.207612	D278G	AG	3	UNK	AaeL_AAEL012763, AAEL012763	uncharacterized protein LOC5576787
LOC5566000	292243669	0.0232558	0.183566	3.70544	0.0540123	0.296124	0.195297	S49A	TG	3	UNK	AaeL_AAEL015044, AAEL015044, AAEL017062	uncharacterized protein LOC5566000
LOC5575189	112367021	0.237153	0.490362	3.70366	0.355547	0.499142	0.460047	E251D	CG	3	UNK	AaeL_AAEL000347, AAEL000347	uncharacterized protein LOC5575189
LOC5567872	397839654	0.375801	0.144939	3.70054	0.468027	0.262419	0.380208	I236V	TC	3	MET	AaeL_AAEL006333, AAEL006333	apyrase|5'-nucleotidase
LOC5574265	300676714	0.333852	0.114796	3.68916	0.451522	0.214998	0.354909	T119I	CT	3	LIPID	AaeL_AAEL006635, AAEL006635	fatty acyl-CoA reductase wat
LOC5566318	308543516	0.028777	0.193812	3.68454	0.0736247	0.318163	0.222321	M213I	GT	3	PROT	AaeL_AAEL005288, AAEL005288	E3 ubiquitin-protein ligase KCMF1
LOC110679504	296895577	0.0545977	0.240683	3.68216	0.10314	0.366981	0.235008	E386K	CT	3	TRP	AaeL_AAEL013573, AAEL013573	pickpocket protein 28-like
LOC5566632	246236489	0.128571	0	3.67802	0.225178	0	0.102438	L12M	GT	3	TRP	AaeL_AAEL000780, AAEL000780	vesicular inhibitory amino acid transporter
LOC5569010	195817310	0.247091	0.058593	3.67345	0.358069	0.10308	0.241082	K435N	TG	3	TRP	AaeL_AAEL007307, AAEL007307	conserved oligomeric Golgi complex subunit 7
LOC5577138	278521589	0.831011	0.593983	3.67176	0.299377	0.480827	0.423195	G425S	AG	3	PROT	AaeL_AAEL003111, AAEL003111	carboxypeptidase N subunit 2
