# Supplementary material for: Permethrin resistance in Aedes aegypti: Genomic variants that confer knockdown resistance, recovery, and death
Source: PLoS Genet. 2021 Jun 17;17(6):e1009606. doi: 10.1371/journal.pgen.1009606 (PMC8211209; doi:10.1371/journal.pgen.1009606)
Supplement: S4 Table — The gene ID, site (based in AaegL5 genome assembly), alternate nucleotide frequency in kdr, alternate nucleotide frequency in recovered, LOD (–log10(p value)), heterozygosity in kdr, heterozygosity in recovered, total heterozygosity, reference nucleotide, alternate nucleotide, gene orientation in chromosome, SNP position in gene, amino acid substitution classification (synonymous vs replacement), alternate nucleotide position in codon, amino acid residue, reference codon, reference amino acid, alternate codon, alternate aminoacid, chromosome, vector base identification, gene description and insecticide resistance category (target, cuticle, detoxification, other). (CSV) [file pgen.1009606.s004.csv]

Gene ID	Site	Frequency in kdr	Frequency in recovered	LOD	Heterozygosity in kdr	Heterozygosity in recovered	Total heterozygosity	Reference nucleotide	Nucleotide substitution	Gene orientation	SNP position in gene	Aminoacid substitution type	Codon position	Aminoacid residue	Reference codon	Reference amionacid	Alternate codon	Alternate aminoacid	Chromosome	Vector base aliases	Gene description	Insecticide resistance category
LOC5575838	43830	0.489247312	0.809318996	5.676210026	0.499869927	0.300554017	0.46875	A	AG	-	intr	.	NA	.	.	.	.	.	1	AaeL_AAEL012106, AAEL012106	acetylcholine receptor subunit alpha-like	Target
LOC5575838	61360	0.799242424	1	5.635830063	0.311480456	0	0.203832132	T	TG	-	intr	.	NA	.	.	.	.	.	1	AaeL_AAEL012106, AAEL012106	acetylcholine receptor subunit alpha-like	Target
LOC5575834	181412	0.307926829	0.028301887	6.905896091	0.42789617	0.041360841	0.286577778	G	GA	-	CDS	Synonymous	1	404	CTA	L	TTA	L	1	AaeL_AAEL012104, AAEL012104	tetratricopeptide repeat protein 21B	Other
LOC5575834	181605	0.764089729	0.958267091	4.145403371	0.359443268	0.073287982	0.25993552	A	AC	-	CDS	Replacement	3	339	AAG	K	AAT	N	1	AaeL_AAEL012104, AAEL012104	tetratricopeptide repeat protein 21B	Other
LOC5574746	1221728	0.355353455	0.121242663	3.990999149	0.451260212	0.214158239	0.367809451	A	AC	-	CDS	Synonymous	3	242	CCT	P	CCG	P	1	AaeL_AAEL011381, AAEL011381	NADH-ubiquinone oxidoreductase 49 kDa subunit	Other
LOC5574746	1222412	0.152319399	0	4.31008373	0.259334722	0	0.151700285	A	AG	-	CDS	Synonymous	3	14	GCT	A	GCC	A	1	AaeL_AAEL011381, AAEL011381	NADH-ubiquinone oxidoreductase 49 kDa subunit	Other
LOC5574740	1293943	0.521627344	0.82239819	4.864022287	0.507977316	0.385313383	0.48007928	C	CID	-	intr	.	NA	.	.	.	.	.	1	AaeL_AAEL011383, AAEL011383	non-structural maintenance of chromosomes element 3 homolog	Other
LOC5575983	1986215	0.282508343	0.044130081	5.290868935	0.405411755	0.084774974	0.279921733	A	AG	+	CDS	Synonymous	3	419	CCA	P	CCG	P	1	AaeL_AAEL017286, AAEL017286	myc protein	Other
LOC5566217	3079754	0	0.164260306	4.632023027	0	0.284081633	0.143700455	T	TC	-	CDS	Replacement	1	315	ATT	I	GTT	V	1	AaeL_AAEL005279, AAEL005279	methionyl-tRNA formyltransferase, mitochondrial	Other
LOC5566217	3079762	0	0.206750339	5.803749023	0	0.327658689	0.177533728	G	GA	-	CDS	Replacement	2	312	GCT	A	GTT	V	1	AaeL_AAEL005279, AAEL005279	methionyl-tRNA formyltransferase, mitochondrial	Other
LOC5566217	3079764	0	0.176470588	4.964394755	0	0.286577778	0.148872779	G	GA	-	CDS	Synonymous	3	311	AGC	S	AGT	S	1	AaeL_AAEL005279, AAEL005279	methionyl-tRNA formyltransferase, mitochondrial	Other
LOC5574533	3310843	0.61266882	0.338550366	3.983280736	0.462809917	0.449108381	0.499980022	C	CT	+	CDS	Synonymous	1	982	CTG	L	TTG	L	1	AaeL_AAEL011201, AAEL011201	uncharacterized LOC5574533	Other
LOC5574530	3401993	0.144707207	0	4.106350774	0.259100346	0	0.150152288	A	AT	+	5UTR	.	NA	.	.	.	.	.	1	AaeL_AAEL011196, AAEL011196	DDB1- and CUL4-associated factor 7	Other
LOC5574530	3402005	0.150545282	0	4.262500084	0.268220914	0	0.174817898	C	CT	+	5UTR	.	NA	.	.	.	.	.	1	AaeL_AAEL011196, AAEL011196	DDB1- and CUL4-associated factor 7	Other
LOC5574530	3430747	0.378406709	0.140033642	3.92144149	0.46875	0.224081633	0.3848	T	TA	+	3UTR	.	NA	.	.	.	.	.	1	AaeL_AAEL011196, AAEL011196	DDB1- and CUL4-associated factor 7	Other
LOC5574522	3735709	0.004950495	0.191558442	5.031824594	0.010694878	0.305274464	0.149723371	T	TC	-	CDS	Synonymous	3	218	GCA	A	GCG	A	1	AaeL_AAEL011198, AAEL011198	39S ribosomal protein L38, mitochondrial	Other
LOC5574522	3735712	0	0.188034188	5.282305901	0	0.297520661	0.144559785	T	TG	-	CDS	Synonymous	3	217	GTA	V	GTC	V	1	AaeL_AAEL011198, AAEL011198	39S ribosomal protein L38, mitochondrial	Other
LOC5574522	3735723	0.019152047	0.197931227	4.31659508	0.035282728	0.316044074	0.169394524	T	TA	-	intr	.	NA	.	.	.	.	.	1	AaeL_AAEL011198, AAEL011198	39S ribosomal protein L38, mitochondrial	Other
LOC5574522	3735728	0.006666667	0.167190364	4.25158497	0.011172832	0.281347555	0.135081795	T	TC	-	intr	.	NA	.	.	.	.	.	1	AaeL_AAEL011198, AAEL011198	39S ribosomal protein L38, mitochondrial	Other
LOC5572374	4147309	0.175879765	0.013780025	4.038911303	0.290308898	0.027285226	0.162285254	C	CT	-	CDS	Synonymous	3	345	CGG	R	CGA	R	1	AaeL_AAEL009764, AAEL009764	xaa-Pro aminopeptidase ApepP	Other
LOC5572374	4147333	0.175428502	0.00754717	4.416916667	0.291509984	0.016770289	0.16431732	G	GA	-	CDS	Synonymous	3	337	TGC	C	TGT	C	1	AaeL_AAEL009764, AAEL009764	xaa-Pro aminopeptidase ApepP	Other
LOC5572374	4148689	0.197115385	0	5.534220243	0.307372176	0	0.142011834	G	GA	-	5UTR	.	NA	.	.	.	.	.	1	AaeL_AAEL009764, AAEL009764	xaa-Pro aminopeptidase ApepP	Other
LOC5572376	4151791	0.371004861	0.129423457	4.095971759	0.46991812	0.225799854	0.386678426	G	GA	+	3UTR	.	NA	.	.	.	.	.	1	AaeL_AAEL009769, AAEL009769	BTB/POZ domain-containing protein 3	Other
LOC5572376	4152648	0.602325581	0.908562244	6.327346344	0.4790043	0.165854646	0.36340153	C	CG	+	3UTR	.	NA	.	.	.	.	.	1	AaeL_AAEL009769, AAEL009769	BTB/POZ domain-containing protein 3	Other
LOC5572376	4152650	0.600444096	0.907001825	6.312303424	0.479676119	0.168038409	0.364156766	G	GT	+	3UTR	.	NA	.	.	.	.	.	1	AaeL_AAEL009769, AAEL009769	BTB/POZ domain-containing protein 3	Other
LOC5572376	4152659	0.479133397	0.852597403	7.737269038	0.49914975	0.253369389	0.438878295	A	AT	+	3UTR	.	NA	.	.	.	.	.	1	AaeL_AAEL009769, AAEL009769	BTB/POZ domain-containing protein 3	Other
LOC5572376	4152660	0.492524752	0.859552078	7.607822619	0.499888617	0.243929831	0.43547931	A	AT	+	3UTR	.	NA	.	.	.	.	.	1	AaeL_AAEL009769, AAEL009769	BTB/POZ domain-containing protein 3	Other
LOC5572377	4170962	0.20931873	0.015202466	4.268072621	0.328998558	0.028420429	0.193522653	T	TAC	+	CDS	Synonymous	3	65	GAT	D	GAC	D	1	AaeL_AAEL009765, AAEL009765	ethanolamine kinase	Other
LOC5572036	5242613	0	0.176136364	4.955252429	0	0.280110803	0.165289256	A	AC	-	CDS	Synonymous	3	121	GGT	G	GGG	G	1	AaeL_AAEL000250, AAEL000250	forkhead box protein P1-B	Other
LOC5572036	5242850	0.916967075	0.706457926	3.852763397	0.154911243	0.416483932	0.299875052	A	AC	-	CDS	Synonymous	3	42	CCG	P	CCT	P	1	AaeL_AAEL000250, AAEL000250	forkhead box protein P1-B	Other
LOC5572036	5243229	0.216783217	0.479249012	4.010018228	0.345679012	0.499558867	0.469110228	G	GT	-	5UTR	.	NA	.	.	.	.	.	1	AaeL_AAEL000250, AAEL000250	forkhead box protein P1-B	Other
LOC5572024	6575850	0.938244514	0.699877107	4.922276946	0.116218968	0.420522021	0.319096614	C	CT	-	CDS	Synonymous	3	47	GAA	E	GAG	E	1	AaeL_AAEL000231, AAEL000231	probable cytosolic oligopeptidase A	Other
LOC5572024	6575963	0.969786293	0.76974359	4.579075364	0.055510204	0.360306122	0.250695544	A	AG	-	intr	.	NA	.	.	.	.	.	1	AaeL_AAEL000231, AAEL000231	probable cytosolic oligopeptidase A	Other
LOC5572017	6612248	0.164564943	0.425470165	4.28193084	0.255	0.493955758	0.451104734	G	GA	-	CDS	Synonymous	3	67	TTC	F	TTT	F	1	AaeL_AAEL000244, AAEL000244	alpha-(1,3)-fucosyltransferase C	Other
LOC5572017	6612465	0.035211268	0.247013142	4.771318529	0.097778722	0.375	0.26828892	C	CT	-	5UTR	.	NA	.	.	.	.	.	1	AaeL_AAEL000244, AAEL000244	alpha-(1,3)-fucosyltransferase C	Other
LOC5572017	6612482	0.033333333	0.254385965	5.07401045	0.086031978	0.379347492	0.256553086	C	CT	-	5UTR	.	NA	.	.	.	.	.	1	AaeL_AAEL000244, AAEL000244	alpha-(1,3)-fucosyltransferase C	Other
LOC5572019	6648405	0.190823328	0.509104793	4.93806555	0.315017536	0.509675591	0.463314604	C	CAT	+	CDS	Synonymous	3	1330	GAC	D	GAT	D	1	AaeL_AAEL000239, AAEL000239	protein stoned-B	Other
LOC5579813	8563171	0.748432602	0.455555556	4.633033069	0.366980609	0.495713306	0.481545294	C	CI	+	intr	.	NA	.	.	.	.	.	1	AaeL_AAEL005530, AAEL005530	uncharacterized LOC5579813	Other
LOC5579817	8639774	0.311467349	0.601704545	4.421760137	0.429117016	0.48	0.492079866	G	GA	-	CDS	Replacement	2	326	CCT	P	CTT	L	1	AaeL_AAEL005531, AAEL005531	venom allergen 5	Other
LOC5579817	8640877	0.373107345	0.704079602	5.573407475	0.467810203	0.416584011	0.496219282	G	GT	-	intr	.	NA	.	.	.	.	.	1	AaeL_AAEL005531, AAEL005531	venom allergen 5	Other
LOC5579817	8640886	0.666070446	0.299751861	6.662150698	0.446208	0.419368839	0.499212648	G	GA	-	intr	.	NA	.	.	.	.	.	1	AaeL_AAEL005531, AAEL005531	venom allergen 5	Other
LOC5579817	8640888	0.648942421	0.294405594	6.291211159	0.449861111	0.413194444	0.49875	G	GA	-	intr	.	NA	.	.	.	.	.	1	AaeL_AAEL005531, AAEL005531	venom allergen 5	Other
LOC5579810	8745356	0.510366826	0.239909639	4.107044481	0.499966951	0.351642541	0.464009518	T	TC	-	intr	.	NA	.	.	.	.	.	1	AaeL_AAEL005515, AAEL005515	RNA-binding protein squid	Other
LOC5579825	9903195	0.155555556	0	4.397043227	0.24884532	0	0.124444444	G	GA	-	intr	.	NA	.	.	.	.	.	1	AaeL_AAEL005526, AAEL005525, AAEL005526	uncharacterized LOC5579825	Other
LOC5578495	11247455	0.230482065	0.046259582	3.791745819	0.34788554	0.0882627	0.242693535	T	TG	+	CDS	Synonymous	3	678	GTT	V	GTG	V	1	AaeL_AAEL003558, AAEL002335, AAEL003558	zinc finger protein 2	Other
LOC5578495	11248981	0.171592775	0	4.831219456	0.2952	0	0.186441244	C	CT	+	intr	.	NA	.	.	.	.	.	1	AaeL_AAEL003558, AAEL002335, AAEL003558	zinc finger protein 2	Other
LOC5574328	11626909	0.343980344	0.629129129	4.261071998	0.448147084	0.463530289	0.499992311	C	CA	-	CDS	Synonymous	3	2443	TCG	S	TCT	S	1	AaeL_AAEL002340, AAEL002336, AAEL002340, AAEL002352	protein lap4	Other
LOC5574328	11626965	0.849284436	1	4.267064502	0.268010922	0	0.123748004	A	AG	-	intr	.	NA	.	.	.	.	.	1	AaeL_AAEL002340, AAEL002336, AAEL002340, AAEL002352	protein lap4	Other
LOC5574328	11736285	0.133083354	0	3.797335229	0.23808797	0	0.144042969	A	AG	-	intr	.	NA	.	.	.	.	.	1	AaeL_AAEL002340, AAEL002336, AAEL002340, AAEL002352	protein lap4	Other
LOC5564257	12274415	0.47542735	0.214972527	3.969851243	0.499479709	0.314098751	0.434799383	T	TC	-	5UTR	.	NA	.	.	.	.	.	1	AaeL_AAEL004167, AAEL004167	splicing factor 1	Other
LOC5569465	12913014	0.566815857	0.822030741	4.048470779	0.490025216	0.292483358	0.414720864	A	AT	+	3UTR	.	NA	.	.	.	.	.	1	AaeL_AAEL007657, AAEL007657, AAEL014222	putative vitellogenin receptor	Other
LOC5569467	13130006	0.591282895	0.86525974	4.875857523	0.476739715	0.211932066	0.394448503	C	CT	-	CDS	Replacement	2	5	AAC	N	AGC	S	1	AaeL_AAEL007652, AAEL007652	uncharacterized LOC5569467	Other
LOC5569471	13487297	0.098305085	0.345430307	4.584381529	0.193634362	0.454789965	0.357713475	T	TC	+	CDS	Synonymous	3	511	GTT	V	GTC	V	1	AaeL_AAEL007660, AAEL007660	phosphatidylinositide phosphatase SAC1	Other
LOC5569475	13878090	0.203431373	0.011111111	4.954550422	0.311220787	0.0246875	0.186834281	G	GC	-	intr	.	NA	.	.	.	.	.	1	AaeL_AAEL007658, AAEL007658	partitioning defective 3 homolog	Other
LOC5569477	14227357	0.833061527	0.552256752	4.774334662	0.274955937	0.494406435	0.417280646	G	GC	-	3UTR	.	NA	.	.	.	.	.	1	AaeL_AAEL007654, AAEL007654	zinc finger protein 160	Other
LOC5569477	14227360	0.820207838	0.570802005	3.896237834	0.300171753	0.489981443	0.416631944	C	CT	-	CDS	Synonymous	2	537	TAA	*	TGA	*	1	AaeL_AAEL007654, AAEL007654	zinc finger protein 160	Other
LOC5569477	14228709	0.835065835	0.559436913	4.65461756	0.282364284	0.49297668	0.430145412	T	TC	-	CDS	Synonymous	3	87	CGG	R	CGA	R	1	AaeL_AAEL007654, AAEL007654	zinc finger protein 160	Other
LOC5569478	14248007	0.756109578	0.447554698	5.08040578	0.373269917	0.495490153	0.485063253	A	AT	+	CDS	Synonymous	3	117	GCT	A	GCA	A	1	AaeL_AAEL007649, AAEL007649	cell cycle checkpoint protein RAD17	Other
LOC5569478	14248010	0.754626924	0.407596513	6.18236769	0.378401201	0.487443638	0.491458874	C	CT	+	CDS	Synonymous	3	118	GCT	A	GCC	A	1	AaeL_AAEL007649, AAEL007649	cell cycle checkpoint protein RAD17	Other
LOC5569478	14248013	0.743984097	0.459383754	4.404111498	0.388877551	0.497167303	0.487278407	C	CT	+	CDS	Synonymous	3	119	ATT	I	ATC	I	1	AaeL_AAEL007649, AAEL007649	cell cycle checkpoint protein RAD17	Other
LOC5569478	14248014	0.749098124	0.459095528	4.560474058	0.38314109	0.496906956	0.483920141	C	CT	+	CDS	Synonymous	1	120	TTG	L	CTG	L	1	AaeL_AAEL007649, AAEL007649	cell cycle checkpoint protein RAD17	Other
LOC5569478	14248412	0	0.1540732	4.357184258	0	0.264105703	0.143315683	T	TC	+	CDS	Synonymous	3	252	AAT	N	AAC	N	1	AaeL_AAEL007649, AAEL007649	cell cycle checkpoint protein RAD17	Other
LOC5569478	14248442	0	0.151215805	4.280476877	0	0.253869667	0.141472594	C	CT	+	CDS	Synonymous	3	262	TTC	F	TTT	F	1	AaeL_AAEL007649, AAEL007649	cell cycle checkpoint protein RAD17	Other
LOC5564249	15673967	0.505444856	0.789009498	4.566433196	0.499753086	0.317831345	0.459514839	A	AT	-	CDS	Replacement	1	244	ACG	T	TCG	S	1	AaeL_AAEL004195, AAEL004195	membrane-associated progesterone receptor component 1	Other
LOC110674757	16307814	0.196316803	0.01	4.829228275	0.330851728	0.015624031	0.226245819	T	TA	-	intr	.	NA	.	.	.	.	.	1		uncharacterized LOC110674757	Other
LOC5574716	16524402	0.240856012	0.509619804	4.06192022	0.363501395	0.499969	0.46030341	C	CT	-	5UTR	.	NA	.	.	.	.	.	1	AaeL_AAEL011352, AAEL011352	DNA polymerase subunit gamma-2, mitochondrial	Other
LOC5574716	16524417	0.191736548	0.576522436	7.725909646	0.309765045	0.489975722	0.474173554	T	TA	-	5UTR	.	NA	.	.	.	.	.	1	AaeL_AAEL011352, AAEL011352	DNA polymerase subunit gamma-2, mitochondrial	Other
LOC5574720	16537355	0	0.161053039	4.545259459	0	0.26035503	0.145210998	T	TC	+	5UTR	.	NA	.	.	.	.	.	1	AaeL_AAEL011362, AAEL011362	zinc finger protein 567	Other
LOC5574720	16537371	0	0.143929912	4.085609861	0	0.239546314	0.127908048	G	GA	+	5UTR	.	NA	.	.	.	.	.	1	AaeL_AAEL011362, AAEL011362	zinc finger protein 567	Other
LOC5574724	16539374	0.100020496	0.364692654	5.028514768	0.17867632	0.463757396	0.345679012	T	TC	-	CDS	Replacement	3	316	ATA	I	ATG	M	1	AaeL_AAEL011356, AAEL011356	prostaglandin reductase 1	Other
LOC5574724	16539380	0.188923077	0.476842105	4.807282467	0.307902466	0.498966942	0.440031109	G	GA	-	CDS	Synonymous	3	314	GCC	A	GCT	A	1	AaeL_AAEL011356, AAEL011356	prostaglandin reductase 1	Other
LOC5565507	17498437	1	0.85929432	3.999696383	0	0.241473809	0.135633551	A	AG	+	CDS	Synonymous	3	93	CTG	L	CTA	L	1	AaeL_AAEL013895, AAEL013895	uncharacterized LOC5565507	Other
LOC5577930	17763615	0.00877193	0.181560284	4.504172135	0.01550293	0.299030287	0.185104039	A	AG	-	CDS	Synonymous	3	529	CCT	P	CCC	P	1	AaeL_AAEL003349, AAEL003349	NADPH--cytochrome P450 reductase	Other
LOC5577930	17763618	0.008695652	0.172050803	4.251168351	0.015324757	0.285932023	0.179176143	A	AC	-	CDS	Synonymous	3	528	ACT	T	ACG	T	1	AaeL_AAEL003349, AAEL003349	NADPH--cytochrome P450 reductase	Other
LOC5578727	17915715	0.400954861	0.150309461	4.136938931	0.478411199	0.250865052	0.417480469	A	AG	-	CDS	Replacement	2	238	GTG	V	GCG	A	1	AaeL_AAEL013842, AAEL013842	rabenosyn-5	Other
LOC5578727	17915798	0.39168525	0.153740157	3.800998445	0.466557669	0.26035503	0.403790693	T	TC	-	CDS	Synonymous	3	210	GGA	G	GGG	G	1	AaeL_AAEL013842, AAEL013842	rabenosyn-5	Other
LOC5578731	18175036	0.136510396	0	3.888191398	0.23553719	0	0.163065271	C	CG	-	CDS	Synonymous	3	53	CTG	L	CTC	L	1	AaeL_AAEL013841, AAEL013841	paraplegin	Other
LOC5578731	18175039	0.138268341	0	3.934876852	0.237812128	0	0.166996961	C	CT	-	CDS	Synonymous	3	52	CAG	Q	CAA	Q	1	AaeL_AAEL013841, AAEL013841	paraplegin	Other
LOC5578731	18175042	0.145183645	0	4.119069419	0.247576177	0	0.167784761	G	GA	-	CDS	Synonymous	3	51	GCC	A	GCT	A	1	AaeL_AAEL013841, AAEL013841	paraplegin	Other
LOC5578731	18175043	0.16166354	0	4.561757979	0.2721875	0	0.186368	G	GT	-	CDS	Replacement	2	51	GCC	A	GAC	D	1	AaeL_AAEL013841, AAEL013841	paraplegin	Other
LOC5578731	18175046	0.143333333	0	4.06969876	0.246230082	0	0.173680899	T	TC	-	CDS	Replacement	2	50	AAT	N	AGT	S	1	AaeL_AAEL013841, AAEL013841	paraplegin	Other
LOC5576694	18515605	0.369463869	0.080602537	5.998886746	0.46875	0.147971991	0.336220877	G	GA	-	CDS	Synonymous	3	761	TCC	S	TCT	S	1	AaeL_AAEL012717, AAEL012717, AAEL014200	echinoderm microtubule-associated protein-like CG42247	Other
LOC5576694	18555816	0.378968254	0.114901593	4.826557434	0.464806331	0.228531856	0.372479055	G	GA	-	CDS	Synonymous	3	479	ACC	T	ACT	T	1	AaeL_AAEL012717, AAEL012717, AAEL014200	echinoderm microtubule-associated protein-like CG42247	Other
LOC5570400	19371959	0.343121693	0.114285714	3.932424681	0.446913269	0.206442908	0.359486137	G	GA	-	3UTR	.	NA	.	.	.	.	.	1	AaeL_AAEL015418, AAEL015418, GPRNPY4, NPYLR7B	RYamide receptor	Other
LOC5570397	19914059	0.921212121	0.713291139	3.847142902	0.151628987	0.420292772	0.317662362	C	CT	-	CDS	Synonymous	3	695	CCA	P	CCG	P	1	AaeL_AAEL008301, AAEL008301, AAEL010711, AAEL017107	ephrin type-B receptor 5	Other
LOC5570397	19914101	0.93175114	0.718253968	4.149157853	0.122082466	0.41119898	0.301249887	A	AG	-	CDS	Synonymous	3	681	GGC	G	GGT	G	1	AaeL_AAEL008301, AAEL008301, AAEL010711, AAEL017107	ephrin type-B receptor 5	Other
LOC5576540	20960027	0.93343574	0.725489237	4.034032057	0.119986851	0.373823536	0.283164783	G	GA	-	3UTR	.	NA	.	.	.	.	.	1	AaeL_AAEL012600, AAEL012600	uncharacterized LOC5576540	Other
LOC5576540	20960046	1	0.863051471	3.899821709	0	0.224765869	0.130804778	A	AG	-	3UTR	.	NA	.	.	.	.	.	1	AaeL_AAEL012600, AAEL012600	uncharacterized LOC5576540	Other
LOC5576535	21047823	0.146502976	0.399010932	4.214775416	0.249258598	0.478096268	0.390136719	T	TC	+	CDS	Synonymous	3	281	AAT	N	AAC	N	1	AaeL_AAEL012594, AAEL012594	rab GTPase-binding effector protein 1	Other
LOC5576535	21047841	0.785299807	0.520458265	4.077757864	0.338331411	0.498102019	0.451688199	G	GA	+	CDS	Synonymous	3	287	GAA	E	GAG	E	1	AaeL_AAEL012594, AAEL012594	rab GTPase-binding effector protein 1	Other
LOC5576535	21047847	0.795739348	0.498497457	4.962243655	0.32595	0.499871315	0.451121394	C	CT	+	CDS	Synonymous	3	289	TGT	C	TGC	C	1	AaeL_AAEL012594, AAEL012594	rab GTPase-binding effector protein 1	Other
LOC5576535	21059555	0.985	0.789692102	4.901788004	0.032249395	0.329580006	0.195098472	T	TA	+	3UTR	.	NA	.	.	.	.	.	1	AaeL_AAEL012594, AAEL012594	rab GTPase-binding effector protein 1	Other
LOC5576542	21093637	1	0.657271242	9.933524031	0	0.450612245	0.301963298	C	CT	-	CDS	Synonymous	3	343	CTA	L	CTG	L	1	AaeL_AAEL012593, AAEL012593	ubiquitin carboxyl-terminal hydrolase 30 homolog	Other
LOC5576542	21093640	1	0.69760101	8.676236301	0	0.423440454	0.267561983	G	GA	-	CDS	Synonymous	3	342	ACT	T	ACC	T	1	AaeL_AAEL012593, AAEL012593	ubiquitin carboxyl-terminal hydrolase 30 homolog	Other
LOC5576542	21093646	1	0.682983683	9.124971984	0	0.434799383	0.293903011	G	GC	-	CDS	Synonymous	3	340	CCG	P	CCC	P	1	AaeL_AAEL012593, AAEL012593	ubiquitin carboxyl-terminal hydrolase 30 homolog	Other
LOC5576542	21093658	1	0.659778226	9.853587358	0	0.449609473	0.305028508	T	TC	-	CDS	Synonymous	3	336	GAG	E	GAA	E	1	AaeL_AAEL012593, AAEL012593	ubiquitin carboxyl-terminal hydrolase 30 homolog	Other
LOC5576542	21093706	0.964912281	0.777999004	4.105066483	0.067713143	0.344735155	0.233102874	T	TC	-	CDS	Synonymous	3	320	CTG	L	CTA	L	1	AaeL_AAEL012593, AAEL012593	ubiquitin carboxyl-terminal hydrolase 30 homolog	Other
LOC5576542	21093736	0.96875	0.70995996	6.204291385	0.064444444	0.411010742	0.299638078	G	GA	-	CDS	Synonymous	3	310	TAT	Y	TAC	Y	1	AaeL_AAEL012593, AAEL012593	ubiquitin carboxyl-terminal hydrolase 30 homolog	Other
LOC5576542	21093757	1	0.822916667	4.98116233	0	0.289319791	0.183256976	T	TG	-	CDS	Synonymous	3	303	GGC	G	GGA	G	1	AaeL_AAEL012593, AAEL012593	ubiquitin carboxyl-terminal hydrolase 30 homolog	Other
LOC5576542	21094483	0.980392157	0.764285714	5.330716838	0.034177694	0.357510317	0.230716701	G	GA	-	CDS	Synonymous	3	61	TGT	C	TGC	C	1	AaeL_AAEL012593, AAEL012593	ubiquitin carboxyl-terminal hydrolase 30 homolog	Other
LOC5576542	21094498	0.980392157	0.697955975	7.264348852	0.036351166	0.420706398	0.272721689	C	CT	-	CDS	Synonymous	3	56	CAA	Q	CAG	Q	1	AaeL_AAEL012593, AAEL012593	ubiquitin carboxyl-terminal hydrolase 30 homolog	Other
LOC5576542	21094528	0.911877395	0.686530612	4.157450175	0.173155274	0.438276114	0.315688776	G	GC	-	CDS	Synonymous	3	46	GGG	G	GGC	G	1	AaeL_AAEL012593, AAEL012593	ubiquitin carboxyl-terminal hydrolase 30 homolog	Other
LOC5564091	21246325	0.036363636	0.414430531	9.839892299	0.074653596	0.485425342	0.32642805	A	AG	-	CDS	Synonymous	3	648	TTT	F	TTC	F	1	AaeL_AAEL014309, AAEL012597, AAEL014309	uncharacterized LOC5564091	Other
LOC5564091	21246331	0.02970297	0.307282913	6.803353045	0.056290695	0.426035503	0.260921231	G	GA	-	CDS	Synonymous	3	646	GGC	G	GGT	G	1	AaeL_AAEL014309, AAEL012597, AAEL014309	uncharacterized LOC5564091	Other
LOC5564091	21250115	0.07518797	0.396413111	7.057664717	0.140036731	0.485425342	0.388148283	A	AG	-	intr	.	NA	.	.	.	.	.	1	AaeL_AAEL014309, AAEL012597, AAEL014309	uncharacterized LOC5564091	Other
LOC5564091	21251475	0	0.248120301	6.989274819	0	0.367309458	0.197530864	G	GT	-	intr	.	NA	.	.	.	.	.	1	AaeL_AAEL014309, AAEL012597, AAEL014309	uncharacterized LOC5564091	Other
LOC5567111	22310847	0.107460317	0.411701455	6.034244986	0.196765604	0.483840424	0.367463974	C	CT	+	CDS	Synonymous	3	308	ATC	I	ATT	I	1	AaeL_AAEL005833, AAEL005833	cytosolic purine 5'-nucleotidase	Other
LOC5567111	22310916	0.654361034	0.364341085	4.388057149	0.45195	0.468428665	0.49945842	T	TC	+	CDS	Synonymous	3	331	AAC	N	AAT	N	1	AaeL_AAEL005833, AAEL005833	cytosolic purine 5'-nucleotidase	Other
LOC5567111	22311288	0.004807692	0.15349722	4.006799283	0.012578112	0.270180982	0.134425541	G	GC	+	CDS	Synonymous	3	455	ACG	T	ACC	T	1	AaeL_AAEL005833, AAEL005833	cytosolic purine 5'-nucleotidase	Other
LOC5567109	22398676	0.298387097	0.08496732	3.899209652	0.418704475	0.163505325	0.293525112	A	AG	+	intr	.	NA	.	.	.	.	.	1	AaeL_AAEL005832, AAEL005832	programmed cell death protein 4	Other
LOC5579417	22492026	0.169558533	0.010582011	4.064827918	0.277105904	0.018431585	0.143037465	C	CT	-	CDS	Synonymous	3	205	TCG	S	TCA	S	1	AaeL_AAEL015458, AAEL015458, AAEL015639, TSF, TSFM	transferrin	Other
LOC5567112	22523751	0.507579906	0.248871466	3.791118618	0.499496095	0.373714661	0.471299913	A	AG	+	CDS	Synonymous	3	322	CAA	Q	CAG	Q	1	AaeL_AAEL005826, AAEL005826	uncharacterized LOC5567112	Other
LOC5567112	22523979	0.186073059	0	5.228167193	0.309413989	0	0.199291962	G	GA	+	intr	.	NA	.	.	.	.	.	1	AaeL_AAEL005826, AAEL005826	uncharacterized LOC5567112	Other
LOC5567112	22534909	0.270959735	0.062113821	4.132159235	0.407165047	0.098097503	0.284238721	C	CT	+	CDS	Synonymous	3	474	AAC	N	AAT	N	1	AaeL_AAEL005826, AAEL005826	uncharacterized LOC5567112	Other
LOC5567112	22534924	0.285680077	0.056933983	4.753681205	0.413727811	0.096834652	0.306055709	C	CT	+	CDS	Synonymous	3	479	CTC	L	CTT	L	1	AaeL_AAEL005826, AAEL005826	uncharacterized LOC5567112	Other
LOC5567112	22535152	0.182738095	0.012195122	4.320186056	0.299146995	0.031488	0.18774285	C	CA	+	CDS	Synonymous	3	555	TCC	S	TCA	S	1	AaeL_AAEL005826, AAEL005826	uncharacterized LOC5567112	Other
LOC5567112	22535204	0.16464891	0	4.642550582	0.27411986	0	0.144042969	T	TA	+	CDS	Replacement	1	573	TCG	S	ACG	T	1	AaeL_AAEL005826, AAEL005826	uncharacterized LOC5567112	Other
LOC5567112	22535238	0.237244898	0.010638298	5.936432138	0.359861592	0.014387734	0.170604677	T	TC	+	3UTR	.	NA	.	.	.	.	.	1	AaeL_AAEL005826, AAEL005826	uncharacterized LOC5567112	Other
LOC5567112	22535255	0.28125	0.011904762	7.139785411	0.404296875	0.015624031	0.179161755	C	CT	+	3UTR	.	NA	.	.	.	.	.	1	AaeL_AAEL005826, AAEL005826	uncharacterized LOC5567112	Other
LOC5567108	22551159	0.143768769	0	4.081311413	0.248595041	0	0.152777778	T	TA	-	3UTR	.	NA	.	.	.	.	.	1	AaeL_AAEL005825, AAEL005825	translation initiation factor eIF-2B subunit beta	Other
LOC5567108	22551891	0.399245333	0.137139724	4.54203081	0.478596908	0.235145828	0.392557523	G	GA	-	CDS	Synonymous	1	135	CTG	L	TTG	L	1	AaeL_AAEL005825, AAEL005825	translation initiation factor eIF-2B subunit beta	Other
LOC5567108	22551906	0.399276673	0.121828909	5.105791199	0.47637051	0.248758212	0.401234568	G	GA	-	CDS	Synonymous	1	130	CTG	L	TTG	L	1	AaeL_AAEL005825, AAEL005825	translation initiation factor eIF-2B subunit beta	Other
LOC5572314	22793756	0.087550607	0.311944444	4.140957988	0.161975309	0.430006016	0.334382272	A	AG	-	CDS	Synonymous	3	254	AAT	N	AAC	N	1	AaeL_AAEL009713, AAEL009713, AAEL014573	transmembrane protein 41 homolog	Other
LOC5572314	22794282	0.080322581	0.338797814	5.148829101	0.147971991	0.448931874	0.34026465	C	CT	-	intr	.	NA	.	.	.	.	.	1	AaeL_AAEL009713, AAEL009713, AAEL014573	transmembrane protein 41 homolog	Other
LOC5579242	22879720	0.358730159	0.025641026	8.699362787	0.458713172	0.058769513	0.338331411	G	GA	+	CDS	Synonymous	3	947	GAG	E	GAA	E	1	AaeL_AAEL015671, AAEL015671	DNA polymerase subunit gamma-1, mitochondrial	Other
LOC5566179	23011489	0.51744186	0.784090909	5.371932222	0.56515775	0.339293798	0.493453061	C	CID	-	intr	.	NA	.	.	.	.	.	1	AaeL_AAEL015077, AAEL015077	DDB1- and CUL4-associated factor 6	Other
LOC5577042	23041580	0	0.145454545	4.126303094	0	0.244897959	0.13462539	A	AT	+	intr	.	NA	.	.	.	.	.	1	AaeL_AAEL012964, AAEL012964	uncharacterized LOC5577042	Other
LOC5577043	23087325	0.072068612	0.282965194	4.021799908	0.133632	0.377092013	0.268576995	C	CA	+	5UTR	.	NA	.	.	.	.	.	1	AaeL_AAEL012957, AAEL012957, AAEL014448	XK-related protein 6	Other
LOC5577047	23167251	0.385617761	0.657327586	3.920782238	0.473372781	0.455388767	0.498413013	A	AT	+	CDS	Synonymous	3	7	CTT	L	CTA	L	1		uncharacterized LOC5577047	Other
LOC5574747	23313725	0.31300813	0.57913351	3.814464633	0.429077416	0.484429066	0.493127229	T	TC	-	intr	.	NA	.	.	.	.	.	1	AaeL_AAEL011380, AAEL011380, AAEL017077	high mobility group protein DSP1	Other
LOC110674041	23567980	0.217476489	0.036494253	3.916269066	0.326515294	0.06571336	0.210369369	C	CT	+	CDS	Replacement	2	184	CCT	P	CTT	L	1		lipid storage droplets surface-binding protein 2-like	Other
LOC5575266	23864211	0.357509588	0.627884615	3.881877814	0.461237985	0.467630685	0.497819509	C	CT	-	CDS	Synonymous	3	24	CCG	P	CCA	P	1	AaeL_AAEL011719, AAEL011719	nucleoporin Nup43	Other
LOC5575266	23864216	0.343661972	0.613948237	3.885008007	0.45452255	0.474042621	0.495240928	T	TC	-	CDS	Replacement	1	23	ATT	I	GTT	V	1	AaeL_AAEL011719, AAEL011719	nucleoporin Nup43	Other
LOC5575266	23864318	0.627525253	0.881964056	4.538709413	0.467222106	0.209135306	0.38015408	C	CA	-	5UTR	.	NA	.	.	.	.	.	1	AaeL_AAEL011719, AAEL011719	nucleoporin Nup43	Other
LOC5575266	23864325	0.798451548	0.97	3.8242528	0.321338285	0.064791985	0.207109641	T	TC	-	5UTR	.	NA	.	.	.	.	.	1	AaeL_AAEL011719, AAEL011719	nucleoporin Nup43	Other
LOC5575266	23864328	0.612045608	0.878534546	4.816491786	0.474118866	0.213546595	0.381665449	T	TA	-	5UTR	.	NA	.	.	.	.	.	1	AaeL_AAEL011719, AAEL011719	nucleoporin Nup43	Other
LOC5575266	23864331	0.604687865	0.885611153	5.287725436	0.477779401	0.205121944	0.381737287	G	GT	-	5UTR	.	NA	.	.	.	.	.	1	AaeL_AAEL011719, AAEL011719	nucleoporin Nup43	Other
LOC5575266	23864332	0.621052632	0.896682525	5.283218734	0.470416362	0.190695619	0.370132581	T	TG	-	5UTR	.	NA	.	.	.	.	.	1	AaeL_AAEL011719, AAEL011719	nucleoporin Nup43	Other
LOC5575266	23864339	0.591537329	0.897080399	6.135059621	0.483646446	0.192333895	0.391985717	C	CG	-	5UTR	.	NA	.	.	.	.	.	1	AaeL_AAEL011719, AAEL011719	nucleoporin Nup43	Other
LOC5575266	23864341	0.59125	0.908023483	6.631510286	0.483132028	0.181795228	0.386742543	G	GA	-	5UTR	.	NA	.	.	.	.	.	1	AaeL_AAEL011719, AAEL011719	nucleoporin Nup43	Other
LOC5564669	24513189	0.462643678	0.741134752	4.240383791	0.497362754	0.396342236	0.474223436	G	GA	+	CDS	Synonymous	3	162	CGA	R	CGG	R	1	AaeL_AAEL014553, AAEL014553	pancreatic lipase-related protein 2	Other
LOC5574426	24558621	0.015384615	0.225044563	5.288272569	0.036023904	0.347516151	0.174522211	T	TA	-	CDS	Synonymous	3	467	CCA	P	CCT	P	1	AaeL_AAEL011144, AAEL011144	pancreatic lipase-related protein 2	Other
LOC5574426	24558633	0.015384615	0.217008798	5.063938297	0.035386738	0.341796875	0.166138776	C	CT	-	CDS	Synonymous	3	463	GTG	V	GTA	V	1	AaeL_AAEL011144, AAEL011144	pancreatic lipase-related protein 2	Other
LOC5574426	24558662	0.013888889	0.255952381	6.264406253	0.031737773	0.367755102	0.176692528	G	GT	-	CDS	Synonymous	1	454	CGA	R	AGA	R	1	AaeL_AAEL011144, AAEL011144	pancreatic lipase-related protein 2	Other
LOC5574426	24558666	0.014285714	0.252564103	6.140792937	0.033048514	0.371350557	0.181699864	C	CT	-	CDS	Synonymous	3	452	GAG	E	GAA	E	1	AaeL_AAEL011144, AAEL011144	pancreatic lipase-related protein 2	Other
LOC5574426	24559537	0.200040399	0	5.61579585	0.315814093	0	0.191503548	C	CG	-	CDS	Replacement	1	183	GGA	G	CGA	R	1	AaeL_AAEL011144, AAEL011144	pancreatic lipase-related protein 2	Other
LOC5570126	24790297	0.293223107	0.589205955	4.602567134	0.414183673	0.483600967	0.491408212	C	CG	+	CDS	Synonymous	3	217	CTC	L	CTG	L	1	AaeL_AAEL008118, AAEL008118, mab-21	protein mab-21	Other
LOC5570126	24790300	0.289540522	0.56779661	4.154019816	0.410009183	0.490807239	0.4872	G	GC	+	CDS	Synonymous	3	218	TCG	S	TCC	S	1	AaeL_AAEL008118, AAEL008118, mab-21	protein mab-21	Other
LOC5570126	24790303	0.256776557	0.58810869	5.676918515	0.38269043	0.48374093	0.4872	G	GA	+	CDS	Synonymous	3	219	AAG	K	AAA	K	1	AaeL_AAEL008118, AAEL008118, mab-21	protein mab-21	Other
LOC5570126	24790306	0.255008525	0.566666667	5.125601725	0.380414513	0.491111111	0.480310073	G	GA	+	CDS	Synonymous	3	220	GAG	E	GAA	E	1	AaeL_AAEL008118, AAEL008118, mab-21	protein mab-21	Other
LOC5570128	24890920	0.152390163	0.421403509	4.58422256	0.259495317	0.486111111	0.411010742	A	AG	-	5UTR	.	NA	.	.	.	.	.	1	AaeL_AAEL008109, AAEL008109	protein mab-21-like	Other
LOC5580053	25122602	0.478609626	0.117307692	7.706199446	0.499671269	0.210538752	0.439000939	T	TC	-	CDS	Synonymous	3	429	AAA	K	AAG	K	1	AaeL_AAEL002175, AAEL002175	interferon-related developmental regulator 2	Other
LOC5580053	25122605	0.520242915	0.82868672	5.488639412	0.49946251	0.284081633	0.448291253	G	GA	-	CDS	Synonymous	3	428	GAT	D	GAC	D	1	AaeL_AAEL002175, AAEL002175	interferon-related developmental regulator 2	Other
LOC5580053	25123829	0.564862104	0.262019231	4.863058067	0.489795918	0.3848	0.492254416	C	CT	-	CDS	Synonymous	3	20	TCG	S	TCA	S	1	AaeL_AAEL002175, AAEL002175	interferon-related developmental regulator 2	Other
LOC5580071	25267981	0.233187534	0	6.555866549	0.380493827	0	0.226116378	C	CG	+	CDS	Synonymous	3	193	CGC	R	CGG	R	1	AaeL_AAEL002152, AAEL002152	kinesin-associated protein 3	Other
LOC5580071	25270413	0.295929661	0.070246849	4.433477517	0.404446236	0.137760952	0.325736682	G	GA	+	CDS	Synonymous	3	637	AAG	K	AAA	K	1	AaeL_AAEL002152, AAEL002152	kinesin-associated protein 3	Other
LOC5580067	25306375	0.410026212	0.773071377	6.75324903	0.478636747	0.352236386	0.49100238	T	TC	+	CDS	Synonymous	3	308	TAC	Y	TAT	Y	1	AaeL_AAEL002176, AAEL002176	uncharacterized protein C1683.06c	Other
LOC5580052	25334374	0.865926158	1	3.823573803	0.239546314	0	0.141388704	A	AT	-	CDS	Replacement	3	316	GAA	E	GAT	D	1	AaeL_AAEL002157, AAEL002157	ribonuclease P protein subunit p40	Other
LOC5564915	26142722	0.215340443	0.48467433	4.185197307	0.344665413	0.5	0.439816743	A	AG	+	CDS	Synonymous	3	151	GTA	V	GTG	V	1	AaeL_AAEL014656, AAEL014656	uncharacterized LOC5564915	Other
LOC5578710	26348843	0.266791045	0.027777778	4.960056153	0.406502836	0.063423811	0.31049845	C	CID	-	3UTR	.	NA	.	.	.	.	.	1	AaeL_AAEL013823, AAEL013823, CaMKII	calcium/calmodulin-dependent protein kinase type II alpha chain	Other
LOC23687811	26666183	0.654049654	0.382015043	3.927072379	0.44639361	0.472066116	0.498783406	A	AT	-	CDS	Synonymous	3	2095	GGA	G	GGT	G	1	AaeL_AAEL017391, AAEL017391	CREB-binding protein	Other
LOC23687811	26667213	0.188337273	0.472222222	4.705311802	0.305460249	0.498985472	0.448558206	A	AG	-	intr	.	NA	.	.	.	.	.	1	AaeL_AAEL017391, AAEL017391	CREB-binding protein	Other
LOC23687811	26667228	0.116531165	0.448809524	6.742178715	0.205516495	0.49692426	0.42253282	G	GA	-	intr	.	NA	.	.	.	.	.	1	AaeL_AAEL017391, AAEL017391	CREB-binding protein	Other
LOC23687811	26700460	0	0.208711434	5.858900195	0	0.330585877	0.157902759	G	GA	-	intr	.	NA	.	.	.	.	.	1	AaeL_AAEL017391, AAEL017391	CREB-binding protein	Other
LOC5578281	27033440	0.540115798	0.261515152	4.234895249	0.494907836	0.391646849	0.481738272	C	CT	+	CDS	Synonymous	3	319	GCC	A	GCT	A	1	AaeL_AAEL013600, AAEL013600	integrin alpha-PS2	Other
LOC5578281	27033443	0.586829837	0.247380033	5.947754129	0.478532587	0.377024258	0.48681423	T	TC	+	CDS	Synonymous	3	320	ACT	T	ACC	T	1	AaeL_AAEL013600, AAEL013600	integrin alpha-PS2	Other
LOC5578281	27033446	0.363706564	0.751681196	7.55455693	0.442387004	0.375	0.493510655	G	GA	+	CDS	Synonymous	3	321	GGA	G	GGG	G	1	AaeL_AAEL013600, AAEL013600	integrin alpha-PS2	Other
LOC5578281	27033633	0	0.132657658	3.786063436	0	0.232568501	0.150872584	C	CT	+	CDS	Synonymous	1	384	CTG	L	TTG	L	1	AaeL_AAEL013600, AAEL013600	integrin alpha-PS2	Other
LOC5569249	27303642	0.413865546	0.855405405	10.08241693	0.486992716	0.232118185	0.426407183	T	TA	-	3UTR	.	NA	.	.	.	.	.	1	AaeL_AAEL007506, AAEL007506	protein lava lamp	Other
LOC5569249	27303687	0.452003958	0.183805419	4.332605457	0.496049383	0.306323048	0.413343403	G	GA	-	3UTR	.	NA	.	.	.	.	.	1	AaeL_AAEL007506, AAEL007506	protein lava lamp	Other
LOC5569249	27327085	0.250400128	0.075062292	3.95051932	0.372816635	0.140700057	0.271491744	G	GAT	-	CDS	Synonymous	3	2589	GGC	G	GGT	G	1	AaeL_AAEL007506, AAEL007506	protein lava lamp	Other
LOC5569249	27327114	0.268722039	0.03895951	5.17392966	0.378875732	0.08044403	0.250383864	C	CT	-	CDS	Replacement	1	2580	GCT	A	ACT	T	1	AaeL_AAEL007506, AAEL007506	protein lava lamp	Other
LOC5569249	27327124	0.973282443	0.792101341	4.164133721	0.062158068	0.328180737	0.214567901	G	GA	-	CDS	Synonymous	3	2576	ACT	T	ACC	T	1	AaeL_AAEL007506, AAEL007506	protein lava lamp	Other
LOC5569249	27327160	0.19483465	0.008376601	4.893570742	0.308639759	0.016392323	0.177316574	G	GA	-	CDS	Synonymous	3	2564	ATC	I	ATT	I	1	AaeL_AAEL007506, AAEL007506	protein lava lamp	Other
LOC5568331	28162075	0.640786749	0.903863038	5.038245169	0.464095006	0.162337026	0.380835762	G	GA	-	CDS	Synonymous	1	182	TTG	L	CTG	L	1	AaeL_AAEL001094, AAEL001094	heat shock protein beta-1	Other
LOC5568331	28162076	0.550128949	0.845765766	5.276510154	0.493671875	0.269770408	0.440284386	A	AG	-	CDS	Synonymous	3	181	GCC	A	GCT	A	1	AaeL_AAEL001094, AAEL001094	heat shock protein beta-1	Other
LOC5568331	28162178	0.678790634	0.926340448	4.960364493	0.440861118	0.142730686	0.32642805	A	AG	-	CDS	Synonymous	3	147	AAC	N	AAT	N	1	AaeL_AAEL001094, AAEL001094	heat shock protein beta-1	Other
LOC5568331	28170638	0.130040323	0.376229983	4.20503084	0.248374607	0.46875	0.357212844	G	GA	-	CDS	Synonymous	3	62	AGC	S	AGT	S	1	AaeL_AAEL001094, AAEL001094	heat shock protein beta-1	Other
LOC5568331	28170658	0.163865546	0.479218362	5.743726694	0.253201841	0.499384426	0.395890282	A	AT	-	intr	.	NA	.	.	.	.	.	1	AaeL_AAEL001094, AAEL001094	heat shock protein beta-1	Other
LOC5568331	28170836	0.617260062	0.896057348	5.362223648	0.474368103	0.190131281	0.37995	G	GA	-	intr	.	NA	.	.	.	.	.	1	AaeL_AAEL001094, AAEL001094	heat shock protein beta-1	Other
LOC5568329	28253463	0.792028142	0.968085106	3.895356084	0.328621488	0.063090737	0.236831988	A	AG	-	CDS	Synonymous	3	1042	GCC	A	GCT	A	1	AaeL_AAEL001099, AAEL001099	integrator complex subunit 6	Other
LOC5568329	28253472	0.751863975	0.966019417	4.866888891	0.369118442	0.06755	0.258957686	T	TC	-	CDS	Synonymous	3	1039	AAG	K	AAA	K	1	AaeL_AAEL001099, AAEL001099	integrator complex subunit 6	Other
LOC5568329	28267617	0.410714286	0.755414604	6.11500634	0.477682999	0.360991736	0.482763743	A	AG	-	CDS	Synonymous	1	174	CTG	L	TTG	L	1	AaeL_AAEL001099, AAEL001099	integrator complex subunit 6	Other
LOC5568329	28267915	0.237645349	0.509320717	4.145818275	0.350577778	0.5	0.451517385	G	GC	-	CDS	Synonymous	3	74	GCC	A	GCG	A	1	AaeL_AAEL001099, AAEL001099	integrator complex subunit 6	Other
LOC5568334	28310910	1	0.828909613	4.817533575	0	0.286577778	0.145969661	G	GA	-	CDS	Synonymous	3	6	ATT	I	ATC	I	1	AaeL_AAEL001086, AAEL001086	myelin transcription factor 1-like protein	Other
LOC5568334	28310916	1	1	4.03567226	0	0.242274819	0.123059271	T	TAG	-	CDS	Synonymous	3	4	CCT	P	CCC	P	1	AaeL_AAEL001086, AAEL001086	myelin transcription factor 1-like protein	Other
LOC5568334	28310965	0.014285714	0.294070081	7.445435247	0.023252595	0.406766529	0.255404457	T	TA	-	5UTR	.	NA	.	.	.	.	.	1	AaeL_AAEL001086, AAEL001086	myelin transcription factor 1-like protein	Other
LOC5568334	28310967	0.012195122	0.266098485	6.671181285	0.021975309	0.384087791	0.224205739	T	TA	-	5UTR	.	NA	.	.	.	.	.	1	AaeL_AAEL001086, AAEL001086	myelin transcription factor 1-like protein	Other
LOC5568334	28310973	0.02173913	0.235294118	5.192684614	0.040798611	0.347128028	0.205121944	C	CT	-	5UTR	.	NA	.	.	.	.	.	1	AaeL_AAEL001086, AAEL001086	myelin transcription factor 1-like protein	Other
LOC5565132	28321358	0.21228243	0.030674847	4.072497671	0.341098958	0.071585523	0.240614758	C	CT	+	CDS	Synonymous	3	23	AGC	S	AGT	S	1	AaeL_AAEL014747, AAEL014747	COP9 signalosome complex subunit 5	Other
LOC5568333	28346644	0.165079365	0.478825137	5.687936463	0.27339912	0.499146233	0.422318717	G	GA	-	CDS	Synonymous	3	1100	GAC	D	GAT	D	1	AaeL_AAEL001069, AAEL001069	histone deacetylase 6	Other
LOC5568333	28346662	0.64466248	0.340725806	4.066021497	0.47288193	0.448147084	0.503438406	T	TCG	-	CDS	Synonymous	3	1094	GTG	V	GTA	V	1	AaeL_AAEL001069, AAEL001069	histone deacetylase 6	Other
LOC5568333	28346695	0.187148161	0.496352413	5.394602825	0.313628809	0.499791753	0.437654642	G	GA	-	CDS	Synonymous	3	1083	GTC	V	GTT	V	1	AaeL_AAEL001069, AAEL001069	histone deacetylase 6	Other
LOC5568333	28347044	0.498345284	0.156734496	6.577189166	0.499966951	0.26035503	0.455279937	C	CT	-	CDS	Synonymous	3	994	CCG	P	CCA	P	1	AaeL_AAEL001069, AAEL001069	histone deacetylase 6	Other
LOC5568333	28347055	0.517857143	0.164355993	6.871216548	0.49905482	0.265927978	0.467940098	G	GT	-	CDS	Synonymous	1	991	CGG	R	AGG	R	1	AaeL_AAEL001069, AAEL001069	histone deacetylase 6	Other
LOC5568333	28347812	0.142544328	0.424880675	5.023027172	0.248595041	0.489644749	0.408163265	G	GA	-	CDS	Synonymous	3	762	TAC	Y	TAT	Y	1	AaeL_AAEL001069, AAEL001069	histone deacetylase 6	Other
LOC5568333	28348088	0.430397012	0.176477648	4.026561762	0.489395796	0.305274464	0.432671456	A	AT	-	CDS	Synonymous	3	670	CGT	R	CGA	R	1	AaeL_AAEL001069, AAEL001069	histone deacetylase 6	Other
LOC5568333	28348106	0.337271341	0.096360896	4.447801397	0.441358604	0.185688776	0.341550932	C	CT	-	CDS	Synonymous	3	664	GCG	A	GCA	A	1	AaeL_AAEL001069, AAEL001069	histone deacetylase 6	Other
LOC5568333	28348205	0.294322113	0.561452275	3.8706374	0.413981792	0.493079585	0.486026552	A	AG	-	CDS	Synonymous	3	631	GGT	G	GGC	G	1	AaeL_AAEL001069, AAEL001069	histone deacetylase 6	Other
LOC5568333	28348313	0.291977612	0.035714286	6.008859114	0.409603819	0.054667969	0.244897959	C	CT	-	CDS	Synonymous	3	595	AAG	K	AAA	K	1	AaeL_AAEL001069, AAEL001069	histone deacetylase 6	Other
LOC5568333	28381812	0.892229417	0.635584677	4.715192134	0.199019025	0.463592845	0.321338285	C	CG	-	CDS	Synonymous	3	312	CCC	P	CCG	P	1	AaeL_AAEL001069, AAEL001069	histone deacetylase 6	Other
LOC5568333	28381818	0.889102564	0.63627451	4.577858642	0.203618138	0.460449219	0.324044815	A	AG	-	CDS	Synonymous	3	310	AAC	N	AAT	N	1	AaeL_AAEL001069, AAEL001069	histone deacetylase 6	Other
LOC5568333	28381830	0.891169154	0.60656682	5.45907378	0.200529301	0.475725366	0.328180737	G	GA	-	CDS	Synonymous	3	306	GGT	G	GGC	G	1	AaeL_AAEL001069, AAEL001069	histone deacetylase 6	Other
LOC5568333	28381836	0.893007203	0.646969697	4.447916764	0.197530864	0.45452255	0.313271605	T	TC	-	CDS	Synonymous	3	304	GGG	G	GGA	G	1	AaeL_AAEL001069, AAEL001069	histone deacetylase 6	Other
LOC5568333	28381839	0.889952904	0.63627451	4.610040745	0.202062173	0.460449219	0.322686529	C	CA	-	CDS	Synonymous	3	303	GCT	A	GCG	A	1	AaeL_AAEL001069, AAEL001069	histone deacetylase 6	Other
LOC5568333	28381845	0.906259636	0.649350649	4.905324583	0.18549346	0.451491535	0.303361103	T	TC	-	CDS	Synonymous	3	301	GAG	E	GAA	E	1	AaeL_AAEL001069, AAEL001069	histone deacetylase 6	Other
LOC5568333	28382489	0.092278815	0.405384615	6.517237188	0.173155274	0.478223062	0.354705811	C	CT	-	CDS	Synonymous	3	141	GAG	E	GAA	E	1	AaeL_AAEL001069, AAEL001069	histone deacetylase 6	Other
LOC5570528	28810723	0.863738739	0.607981221	4.387700376	0.236442109	0.485022189	0.419547384	C	CG	-	3UTR	.	NA	.	.	.	.	.	1	AaeL_AAEL001427, AAEL001427	hydroxysteroid dehydrogenase-like protein 2	Other
LOC5570528	28810976	0.219720497	0	6.170381834	0.344976756	0	0.214620532	T	TA	-	CDS	Replacement	2	218	GAG	E	GTG	V	1	AaeL_AAEL001427, AAEL001427	hydroxysteroid dehydrogenase-like protein 2	Other
LOC5570528	28810987	0.748376623	1	7.091884501	0.379504132	0	0.229875907	A	AG	-	CDS	Synonymous	3	214	GGC	G	GGT	G	1	AaeL_AAEL001427, AAEL001427	hydroxysteroid dehydrogenase-like protein 2	Other
LOC5570528	28811621	0.182119799	0	5.119312521	0.297073687	0	0.18034106	C	CT	-	CDS	Synonymous	3	43	GCG	A	GCA	A	1	AaeL_AAEL001427, AAEL001427	hydroxysteroid dehydrogenase-like protein 2	Other
LOC5564957	29227259	0	0.145454545	4.126303094	0	0.239705175	0.106972048	G	GA	-	intr	.	NA	.	.	.	.	.	1	AaeL_AAEL014671, AAEL014671	probable alpha-aspartyl dipeptidase	Other
LOC5564957	29227271	0	0.149707602	4.240054264	0	0.247350849	0.118921643	A	AG	-	intr	.	NA	.	.	.	.	.	1	AaeL_AAEL014671, AAEL014671	probable alpha-aspartyl dipeptidase	Other
LOC5571381	29358301	0.517857143	0.252480364	3.938447616	0.499837676	0.365977567	0.481934294	G	GA	-	CDS	Synonymous	3	207	ACC	T	ACT	T	1	AaeL_AAEL009020, AAEL009020, GSTT3	glutathione S-transferase theta-1	Detox
LOC5564714	30472730	0.893330465	0.463409962	10.15196088	0.185002715	0.497302818	0.41595	G	GC	+	CDS	Synonymous	3	274	CCC	P	CCG	P	1	AaeL_AAEL014582, AAEL014582	pre-mRNA-splicing factor Slu7	Other
LOC5564714	30472733	0.875484496	0.504689984	7.91249256	0.217852155	0.499980222	0.407830222	C	CT	+	CDS	Synonymous	3	275	AAT	N	AAC	N	1	AaeL_AAEL014582, AAEL014582	pre-mRNA-splicing factor Slu7	Other
LOC5564714	30472740	0.8999334	0.529473135	7.349544814	0.189990103	0.498614958	0.37959914	T	TAC	+	CDS	Synonymous	1	278	CTG	L	TTG	L	1	AaeL_AAEL014582, AAEL014582	pre-mRNA-splicing factor Slu7	Other
LOC5564714	30472811	0.274331551	0.061438716	4.249146472	0.404610913	0.116507851	0.290202718	C	CT	+	CDS	Synonymous	3	301	GCC	A	GCT	A	1	AaeL_AAEL014582, AAEL014582	pre-mRNA-splicing factor Slu7	Other
LOC5564714	30472817	0.390567428	0.143148963	4.116743402	0.476152728	0.246171875	0.396446628	G	GA	+	CDS	Synonymous	3	303	GCG	A	GCA	A	1	AaeL_AAEL014582, AAEL014582	pre-mRNA-splicing factor Slu7	Other
LOC5564714	30472823	0.04427027	0.413906318	9.346228948	0.086361456	0.485774423	0.336063051	G	GC	+	CDS	Synonymous	3	305	CTG	L	CTC	L	1	AaeL_AAEL014582, AAEL014582	pre-mRNA-splicing factor Slu7	Other
LOC5564714	30472829	0.481481481	0.140441176	6.723286709	0.498990027	0.239926538	0.431452881	T	TC	+	CDS	Synonymous	3	307	GCT	A	GCC	A	1	AaeL_AAEL014582, AAEL014582	pre-mRNA-splicing factor Slu7	Other
LOC5564714	30472994	0.141701047	0.533135982	8.378196021	0.239197531	0.499724481	0.427554631	G	GA	+	CDS	Synonymous	3	362	CCG	P	CCA	P	1	AaeL_AAEL014582, AAEL014582	pre-mRNA-splicing factor Slu7	Other
LOC5564714	30473036	0.004385965	0.146182397	3.839707283	0.008510483	0.258187534	0.13350488	T	TC	+	CDS	Synonymous	3	376	TAT	Y	TAC	Y	1	AaeL_AAEL014582, AAEL014582	pre-mRNA-splicing factor Slu7	Other
LOC23687526	30490376	0.199013158	0.01	4.971820714	0.311220787	0.017389966	0.20875	A	ACT	-	CDS	Synonymous	3	516	CTT	L	CTG	L	1	AaeL_AAEL017106, AAEL017106	protein scarlet	Other
LOC23687526	30490457	0.341263331	0.034448602	7.629010977	0.432132964	0.070826125	0.333579882	T	TC	-	CDS	Synonymous	3	489	ACA	T	ACG	T	1	AaeL_AAEL017106, AAEL017106	protein scarlet	Other
LOC23687526	30490635	0.066459276	0.281666667	4.222985469	0.1171875	0.38534021	0.235190921	T	TA	-	intr	.	NA	.	.	.	.	.	1	AaeL_AAEL017106, AAEL017106	protein scarlet	Other
LOC23687526	30490639	0.072157063	0.277050883	3.868366595	0.12489925	0.387811634	0.241367177	C	CT	-	intr	.	NA	.	.	.	.	.	1	AaeL_AAEL017106, AAEL017106	protein scarlet	Other
LOC23687526	30490667	0.874321964	0.645424837	3.820442742	0.206801396	0.440088757	0.32441701	C	CT	-	CDS	Synonymous	3	436	CTA	L	CTG	L	1	AaeL_AAEL017106, AAEL017106	protein scarlet	Other
LOC23687526	30490676	0.871904762	0.622219414	4.312059837	0.214331372	0.462441701	0.33813912	C	CT	-	CDS	Synonymous	3	433	CTA	L	CTG	L	1	AaeL_AAEL017106, AAEL017106	protein scarlet	Other
LOC23687526	30490787	0.234846921	0.042394164	4.085687716	0.328338623	0.081901112	0.237473822	C	CT	-	CDS	Synonymous	3	396	AAG	K	AAA	K	1	AaeL_AAEL017106, AAEL017106	protein scarlet	Other
LOC5573415	30966872	0	0.135964912	3.873716142	0	0.233747261	0.11451517	T	TC	+	CDS	Synonymous	3	717	ACT	T	ACC	T	1	AaeL_AAEL002058, AAEL002054, AAEL002058, AAEL009260, AAEL009261, AAEL015381	uncharacterized LOC5573415	Other
LOC5573415	30992901	0.079573935	0.337318087	5.140857366	0.14855627	0.45452255	0.355397531	C	CA	+	CDS	Replacement	1	1036	CTG	L	ATG	M	1	AaeL_AAEL002058, AAEL002054, AAEL002058, AAEL009260, AAEL009261, AAEL015381	uncharacterized LOC5573415	Other
LOC5573415	30993108	0.27173913	0.032051282	5.631836332	0.411678219	0.059467801	0.289627465	A	AT	+	CDS	Synonymous	3	1047	CGA	R	CGT	R	1	AaeL_AAEL002058, AAEL002054, AAEL002058, AAEL009260, AAEL009261, AAEL015381	uncharacterized LOC5573415	Other
LOC5571743	31171120	0.251421189	0.020833333	5.701732423	0.375	0.0392	0.222725215	T	TC	+	CDS	Synonymous	3	10	TGT	C	TGC	C	1	AaeL_AAEL009258, AAEL009258	uncharacterized LOC5571743	Other
LOC5577193	31750212	0.582198142	0.261111111	5.693946648	0.608368035	0.36389414	0.526797904	T	TAC	+	CDS	Synonymous	3	157	GGT	G	GGA	G	1	AaeL_AAEL013075, AAEL003303, AAEL013075	46 kDa FK506-binding nuclear protein	Other
LOC5577194	31840459	0.236130591	0.047698119	3.871562823	0.364342471	0.091095418	0.248537353	G	GA	+	CDS	Synonymous	3	31	CGG	R	CGA	R	1	AaeL_AAEL013077, AAEL013077	uncharacterized LOC5577194	Other
LOC5577550	32295366	0	0.235356637	6.618427054	0	0.361284307	0.229856089	G	GA	-	intr	.	NA	.	.	.	.	.	1		high affinity copper uptake protein 1	Other
LOC5577550	32295367	0.009259259	0.239690134	6.064338858	0.018866213	0.363555358	0.239141472	G	GAD	-	intr	.	NA	.	.	.	.	.	1		high affinity copper uptake protein 1	Other
LOC5577550	32295368	0	0.214335664	6.017626089	0	0.332409972	0.206111111	A	AT	-	intr	.	NA	.	.	.	.	.	1		high affinity copper uptake protein 1	Other
LOC5577550	32295402	0.328993893	0.060462991	5.788794114	0.442442602	0.113406659	0.311480456	A	AT	-	intr	.	NA	.	.	.	.	.	1		high affinity copper uptake protein 1	Other
LOC5577553	32325834	0.379738059	0.134032114	4.15533052	0.471952909	0.234218504	0.377595983	A	AG	-	CDS	Synonymous	3	265	AGT	S	AGC	S	1	AaeL_AAEL013265, AAEL013265	protein SDE2 homolog	Other
LOC5572256	32387050	0.197544438	0.028313464	3.805960346	0.291619933	0.050598752	0.184089415	C	CA	-	3UTR	.	NA	.	.	.	.	.	1	AaeL_AAEL009692, AAEL009692, AAEL013264, STAT, STAT1	signal transducer and transcription activator	Other
LOC5572256	32457640	0.198863636	0.53452381	6.074364031	0.321555068	0.495194156	0.448699951	C	CA	-	intr	.	NA	.	.	.	.	.	1	AaeL_AAEL009692, AAEL009692, AAEL013264, STAT, STAT1	signal transducer and transcription activator	Other
LOC5572256	32457648	0.114872364	0.536752137	9.747765716	0.212247325	0.495867769	0.407731601	C	CI	-	intr	.	NA	.	.	.	.	.	1	AaeL_AAEL009692, AAEL009692, AAEL013264, STAT, STAT1	signal transducer and transcription activator	Other
LOC5565195	32724924	0.139455782	0	3.966442723	0.232302201	0	0.122040346	A	AT	-	intr	.	NA	.	.	.	.	.	1	AaeL_AAEL014753, AAEL014753	mitochondrial coenzyme A transporter SLC25A42	Other
LOC5566264	34811141	0	0.147169811	4.172137196	0	0.229931775	0.14574815	T	TA	-	3UTR	.	NA	.	.	.	.	.	1		uncharacterized LOC5566264	Other
LOC5566264	34811926	0.20852187	0.504986702	4.917813211	0.328599425	0.499874024	0.43501931	A	AG	-	CDS	Synonymous	3	75	GTT	V	GTC	V	1		uncharacterized LOC5566264	Other
LOC5569800	34934019	0.018518519	0.206632653	4.589784116	0.036351166	0.325124292	0.235087232	A	AG	-	intr	.	NA	.	.	.	.	.	1	AaeL_AAEL001319, AAEL001319	cuticle protein 2	Cuticle
LOC5571723	35449575	0.143233083	0	4.067025672	0.246293864	0	0.133491274	A	AG	+	5UTR	.	NA	.	.	.	.	.	1	AaeL_AAEL009248, AAEL009248, AAEL015453	uncharacterized LOC5571723	Other
LOC5571723	35457796	0.012195122	0.173105063	4.060493372	0.023806068	0.292588337	0.148854394	C	CA	+	CDS	Synonymous	3	283	CCC	P	CCA	P	1	AaeL_AAEL009248, AAEL009248, AAEL015453	uncharacterized LOC5571723	Other
LOC5578707	35850893	0	0.289915966	8.299094317	0	0.410864198	0.273565128	G	GC	-	3UTR	.	NA	.	.	.	.	.	1	AaeL_AAEL013814, AAEL013814	probable phosphomevalonate kinase	Other
LOC5578707	35850895	0	0.320512821	9.233468436	0	0.43349481	0.307974608	A	AT	-	3UTR	.	NA	.	.	.	.	.	1	AaeL_AAEL013814, AAEL013814	probable phosphomevalonate kinase	Other
LOC5578704	35950528	0.701474201	0.380032206	5.293298981	0.426587475	0.475907198	0.498147448	A	AT	-	intr	.	NA	.	.	.	.	.	1	AaeL_AAEL013813, AAEL010786, AAEL013813	cap-specific mRNA (nucleoside-2'-O-)-methyltransferase 1	Other
LOC5578704	35950531	0.718253968	0.373626374	6.006258596	0.403528692	0.471279284	0.496883657	T	TG	-	intr	.	NA	.	.	.	.	.	1	AaeL_AAEL013813, AAEL010786, AAEL013813	cap-specific mRNA (nucleoside-2'-O-)-methyltransferase 1	Other
LOC5577442	36550055	0.6	0.328431373	3.928454344	0.48	0.441259099	0.488028631	A	AG	+	intr	.	NA	.	.	.	.	.	1	AaeL_AAEL013185, AAEL013185	uncharacterized LOC5577442	Other
LOC5577442	36550266	0.407397108	0.721407849	5.123115321	0.482027612	0.400473373	0.487478602	A	AT	+	CDS	Replacement	1	198	TCG	S	ACG	T	1	AaeL_AAEL013185, AAEL013185	uncharacterized LOC5577442	Other
LOC5577442	36550631	0.278894205	0.475588697	4.516427643	0.431501754	0.499529527	0.493656286	C	CGT	+	CDS	Synonymous	3	319	TCC	S	TCG	S	1	AaeL_AAEL013185, AAEL013185	uncharacterized LOC5577442	Other
LOC5579474	38181284	0.868032787	0.61744186	4.297323889	0.229492521	0.465642379	0.36591199	C	CA	-	3UTR	.	NA	.	.	.	.	.	1	AaeL_AAEL012734, AAEL012734	nuclear envelope integral membrane protein 1	Other
LOC5579474	38182924	0.774470899	0.505974589	4.117704416	0.347601997	0.499846106	0.460885777	C	CT	-	intr	.	NA	.	.	.	.	.	1	AaeL_AAEL012734, AAEL012734	nuclear envelope integral membrane protein 1	Other
LOC5579474	38182930	0.788325653	0.523992342	4.080037847	0.334251607	0.49863997	0.455035835	C	CT	-	CDS	Synonymous	3	27	TCA	S	TCG	S	1	AaeL_AAEL012734, AAEL012734	nuclear envelope integral membrane protein 1	Other
LOC5576756	38203622	0	0.15034965	4.25725685	0	0.255489266	0.138601901	C	CT	-	CDS	Replacement	2	143	CGT	R	CAT	H	1	AaeL_AAEL015357, AAEL015357	nose resistant to fluoxetine protein 6	Other
LOC5576756	38203672	0	0.154183845	4.360157854	0	0.258957686	0.138658988	G	GA	-	CDS	Synonymous	3	126	AAC	N	AAT	N	1	AaeL_AAEL015357, AAEL015357	nose resistant to fluoxetine protein 6	Other
LOC5576756	38203905	0.884742952	0.643509128	4.231247523	0.204142012	0.45452255	0.30991436	T	TC	-	CDS	Replacement	2	68	AGC	S	AAC	N	1	AaeL_AAEL015357, AAEL015357	nose resistant to fluoxetine protein 6	Other
LOC5567660	38231184	0.027272727	0.248266167	5.237380073	0.04875	0.381492382	0.261137543	C	CA	+	3UTR	.	NA	.	.	.	.	.	1	AaeL_AAEL006256, AAEL006256, AAEL012740	ATP synthase lipid-binding protein, mitochondrial	Other
LOC5576759	38258529	0.4016685	0.154891734	4.00558708	0.476538492	0.255657865	0.398200476	T	TC	+	CDS	Synonymous	3	455	CGT	R	CGC	R	1	AaeL_AAEL012741, AAEL012741	uncharacterized LOC5576759	Other
LOC5576759	38258864	0	0.229487179	6.449447002	0	0.367892392	0.244897959	T	TA	+	3UTR	.	NA	.	.	.	.	.	1	AaeL_AAEL012741, AAEL012741	uncharacterized LOC5576759	Other
LOC5578374	38465653	0.605945122	0.337398374	3.846441977	0.481610058	0.447239239	0.497119019	T	TC	-	CDS	Synonymous	3	572	GAA	E	GAG	E	1	AaeL_AAEL013652, AAEL013652	acyl-CoA dehydrogenase family member 9, mitochondrial	Other
LOC5578374	38475676	0	0.155479107	4.39498652	0	0.263671875	0.156572528	A	AG	-	intr	.	NA	.	.	.	.	.	1	AaeL_AAEL013652, AAEL013652	acyl-CoA dehydrogenase family member 9, mitochondrial	Other
LOC5578376	38533688	0.503968807	0.2151513	4.681350086	0.5	0.34875	0.469675874	G	GA	-	CDS	Synonymous	1	940	CTG	L	TTG	L	1	AaeL_AAEL013650, AAEL013650, AAEL013651, AAEL013654	protein tramtrack, beta isoform	Other
LOC5578376	38584640	0.246153846	0.034722222	4.773449109	0.356038073	0.082152922	0.240619593	G	GA	-	CDS	Synonymous	3	446	GGC	G	GGT	G	1	AaeL_AAEL013650, AAEL013650, AAEL013651, AAEL013654	protein tramtrack, beta isoform	Other
LOC5578376	38584658	0.202372251	0.011904762	4.874992773	0.305312	0.027267515	0.191206342	A	AG	-	CDS	Synonymous	3	440	GGT	G	GGC	G	1	AaeL_AAEL013650, AAEL013650, AAEL013651, AAEL013654	protein tramtrack, beta isoform	Other
LOC5578376	38586574	0.099033816	0.319220225	3.889477192	0.176085663	0.440546968	0.356698296	C	CG	-	intr	.	NA	.	.	.	.	.	1	AaeL_AAEL013650, AAEL013650, AAEL013651, AAEL013654	protein tramtrack, beta isoform	Other
LOC5572116	39775856	0.84055673	0.60130719	3.79006353	0.290657439	0.484642364	0.405306927	C	CT	-	CDS	Synonymous	3	422	CCA	P	CCG	P	1	AaeL_AAEL009531, AAEL009531	Niemann-Pick type protein homolog 1B	Other
LOC5572115	39811140	0.116666667	0.419594067	5.876577722	0.222276611	0.486992716	0.407362949	A	AG	+	intr	.	NA	.	.	.	.	.	1	AaeL_AAEL009530, AAEL009530	transmembrane channel-like protein 5	Other
LOC5572115	39811144	0.100240964	0.402222222	6.070031443	0.192489799	0.480944747	0.382997885	T	TG	+	intr	.	NA	.	.	.	.	.	1	AaeL_AAEL009530, AAEL009530	transmembrane channel-like protein 5	Other
LOC5572115	39811164	0.094144144	0.419505186	6.855812218	0.189164201	0.486686157	0.396879019	A	AT	+	intr	.	NA	.	.	.	.	.	1	AaeL_AAEL009530, AAEL009530	transmembrane channel-like protein 5	Other
LOC5564686	40064087	0.219206349	0.593921139	7.162448475	0.328942684	0.477435636	0.46902233	A	AG	-	CDS	Synonymous	1	682	TTG	L	CTG	L	1	AaeL_AAEL004397, AAEL004397, AAEL009529	transient receptor potential cation channel protein painless	Other
LOC5564686	40064307	0.213776811	0.541290023	5.750294363	0.327592618	0.496769057	0.463488142	T	TC	-	CDS	Synonymous	3	608	AAA	K	AAG	K	1	AaeL_AAEL004397, AAEL004397, AAEL009529	transient receptor potential cation channel protein painless	Other
LOC5564686	40066554	0.019230769	0.352941176	8.925526848	0.0246875	0.459686023	0.303229042	A	AG	-	5UTR	.	NA	.	.	.	.	.	1	AaeL_AAEL004397, AAEL004397, AAEL009529	transient receptor potential cation channel protein painless	Other
LOC5572129	40098549	0.36302682	0.641376451	4.082600261	0.472612042	0.454708267	0.498956428	C	CT	-	CDS	Synonymous	3	562	TTA	L	TTG	L	1		transient receptor potential cation channel protein painless	Other
LOC5572129	40098551	0.281746032	0.580882353	4.710698099	0.403989395	0.47762574	0.496120701	A	AG	-	CDS	Synonymous	1	562	TTG	L	CTG	L	1		transient receptor potential cation channel protein painless	Other
LOC5572129	40098556	0.257881773	0.611815068	6.35116018	0.382934443	0.462369802	0.49769064	C	CT	-	CDS	Replacement	2	560	AGC	S	AAC	N	1		transient receptor potential cation channel protein painless	Other
LOC5572129	40104978	0.246677741	0.56241033	5.267983555	0.375	0.4928	0.455388767	T	TA	-	intr	.	NA	.	.	.	.	.	1		transient receptor potential cation channel protein painless	Other
LOC5572129	40105009	0.249273115	0.569444444	5.382927766	0.375	0.491781723	0.461001542	G	GC	-	intr	.	NA	.	.	.	.	.	1		transient receptor potential cation channel protein painless	Other
LOC5564692	40241899	0.027846028	0.196285352	3.797143396	0.047365444	0.303713779	0.198689749	G	GT	-	CDS	Replacement	3	9	GAC	D	GAA	E	1	AaeL_AAEL004392, AAEL004392, IMP	uncharacterized LOC5564692	Other
LOC5563874	40449585	0.034482759	0.258241758	5.119379774	0.067713143	0.378703497	0.259495317	A	AG	+	3UTR	.	NA	.	.	.	.	.	1	AaeL_AAEL015599, AAEL015599	POU domain, class 6, transcription factor 2	Other
LOC5563874	40449647	0	0.207750583	5.831866051	0	0.32	0.195296566	A	AG	+	3UTR	.	NA	.	.	.	.	.	1	AaeL_AAEL015599, AAEL015599	POU domain, class 6, transcription factor 2	Other
LOC5563874	40449855	0.032258065	0.4125	10.03096495	0.06549842	0.478806228	0.352408705	G	GA	+	3UTR	.	NA	.	.	.	.	.	1	AaeL_AAEL015599, AAEL015599	POU domain, class 6, transcription factor 2	Other
LOC5579970	40725848	0.196366177	0.497141372	5.103977517	0.315486069	0.5	0.461087882	A	AG	-	ncRN	.	NA	.	.	.	.	.	1		cathepsin B	Other
LOC5579970	40725914	0.033499171	0.273395722	5.598684883	0.068877551	0.383769133	0.251235651	G	GA	-	ncRN	.	NA	.	.	.	.	.	1		cathepsin B	Other
LOC5579970	40725920	0.036901596	0.216999672	3.883885534	0.06947488	0.322099107	0.2112	T	TC	-	ncRN	.	NA	.	.	.	.	.	1		cathepsin B	Other
LOC5579970	40726031	0.559643255	0.818787879	4.123983793	0.494394464	0.307372176	0.450486576	A	AG	-	ncRN	.	NA	.	.	.	.	.	1		cathepsin B	Other
LOC5579970	40726049	0	0.412121212	12.24633147	0	0.484756866	0.318163277	C	CT	-	ncRN	.	NA	.	.	.	.	.	1		cathepsin B	Other
LOC5579969	40773707	0.803964194	0.540540541	4.140327115	0.299283259	0.496712929	0.442029265	G	GA	-	ncRN	.	NA	.	.	.	.	.	1		cathepsin B	Other
LOC5579969	40773725	0.964784946	0.712973594	5.893649623	0.075355632	0.401858676	0.269848327	T	TC	-	ncRN	.	NA	.	.	.	.	.	1		cathepsin B	Other
LOC5579969	40773737	0.965517241	0.778977273	4.109621281	0.08260442	0.334020438	0.227728894	A	AG	-	ncRN	.	NA	.	.	.	.	.	1		cathepsin B	Other
LOC5568027	41233676	0.742393092	0.421339357	5.379390082	0.393838908	0.484261186	0.475907198	C	CG	+	CDS	Synonymous	3	176	GGG	G	GGC	G	1	AaeL_AAEL006466, AAEL006466	chondroitin sulfate synthase 1	Other
LOC5568027	41233929	1	0.784161491	6.060180504	0	0.338584711	0.175083299	A	AT	+	CDS	Synonymous	3	242	GCT	A	GCA	A	1	AaeL_AAEL006466, AAEL006466	chondroitin sulfate synthase 1	Other
LOC5568027	41233938	1	0.701417004	8.560358711	0	0.417480469	0.208170981	T	TA	+	CDS	Synonymous	3	245	CCA	P	CCT	P	1	AaeL_AAEL006466, AAEL006466	chondroitin sulfate synthase 1	Other
LOC5568027	41234491	0.201933405	0.490961199	4.757772931	0.326989619	0.499834711	0.444444444	C	CT	+	CDS	Synonymous	3	381	AGC	S	AGT	S	1	AaeL_AAEL006466, AAEL006466	chondroitin sulfate synthase 1	Other
LOC5568027	41234685	0.08637379	0.403954802	6.747733737	0.14855627	0.474982687	0.336734694	A	AT	+	intr	.	NA	.	.	.	.	.	1	AaeL_AAEL006466, AAEL006466	chondroitin sulfate synthase 1	Other
LOC5568027	41234691	0.074590164	0.361804862	6.056559999	0.12900696	0.458923283	0.313933008	T	TC	+	intr	.	NA	.	.	.	.	.	1	AaeL_AAEL006466, AAEL006466	chondroitin sulfate synthase 1	Other
LOC5569405	42339825	0.827272727	0.565909091	4.235106535	0.277777778	0.491493384	0.403589276	T	TC	-	ncRN	.	NA	.	.	.	.	.	1		uncharacterized LOC5569405	Other
LOC5569405	42340472	0	0.137121212	3.90440653	0	0.246856509	0.154731204	C	CT	-	ncRN	.	NA	.	.	.	.	.	1		uncharacterized LOC5569405	Other
LOC5573611	42351677	0.569307885	0.880706692	6.088082864	0.493239589	0.209296875	0.408531717	C	CT	+	CDS	Synonymous	3	152	AAT	N	AAC	N	1	AaeL_AAEL010616, AAEL010616	uncharacterized LOC5573611	Other
LOC5564186	42828570	0.092201611	0.326324643	4.327298295	0.159919202	0.438236375	0.332013583	G	GC	+	CDS	Synonymous	3	30	CTG	L	CTC	L	1	AaeL_AAEL014337, AAEL007613, AAEL014337, AeToll1, TOLL1A, Toll1	protein toll	Other
LOC5564186	42828576	0.096305031	0.313364788	3.844915453	0.168572324	0.426397334	0.325812181	A	AT	+	CDS	Synonymous	3	32	GGA	G	GGT	G	1	AaeL_AAEL014337, AAEL007613, AAEL014337, AeToll1, TOLL1A, Toll1	protein toll	Other
LOC5564186	42830996	0	0.163151365	4.601998944	0	0.265927978	0.160615194	T	TC	+	CDS	Synonymous	3	786	AAT	N	AAC	N	1	AaeL_AAEL014337, AAEL007613, AAEL014337, AeToll1, TOLL1A, Toll1	protein toll	Other
LOC5578380	42989795	0.051501035	0.257730999	4.260022921	0.099107181	0.382040816	0.283253269	T	TA	-	intr	.	NA	.	.	.	.	.	1	AaeL_AAEL013656, AAEL013656	SPARC	Other
LOC5573035	43037986	0.54887218	0.818097015	4.37070578	0.495490153	0.309413989	0.45520385	G	GA	-	CDS	Synonymous	3	2040	AAT	N	AAC	N	1	AaeL_AAEL010210, AAEL010210	neurogenic locus Notch protein	Other
LOC5573035	43039033	0.875643564	0.514769844	7.60253368	0.219990351	0.498925486	0.421056094	G	GA	-	CDS	Synonymous	3	1691	TGT	C	TGC	C	1	AaeL_AAEL010210, AAEL010210	neurogenic locus Notch protein	Other
LOC5573035	43039039	0.878467406	0.515635739	7.699190746	0.219928009	0.497545539	0.415378145	T	TC	-	CDS	Synonymous	3	1689	GCG	A	GCA	A	1	AaeL_AAEL010210, AAEL010210	neurogenic locus Notch protein	Other
LOC5573035	43040890	0.179521755	0.007462687	4.533744992	0.295321309	0.014651217	0.152201236	A	AG	-	CDS	Synonymous	3	1072	TGT	C	TGC	C	1	AaeL_AAEL010210, AAEL010210	neurogenic locus Notch protein	Other
LOC5573035	43041028	0.226578947	0.040584416	3.955886905	0.344976756	0.0768	0.237965298	G	GA	-	CDS	Synonymous	3	1026	ATC	I	ATT	I	1	AaeL_AAEL010210, AAEL010210	neurogenic locus Notch protein	Other
LOC5573035	43041163	0.318181818	0.101121795	3.788134749	0.428259871	0.182022112	0.315838288	G	GA	-	CDS	Synonymous	3	981	TGC	C	TGT	C	1	AaeL_AAEL010210, AAEL010210	neurogenic locus Notch protein	Other
LOC5573035	43085778	0.375155023	0.655769231	4.144134773	0.4758	0.459481059	0.497427407	A	AC	-	intr	.	NA	.	.	.	.	.	1	AaeL_AAEL010210, AAEL010210	neurogenic locus Notch protein	Other
LOC5573040	43266074	0.442648412	0.192391304	3.841957201	0.487901235	0.311587099	0.438155343	C	CT	+	CDS	Synonymous	3	64	AAC	N	AAT	N	1	AaeL_AAEL010214, AAEL010214	coiled-coil domain-containing protein 151	Other
LOC5579009	44215695	0.416410256	0.142592593	4.796121073	0.4921875	0.232568501	0.405337684	T	TG	+	CDS	Replacement	1	505	TTG	L	GTG	V	1	AaeL_AAEL003791, AAEL003791	uncharacterized protein F54F2.9	Other
LOC5579002	45126011	0	0.156818182	4.431029236	0	0.261621315	0.125640957	C	CT	+	intr	.	NA	.	.	.	.	.	1	AaeL_AAEL005282, AAEL005282	uncharacterized LOC5579002	Other
LOC5578999	45491968	0.155172414	0	4.386736676	0.270048884	0	0.168238235	C	CT	-	CDS	Synonymous	3	260	GGG	G	GGA	G	1	AaeL_AAEL003813, AAEL003813	mitochondrial GTPase 1-like	Other
LOC110675593	45503034	0.257352941	0.527644231	4.042068922	0.382934443	0.497621879	0.476527778	T	TC	-	CDS	Synonymous	3	169	CAA	Q	CAG	Q	1		mitochondrial GTPase 1	Other
LOC5571732	45534503	0.220019342	0.033513514	4.132115831	0.34295375	0.062434964	0.246230082	G	GA	+	ncRN	.	NA	.	.	.	.	.	1		uncharacterized LOC5571732	Other
LOC5579479	45601218	0	0.29787234	8.538836127	0	0.418288818	0.2688	A	AG	-	intr	.	NA	.	.	.	.	.	1	AaeL_AAEL014706, AAEL014706, AAEL015339, AAEL015340	nuclear mitotic apparatus protein 1	Other
LOC5579479	45601229	0	0.308113208	7.909031885	0	0.439626732	0.289612856	A	AGT	-	intr	.	NA	.	.	.	.	.	1	AaeL_AAEL014706, AAEL014706, AAEL015339, AAEL015340	nuclear mitotic apparatus protein 1	Other
LOC5579479	45601231	0	0.317021277	9.12512556	0	0.437716263	0.303361103	C	CA	-	intr	.	NA	.	.	.	.	.	1	AaeL_AAEL014706, AAEL014706, AAEL015339, AAEL015340	nuclear mitotic apparatus protein 1	Other
LOC5579479	45604876	0.202865762	0	5.694797372	0.293367347	0	0.209750567	C	CT	-	intr	.	NA	.	.	.	.	.	1	AaeL_AAEL014706, AAEL014706, AAEL015339, AAEL015340	nuclear mitotic apparatus protein 1	Other
LOC5579479	45604891	0.366655651	0.111585366	4.628315143	0.444444444	0.197530864	0.370049981	C	CT	-	intr	.	NA	.	.	.	.	.	1	AaeL_AAEL014706, AAEL014706, AAEL015339, AAEL015340	nuclear mitotic apparatus protein 1	Other
LOC5579479	45628640	0.251899335	0.03223536	5.064294557	0.373113234	0.057093426	0.219368472	C	CT	-	CDS	Replacement	2	790	AGT	S	AAT	N	1	AaeL_AAEL014706, AAEL014706, AAEL015339, AAEL015340	nuclear mitotic apparatus protein 1	Other
LOC5579479	45658926	0.554895303	0.264705882	4.520753144	0.493543388	0.393192571	0.47637051	C	CT	-	5UTR	.	NA	.	.	.	.	.	1	AaeL_AAEL014706, AAEL014706, AAEL015339, AAEL015340	nuclear mitotic apparatus protein 1	Other
LOC5574006	45852153	0.21781015	0.017568569	4.953565096	0.352495555	0.035491363	0.229492521	G	GA	-	CDS	Synonymous	3	280	CGC	R	CGT	R	1	AaeL_AAEL010853, AAEL010853	probable 4-coumarate--CoA ligase 1	Other
LOC5576275	45878564	0.211672474	0.034722222	3.851847116	0.329580006	0.058769513	0.213175309	T	TA	-	CDS	Replacement	2	430	TAC	Y	TTC	F	1		4-coumarate--CoA ligase-like 9	Other
LOC5576275	45878782	0.484848485	0.8203125	6.200703445	0.499444444	0.317491319	0.46875	G	GA	-	CDS	Synonymous	3	357	TAT	Y	TAC	Y	1		4-coumarate--CoA ligase-like 9	Other
LOC5576275	45878788	0.481946223	0.769230769	4.568603197	0.498866213	0.355029586	0.47637051	A	AC	-	CDS	Replacement	3	355	TAG	*	TAT	Y	1		4-coumarate--CoA ligase-like 9	Other
LOC5569205	46327482	0.214673046	0.022727273	4.566709363	0.336734694	0.055510204	0.244897959	C	CT	+	CDS	Synonymous	3	29	TTC	F	TTT	F	1	AaeL_AAEL007461, AAEL007461	transcription factor Ouib	Other
LOC5569205	46327497	0.352777778	0.096096096	4.866714425	0.454086318	0.169921875	0.346627219	T	TC	+	CDS	Synonymous	3	34	GTT	V	GTC	V	1	AaeL_AAEL007461, AAEL007461	transcription factor Ouib	Other
LOC5569205	46327689	1	1	6.35728345	0.155127837	0.488521579	0.327741021	G	GAC	+	CDS	Synonymous	3	98	TCA	S	TCC	S	1	AaeL_AAEL007461, AAEL007461	transcription factor Ouib	Other
LOC5569205	46327960	0.064795565	0.295027027	4.647364408	0.113463866	0.409344433	0.29852552	C	CA	+	CDS	Replacement	1	189	CCC	P	ACC	T	1	AaeL_AAEL007461, AAEL007461	transcription factor Ouib	Other
LOC5569205	46328312	0.350986842	0.026192254	8.422415696	0.455469971	0.050217877	0.304078259	T	TC	+	intr	.	NA	.	.	.	.	.	1	AaeL_AAEL007461, AAEL007461	transcription factor Ouib	Other
LOC5569205	46328313	0.365591398	0.025474827	8.927007574	0.463868655	0.04875	0.30670622	A	AC	+	intr	.	NA	.	.	.	.	.	1	AaeL_AAEL007461, AAEL007461	transcription factor Ouib	Other
LOC5569205	46328316	0.326086957	0.026508429	7.640080516	0.439508507	0.051246537	0.287182933	G	GA	+	intr	.	NA	.	.	.	.	.	1	AaeL_AAEL007461, AAEL007461	transcription factor Ouib	Other
LOC5569205	46328325	0.198809524	0.02340368	4.101081748	0.321662809	0.045173577	0.186527879	C	CT	+	intr	.	NA	.	.	.	.	.	1	AaeL_AAEL007461, AAEL007461	transcription factor Ouib	Other
LOC5569205	46328326	0.225864349	0.023910583	4.806047014	0.349878026	0.046216869	0.207326783	G	GA	+	intr	.	NA	.	.	.	.	.	1	AaeL_AAEL007461, AAEL007461	transcription factor Ouib	Other
LOC5569205	46328330	0.224130664	0.011715539	5.493958124	0.348351187	0.023118224	0.190781412	C	CG	+	intr	.	NA	.	.	.	.	.	1	AaeL_AAEL007461, AAEL007461	transcription factor Ouib	Other
LOC5569204	46337458	0.050389157	0.290871153	5.209312195	0.098633432	0.395890282	0.2841807	G	GA	-	CDS	Replacement	2	14	CCC	P	CTC	L	1	AaeL_AAEL007464, AAEL007464	zinc finger protein 223	Other
LOC5569204	46337469	0.050061741	0.271540136	4.695755865	0.104441807	0.380493827	0.255553776	G	GT	-	CDS	Synonymous	3	10	CCC	P	CCA	P	1	AaeL_AAEL007464, AAEL007464	zinc finger protein 223	Other
LOC5569199	46380392	0.456556777	0.774518325	5.419602453	0.495781383	0.349334541	0.480831666	G	GA	-	CDS	Synonymous	3	287	GGT	G	GGC	G	1	AaeL_AAEL007468, AAEL007468, AAEL015380	zinc finger protein 37 homolog	Other
LOC5569199	46381271	0.724990772	0.977818627	6.300764093	0.405838377	0.043222124	0.208864986	A	AG	-	5UTR	.	NA	.	.	.	.	.	1	AaeL_AAEL007468, AAEL007468, AAEL015380	zinc finger protein 37 homolog	Other
LOC5569199	46381277	0.719935432	0.961499493	5.516403829	0.40937163	0.075558642	0.224765869	G	GA	-	5UTR	.	NA	.	.	.	.	.	1	AaeL_AAEL007468, AAEL007468, AAEL015380	zinc finger protein 37 homolog	Other
LOC5569199	46381310	0.364545455	0.034375	8.349293657	0.469649233	0.067033179	0.248716084	A	AG	-	5UTR	.	NA	.	.	.	.	.	1	AaeL_AAEL007468, AAEL007468, AAEL015380	zinc finger protein 37 homolog	Other
LOC5569199	46381324	0.352540835	0.039054726	7.706856356	0.459790599	0.075640151	0.254277819	G	GT	-	5UTR	.	NA	.	.	.	.	.	1	AaeL_AAEL007468, AAEL007468, AAEL015380	zinc finger protein 37 homolog	Other
LOC5569199	46381325	0.394787645	0.044601712	8.707029848	0.48	0.086031978	0.29022469	A	AG	-	5UTR	.	NA	.	.	.	.	.	1	AaeL_AAEL007468, AAEL007468, AAEL015380	zinc finger protein 37 homolog	Other
LOC5569203	46403203	0.881325571	0.518535539	7.734806426	0.239996191	0.498111794	0.400313683	C	CT	+	CDS	Synonymous	3	194	GGT	G	GGC	G	1	AaeL_AAEL007469, AAEL007469	mitotic checkpoint protein BUB3	Other
LOC5569203	46403239	0.873563218	0.590727817	5.20088621	0.250865052	0.483840424	0.384430473	C	CG	+	CDS	Synonymous	3	206	GTG	V	GTC	V	1	AaeL_AAEL007469, AAEL007469	mitotic checkpoint protein BUB3	Other
LOC5569202	46482866	0.117559524	0.350729927	4.005250413	0.211492234	0.457417978	0.374461787	G	GA	+	CDS	Synonymous	3	343	ACG	T	ACA	T	1	AaeL_AAEL007476, AAEL007476	probable E3 ubiquitin-protein ligase makorin-1	Other
LOC5569197	46514119	0.403380893	0.118606138	5.343136322	0.479647584	0.209002019	0.394330765	C	CT	-	CDS	Synonymous	3	609	GAG	E	GAA	E	1	AaeL_AAEL007457, AAEL007457	origin recognition complex subunit 2	Other
LOC5569197	46515696	0.351785714	0.119298246	3.970580858	0.460547911	0.210680108	0.346875295	A	AT	-	CDS	Replacement	2	228	GTG	V	GAG	E	1	AaeL_AAEL007457, AAEL007457	origin recognition complex subunit 2	Other
LOC5569197	46515701	0.354736842	0.121822034	3.955777082	0.462809917	0.214158239	0.346263561	C	CT	-	CDS	Synonymous	3	226	GAG	E	GAA	E	1	AaeL_AAEL007457, AAEL007457	origin recognition complex subunit 2	Other
LOC5569197	46515704	0.346938776	0.101851852	4.486043096	0.459183673	0.184089415	0.330585877	A	AT	-	CDS	Replacement	3	225	GAT	D	GAA	E	1	AaeL_AAEL007457, AAEL007457	origin recognition complex subunit 2	Other
LOC5569197	46515707	1	1	5.093456015	0.487534626	0.225651578	0.375	A	AGT	-	CDS	Replacement	3	224	GAC	D	GAA	E	1	AaeL_AAEL007457, AAEL007457	origin recognition complex subunit 2	Other
LOC5569197	46529049	0.580799046	0.89040404	6.16106525	0.485425342	0.212534718	0.384910956	A	AC	-	CDS	Synonymous	3	165	GTG	V	GTT	V	1	AaeL_AAEL007457, AAEL007457	origin recognition complex subunit 2	Other
LOC5569198	46647262	0.68627451	0.273809524	8.33705815	0.428916958	0.395510204	0.497639998	T	TC	+	CDS	Synonymous	3	349	CAT	H	CAC	H	1	AaeL_AAEL007458, AAEL007458	proton-coupled amino acid transporter-like protein CG1139	Other
LOC5566777	47026648	0.797817048	0.96969697	3.82541407	0.335816185	0.058769513	0.234255983	C	CI	+	intr	.	NA	.	.	.	.	.	1	AaeL_AAEL005627, AAEL005627	dorsal-ventral patterning protein Sog	Other
LOC5566777	47063653	1	1	6.37059479	0.494375574	0.223093564	0.411187446	T	TCG	+	CDS	Synonymous	3	340	TCG	S	TCC	S	1	AaeL_AAEL005627, AAEL005627	dorsal-ventral patterning protein Sog	Other
LOC5566777	47063656	0.546624795	0.847214854	5.425936617	0.495929674	0.258726181	0.423890898	G	GC	+	CDS	Synonymous	3	341	CCC	P	CCG	P	1	AaeL_AAEL005627, AAEL005627	dorsal-ventral patterning protein Sog	Other
LOC5566777	47063659	0.410203465	0.138957816	4.762664913	0.482998843	0.241305017	0.397276423	C	CT	+	CDS	Synonymous	3	342	GAC	D	GAT	D	1	AaeL_AAEL005627, AAEL005627	dorsal-ventral patterning protein Sog	Other
LOC5566777	47063662	0.589654467	0.856085044	4.591244992	0.482755102	0.249851279	0.398869013	T	TC	+	CDS	Synonymous	3	343	GAC	D	GAT	D	1	AaeL_AAEL005627, AAEL005627	dorsal-ventral patterning protein Sog	Other
LOC5566777	47064175	0.481625731	0.749715188	4.011611767	0.497627524	0.385323473	0.480193703	C	CT	+	CDS	Synonymous	3	514	GAT	D	GAC	D	1	AaeL_AAEL005627, AAEL005627	dorsal-ventral patterning protein Sog	Other
LOC5566777	47073517	0.581154684	0.868636756	5.274745134	0.486111111	0.228139986	0.424636678	C	CT	+	3UTR	.	NA	.	.	.	.	.	1	AaeL_AAEL005627, AAEL005627	dorsal-ventral patterning protein Sog	Other
LOC5566772	47327208	0.302525253	0.043441358	5.8944134	0.441078191	0.083175803	0.285986785	G	GT	+	intr	.	NA	.	.	.	.	.	1	AaeL_AAEL005629, AAEL005629	60S ribosomal protein L35	Other
LOC5566772	47327283	0.228333333	0.016666667	5.301580059	0.351239669	0.031000062	0.201890723	C	CT	+	intr	.	NA	.	.	.	.	.	1	AaeL_AAEL005629, AAEL005629	60S ribosomal protein L35	Other
LOC5566771	47353113	0.170833333	0.41978458	3.94345187	0.2688	0.484429066	0.399357195	A	AG	-	3UTR	.	NA	.	.	.	.	.	1	AaeL_AAEL005635, AAEL005635	nuclear pore complex protein Nup50	Other
LOC5566770	47377898	0.719298246	0.456737589	3.790763349	0.397562327	0.49562652	0.491781723	A	AT	+	intr	.	NA	.	.	.	.	.	1	AaeL_AAEL005631, AAEL005631	protein lin-9 homolog	Other
LOC5566770	47378593	0.290425703	0.047932961	5.319250838	0.389273356	0.08963582	0.257333747	G	GA	+	CDS	Synonymous	3	472	TCG	S	TCA	S	1	AaeL_AAEL005631, AAEL005631	protein lin-9 homolog	Other
LOC5566770	47378608	0.284373839	0.053074166	4.900066313	0.390608741	0.099274376	0.258873457	C	CT	+	CDS	Synonymous	3	477	TTC	F	TTT	F	1	AaeL_AAEL005631, AAEL005631	protein lin-9 homolog	Other
LOC5566770	47378626	0.26022931	0.047461097	4.516065725	0.376901113	0.090507975	0.246118541	G	GA	+	CDS	Synonymous	3	483	AAG	K	AAA	K	1	AaeL_AAEL005631, AAEL005631	protein lin-9 homolog	Other
LOC5566770	47378755	0.364743196	0.132799043	3.82880603	0.463476991	0.225051283	0.353221043	T	TC	+	CDS	Synonymous	3	526	AGT	S	AGC	S	1	AaeL_AAEL005631, AAEL005631	protein lin-9 homolog	Other
LOC110676694	47393438	0.837442922	0.542018779	4.439290372	0.571213121	0.614183323	0.628059025	G	GAT	+	ncRN	.	NA	.	.	.	.	.	1		uncharacterized LOC110676694	Other
LOC5566768	47425352	0.377530364	0.025403609	9.314263572	0.469556418	0.036684427	0.280186673	G	GT	+	intr	.	NA	.	.	.	.	.	1	AaeL_AAEL005626, AAEL005626	exostosin-2	Other
LOC5566768	47425429	0.552083333	0.125555265	9.767788492	0.496527778	0.224403122	0.439027463	C	CT	+	intr	.	NA	.	.	.	.	.	1	AaeL_AAEL005626, AAEL005626	exostosin-2	Other
LOC5566768	47425455	0.568067227	0.117989198	10.71919161	0.490977946	0.212061768	0.447629752	C	CT	+	CDS	Synonymous	3	185	AAC	N	AAT	N	1	AaeL_AAEL005626, AAEL005626	exostosin-2	Other
LOC5566768	47425557	0.301252236	0.068347193	4.656642421	0.427250505	0.135399571	0.315455544	C	CT	+	CDS	Synonymous	3	219	AGC	S	AGT	S	1	AaeL_AAEL005626, AAEL005626	exostosin-2	Other
LOC5566768	47425599	0.296296296	0.046726001	5.545561957	0.417009602	0.07243612	0.279552	C	CT	+	CDS	Synonymous	3	233	TTC	F	TTT	F	1	AaeL_AAEL005626, AAEL005626	exostosin-2	Other
LOC5566768	47425668	0.318264425	0.093006993	4.090727499	0.432132964	0.15920768	0.303918302	G	GC	+	CDS	Synonymous	3	256	TCG	S	TCC	S	1	AaeL_AAEL005626, AAEL005626	exostosin-2	Other
LOC5566768	47425671	0.30747198	0.08539823	4.111441912	0.423706055	0.14678761	0.293525112	G	GA	+	CDS	Synonymous	3	257	CAG	Q	CAA	Q	1	AaeL_AAEL005626, AAEL005626	exostosin-2	Other
LOC5566768	47425692	0.329931973	0.09375	4.359798894	0.441751228	0.162627551	0.330585877	G	GA	+	CDS	Synonymous	3	264	CAG	Q	CAA	Q	1	AaeL_AAEL005626, AAEL005626	exostosin-2	Other
LOC5566768	47425731	0.441213946	0.171319577	4.459870921	0.493004972	0.283587258	0.434858723	C	CT	+	CDS	Synonymous	3	277	AAC	N	AAT	N	1	AaeL_AAEL005626, AAEL005626	exostosin-2	Other
LOC5566768	47425740	0.415987055	0.155386867	4.344864875	0.483840424	0.262509131	0.415521849	G	GA	+	CDS	Synonymous	3	280	CTG	L	CTA	L	1	AaeL_AAEL005626, AAEL005626	exostosin-2	Other
LOC5566768	47425744	0.46	0.187955318	4.403486338	0.495772229	0.302866414	0.448757747	T	TC	+	CDS	Synonymous	1	282	TTG	L	CTG	L	1	AaeL_AAEL005626, AAEL005626	exostosin-2	Other
LOC5566768	47425752	0.431734801	0.13872083	5.350736508	0.487627825	0.23553719	0.411090144	C	CT	+	CDS	Synonymous	3	284	CGC	R	CGT	R	1	AaeL_AAEL005626, AAEL005626	exostosin-2	Other
LOC5566778	47437555	0.087121212	0.527380537	10.8482119	0.157104492	0.499314129	0.406600115	G	GT	-	CDS	Replacement	3	772	AAC	N	AAA	K	1	AaeL_AAEL005639, AAEL005639	ER degradation-enhancing alpha-mannosidase-like protein 2	Other
LOC5566778	47437594	0.103174603	0.634920635	14.17745888	0.182956104	0.465373961	0.477608857	C	CT	-	CDS	Synonymous	3	759	AAG	K	AAA	K	1	AaeL_AAEL005639, AAEL005639	ER degradation-enhancing alpha-mannosidase-like protein 2	Other
LOC5566778	47437603	0.905365127	0.213461538	22.15928388	0.172335601	0.336036233	0.496712929	T	TG	-	CDS	Replacement	3	756	GAC	D	GAA	E	1	AaeL_AAEL005639, AAEL005639	ER degradation-enhancing alpha-mannosidase-like protein 2	Other
LOC5566778	47438212	0	0.140860428	4.003815458	0	0.239796045	0.114561826	C	CT	-	CDS	Synonymous	3	553	TTG	L	TTA	L	1	AaeL_AAEL005639, AAEL005639	ER degradation-enhancing alpha-mannosidase-like protein 2	Other
LOC5566778	47438218	1	0.852068066	4.192520207	0	0.247160494	0.117715699	A	AG	-	CDS	Synonymous	3	551	GCC	A	GCT	A	1	AaeL_AAEL005639, AAEL005639	ER degradation-enhancing alpha-mannosidase-like protein 2	Other
LOC5566778	47438251	1	0.845997974	4.355271608	0	0.276360096	0.135399571	C	CT	-	CDS	Synonymous	3	540	GTA	V	GTG	V	1	AaeL_AAEL005639, AAEL005639	ER degradation-enhancing alpha-mannosidase-like protein 2	Other
LOC5566778	47438257	1	0.859459459	3.995301205	0	0.254194742	0.130664719	A	AG	-	CDS	Synonymous	3	538	TCC	S	TCT	S	1	AaeL_AAEL005639, AAEL005639	ER degradation-enhancing alpha-mannosidase-like protein 2	Other
LOC5566778	47439797	0	0.329491726	9.514164444	0	0.438960662	0.244897959	T	TG	-	intr	.	NA	.	.	.	.	.	1	AaeL_AAEL005639, AAEL005639	ER degradation-enhancing alpha-mannosidase-like protein 2	Other
LOC5566765	47672675	0.24702381	0	6.957231209	0.361495845	0	0.219621417	G	GC	+	CDS	Synonymous	3	58	GGG	G	GGC	G	1	AaeL_AAEL005634, AAEL005634	uncharacterized LOC5566765	Other
LOC5566765	47713720	0.333760684	0.110660173	3.830181808	0.407104637	0.196525149	0.295910494	C	CT	+	CDS	Synonymous	3	675	GGC	G	GGT	G	1	AaeL_AAEL005634, AAEL005634	uncharacterized LOC5566765	Other
LOC5566767	48320306	0.36133529	0.100840336	4.905235164	0.471952909	0.191790178	0.384870319	C	CT	+	CDS	Synonymous	3	187	CCC	P	CCT	P	1	AaeL_AAEL005632, AAEL005632	uncharacterized LOC5566767	Other
LOC5569486	49112344	0.917203608	0.676342525	4.636123354	0.15879017	0.434799383	0.316044074	A	AC	-	3UTR	.	NA	.	.	.	.	.	1	AaeL_AAEL007668, AAEL007668	28S ribosomal protein S29, mitochondrial	Other
LOC5569486	49112347	0.926830986	0.696943973	4.496312174	0.140487671	0.42	0.296076319	A	AG	-	3UTR	.	NA	.	.	.	.	.	1	AaeL_AAEL007668, AAEL007668	28S ribosomal protein S29, mitochondrial	Other
LOC5569483	49214258	0.171195652	0	4.820400698	0.294543064	0	0.169244444	A	AG	+	intr	.	NA	.	.	.	.	.	1	AaeL_AAEL007667, AAEL007667	uncharacterized LOC5569483	Other
LOC5569483	49214267	0.181547619	0	5.103587871	0.298929209	0	0.17893952	G	GA	+	intr	.	NA	.	.	.	.	.	1	AaeL_AAEL007667, AAEL007667	uncharacterized LOC5569483	Other
LOC5569480	49569264	0.124085684	0.400152439	5.043350845	0.188365651	0.484143366	0.362811791	G	GA	-	intr	.	NA	.	.	.	.	.	1	AaeL_AAEL007664, AAEL007664	neuronal acetylcholine receptor subunit alpha-7	Other
LOC5573531	50696485	0.266903313	0.064415365	3.929945402	0.382141357	0.120191903	0.284916979	A	AG	+	5UTR	.	NA	.	.	.	.	.	1	AaeL_AAEL010567, AAEL010567	ELAV-like protein 2	Other
LOC5573531	50697578	0.866410488	0.548466459	6.111171557	0.220137174	0.493510655	0.417523792	G	GA	+	intr	.	NA	.	.	.	.	.	1	AaeL_AAEL010567, AAEL010567	ELAV-like protein 2	Other
LOC5573531	50697583	0.844276094	0.505614407	6.497819347	0.263277502	0.499353036	0.447970864	A	AG	+	intr	.	NA	.	.	.	.	.	1	AaeL_AAEL010567, AAEL010567	ELAV-like protein 2	Other
LOC5573524	50732605	0.599025974	0.325172563	3.988293677	0.481665912	0.441152965	0.492119713	T	TG	+	intr	.	NA	.	.	.	.	.	1	AaeL_AAEL010570, AAEL010570	acetylcholine receptor subunit beta-like 1	Target
LOC5573522	50873882	0.246666667	0.052488688	3.92726852	0.380928	0.099722992	0.256625203	A	AG	+	5UTR	.	NA	.	.	.	.	.	1	AaeL_AAEL010568, AAEL010568	chromosome-associated kinesin KIF4A	Other
LOC5573522	50874481	0.192976451	0.00625	4.983143489	0.311480456	0.012657714	0.185826889	G	GA	+	CDS	Synonymous	3	198	CTG	L	CTA	L	1	AaeL_AAEL010568, AAEL010568	chromosome-associated kinesin KIF4A	Other
LOC5573522	50874517	0.827272727	1	4.862145854	0.29431629	0	0.163234245	A	AG	+	CDS	Synonymous	3	210	ACG	T	ACA	T	1	AaeL_AAEL010568, AAEL010568	chromosome-associated kinesin KIF4A	Other
LOC5573522	50874520	0.162467339	0	4.583492348	0.285075216	0	0.15879017	C	CT	+	CDS	Synonymous	3	211	GCC	A	GCT	A	1	AaeL_AAEL010568, AAEL010568	chromosome-associated kinesin KIF4A	Other
LOC5573522	50874724	0.862533693	1	3.913570576	0.23553719	0	0.148101437	C	CT	+	CDS	Synonymous	3	279	AAT	N	AAC	N	1	AaeL_AAEL010568, AAEL010568	chromosome-associated kinesin KIF4A	Other
LOC5573522	50874727	0.855042017	1	4.113044774	0.247160494	0	0.158311111	A	AC	+	CDS	Synonymous	3	280	GTC	V	GTA	V	1	AaeL_AAEL010568, AAEL010568	chromosome-associated kinesin KIF4A	Other
LOC5573522	50874730	0.857505071	1	4.047349264	0.242674858	0	0.159272105	T	TA	+	CDS	Synonymous	3	281	ATA	I	ATT	I	1	AaeL_AAEL010568, AAEL010568	chromosome-associated kinesin KIF4A	Other
LOC5573522	50874811	0.165501166	0	4.665650121	0.277777778	0	0.139551442	C	CG	+	CDS	Synonymous	3	308	TCC	S	TCG	S	1	AaeL_AAEL010568, AAEL010568	chromosome-associated kinesin KIF4A	Other
LOC5573522	50874859	0.524137931	0.261363636	3.847868366	0.497374501	0.386105372	0.472230111	G	GT	+	CDS	Synonymous	3	324	GCG	A	GCT	A	1	AaeL_AAEL010568, AAEL010568	chromosome-associated kinesin KIF4A	Other
LOC5573522	50883358	0.21875	0.614845938	7.940673556	0.341796875	0.477839335	0.489795918	T	TC	+	CDS	Synonymous	3	408	CAT	H	CAC	H	1	AaeL_AAEL010568, AAEL010568	chromosome-associated kinesin KIF4A	Other
LOC5573522	50883362	0	0.241532258	6.797273786	0	0.36421345	0.227337278	T	TC	+	CDS	Synonymous	1	410	TTG	L	CTG	L	1	AaeL_AAEL010568, AAEL010568	chromosome-associated kinesin KIF4A	Other
LOC5573522	50883373	0.217226891	0.47979798	4.010502144	0.34026465	0.498685076	0.4572169	A	AG	+	CDS	Synonymous	3	413	GGA	G	GGG	G	1	AaeL_AAEL010568, AAEL010568	chromosome-associated kinesin KIF4A	Other
LOC5573522	50883434	0.228571429	0.50625	4.332957601	0.357777778	0.4992	0.48	T	TC	+	CDS	Synonymous	1	434	TTG	L	CTG	L	1	AaeL_AAEL010568, AAEL010568	chromosome-associated kinesin KIF4A	Other
LOC5573522	50883526	0.337765957	0.636524823	4.624574781	0.431520863	0.466267499	0.49968972	A	AT	+	CDS	Synonymous	3	464	GCA	A	GCT	A	1	AaeL_AAEL010568, AAEL010568	chromosome-associated kinesin KIF4A	Other
LOC5573522	50883553	0	0.202380952	5.681226939	0	0.316828255	0.184929323	C	CT	+	CDS	Synonymous	3	473	GAC	D	GAT	D	1	AaeL_AAEL010568, AAEL010568	chromosome-associated kinesin KIF4A	Other
LOC5573522	50883559	0	0.215454545	6.049302505	0	0.33499321	0.190727068	G	GA	+	CDS	Synonymous	3	475	AAG	K	AAA	K	1	AaeL_AAEL010568, AAEL010568	chromosome-associated kinesin KIF4A	Other
LOC5573522	50883646	0	0.147969188	4.193516848	0	0.252092014	0.154652118	T	TC	+	CDS	Synonymous	3	504	CAT	H	CAC	H	1	AaeL_AAEL010568, AAEL010568	chromosome-associated kinesin KIF4A	Other
LOC5573522	50885630	0.644383531	0.377075099	3.806638754	0.452290233	0.470123457	0.499953772	G	GA	+	CDS	Replacement	1	1122	ACC	T	GCC	A	1	AaeL_AAEL010568, AAEL010568	chromosome-associated kinesin KIF4A	Other
LOC5573519	50978323	0.420029424	0.167089249	4.066357108	0.486310232	0.277777778	0.418483446	T	TC	-	intr	.	NA	.	.	.	.	.	1	AaeL_AAEL010557, AAEL010557	basic helix-loop-helix transcription factor scleraxis	Other
LOC5569929	51717514	0.152573529	0	4.31690491	0.244897959	0	0.112688951	G	GA	+	CDS	Synonymous	3	208	GCG	A	GCA	A	1	AaeL_AAEL008029, AAEL008029	ras-related protein Rab-35	Other
LOC110677788	51866460	0.761544012	0.487487487	4.201646204	0.376650147	0.5	0.463868655	G	GC	+	CDS	Synonymous	3	104	GGC	G	GGG	G	1	AaeL_AAEL008027, AAEL008027	histone-lysine N-methyltransferase Suv4-20-like	Other
LOC110677788	51866539	0.860064444	0.589462334	4.736513585	0.24817898	0.483613258	0.396866319	A	AT	+	intr	.	NA	.	.	.	.	.	1	AaeL_AAEL008027, AAEL008027	histone-lysine N-methyltransferase Suv4-20-like	Other
LOC110677788	51866583	0.831923043	0.558615819	4.570887081	0.281950872	0.493382411	0.428181231	T	TC	+	intr	.	NA	.	.	.	.	.	1	AaeL_AAEL008027, AAEL008027	histone-lysine N-methyltransferase Suv4-20-like	Other
LOC110677788	51866624	0.807900433	0.423366598	7.715334551	0.308693804	0.488786203	0.475370178	C	CT	+	CDS	Synonymous	3	136	AAT	N	AAC	N	1	AaeL_AAEL008027, AAEL008027	histone-lysine N-methyltransferase Suv4-20-like	Other
LOC5569934	51909698	0.724519231	0.397966102	5.485678363	0.416548929	0.482381857	0.491908277	C	CT	+	CDS	Synonymous	3	45	AAT	N	AAC	N	1	AaeL_AAEL008032, AAEL008032	protein msta	Other
LOC5569934	51909705	0.714193825	0.43561389	4.170242089	0.419534208	0.491851517	0.486725393	C	CA	+	CDS	Synonymous	1	48	AGG	R	CGG	R	1	AaeL_AAEL008032, AAEL008032	protein msta	Other
LOC5569934	51910121	0.789402791	0.471348566	5.498220287	0.328066191	0.498383687	0.457539802	G	GA	+	CDS	Synonymous	3	186	TCA	S	TCG	S	1	AaeL_AAEL008032, AAEL008032	protein msta	Other
LOC5569934	51910137	0.836009799	0.473885291	7.143329469	0.271030212	0.49853908	0.438935185	G	GC	+	CDS	Replacement	1	192	CAA	Q	GAA	E	1	AaeL_AAEL008032, AAEL008032	protein msta	Other
LOC5569934	51910178	0.83089252	0.560942691	4.477251072	0.279641268	0.495139853	0.414543384	C	CT	+	CDS	Synonymous	3	205	GAT	D	GAC	D	1	AaeL_AAEL008032, AAEL008032	protein msta	Other
LOC5568406	52784355	0.08068372	0.366757952	5.917273778	0.165935728	0.465798817	0.341879585	C	CG	-	CDS	Replacement	3	148	ATG	M	ATC	I	1	AaeL_AAEL006823, AAEL006823	probable 4-coumarate--CoA ligase 3	Other
LOC5568406	52784634	0.618055556	0.25952381	6.489244565	0.472318339	0.390322064	0.489795918	G	GA	-	CDS	Synonymous	3	55	GCC	A	GCT	A	1	AaeL_AAEL006823, AAEL006823	probable 4-coumarate--CoA ligase 3	Other
LOC5568406	52784646	0.658653846	0.176422764	11.347629	0.451843044	0.299146995	0.478096268	C	CT	-	CDS	Synonymous	3	51	CGG	R	CGA	R	1	AaeL_AAEL006823, AAEL006823	probable 4-coumarate--CoA ligase 3	Other
LOC5568406	52784650	0.62995338	0.202279202	9.117809607	0.467681701	0.334251607	0.483072	C	CT	-	CDS	Replacement	2	50	GGC	G	GAC	D	1	AaeL_AAEL006823, AAEL006823	probable 4-coumarate--CoA ligase 3	Other
LOC5568405	52858775	0.182607516	0.013157895	4.257595419	0.302866414	0.033603623	0.207612457	G	GA	-	CDS	Synonymous	3	329	CAC	H	CAT	H	1	AaeL_AAEL006832, AAEL006832, GPRFZ3	frizzled-3	Other
LOC5568405	52858958	0.263586957	0.64375	7.175166785	0.397399372	0.462369802	0.495425331	C	CT	-	CDS	Synonymous	3	268	CAG	Q	CAA	Q	1	AaeL_AAEL006832, AAEL006832, GPRFZ3	frizzled-3	Other
LOC5570648	53238187	0.483781279	0.216032016	4.142750384	0.499517766	0.341796875	0.430831196	C	CT	+	CDS	Synonymous	3	240	GTC	V	GTT	V	1	AaeL_AAEL008468, AAEL008468	cystathionine beta-synthase	Other
LOC5570648	53238454	0.43326313	0.14631165	5.111954387	0.490910239	0.238842335	0.364639024	C	CA	+	CDS	Synonymous	3	329	GCC	A	GCA	A	1	AaeL_AAEL008468, AAEL008468	cystathionine beta-synthase	Other
LOC5570648	53238475	0.479474548	0.159405763	5.917245531	0.499131944	0.261621315	0.396694215	A	AT	+	CDS	Synonymous	3	336	GGA	G	GGT	G	1	AaeL_AAEL008468, AAEL008468	cystathionine beta-synthase	Other
LOC5570649	53272213	0.330810811	0.107210031	3.87994473	0.437044745	0.198407586	0.336521484	T	TC	+	CDS	Synonymous	1	438	TTG	L	CTG	L	1	AaeL_AAEL008467, AAEL008467	cystathionine beta-synthase	Other
LOC5570649	53272428	0.308479532	0.035211268	6.519815444	0.40937163	0.072361355	0.248374607	T	TC	+	intr	.	NA	.	.	.	.	.	1	AaeL_AAEL008467, AAEL008467	cystathionine beta-synthase	Other
LOC5570647	53291706	0.3171875	0	9.130273293	0.409461295	0	0.290657439	T	TC	-	rint	.	NA	.	.	.	.	.	1		uncharacterized LOC5570647	Other
LOC5570647	53291738	0.705003734	0.308379121	7.764344036	0.438008332	0.424382716	0.499488	A	AG	-	rint	.	NA	.	.	.	.	.	1		uncharacterized LOC5570647	Other
LOC5570650	53294192	0.582505176	0.314636752	3.854333903	0.486310232	0.430311111	0.493480682	G	GA	+	intr	.	NA	.	.	.	.	.	1	AaeL_AAEL008462, AAEL008462	AP-3 complex subunit delta	Other
LOC5570650	53315687	0.638931789	0.365558332	3.956327473	0.452794857	0.465152	0.499671269	G	GA	+	intr	.	NA	.	.	.	.	.	1	AaeL_AAEL008462, AAEL008462	AP-3 complex subunit delta	Other
LOC5570650	53316039	0.754691277	0.484640523	4.077015185	0.391285822	0.499558867	0.471620909	G	GC	+	CDS	Synonymous	3	430	TCC	S	TCG	S	1	AaeL_AAEL008462, AAEL008462	AP-3 complex subunit delta	Other
LOC5570650	53317514	0.273846154	0.542244641	3.948270318	0.398308343	0.4928	0.497346608	C	CT	+	intr	.	NA	.	.	.	.	.	1	AaeL_AAEL008462, AAEL008462	AP-3 complex subunit delta	Other
LOC5570650	53334220	0.033333333	0.275675676	5.672726303	0.08677686	0.396694215	0.239412051	C	CA	+	3UTR	.	NA	.	.	.	.	.	1	AaeL_AAEL008462, AAEL008462	AP-3 complex subunit delta	Other
LOC5570652	53362855	0.984042553	0.759373678	5.692768518	0.032957773	0.383769133	0.256906945	A	AG	-	CDS	Synonymous	1	951	CTG	L	TTG	L	1	AaeL_AAEL008459, AAEL008459	TATA element modulatory factor	Other
LOC5570652	53362991	0.954536331	0.765240698	3.938813755	0.08595	0.368947597	0.250357183	G	GA	-	CDS	Synonymous	3	905	AGT	S	AGC	S	1	AaeL_AAEL008459, AAEL008459	TATA element modulatory factor	Other
LOC5570652	53363192	0.988721805	0.816404823	4.400386429	0.025100546	0.29998539	0.176586691	T	TC	-	CDS	Synonymous	3	838	CTG	L	CTA	L	1	AaeL_AAEL008459, AAEL008459	TATA element modulatory factor	Other
LOC5570652	53363195	0.979830864	0.817263112	3.852338826	0.041997458	0.29899502	0.184089415	T	TC	-	CDS	Synonymous	3	837	AAG	K	AAA	K	1	AaeL_AAEL008459, AAEL008459	TATA element modulatory factor	Other
LOC5570651	53381737	0.521116271	0.157588739	7.246399505	0.499301249	0.269100455	0.457618971	G	GA	+	CDS	Synonymous	3	235	GTG	V	GTA	V	1	AaeL_AAEL008465, AAEL008465	gamma-tubulin complex component 3 homolog	Other
LOC5570651	53381764	0.551514898	0.167794775	7.873747189	0.495402515	0.280354246	0.471713293	C	CT	+	CDS	Synonymous	3	244	ATC	I	ATT	I	1	AaeL_AAEL008465, AAEL008465	gamma-tubulin complex component 3 homolog	Other
LOC5570651	53381771	0.572419106	0.14895496	9.390249429	0.491070101	0.257116621	0.474658041	A	AC	+	CDS	Synonymous	1	247	AGG	R	CGG	R	1	AaeL_AAEL008465, AAEL008465	gamma-tubulin complex component 3 homolog	Other
LOC5570651	53381776	0.572463768	0.146868413	9.486958937	0.4914403	0.251119726	0.473372781	A	AG	+	CDS	Synonymous	3	248	ACA	T	ACG	T	1	AaeL_AAEL008465, AAEL008465	gamma-tubulin complex component 3 homolog	Other
LOC5570651	53381777	0.534511785	0.116235632	9.602739104	0.498027959	0.201656567	0.451900255	C	CT	+	CDS	Synonymous	1	249	CTG	L	TTG	L	1	AaeL_AAEL008465, AAEL008465	gamma-tubulin complex component 3 homolog	Other
LOC5570651	53383345	0.665474366	0.296703297	6.744859141	0.455	0.416483932	0.499993388	C	CA	+	CDS	Replacement	3	771	GAA	E	GAC	D	1	AaeL_AAEL008465, AAEL008465	gamma-tubulin complex component 3 homolog	Other
LOC5570651	53384014	0.519284712	0.172727273	6.587629003	0.497891719	0.285785124	0.435814579	G	GC	+	CDS	Synonymous	3	828	CTG	L	CTC	L	1	AaeL_AAEL008465, AAEL008465	gamma-tubulin complex component 3 homolog	Other
LOC5570651	53384017	0.496603261	0.159090909	6.432290314	0.499671269	0.27138322	0.428916958	C	CT	+	CDS	Synonymous	3	829	TAC	Y	TAT	Y	1	AaeL_AAEL008465, AAEL008465	gamma-tubulin complex component 3 homolog	Other
LOC5570653	53397641	0.690011223	0.332123365	6.383304498	0.421172145	0.4363146	0.499920461	C	CT	-	CDS	Synonymous	3	212	CTA	L	CTG	L	1	AaeL_AAEL008461, AAEL008461	surfeit locus protein 4 homolog	Other
LOC5570653	53397710	0.653571429	0.38490411	3.843654232	0.445249587	0.474666739	0.49849052	T	TG	-	CDS	Synonymous	3	189	GGC	G	GGA	G	1	AaeL_AAEL008461, AAEL008461	surfeit locus protein 4 homolog	Other
LOC5570653	53411448	0.62322603	0.356926188	3.781570433	0.470660854	0.444444444	0.499854396	C	CT	-	intr	.	NA	.	.	.	.	.	1	AaeL_AAEL008461, AAEL008461	surfeit locus protein 4 homolog	Other
LOC5570653	53411554	0.69122807	0.371904025	5.218893569	0.426035503	0.465181327	0.499640346	A	AG	-	5UTR	.	NA	.	.	.	.	.	1	AaeL_AAEL008461, AAEL008461	surfeit locus protein 4 homolog	Other
LOC5570653	53411574	0.696503497	0.428427419	3.876621701	0.42	0.489269342	0.495927224	T	TG	-	5UTR	.	NA	.	.	.	.	.	1	AaeL_AAEL008461, AAEL008461	surfeit locus protein 4 homolog	Other
LOC5570658	54325116	0.018987342	0.234375	5.330334063	0.034275284	0.329861111	0.156911339	A	AG	-	CDS	Synonymous	3	719	GAT	D	GAC	D	1	AaeL_AAEL008463, AAEL008463	probable ATP-dependent RNA helicase CG8611	Other
LOC5570658	54359070	0.331196581	0.108633776	3.838860527	0.452896775	0.192189349	0.334251607	T	TC	-	CDS	Synonymous	3	444	CAA	Q	CAG	Q	1	AaeL_AAEL008463, AAEL008463	probable ATP-dependent RNA helicase CG8611	Other
LOC5570658	54359094	0.408536585	0.064842579	8.032631773	0.487534626	0.125554734	0.36079897	C	CT	-	CDS	Synonymous	3	436	GTG	V	GTA	V	1	AaeL_AAEL008463, AAEL008463	probable ATP-dependent RNA helicase CG8611	Other
LOC5570658	54359649	0.493961353	0.106589147	8.694342454	0.499939621	0.17339088	0.43307555	A	AG	-	CDS	Synonymous	3	251	GCT	A	GCC	A	1	AaeL_AAEL008463, AAEL008463	probable ATP-dependent RNA helicase CG8611	Other
LOC5574016	54625715	0.361614402	0.081397162	5.737994968	0.453273913	0.128418549	0.337844961	G	GA	-	intr	.	NA	.	.	.	.	.	1	AaeL_AAEL010851, AAEL010851	uncharacterized LOC5574016	Other
LOC5574016	54636506	0.258928571	0.055598456	4.105904884	0.38224481	0.105489841	0.244897959	C	CT	-	CDS	Synonymous	3	483	CCG	P	CCA	P	1	AaeL_AAEL010851, AAEL010851	uncharacterized LOC5574016	Other
LOC5574016	54637538	0.480357143	0.17251462	5.462565145	0.4992	0.270551509	0.422831633	T	TA	-	CDS	Synonymous	3	139	CCA	P	CCT	P	1	AaeL_AAEL010851, AAEL010851	uncharacterized LOC5574016	Other
LOC5574012	55020609	1	0.800726744	5.59438023	0	0.323881288	0.175627186	T	TG	+	5UTR	.	NA	.	.	.	.	.	1	AaeL_AAEL010854, AAEL010854	ubiquitin carboxyl-terminal hydrolase 2	Other
LOC5574020	55083696	0.730697874	0.937599206	4.076982081	0.393246136	0.111814759	0.275456935	C	CT	-	CDS	Synonymous	3	131	GGA	G	GGG	G	1	AaeL_AAEL010857, AAEL010857, AAEL010862	transcription initiation factor TFIID subunit 3	Other
LOC5574020	55083699	0.740429505	0.939583333	3.912318489	0.3848	0.107755102	0.271605232	T	TC	-	CDS	Synonymous	3	130	CCG	P	CCA	P	1	AaeL_AAEL010857, AAEL010857, AAEL010862	transcription initiation factor TFIID subunit 3	Other
LOC5574020	55084794	0.628715701	0.872160382	4.15759508	0.46612873	0.200184089	0.391366494	G	GA	-	5UTR	.	NA	.	.	.	.	.	1	AaeL_AAEL010857, AAEL010857, AAEL010862	transcription initiation factor TFIID subunit 3	Other
LOC5574020	55084798	0.531655844	0.785941856	3.826414371	0.4982	0.331516954	0.463201647	C	CT	-	5UTR	.	NA	.	.	.	.	.	1	AaeL_AAEL010857, AAEL010857, AAEL010862	transcription initiation factor TFIID subunit 3	Other
LOC5571799	55290310	0	0.140752033	4.000930147	0	0.249463452	0.134012346	G	GA	-	CDS	Synonymous	3	179	GTC	V	GTT	V	1	AaeL_AAEL009323, AAEL009323	putative carbonic anhydrase 3	Other
LOC5571799	55290313	0.52524144	0.247276688	4.266215589	0.496061062	0.371969807	0.478788149	T	TG	-	CDS	Synonymous	3	178	GTA	V	GTC	V	1	AaeL_AAEL009323, AAEL009323	putative carbonic anhydrase 3	Other
LOC5571799	55290388	0.133370536	0.420566038	5.245821854	0.243088731	0.490461219	0.394448503	G	GA	-	CDS	Synonymous	3	153	GCC	A	GCT	A	1	AaeL_AAEL009323, AAEL009323	putative carbonic anhydrase 3	Other
LOC5571799	55290391	0.460429054	0.113394495	7.237282042	0.498330864	0.210538752	0.430030906	C	CA	-	CDS	Synonymous	3	152	GCG	A	GCT	A	1	AaeL_AAEL009323, AAEL009323	putative carbonic anhydrase 3	Other
LOC5571799	55290635	0.325553762	0.641598916	5.110678468	0.443718236	0.462809917	0.491245571	G	GA	-	CDS	Synonymous	3	90	GGC	G	GGT	G	1	AaeL_AAEL009323, AAEL009323	putative carbonic anhydrase 3	Other
LOC5571799	55291035	0.136904762	0.372291022	3.875915767	0.237812128	0.46875	0.393491124	T	TA	-	intr	.	NA	.	.	.	.	.	1	AaeL_AAEL009323, AAEL009323	putative carbonic anhydrase 3	Other
LOC5571798	55403429	0.234615385	0.018518519	5.365372227	0.358676494	0.035702479	0.248691245	T	TC	+	intr	.	NA	.	.	.	.	.	1	AaeL_AAEL009326, AAEL009326	synaptic functional regulator FMR1	Other
LOC5571798	55403440	0.220505618	0.017241379	5.048047528	0.343579431	0.034771713	0.242782402	T	TC	+	CDS	Synonymous	3	20	GTT	V	GTC	V	1	AaeL_AAEL009326, AAEL009326	synaptic functional regulator FMR1	Other
LOC5571798	55421183	0.161076605	0.437043331	4.693514953	0.254194742	0.487120866	0.402990363	C	CT	+	intr	.	NA	.	.	.	.	.	1	AaeL_AAEL009326, AAEL009326	synaptic functional regulator FMR1	Other
LOC5571798	55421217	0.045040486	0.235893702	3.987997723	0.075073242	0.345679012	0.215563057	T	TC	+	intr	.	NA	.	.	.	.	.	1	AaeL_AAEL009326, AAEL009326	synaptic functional regulator FMR1	Other
LOC5571798	55421223	0	0.200152207	5.618918342	0	0.311084926	0.164011126	T	TC	+	intr	.	NA	.	.	.	.	.	1	AaeL_AAEL009326, AAEL009326	synaptic functional regulator FMR1	Other
LOC110679564	56352871	0.006097561	0.23092713	6.059832082	0.012902682	0.366980609	0.235921444	C	CA	+	CDS	Replacement	1	579	CGC	R	AGC	S	1		activating signal cointegrator 1 complex subunit 2-like	Other
LOC5564969	56382386	0.533280801	0.255424439	4.235551771	0.49965374	0.381821306	0.470416362	C	CT	-	CDS	Synonymous	3	453	AGG	R	AGA	R	1	AaeL_AAEL014682, AAEL014682, AAEL014683	protein cramped	Other
LOC5571986	56749924	0.733987896	0.460758377	4.087990881	0.407770381	0.497853102	0.485985135	C	CT	-	CDS	Replacement	1	251	ACG	T	GCG	A	1	AaeL_AAEL009473, AAEL009473	transcription factor SOX-8	Other
LOC5571978	57424637	0.454453441	0.200501253	3.885992197	0.495605469	0.324044815	0.412812462	T	TC	-	intr	.	NA	.	.	.	.	.	1	AaeL_AAEL009465, AAEL009465	replication factor C subunit 5	Other
LOC5579136	57583254	0.027777778	0.198294243	3.853468435	0.056555755	0.338331411	0.165289256	C	CT	-	CDS	Synonymous	3	186	AAG	K	AAA	K	1	AaeL_AAEL014009, AAEL014009	sodium channel protein Nach	Other
LOC5573411	58277394	0.056078431	0.270964247	4.399765847	0.106171875	0.39608564	0.262509131	G	GA	-	CDS	Synonymous	3	244	GAC	D	GAT	D	1	AaeL_AAEL002048, AAEL002048	histidine--tRNA ligase, cytoplasmic	Other
LOC5573410	58306266	0.186317781	0	5.234917906	0.302607878	0	0.202209357	A	AG	+	CDS	Synonymous	3	4	CAA	Q	CAG	Q	1	AaeL_AAEL002078, AAEL002078	RING finger protein 141	Other
LOC5573409	58344047	0.476309922	0.834610799	7.011144873	0.498892734	0.2721875	0.454086318	A	AI	+	3UTR	.	NA	.	.	.	.	.	1	AaeL_AAEL002082, AAEL002082	protein SPT2 homolog	Other
LOC5573408	58366353	0.230936578	0.042544759	3.976215729	0.356094236	0.081412869	0.226332258	G	GC	+	CDS	Replacement	2	329	GGC	G	GCC	A	1	AaeL_AAEL002072, AAEL002072	uncharacterized LOC5573408	Other
LOC5573408	58366355	0.227534416	0.037342427	4.138933053	0.351897173	0.071971351	0.218179802	C	CT	+	CDS	Replacement	1	330	CCT	P	TCT	S	1	AaeL_AAEL002072, AAEL002072	uncharacterized LOC5573408	Other
LOC5571382	58799520	0.327167019	0.04869186	6.33327881	0.43183432	0.088977778	0.284081633	G	GA	-	CDS	Synonymous	3	331	CTC	L	CTT	L	1	AaeL_AAEL009018, AAEL009018, CYP6CB1	probable cytochrome P450 6a14	Detox
LOC5571379	59112923	0.547045708	0.264042075	4.338342677	0.498011525	0.396454526	0.479881832	T	TA	-	CDS	Replacement	3	1804	AGA	R	AGT	S	1	AaeL_AAEL009022, AAEL009022, AAEL017420	Ca(2+)/calmodulin-responsive adenylate cyclase	Other
LOC5571379	59117143	0.239130435	0.039025319	4.36354118	0.36389414	0.074886153	0.231445862	G	GA	-	intr	.	NA	.	.	.	.	.	1	AaeL_AAEL009022, AAEL009022, AAEL017420	Ca(2+)/calmodulin-responsive adenylate cyclase	Other
LOC5571379	59117209	0.188257576	0.478365385	4.869366742	0.310001877	0.499716553	0.45519088	A	AT	-	intr	.	NA	.	.	.	.	.	1	AaeL_AAEL009022, AAEL009022, AAEL017420	Ca(2+)/calmodulin-responsive adenylate cyclase	Other
LOC5571379	59117214	0	0.407939189	12.10123809	0	0.482251628	0.341796875	A	AT	-	intr	.	NA	.	.	.	.	.	1	AaeL_AAEL009022, AAEL009022, AAEL017420	Ca(2+)/calmodulin-responsive adenylate cyclase	Other
LOC5571379	59117217	0	0.218166384	6.126215339	0	0.34026465	0.205516495	T	TG	-	intr	.	NA	.	.	.	.	.	1	AaeL_AAEL009022, AAEL009022, AAEL017420	Ca(2+)/calmodulin-responsive adenylate cyclase	Other
LOC5571379	59145035	0.475022302	0.184758772	4.896484067	0.49739611	0.31526336	0.42	C	CT	-	intr	.	NA	.	.	.	.	.	1	AaeL_AAEL009022, AAEL009022, AAEL017420	Ca(2+)/calmodulin-responsive adenylate cyclase	Other
LOC5571379	59145038	0.499364407	0.167142857	6.204779323	0.499540863	0.290657439	0.41176877	C	CT	-	intr	.	NA	.	.	.	.	.	1	AaeL_AAEL009022, AAEL009022, AAEL017420	Ca(2+)/calmodulin-responsive adenylate cyclase	Other
LOC5571379	59145137	0.369731082	0.121043324	4.358593466	0.477365324	0.231561511	0.379283646	A	AG	-	intr	.	NA	.	.	.	.	.	1	AaeL_AAEL009022, AAEL009022, AAEL017420	Ca(2+)/calmodulin-responsive adenylate cyclase	Other
LOC23687681	59744064	0.162337662	0	4.579985031	0.271193772	0	0.1472	T	TA	-	CDS	Synonymous	3	1519	GTA	V	GTT	V	1	AaeL_AAEL012294, AAEL012294, AAEL017261	adenylate cyclase type 9	Other
LOC23687681	59744364	0.166980934	0	4.705795204	0.278904378	0	0.158979679	T	TC	-	CDS	Synonymous	3	1419	GCA	A	GCG	A	1	AaeL_AAEL012294, AAEL012294, AAEL017261	adenylate cyclase type 9	Other
LOC23687681	59744385	0.159380551	0	4.500101404	0.271891351	0	0.148519288	C	CT	-	CDS	Synonymous	3	1412	CTG	L	CTA	L	1	AaeL_AAEL012294, AAEL012294, AAEL017261	adenylate cyclase type 9	Other
LOC23687681	59744394	0.154195011	0	4.360457967	0.267561983	0	0.159988842	G	GA	-	CDS	Synonymous	3	1409	AAC	N	AAT	N	1	AaeL_AAEL012294, AAEL012294, AAEL017261	adenylate cyclase type 9	Other
LOC23687681	59744523	0.745564893	0.992	6.609772793	0.379504132	0.013792438	0.239586934	A	AG	-	CDS	Synonymous	3	1366	AAC	N	AAT	N	1	AaeL_AAEL012294, AAEL012294, AAEL017261	adenylate cyclase type 9	Other
LOC23687681	59744553	0.227936508	0.009803922	5.725911643	0.349635796	0.017593922	0.19992665	C	CT	-	CDS	Synonymous	3	1356	CTG	L	CTA	L	1	AaeL_AAEL012294, AAEL012294, AAEL017261	adenylate cyclase type 9	Other
LOC23687681	59744697	0.152758107	0.41041989	4.292063222	0.254262604	0.484041322	0.397604394	C	CG	-	CDS	Synonymous	3	1308	GCG	A	GCC	A	1	AaeL_AAEL012294, AAEL012294, AAEL017261	adenylate cyclase type 9	Other
LOC5564153	59907510	0.148778784	0	4.215182435	0.263010355	0	0.139700866	G	GA	+	CDS	Synonymous	3	218	CTG	L	CTA	L	1	AaeL_AAEL014331, AAEL012299, AAEL014331	protein phosphatase 1H	Other
LOC5576074	60142710	0.144490644	0	4.100570989	0.247576177	0	0.123748004	G	GA	-	intr	.	NA	.	.	.	.	.	1	AaeL_AAEL010527, AAEL010527	cytosolic endo-beta-N-acetylglucosaminidase	Other
LOC5580023	60623705	0.070242656	0.404774261	7.639390087	0.11322398	0.483471074	0.364556616	G	GA	+	CDS	Synonymous	3	122	AAG	K	AAA	K	1	AaeL_AAEL009649, AAEL009649	brahma-associated protein of 60 kDa	Other
LOC5580023	60623708	0.085858586	0.408186864	6.900042913	0.139206845	0.483292866	0.366805411	A	AG	+	CDS	Synonymous	3	123	AAA	K	AAG	K	1	AaeL_AAEL009649, AAEL009649	brahma-associated protein of 60 kDa	Other
LOC5580023	60623759	0.060846561	0.398205128	7.920135241	0.109220752	0.479473707	0.361781273	G	GA	+	CDS	Synonymous	3	140	TCG	S	TCA	S	1	AaeL_AAEL009649, AAEL009649	brahma-associated protein of 60 kDa	Other
LOC5580020	60675944	0.671209947	0.28035973	7.579446315	0.439508507	0.404149014	0.498938756	G	GA	+	CDS	Replacement	1	121	GTC	V	ATC	I	1	AaeL_AAEL009656, AAEL009656, CYP6AL3	probable cytochrome P450 6d5	Detox
LOC5580020	60676624	0.636914766	0.352444444	4.241076213	0.462339162	0.462347215	0.498614958	C	CT	+	CDS	Synonymous	3	347	CTT	L	CTC	L	1	AaeL_AAEL009656, AAEL009656, CYP6AL3	probable cytochrome P450 6d5	Detox
LOC5568968	61089210	0.783457526	0.779146381	4.194321281	0.524833372	0.646743012	0.621660156	C	CAG	+	CDS	Synonymous	3	274	GCA	A	GCG	A	1	AaeL_AAEL007268, AAEL007268	protein kibra	Other
LOC5570119	61563940	0.308378114	0.038474576	6.333755458	0.410864198	0.070701119	0.290345337	G	GI	+	intr	.	NA	.	.	.	.	.	1	AaeL_AAEL008095, AAEL008086, AAEL008095	nitric oxide-associated protein 1	Other
LOC5570119	61575951	0.404793967	0.135987387	4.727254175	0.482892846	0.236831988	0.425712397	A	AC	+	CDS	Synonymous	3	352	GGA	G	GGC	G	1	AaeL_AAEL008095, AAEL008086, AAEL008095	nitric oxide-associated protein 1	Other
LOC5570119	61575961	0.365639171	0.119201246	4.320790801	0.465754464	0.212797784	0.406606738	C	CT	+	CDS	Synonymous	1	356	CTG	L	TTG	L	1	AaeL_AAEL008095, AAEL008086, AAEL008095	nitric oxide-associated protein 1	Other
LOC5570119	61576155	0.408361204	0.758837871	5.661036823	0.514880849	0.435292038	0.541923588	C	CAT	+	CDS	Synonymous	3	420	CTA	L	CTC	L	1	AaeL_AAEL008095, AAEL008086, AAEL008095	nitric oxide-associated protein 1	Other
LOC5570119	61576175	0.368216059	0.746046033	7.124425796	0.467911111	0.383284939	0.499867564	A	AT	+	CDS	Replacement	2	427	CAG	Q	CTG	L	1	AaeL_AAEL008095, AAEL008086, AAEL008095	nitric oxide-associated protein 1	Other
LOC5578310	61628353	0.825396825	1	4.913346488	0.30382804	0	0.177219419	T	TC	-	CDS	Synonymous	3	537	GTG	V	GTA	V	1	AaeL_AAEL013627, AAEL008077, AAEL013627	uncharacterized LOC5578310	Other
LOC5578310	61628659	0.850167224	1	4.243407442	0.25395411	0	0.149937526	A	AG	-	CDS	Synonymous	3	435	GCC	A	GCT	A	1	AaeL_AAEL013627, AAEL008077, AAEL013627	uncharacterized LOC5578310	Other
LOC5578310	61628686	0	0.156174334	4.413694759	0	0.262003485	0.146664339	G	GA	-	CDS	Synonymous	3	426	GAC	D	GAT	D	1	AaeL_AAEL013627, AAEL008077, AAEL013627	uncharacterized LOC5578310	Other
LOC5578310	61628691	0.054685002	0.248330298	3.872931659	0.101403061	0.377164461	0.260824002	T	TG	-	CDS	Replacement	1	425	AAA	K	CAA	Q	1	AaeL_AAEL013627, AAEL008077, AAEL013627	uncharacterized LOC5578310	Other
LOC5578310	61628692	0.87797619	1	5.24002913	0.31108799	0.379201379	0.35981445	G	GAC	-	CDS	Synonymous	3	424	CTT	L	CTG	L	1	AaeL_AAEL013627, AAEL008077, AAEL013627	uncharacterized LOC5578310	Other
LOC5578310	61628731	0.02739726	0.227023156	4.6435163	0.057093426	0.355029586	0.222963424	G	GA	-	CDS	Synonymous	3	411	TAC	Y	TAT	Y	1	AaeL_AAEL013627, AAEL008077, AAEL013627	uncharacterized LOC5578310	Other
LOC5578310	61628758	0.152329749	0.409412955	4.281015693	0.2505746	0.483471074	0.405672891	G	GC	-	CDS	Synonymous	3	402	CCC	P	CCG	P	1	AaeL_AAEL013627, AAEL008077, AAEL013627	uncharacterized LOC5578310	Other
LOC5578310	61628882	0.54965035	0.866071429	6.063176652	0.495194156	0.228531856	0.451936462	C	CT	-	CDS	Replacement	2	361	AAA	K	AGA	R	1	AaeL_AAEL013627, AAEL008077, AAEL013627	uncharacterized LOC5578310	Other
LOC5578310	61628905	0.505427171	0.872622623	7.763342341	0.499278962	0.212534718	0.467992452	T	TC	-	CDS	Synonymous	3	353	GAG	E	GAA	E	1	AaeL_AAEL013627, AAEL008077, AAEL013627	uncharacterized LOC5578310	Other
LOC5578310	61628910	0.490982128	0.824579296	6.178286088	0.498140988	0.292345679	0.482143964	G	GT	-	CDS	Replacement	1	352	ATC	I	CTC	L	1	AaeL_AAEL013627, AAEL008077, AAEL013627	uncharacterized LOC5578310	Other
LOC5578310	61629067	0.255555556	0.64784689	7.676756292	0.384087791	0.464333938	0.490595918	A	AG	-	CDS	Synonymous	3	299	ATT	I	ATC	I	1	AaeL_AAEL013627, AAEL008077, AAEL013627	uncharacterized LOC5578310	Other
LOC5578310	61629103	0.713132546	0.409678436	4.815109192	0.407449973	0.482731616	0.482708526	G	GA	-	CDS	Synonymous	3	287	CAT	H	CAC	H	1	AaeL_AAEL013627, AAEL008077, AAEL013627	uncharacterized LOC5578310	Other
LOC5578310	61629112	0.246001999	0.545283019	4.822129185	0.370774945	0.495713306	0.460173123	A	AG	-	CDS	Synonymous	3	284	ACT	T	ACC	T	1	AaeL_AAEL013627, AAEL008077, AAEL013627	uncharacterized LOC5578310	Other
LOC5578310	61629118	0.183010662	0.455269608	4.440332354	0.299569343	0.495867769	0.406326576	C	CT	-	CDS	Synonymous	3	282	CAG	Q	CAA	Q	1	AaeL_AAEL013627, AAEL008077, AAEL013627	uncharacterized LOC5578310	Other
LOC5578310	61629121	0.166501732	0.465834697	5.27466892	0.277777778	0.497500255	0.396397785	G	GA	-	CDS	Synonymous	3	281	TAC	Y	TAT	Y	1	AaeL_AAEL013627, AAEL008077, AAEL013627	uncharacterized LOC5578310	Other
LOC5578310	61629763	0.015151515	0.176923077	3.985218331	0.020199917	0.291619933	0.155127837	A	AC	-	CDS	Synonymous	3	67	GGT	G	GGG	G	1	AaeL_AAEL013627, AAEL008077, AAEL013627	uncharacterized LOC5578310	Other
LOC5578307	61857297	0.573333333	0.302003261	6.134131282	0.489512485	0.46146135	0.525764058	C	CAT	+	CDS	Replacement	2	199	ACC	T	ATC	I	1	AaeL_AAEL013628, AAEL013628	trypsin alpha-3	Other
LOC5570110	61930479	0.063003663	0.314935065	5.271362488	0.114952103	0.427107438	0.288119336	A	AG	-	3UTR	.	NA	.	.	.	.	.	1	AaeL_AAEL008088, AAEL008088	caldesmon	Other
LOC5569753	63466818	0.03125	0.203181818	3.803496593	0.042989977	0.325668934	0.211044877	C	CT	-	3UTR	.	NA	.	.	.	.	.	1	AaeL_AAEL007909, AAEL007909	branched-chain-amino-acid aminotransferase, cytosolic	Other
LOC5569753	63466820	0.015873016	0.211348684	4.87727066	0.022219417	0.336734694	0.212921139	G	GA	-	3UTR	.	NA	.	.	.	.	.	1	AaeL_AAEL007909, AAEL007909	branched-chain-amino-acid aminotransferase, cytosolic	Other
LOC5569752	63581534	0.134615385	0	3.837926655	0.215450908	0	0.11160586	T	TC	-	intr	.	NA	.	.	.	.	.	1	AaeL_AAEL007904, AAEL007904	cleavage and polyadenylation specificity factor 73	Other
LOC5569752	63582897	0.02827381	0.212843753	4.213261332	0.059350271	0.318833066	0.206492414	T	TC	-	CDS	Synonymous	3	332	GTA	V	GTG	V	1	AaeL_AAEL007904, AAEL007904	cleavage and polyadenylation specificity factor 73	Other
LOC5569752	63583707	0.685777842	0.930958863	4.975329982	0.418590335	0.125860966	0.302341425	G	GA	-	CDS	Synonymous	3	62	TTT	F	TTC	F	1	AaeL_AAEL007904, AAEL007904	cleavage and polyadenylation specificity factor 73	Other
LOC5569750	63628931	0.217582418	0.034390922	4.02337759	0.322932741	0.06921762	0.198495677	T	TA	-	intr	.	NA	.	.	.	.	.	1	AaeL_AAEL007915, AAEL007915, MOEH_AEDAE, Moe	moesin/ezrin/radixin homolog 1	Other
LOC5564365	64211518	0.600795756	0.263469388	5.832261798	0.48081624	0.387307418	0.489795918	T	TC	+	5UTR	.	NA	.	.	.	.	.	1	AaeL_AAEL014401, AAEL014401	transcription factor grauzone	Other
LOC5570763	64216814	0.530424799	0.844907407	5.795732271	0.498073722	0.247350849	0.455524777	T	TA	-	5UTR	.	NA	.	.	.	.	.	1	AaeL_AAEL008547, AAEL008547	zinc finger protein 675	Other
LOC5570763	64216834	0.392973856	0.133825944	4.497520765	0.477040816	0.210538752	0.407104637	C	CT	-	5UTR	.	NA	.	.	.	.	.	1	AaeL_AAEL008547, AAEL008547	zinc finger protein 675	Other
LOC5570763	64216838	0.605970149	0.88546798	5.246897277	0.477596036	0.187398594	0.405397253	T	TC	-	5UTR	.	NA	.	.	.	.	.	1	AaeL_AAEL008547, AAEL008547	zinc finger protein 675	Other
LOC5570765	64224840	0.089003732	0.394625335	6.348125888	0.148283039	0.476564991	0.394604644	G	GA	-	intr	.	NA	.	.	.	.	.	1	AaeL_AAEL008550, AAEL008550	transcription factor grauzone	Other
LOC5570768	64245550	0.025862069	0.193647541	3.831718756	0.069676296	0.329379473	0.2268431	C	CA	-	3UTR	.	NA	.	.	.	.	.	1		transcription factor grauzone	Other
LOC5564988	64407773	0.354821803	0.118181818	4.084929728	0.4608	0.201446281	0.357916093	T	TC	+	intr	.	NA	.	.	.	.	.	1	AaeL_AAEL004524, AAEL004524, CLIPC5B	serine protease persephone	Other
LOC5564999	64447677	0.499539171	0.19964781	5.060252105	0.499807766	0.337435653	0.457430844	C	CT	-	CDS	Synonymous	3	538	CGG	R	CGA	R	1	AaeL_AAEL004538, AAEL004538	N-acetylgalactosaminyltransferase 7	Other
LOC5578393	64524046	0.732718173	0.941780822	4.206982937	0.384550514	0.103584162	0.2688	G	GA	+	CDS	Synonymous	3	434	ACA	T	ACG	T	1	AaeL_AAEL004530, AAEL004530, AAEL013682	zinc finger protein 436	Other
LOC5571226	65231478	0.664473684	0.393650794	3.903785179	0.436790123	0.477682999	0.499962842	A	AI	-	intr	.	NA	.	.	.	.	.	1	AaeL_AAEL008921, AAEL008921	myosin regulatory light chain sqh	Other
LOC5571233	65350023	0.009615385	0.166855204	4.052798815	0.022219417	0.266527778	0.131007612	T	TC	-	CDS	Synonymous	3	855	GGA	G	GGG	G	1	AaeL_AAEL008929, AAEL008929, CTLSE1	sushi, von Willebrand factor type A, EGF and pentraxin domain-containing protein 1	Other
LOC5571233	65351255	0.14	0	3.980918208	0.255	0	0.122755608	T	TA	-	intr	.	NA	.	.	.	.	.	1	AaeL_AAEL008929, AAEL008929, CTLSE1	sushi, von Willebrand factor type A, EGF and pentraxin domain-containing protein 1	Other
LOC5571233	65366311	0	0.210468466	5.908397607	0	0.327138094	0.200370934	G	GA	-	CDS	Synonymous	3	315	AGC	S	AGT	S	1	AaeL_AAEL008929, AAEL008929, CTLSE1	sushi, von Willebrand factor type A, EGF and pentraxin domain-containing protein 1	Other
LOC5564206	66107765	0.131807551	0.383512545	4.327037766	0.202062173	0.473088	0.380175417	C	CT	+	intr	.	NA	.	.	.	.	.	1	AaeL_AAEL014356, AAEL014356, CTLSE2	uncharacterized LOC5564206	Other
LOC5564206	66110221	0.034883721	0.221851852	4.111371322	0.069676296	0.337766384	0.216430422	C	CA	+	intr	.	NA	.	.	.	.	.	1	AaeL_AAEL014356, AAEL014356, CTLSE2	uncharacterized LOC5564206	Other
LOC5572787	66154155	0	0.27027027	7.716575592	0	0.394448503	0.199469764	T	TC	-	CDS	Replacement	2	757	GAA	E	GGA	G	1	AaeL_AAEL001890, AAEL001890	type I inositol 3,4-bisphosphate 4-phosphatase	Other
LOC5572787	66165721	0.12125903	0.382926829	4.69177892	0.211762689	0.472958356	0.361781273	A	AG	-	intr	.	NA	.	.	.	.	.	1	AaeL_AAEL001890, AAEL001890	type I inositol 3,4-bisphosphate 4-phosphatase	Other
LOC5572394	66621145	0.109022556	0.430871212	6.529898268	0.193194444	0.489481965	0.398660339	G	GA	+	intr	.	NA	.	.	.	.	.	1	AaeL_AAEL009774, AAEL008904, AAEL009774	uncharacterized LOC5572394	Other
LOC5572394	66621149	0.105120947	0.473894247	8.112897383	0.186368	0.498046875	0.410567264	A	AC	+	intr	.	NA	.	.	.	.	.	1	AaeL_AAEL009774, AAEL008904, AAEL009774	uncharacterized LOC5572394	Other
LOC5572394	66621185	0.48982684	0.221212121	4.139900766	0.499946859	0.353298611	0.46229429	T	TI	+	intr	.	NA	.	.	.	.	.	1	AaeL_AAEL009774, AAEL008904, AAEL009774	uncharacterized LOC5572394	Other
LOC5572394	66621231	0.482180851	0.752819549	4.084746799	0.49940547	0.382460973	0.482036823	A	AC	+	intr	.	NA	.	.	.	.	.	1	AaeL_AAEL009774, AAEL008904, AAEL009774	uncharacterized LOC5572394	Other
LOC5572394	66666198	0.304004329	0.589661017	4.31442587	0.425169162	0.484807676	0.490448807	A	AG	+	intr	.	NA	.	.	.	.	.	1	AaeL_AAEL009774, AAEL008904, AAEL009774	uncharacterized LOC5572394	Other
LOC5572394	66686442	0.612567812	0.32244898	4.405670309	0.47865583	0.45700718	0.498480997	T	TA	+	intr	.	NA	.	.	.	.	.	1	AaeL_AAEL009774, AAEL008904, AAEL009774	uncharacterized LOC5572394	Other
LOC5572394	66686885	0.026315789	0.196969697	3.895315475	0.056290695	0.329229212	0.216175643	A	AG	+	CDS	Synonymous	3	1088	TCA	S	TCG	S	1	AaeL_AAEL009774, AAEL008904, AAEL009774	uncharacterized LOC5572394	Other
LOC5572391	66789339	0	0.146604938	4.157036849	0	0.272579773	0.156734694	C	CG	-	CDS	Synonymous	3	381	CCG	P	CCC	P	1	AaeL_AAEL009782, AAEL009782	chitinase-like protein 3	Other
LOC5572395	66871338	0.455687831	0.157037815	5.334712805	0.495867769	0.267272251	0.426851282	T	TA	-	3UTR	.	NA	.	.	.	.	.	1	AaeL_AAEL009775, AAEL009775	rapamycin-insensitive companion of mTOR	Other
LOC5572395	66907091	0.265006386	0.775071225	12.29205839	0.365800552	0.350822682	0.494069209	T	TC	-	intr	.	NA	.	.	.	.	.	1	AaeL_AAEL009775, AAEL009775	rapamycin-insensitive companion of mTOR	Other
LOC5572395	66907170	0.385964912	0.678571429	4.472029969	0.48	0.42536157	0.496640688	G	GI	-	intr	.	NA	.	.	.	.	.	1	AaeL_AAEL009775, AAEL009775	rapamycin-insensitive companion of mTOR	Other
LOC5572395	66908730	0.506849315	0.769844146	3.963971937	0.499906174	0.355029586	0.453524688	G	GA	-	CDS	Synonymous	3	669	GAT	D	GAC	D	1	AaeL_AAEL009775, AAEL009775	rapamycin-insensitive companion of mTOR	Other
LOC5572384	67563987	0.446591403	0.182692308	4.232187972	0.494574653	0.28982007	0.43192542	A	AT	+	3UTR	.	NA	.	.	.	.	.	1	AaeL_AAEL009776, AAEL009776	uncharacterized LOC5572384	Other
LOC5572383	67587732	0.211051101	0.026315789	4.270191523	0.326744128	0.059942608	0.232751924	C	CA	-	CDS	Synonymous	3	72	ACG	T	ACT	T	1	AaeL_AAEL009772, AAEL009772	probable nuclear transport factor 2	Other
LOC5564150	68186175	0.619385593	0.287581699	4.966675937	0.494384349	0.403911111	0.512781217	T	TAG	-	3UTR	.	NA	.	.	.	.	.	1	AaeL_AAEL011921, AAEL011921, AAEL014330	F-box/LRR-repeat protein 4	Other
LOC5564150	68186217	0.391803675	0.121212121	4.928371049	0.482853224	0.21875	0.372576793	G	GA	-	3UTR	.	NA	.	.	.	.	.	1	AaeL_AAEL011921, AAEL011921, AAEL014330	F-box/LRR-repeat protein 4	Other
LOC5564150	68186221	0.361852433	0.107481061	4.658933321	0.470510204	0.19646957	0.358831923	C	CA	-	3UTR	.	NA	.	.	.	.	.	1	AaeL_AAEL011921, AAEL011921, AAEL014330	F-box/LRR-repeat protein 4	Other
LOC5564150	68186520	0.763915613	0.41181411	6.373376283	0.37924898	0.487387543	0.485377022	C	CT	-	CDS	Synonymous	3	589	CTA	L	CTG	L	1	AaeL_AAEL011921, AAEL011921, AAEL014330	F-box/LRR-repeat protein 4	Other
LOC5564150	68186562	0.76333814	0.466236367	4.163343901	0.381899527	0.501522563	0.470885714	A	AGT	-	CDS	Synonymous	3	575	TGC	C	TGT	C	1	AaeL_AAEL011921, AAEL011921, AAEL014330	F-box/LRR-repeat protein 4	Other
LOC5564150	68197120	0.741868697	0.473959607	3.981527563	0.394588375	0.498073722	0.474731086	G	GA	-	CDS	Synonymous	3	137	GCT	A	GCC	A	1	AaeL_AAEL011921, AAEL011921, AAEL014330	F-box/LRR-repeat protein 4	Other
LOC5564150	68197336	0.630508475	0.316520468	5.059494049	0.463757396	0.430251125	0.492071331	T	TC	-	intr	.	NA	.	.	.	.	.	1	AaeL_AAEL011921, AAEL011921, AAEL014330	F-box/LRR-repeat protein 4	Other
LOC5564150	68197338	0.646835005	0.295751001	6.181582427	0.456104252	0.416322314	0.490081333	C	CT	-	intr	.	NA	.	.	.	.	.	1	AaeL_AAEL011921, AAEL011921, AAEL014330	F-box/LRR-repeat protein 4	Other
LOC5564150	68197380	0.478571429	0.177884615	5.225033424	0.499155564	0.285374554	0.398956317	T	TC	-	intr	.	NA	.	.	.	.	.	1	AaeL_AAEL011921, AAEL011921, AAEL014330	F-box/LRR-repeat protein 4	Other
LOC5564150	68197395	0.457317073	0.083755589	8.616928224	0.495139853	0.157550535	0.348308502	A	AG	-	intr	.	NA	.	.	.	.	.	1	AaeL_AAEL011921, AAEL011921, AAEL014330	F-box/LRR-repeat protein 4	Other
LOC5564150	68197479	0.469474153	0.215267635	3.818890028	0.499558867	0.340492112	0.453114626	A	AC	-	CDS	Synonymous	3	90	GGT	G	GGG	G	1	AaeL_AAEL011921, AAEL011921, AAEL014330	F-box/LRR-repeat protein 4	Other
LOC5564150	68197621	0.559618072	0.260974359	4.754037063	0.492926313	0.395059332	0.48822066	C	CA	-	CDS	Replacement	2	43	GGG	G	GTG	V	1	AaeL_AAEL011921, AAEL011921, AAEL014330	F-box/LRR-repeat protein 4	Other
LOC5564150	68197644	0.551863354	0.267201835	4.371292673	0.499162135	0.394859742	0.476691632	G	GA	-	CDS	Synonymous	3	35	AGC	S	AGT	S	1	AaeL_AAEL011921, AAEL011921, AAEL014330	F-box/LRR-repeat protein 4	Other
LOC5564150	68197683	0.500630252	0.215997181	4.568584069	0.499849644	0.332409972	0.4608	G	GA	-	CDS	Synonymous	3	22	ACC	T	ACT	T	1	AaeL_AAEL011921, AAEL011921, AAEL014330	F-box/LRR-repeat protein 4	Other
LOC5564150	68197704	0.469065657	0.194693749	4.421681374	0.499231065	0.312421875	0.45759872	A	AG	-	CDS	Synonymous	3	15	TCT	S	TCC	S	1	AaeL_AAEL011921, AAEL011921, AAEL014330	F-box/LRR-repeat protein 4	Other
LOC5564150	68197725	0.519784946	0.203177823	4.975369691	0.496351102	0.330239334	0.480369626	T	TAC	-	CDS	Synonymous	3	8	CTA	L	CTT	L	1	AaeL_AAEL011921, AAEL011921, AAEL014330	F-box/LRR-repeat protein 4	Other
LOC5564150	68197750	0.406384181	0.161430119	3.912564759	0.487100325	0.270258096	0.425515543	A	AG	-	5UTR	.	NA	.	.	.	.	.	1	AaeL_AAEL011921, AAEL011921, AAEL014330	F-box/LRR-repeat protein 4	Other
LOC5564150	68197756	0.451865443	0.197640388	3.907850908	0.496219282	0.315102264	0.449031064	G	GA	-	5UTR	.	NA	.	.	.	.	.	1	AaeL_AAEL011921, AAEL011921, AAEL014330	F-box/LRR-repeat protein 4	Other
LOC5564150	68197778	0.433823529	0.104761905	6.807021158	0.491626298	0.18549346	0.437311693	G	GA	-	5UTR	.	NA	.	.	.	.	.	1	AaeL_AAEL011921, AAEL011921, AAEL014330	F-box/LRR-repeat protein 4	Other
LOC5564150	68197786	0.462941176	0.110144928	7.539207381	0.49744898	0.195628547	0.44865163	C	CT	-	5UTR	.	NA	.	.	.	.	.	1	AaeL_AAEL011921, AAEL011921, AAEL014330	F-box/LRR-repeat protein 4	Other
LOC5564150	68197803	0.544791667	0.249318058	4.709136641	0.498223762	0.380746349	0.490306041	C	CA	-	5UTR	.	NA	.	.	.	.	.	1	AaeL_AAEL011921, AAEL011921, AAEL014330	F-box/LRR-repeat protein 4	Other
LOC5564150	68197811	0.544853208	0.230769231	5.287066222	0.498223762	0.366622389	0.487671607	A	AG	-	5UTR	.	NA	.	.	.	.	.	1	AaeL_AAEL011921, AAEL011921, AAEL014330	F-box/LRR-repeat protein 4	Other
LOC5578291	68642098	0.567369902	0.18174372	7.061029007	0.533949011	0.288095131	0.468193589	G	GTI	+	5UTR	.	NA	.	.	.	.	.	1	AaeL_AAEL013608, AAEL013608	UDP-N-acetylglucosamine transporter	Other
LOC5578292	68814126	0.379730866	0.026315789	9.327451932	0.473877551	0.060546875	0.296124256	G	GA	-	3UTR	.	NA	.	.	.	.	.	1	AaeL_AAEL013611, AAEL013611	probable 4-coumarate--CoA ligase 3	Other
LOC5578292	68814151	0.690243902	0.413811756	4.072083713	0.422091413	0.488608046	0.49704142	G	GA	-	3UTR	.	NA	.	.	.	.	.	1	AaeL_AAEL013611, AAEL013611	probable 4-coumarate--CoA ligase 3	Other
LOC5578292	68814933	0.212794918	0.035714286	3.832302164	0.330585877	0.063090737	0.190973458	T	TC	-	intr	.	NA	.	.	.	.	.	1	AaeL_AAEL013611, AAEL013611	probable 4-coumarate--CoA ligase 3	Other
LOC5578622	69195788	0.3729116	0.109195402	4.885310459	0.467615202	0.207612457	0.367035102	A	AG	-	CDS	Synonymous	3	81	GTT	V	GTC	V	1	AaeL_AAEL003606, AAEL003606	multifunctional protein ADE2	Other
LOC5578622	69195805	0.361453202	0.107585426	4.644460884	0.461303635	0.205686043	0.359937537	G	GA	-	CDS	Synonymous	1	76	CTG	L	TTG	L	1	AaeL_AAEL003606, AAEL003606	multifunctional protein ADE2	Other
LOC5578622	69195839	0.343761447	0.107276388	4.200533678	0.449621499	0.190846665	0.340486216	G	GA	-	CDS	Synonymous	3	64	AAC	N	AAT	N	1	AaeL_AAEL003606, AAEL003606	multifunctional protein ADE2	Other
LOC5578622	69196107	0.600720839	0.874799679	4.977769884	0.480883868	0.228884298	0.378113203	C	CT	-	5UTR	.	NA	.	.	.	.	.	1	AaeL_AAEL003606, AAEL003606	multifunctional protein ADE2	Other
LOC5578622	69196143	1	0.806222222	5.441398723	0	0.33384083	0.223401426	C	CT	-	5UTR	.	NA	.	.	.	.	.	1	AaeL_AAEL003606, AAEL003606	multifunctional protein ADE2	Other
LOC5578623	69234851	0.661830357	0.234577922	8.956536773	0.460066163	0.348440853	0.491926376	G	GA	+	5UTR	.	NA	.	.	.	.	.	1	AaeL_AAEL003581, AAEL003581	amidophosphoribosyltransferase	Other
LOC5578623	69235006	0.490625	0.231643357	3.861559134	0.5	0.359356816	0.447167337	G	GA	+	5UTR	.	NA	.	.	.	.	.	1	AaeL_AAEL003581, AAEL003581	amidophosphoribosyltransferase	Other
LOC5578624	69334012	0.023255814	0.203327922	4.230242441	0.046216869	0.308390023	0.198495677	G	GA	-	CDS	Synonymous	3	283	AGC	S	AGT	S	1	AaeL_AAEL003597, AAEL003597	leucine-rich repeat-containing protein 32	Other
LOC5578625	69372362	0.982142857	0.635789474	9.374734471	0.0392	0.463592845	0.334560263	G	GC	-	CDS	Synonymous	3	137	CCG	P	CCC	P	1	AaeL_AAEL003582, 40sRpS13, AAEL003582	40S ribosomal protein S13	Other
LOC5569748	69955129	0.363479965	0.634583618	3.899352637	0.464070506	0.454921637	0.5	G	GA	+	CDS	Replacement	1	260	GGG	G	AGG	R	1		uncharacterized LOC5569748	Other
LOC5565115	70009971	0.387627494	0.722358722	5.718941697	0.479157986	0.397914952	0.49538766	G	GA	+	CDS	Synonymous	3	74	CGA	R	CGG	R	1	AaeL_AAEL014729, AAEL014729	lymphokine-activated killer T-cell-originated protein kinase	Other
LOC5565115	70010025	0.486999117	0.775707917	4.634429308	0.499960494	0.349288735	0.46469265	A	AG	+	CDS	Synonymous	3	92	AAG	K	AAA	K	1	AaeL_AAEL014729, AAEL014729	lymphokine-activated killer T-cell-originated protein kinase	Other
LOC5565115	70010350	0.381435678	0.654717803	3.958459368	0.475856018	0.449538476	0.498684038	T	TC	+	CDS	Replacement	1	201	CGA	R	TGA	*	1	AaeL_AAEL014729, AAEL014729	lymphokine-activated killer T-cell-originated protein kinase	Other
LOC5565115	70010887	0.308333809	0.585015528	4.080464016	0.430528479	0.481154987	0.490343279	T	TG	+	CDS	Replacement	1	380	TGA	*	GGA	G	1	AaeL_AAEL014729, AAEL014729	lymphokine-activated killer T-cell-originated protein kinase	Other
LOC5565115	70010896	0.272252138	0.646019345	6.944869039	0.396158027	0.453775566	0.487292586	T	TC	+	CDS	Replacement	1	383	TGA	*	CGA	R	1	AaeL_AAEL014729, AAEL014729	lymphokine-activated killer T-cell-originated protein kinase	Other
LOC5565115	70011195	0.223060345	0.658982512	9.315465532	0.35375885	0.456353306	0.460325332	T	TC	+	CDS	Synonymous	3	482	GGT	G	GGC	G	1	AaeL_AAEL014729, AAEL014729	lymphokine-activated killer T-cell-originated protein kinase	Other
LOC5565113	70037838	0.032051282	0.231658107	4.519571444	0.062434964	0.362811791	0.204142012	G	GA	-	CDS	Synonymous	1	66	CTG	L	TTG	L	1	AaeL_AAEL014731, AAEL014731	uncharacterized LOC5565113	Other
LOC5565113	70037848	0.043173599	0.253623188	4.546833104	0.084938272	0.380262562	0.227684445	T	TC	-	CDS	Synonymous	3	62	TTA	L	TTG	L	1	AaeL_AAEL014731, AAEL014731	uncharacterized LOC5565113	Other
LOC5565116	70059889	0.239604811	0.502850808	3.932704472	0.35344233	0.5	0.452231405	G	GA	-	3UTR	.	NA	.	.	.	.	.	1	AaeL_AAEL014730, AAEL003609, AAEL014730	neurobeachin	Other
LOC5565116	70071897	0.198691066	0.382973543	5.845794614	0.338756528	0.463115379	0.411727805	G	GCT	-	CDS	Synonymous	3	2820	CTC	L	CTA	L	1	AaeL_AAEL014730, AAEL003609, AAEL014730	neurobeachin	Other
LOC5565116	70071926	0.145717593	0.3996337	4.256684122	0.249315227	0.486435986	0.364630841	G	GT	-	intr	.	NA	.	.	.	.	.	1	AaeL_AAEL014730, AAEL003609, AAEL014730	neurobeachin	Other
LOC5565116	70072172	0.036270432	0.304991948	6.357223613	0.067713143	0.43633682	0.226654862	G	GA	-	intr	.	NA	.	.	.	.	.	1	AaeL_AAEL014730, AAEL003609, AAEL014730	neurobeachin	Other
LOC5565116	70072544	0.224835091	0.514125446	4.647061448	0.35066252	0.4992	0.462655762	C	CT	-	CDS	Synonymous	3	2665	AAG	K	AAA	K	1	AaeL_AAEL014730, AAEL003609, AAEL014730	neurobeachin	Other
LOC5565116	70072562	0.157894737	0.400965128	3.89298471	0.280110803	0.481128801	0.40025288	G	GA	-	CDS	Synonymous	3	2659	TTC	F	TTT	F	1	AaeL_AAEL014730, AAEL003609, AAEL014730	neurobeachin	Other
LOC5565116	70072607	0.084271671	0.329029304	4.717400442	0.160662535	0.438686807	0.320616438	C	CT	-	CDS	Synonymous	3	2644	CGG	R	CGA	R	1	AaeL_AAEL014730, AAEL003609, AAEL014730	neurobeachin	Other
LOC5565116	70074971	0.373485693	0.676612599	4.752344978	0.467663124	0.437101119	0.499553442	G	GA	-	CDS	Synonymous	3	1875	GGT	G	GGC	G	1	AaeL_AAEL014730, AAEL003609, AAEL014730	neurobeachin	Other
LOC5565116	70135968	0.184027778	0.019230769	3.939278385	0.286577778	0.027772267	0.17339088	T	TI	-	intr	.	NA	.	.	.	.	.	1	AaeL_AAEL014730, AAEL003609, AAEL014730	neurobeachin	Other
LOC5565116	70136027	0.188222277	0.495231108	5.326612831	0.30704775	0.498614958	0.414524778	G	GA	-	intr	.	NA	.	.	.	.	.	1	AaeL_AAEL014730, AAEL003609, AAEL014730	neurobeachin	Other
LOC5565116	70136039	0.615384615	0.098557692	13.62217725	0.48	0.191326531	0.482531225	C	CT	-	intr	.	NA	.	.	.	.	.	1	AaeL_AAEL014730, AAEL003609, AAEL014730	neurobeachin	Other
LOC5565116	70136044	0.807915759	0.517099057	4.863792945	0.325413223	0.499930796	0.433731869	C	CT	-	intr	.	NA	.	.	.	.	.	1	AaeL_AAEL014730, AAEL003609, AAEL014730	neurobeachin	Other
LOC5565116	70136052	0.809235518	0.563096112	11.62814039	0.564757759	0.597299169	0.655113207	T	TAC	-	intr	.	NA	.	.	.	.	.	1	AaeL_AAEL014730, AAEL003609, AAEL014730	neurobeachin	Other
LOC5565116	70136081	0.543305347	0.084045584	11.60565638	0.495363512	0.18	0.471865873	C	CT	-	intr	.	NA	.	.	.	.	.	1	AaeL_AAEL014730, AAEL003609, AAEL014730	neurobeachin	Other
LOC5565116	70136087	0.520021645	0.066400581	11.75030774	0.498790648	0.140362121	0.45394916	C	CA	-	intr	.	NA	.	.	.	.	.	1	AaeL_AAEL014730, AAEL003609, AAEL014730	neurobeachin	Other
LOC5565116	70136241	0.186818851	0.43998087	3.943776904	0.309799563	0.49522302	0.425244444	G	GT	-	CDS	Synonymous	3	1560	CGC	R	CGA	R	1	AaeL_AAEL014730, AAEL003609, AAEL014730	neurobeachin	Other
LOC5565116	70136562	0.278846154	0	7.969225477	0.399524376	0	0.20499895	A	AG	-	intr	.	NA	.	.	.	.	.	1	AaeL_AAEL014730, AAEL003609, AAEL014730	neurobeachin	Other
LOC5565116	70136564	0.207407407	0	5.822216409	0.313271605	0	0.151955464	C	CT	-	intr	.	NA	.	.	.	.	.	1	AaeL_AAEL014730, AAEL003609, AAEL014730	neurobeachin	Other
LOC5565116	70136791	0.18159572	0.580510666	8.261647133	0.294343179	0.487734069	0.45572371	G	GC	-	CDS	Synonymous	3	1397	GTC	V	GTG	V	1	AaeL_AAEL014730, AAEL003609, AAEL014730	neurobeachin	Other
LOC5565116	70137079	0.406882502	0.159902597	3.972779403	0.478710003	0.274521818	0.410641039	T	TC	-	CDS	Synonymous	3	1301	GAA	E	GAG	E	1	AaeL_AAEL014730, AAEL003609, AAEL014730	neurobeachin	Other
LOC5565116	70138117	0.641325536	0.319329297	5.285423939	0.457024887	0.440088757	0.499997606	T	TG	-	CDS	Synonymous	3	955	GGC	G	GGA	G	1	AaeL_AAEL014730, AAEL003609, AAEL014730	neurobeachin	Other
LOC5565116	70138228	0.808969774	0.823481781	4.789516421	0.508313365	0.627516049	0.60269377	C	CAG	-	CDS	Synonymous	3	918	GCC	A	GCT	A	1	AaeL_AAEL014730, AAEL003609, AAEL014730	neurobeachin	Other
LOC5565116	70138231	0.649550262	0.369115385	4.137312795	0.455524777	0.464522034	0.4989099	A	AG	-	CDS	Synonymous	3	917	TTC	F	TTT	F	1	AaeL_AAEL014730, AAEL003609, AAEL014730	neurobeachin	Other
LOC5569551	70554577	0.502501563	0.232142857	4.135446455	0.499393579	0.359861592	0.474974753	G	GA	-	intr	.	NA	.	.	.	.	.	1	AaeL_AAEL007742, AAEL007742	proto-oncogene tyrosine-protein kinase ROS	Other
LOC5569551	70554724	0.582887701	0.270562771	5.096841732	0.477291051	0.404296875	0.495915817	A	AG	-	CDS	Synonymous	3	2203	TTT	F	TTC	F	1	AaeL_AAEL007742, AAEL007742	proto-oncogene tyrosine-protein kinase ROS	Other
LOC5569551	70554727	0.547162162	0.273381877	4.081215043	0.492653811	0.410403101	0.492230723	T	TC	-	CDS	Synonymous	3	2202	GCA	A	GCG	A	1	AaeL_AAEL007742, AAEL007742	proto-oncogene tyrosine-protein kinase ROS	Other
LOC5569551	70554924	0.651146945	0.369813643	4.160822328	0.444444444	0.4666462	0.499103439	G	GA	-	CDS	Synonymous	1	2137	TTG	L	CTG	L	1	AaeL_AAEL007742, AAEL007742	proto-oncogene tyrosine-protein kinase ROS	Other
LOC5569551	70555216	0.885649133	0.478575958	9.242855338	0.211435611	0.49845679	0.424655949	G	GA	-	CDS	Synonymous	3	2039	CTT	L	CTC	L	1	AaeL_AAEL007742, AAEL007742	proto-oncogene tyrosine-protein kinase ROS	Other
LOC5569551	70555227	0.045464635	0.243333333	4.162711201	0.089962976	0.385838045	0.250483966	A	AG	-	intr	.	NA	.	.	.	.	.	1	AaeL_AAEL007742, AAEL007742	proto-oncogene tyrosine-protein kinase ROS	Other
LOC5569551	70555237	0.914686445	0.657692308	4.407681756	0.160291311	0.458214625	0.341591837	T	TAD	-	intr	.	NA	.	.	.	.	.	1	AaeL_AAEL007742, AAEL007742	proto-oncogene tyrosine-protein kinase ROS	Other
LOC5569551	70555989	0.832061973	0.551587302	4.758082064	0.285986785	0.492343486	0.425035994	G	GA	-	CDS	Synonymous	1	1860	TTG	L	CTG	L	1	AaeL_AAEL007742, AAEL007742	proto-oncogene tyrosine-protein kinase ROS	Other
LOC5569551	70557586	0.039493251	0.229171345	4.076481255	0.079572802	0.355647137	0.236404789	A	AG	-	CDS	Synonymous	3	1366	ACT	T	ACC	T	1	AaeL_AAEL007742, AAEL007742	proto-oncogene tyrosine-protein kinase ROS	Other
LOC5569551	70557592	0.402828255	0.669230769	3.799902471	0.48107724	0.441292973	0.497492848	A	AG	-	CDS	Synonymous	3	1364	GGC	G	GGT	G	1	AaeL_AAEL007742, AAEL007742	proto-oncogene tyrosine-protein kinase ROS	Other
LOC5569551	70558681	0.136741166	0.457219715	6.150695454	0.233505213	0.495194156	0.41009053	A	AG	-	CDS	Synonymous	3	1001	TAT	Y	TAC	Y	1	AaeL_AAEL007742, AAEL007742	proto-oncogene tyrosine-protein kinase ROS	Other
LOC5569551	70558690	0.116577098	0.417344173	5.816003146	0.201197123	0.485136742	0.390239131	C	CT	-	CDS	Synonymous	3	998	AAG	K	AAA	K	1	AaeL_AAEL007742, AAEL007742	proto-oncogene tyrosine-protein kinase ROS	Other
LOC5569551	70558702	0.122127502	0.442533937	6.094963875	0.221574344	0.5824	0.444852566	T	TAC	-	CDS	Synonymous	3	994	GTA	V	GTT	V	1	AaeL_AAEL007742, AAEL007742	proto-oncogene tyrosine-protein kinase ROS	Other
LOC5569551	70558708	0.105952381	0.418205128	6.288490832	0.188950605	0.486650434	0.392163172	A	AC	-	CDS	Synonymous	3	992	ACT	T	ACG	T	1	AaeL_AAEL007742, AAEL007742	proto-oncogene tyrosine-protein kinase ROS	Other
LOC5569551	70558954	0.172799423	0.431397306	4.165966232	0.292345679	0.491493384	0.420739026	A	AG	-	CDS	Synonymous	3	910	TTT	F	TTC	F	1	AaeL_AAEL007742, AAEL007742	proto-oncogene tyrosine-protein kinase ROS	Other
LOC5569555	71016270	0	0.156417112	4.420230139	0	0.269770408	0.153423472	C	CA	-	3UTR	.	NA	.	.	.	.	.	1	AaeL_AAEL007754, AAEL007754	uncharacterized LOC5569555	Other
LOC5569562	71272578	0	0.143881208	4.084310649	0	0.246528	0.151502399	C	CT	+	CDS	Synonymous	3	890	AAC	N	AAT	N	1	AaeL_AAEL007759, AAEL007759	brefeldin A-inhibited guanine nucleotide-exchange protein 3	Other
LOC5569562	71272596	0.008064516	0.154834348	3.829477509	0.020199917	0.263277502	0.15879017	A	AC	+	CDS	Synonymous	3	896	GGA	G	GGC	G	1	AaeL_AAEL007759, AAEL007759	brefeldin A-inhibited guanine nucleotide-exchange protein 3	Other
LOC5569562	71272602	0	0.183181226	5.148503018	0	0.295430566	0.170160242	A	AG	+	CDS	Synonymous	3	898	GGA	G	GGG	G	1	AaeL_AAEL007759, AAEL007759	brefeldin A-inhibited guanine nucleotide-exchange protein 3	Other
LOC5569562	71272617	0	0.23	6.464172531	0	0.345679012	0.175322839	G	GA	+	CDS	Synonymous	3	903	TCG	S	TCA	S	1	AaeL_AAEL007759, AAEL007759	brefeldin A-inhibited guanine nucleotide-exchange protein 3	Other
LOC5569562	71276378	0.689271255	0.912698413	3.774102747	0.438964844	0.169921875	0.326782227	G	GID	+	3UTR	.	NA	.	.	.	.	.	1	AaeL_AAEL007759, AAEL007759	brefeldin A-inhibited guanine nucleotide-exchange protein 3	Other
LOC5579329	71294351	0.527498732	0.833602151	5.462490559	0.498575246	0.276624876	0.453853549	G	GA	-	3UTR	.	NA	.	.	.	.	.	1	AaeL_AAEL015571, AAEL015571	uncharacterized LOC5579329	Other
LOC5579329	71295332	0.416661993	0.725106254	4.97872131	0.482119193	0.405440307	0.497911355	A	AC	-	CDS	Synonymous	3	218	CTG	L	CTT	L	1	AaeL_AAEL015571, AAEL015571	uncharacterized LOC5579329	Other
LOC5569560	71342853	0.031914894	0.307692308	6.685888408	0.068096886	0.426035503	0.259644444	C	CT	+	CDS	Synonymous	1	105	CTG	L	TTG	L	1	AaeL_AAEL007741, AAEL007741	fatty acid hydroxylase domain-containing protein 2	Other
LOC5569558	71650387	0.21750179	0.034782609	4.00165006	0.342537699	0.068000543	0.225178359	G	GC	-	CDS	Replacement	3	192	TTC	F	TTG	L	1	AaeL_AAEL007757, AAEL007757	uncharacterized LOC5569558	Other
LOC5569566	71858151	0.231588558	0	6.509834145	0.375	0	0.217639438	A	AG	-	CDS	Synonymous	3	40	GCT	A	GCC	A	1	AaeL_AAEL007752, AAEL007752	cytochrome c oxidase subunit 7A, mitochondrial	Other
LOC5569566	71858157	0.228787879	0	6.429378517	0.372041522	0	0.213304821	G	GA	-	CDS	Synonymous	3	38	ATC	I	ATT	I	1	AaeL_AAEL007752, AAEL007752	cytochrome c oxidase subunit 7A, mitochondrial	Other
LOC5569566	71858208	0.225825472	0	6.34451372	0.359861592	0	0.188365651	C	CA	-	CDS	Synonymous	3	21	CCG	P	CCT	P	1	AaeL_AAEL007752, AAEL007752	cytochrome c oxidase subunit 7A, mitochondrial	Other
LOC5569566	71858393	0.792857143	0.476344086	5.474203802	0.327538423	0.498790648	0.462408949	T	TA	-	intr	.	NA	.	.	.	.	.	1	AaeL_AAEL007752, AAEL007752	cytochrome c oxidase subunit 7A, mitochondrial	Other
LOC5569568	71881917	0.247979798	0.025862069	5.309467	0.376960754	0.066220408	0.219990351	G	GA	+	CDS	Synonymous	3	120	AAG	K	AAA	K	1		39S ribosomal protein L40, mitochondrial	Other
LOC5578884	71901739	0.229166667	0.012987013	5.554831168	0.353298611	0.027021955	0.17867632	A	AG	-	3UTR	.	NA	.	.	.	.	.	1	AaeL_AAEL013888, AAEL013888	pre-mRNA-processing factor 39	Other
LOC5578884	71902135	0.301641949	0.039025167	6.106682779	0.420649085	0.082491082	0.289700811	T	TC	-	intr	.	NA	.	.	.	.	.	1	AaeL_AAEL013888, AAEL013888	pre-mRNA-processing factor 39	Other
LOC5578884	71917292	0.736916264	0.474799542	3.827057857	0.384956045	0.49842781	0.473449905	G	GA	-	CDS	Synonymous	3	616	AAT	N	AAC	N	1	AaeL_AAEL013888, AAEL013888	pre-mRNA-processing factor 39	Other
LOC5578884	71917310	0.711769639	0.468767881	5.22904623	0.515855953	0.602879239	0.603806529	G	GCT	-	CDS	Synonymous	3	610	GCG	A	GCC	A	1	AaeL_AAEL013888, AAEL013888	pre-mRNA-processing factor 39	Other
LOC5578884	71931926	0.347490889	0.116917512	3.947790368	0.46472168	0.198912	0.318090199	C	CT	-	CDS	Synonymous	3	277	GAG	E	GAA	E	1	AaeL_AAEL013888, AAEL013888	pre-mRNA-processing factor 39	Other
LOC5578884	71931944	0.273001362	0.049818841	4.746931024	0.408977778	0.095697374	0.236831988	C	CA	-	CDS	Synonymous	3	271	ACG	T	ACT	T	1	AaeL_AAEL013888, AAEL013888	pre-mRNA-processing factor 39	Other
LOC5578884	71931959	0.411327231	0.078358209	7.360321611	0.486111111	0.1444364	0.330306792	C	CT	-	CDS	Synonymous	3	266	GAG	E	GAA	E	1	AaeL_AAEL013888, AAEL013888	pre-mRNA-processing factor 39	Other
LOC5578884	71931962	0.37622549	0.084127642	6.033231436	0.475907198	0.157243612	0.318371049	C	CG	-	CDS	Synonymous	3	265	GTG	V	GTC	V	1	AaeL_AAEL013888, AAEL013888	pre-mRNA-processing factor 39	Other
LOC5578884	71932007	0.360838664	0.035913239	8.143137869	0.470186587	0.066587396	0.283387292	C	CG	-	CDS	Synonymous	3	250	CCG	P	CCC	P	1	AaeL_AAEL013888, AAEL013888	pre-mRNA-processing factor 39	Other
LOC5578884	71932277	0.366666667	0.095159516	5.282216584	0.4608	0.170719004	0.319239705	T	TC	-	CDS	Synonymous	3	160	ACA	T	ACG	T	1	AaeL_AAEL013888, AAEL013888	pre-mRNA-processing factor 39	Other
LOC5578884	71932280	0.408304989	0.095182466	6.472322771	0.47865583	0.179161755	0.337257561	T	TC	-	CDS	Synonymous	3	159	GAA	E	GAG	E	1	AaeL_AAEL013888, AAEL013888	pre-mRNA-processing factor 39	Other
LOC5563948	72218232	0.657647059	0.369047619	4.351801984	0.459183673	0.46712689	0.499695168	G	GI	-	intr	.	NA	.	.	.	.	.	1	AaeL_AAEL014247, AAEL013891, AAEL014247	type I inositol 1,4,5-trisphosphate 5-phosphatase	Other
LOC5563948	72219290	0.852378095	1	4.184227105	0.273806056	0	0.159062213	G	GC	-	intr	.	NA	.	.	.	.	.	1	AaeL_AAEL014247, AAEL013891, AAEL014247	type I inositol 1,4,5-trisphosphate 5-phosphatase	Other
LOC5563948	72219301	0.822946968	1	4.297890062	0.3051698	0	0.1859049	A	ACG	-	intr	.	NA	.	.	.	.	.	1	AaeL_AAEL014247, AAEL013891, AAEL014247	type I inositol 1,4,5-trisphosphate 5-phosphatase	Other
LOC5563948	72219302	0.824074074	1	4.949497461	0.297091907	0	0.183663774	G	GT	-	intr	.	NA	.	.	.	.	.	1	AaeL_AAEL014247, AAEL013891, AAEL014247	type I inositol 1,4,5-trisphosphate 5-phosphatase	Other
LOC5563948	72219521	0.637333966	0.908749291	5.336498436	0.46609158	0.18999938	0.34289851	G	GT	-	intr	.	NA	.	.	.	.	.	1	AaeL_AAEL014247, AAEL013891, AAEL014247	type I inositol 1,4,5-trisphosphate 5-phosphatase	Other
LOC5563948	72219544	0.57518797	0.909024634	7.166388764	0.489026063	0.186631944	0.381492382	A	AT	-	intr	.	NA	.	.	.	.	.	1	AaeL_AAEL014247, AAEL013891, AAEL014247	type I inositol 1,4,5-trisphosphate 5-phosphatase	Other
LOC5563948	72241538	0.115349265	0.352284946	4.122178448	0.201446281	0.453072271	0.370868046	T	TC	-	intr	.	NA	.	.	.	.	.	1	AaeL_AAEL014247, AAEL013891, AAEL014247	type I inositol 1,4,5-trisphosphate 5-phosphatase	Other
LOC5563948	72241962	0.445907928	0.183497537	4.190137574	0.494238565	0.300554017	0.451104734	G	GA	-	CDS	Synonymous	3	118	AAC	N	AAT	N	1	AaeL_AAEL014247, AAEL013891, AAEL014247	type I inositol 1,4,5-trisphosphate 5-phosphatase	Other
LOC5563945	72397206	0.182017544	0.364370748	3.81366693	0.317915401	0.498884047	0.439185109	G	GAT	+	CDS	Synonymous	3	127	GTG	V	GTA	V	1	AaeL_AAEL014248, AAEL014248, AAEL801123	solute carrier family 52, riboflavin transporter, member 3-A	Other
LOC5563947	72449971	0.031746032	0.293167373	6.267178435	0.057919358	0.414039262	0.262835168	G	GT	+	intr	.	NA	.	.	.	.	.	1		DDB1- and CUL4-associated factor 5	Other
LOC5563947	72450014	0.96969697	0.677728908	7.219393604	0.057093426	0.430603614	0.32	T	TA	+	intr	.	NA	.	.	.	.	.	1		DDB1- and CUL4-associated factor 5	Other
LOC110675246	72483023	0.009615385	0.240169492	6.087802771	0.020616319	0.370238519	0.264513649	A	AT	+	intr	.	NA	.	.	.	.	.	1		uncharacterized protein DDB_G0283357-like	Other
LOC110675246	72483045	0.01754386	0.206081081	4.632190146	0.036351166	0.335816185	0.240598562	C	CA	+	intr	.	NA	.	.	.	.	.	1		uncharacterized protein DDB_G0283357-like	Other
LOC110675246	72483047	0.019230769	0.198811881	4.335857744	0.038080875	0.325413223	0.235300163	T	TC	+	intr	.	NA	.	.	.	.	.	1		uncharacterized protein DDB_G0283357-like	Other
LOC110675246	72483060	0.008474576	0.185714286	4.636763874	0.01574704	0.304354912	0.21823037	T	TA	+	intr	.	NA	.	.	.	.	.	1		uncharacterized protein DDB_G0283357-like	Other
LOC110675246	72484149	0.307352941	0.624001775	5.144685585	0.410731998	0.470692521	0.487813563	A	AG	+	3UTR	.	NA	.	.	.	.	.	1		uncharacterized protein DDB_G0283357-like	Other
LOC110675246	72484176	0.325578991	0.6019678	4.05106501	0.422734839	0.480963712	0.483688797	A	AG	+	3UTR	.	NA	.	.	.	.	.	1		uncharacterized protein DDB_G0283357-like	Other
LOC5576373	73022956	0.564002466	0.275014749	4.461015674	0.49214188	0.392923834	0.483402036	C	CT	+	CDS	Synonymous	3	2817	CTC	L	CTT	L	1	AaeL_AAEL012467, AAEL012467	mucin-5AC	Other
LOC5574246	73550543	0.213210702	0	5.985811	0.33384083	0	0.19335172	A	AC	-	intr	.	NA	.	.	.	.	.	1	AaeL_AAEL011013, AAEL011013	protein single-minded	Other
LOC5574247	73742937	0.954424014	0.733064404	4.430112738	0.543352171	0.651537878	0.62683137	T	TCG	-	intr	.	NA	.	.	.	.	.	1	AaeL_AAEL011024, AAEL011024	zinc finger protein 239	Other
LOC5574247	73743087	0.033707865	0.262152778	5.270224199	0.06549842	0.384611688	0.261750746	C	CA	-	intr	.	NA	.	.	.	.	.	1	AaeL_AAEL011024, AAEL011024	zinc finger protein 239	Other
LOC23687986	73779103	0.17483871	0.518436326	6.481103652	0.293367347	0.499822001	0.467586226	G	GA	-	CDS	Synonymous	3	203	GTC	V	GTT	V	1	AaeL_AAEL017566, AAEL017566	DNA ligase 1	Other
LOC23687986	73779106	0.195841393	0.521929825	5.814718969	0.317352977	0.49949288	0.479676119	A	AT	-	CDS	Replacement	3	202	GAT	D	GAA	E	1	AaeL_AAEL017566, AAEL017566	DNA ligase 1	Other
LOC23687986	73779190	0.120779221	0.429435484	5.990507246	0.2112	0.49522302	0.412385073	C	CA	-	CDS	Replacement	3	174	GAG	E	GAT	D	1	AaeL_AAEL017566, AAEL017566	DNA ligase 1	Other
LOC23687986	73779668	0.24796748	0.0125	6.123103939	0.408163265	0.029405213	0.300739677	G	GA	-	intr	.	NA	.	.	.	.	.	1	AaeL_AAEL017566, AAEL017566	DNA ligase 1	Other
LOC5574257	74164662	0.226377701	0.573518285	6.265631349	0.342191642	0.489795918	0.463621018	G	GA	-	CDS	Synonymous	3	1016	CTC	L	CTT	L	1	AaeL_AAEL011023, AAEL011023	uncharacterized LOC5574257	Other
LOC5574257	74164698	0.858107322	1	4.031303006	0.249131944	0	0.14681699	G	GA	-	CDS	Synonymous	3	1004	CCT	P	CCC	P	1	AaeL_AAEL011023, AAEL011023	uncharacterized LOC5574257	Other
LOC5574257	74165442	0.166977612	0.008474576	4.128553942	0.287334594	0.01666549	0.163379356	C	CT	-	CDS	Synonymous	3	756	GCG	A	GCA	A	1	AaeL_AAEL011023, AAEL011023	uncharacterized LOC5574257	Other
LOC5569921	74302545	0.549889135	0.840501792	5.094741408	0.490173814	0.290657439	0.433539497	G	GA	+	CDS	Synonymous	3	1042	GTA	V	GTG	V	1	AaeL_AAEL008021, AAEL008021	cytoplasmic FMR1-interacting protein	Other
LOC5569917	74411370	0.261635028	0	7.464695695	0.372854116	0	0.254277819	T	TA	-	CDS	Synonymous	3	239	GGA	G	GGT	G	1	AaeL_AAEL008018, AAEL008018, CYP4C51	cytochrome P450 4c3	Detox
LOC5569917	74411385	0.782185792	1	6.116215841	0.335532007	0	0.212465278	A	AG	-	CDS	Synonymous	3	234	GCC	A	GCT	A	1	AaeL_AAEL008018, AAEL008018, CYP4C51	cytochrome P450 4c3	Detox
LOC5569917	74411398	0.815644126	1	5.180838262	0.298929209	0	0.197530864	C	CT	-	CDS	Replacement	2	230	TAC	Y	TGC	C	1	AaeL_AAEL008018, AAEL008018, CYP4C51	cytochrome P450 4c3	Detox
LOC5569917	74411406	0.842825849	1	4.440616748	0.263671875	0	0.170303578	A	AT	-	CDS	Synonymous	3	227	GCA	A	GCT	A	1	AaeL_AAEL008018, AAEL008018, CYP4C51	cytochrome P450 4c3	Detox
LOC5569917	74411457	0.134753902	0	3.841598672	0.23355	0	0.13200831	G	GA	-	CDS	Synonymous	3	210	AAC	N	AAT	N	1	AaeL_AAEL008018, AAEL008018, CYP4C51	cytochrome P450 4c3	Detox
LOC5569926	75551219	0.132511633	0	3.782197616	0.231594942	0	0.15628505	C	CT	+	CDS	Synonymous	3	89	ACC	T	ACT	T	1	AaeL_AAEL008020, AAEL008020	sorting nexin-25	Other
LOC5569926	75552716	0.219851117	0.509259259	4.673587696	0.343728687	0.499708278	0.455842011	A	AG	+	CDS	Synonymous	3	566	TTA	L	TTG	L	1	AaeL_AAEL008020, AAEL008020	sorting nexin-25	Other
LOC110675386	76393221	0.334953704	0.066731141	5.657495012	0.41925059	0.12317353	0.310172431	C	CG	-	3UTR	.	NA	.	.	.	.	.	1		protein GPR107-like	Other
LOC5576026	76420217	0.115591398	0.343721771	3.901463168	0.210291824	0.44766436	0.353799726	T	TA	-	intr	.	NA	.	.	.	.	.	1	AaeL_AAEL012256, AAEL012256, AAEL012257	protein GPR107	Other
LOC5576026	76420412	0.410766158	0.699565217	4.40140653	0.483581821	0.415224913	0.496630653	T	TA	-	intr	.	NA	.	.	.	.	.	1	AaeL_AAEL012256, AAEL012256, AAEL012257	protein GPR107	Other
LOC5576026	76420453	0.635130374	0.897275405	4.924842356	0.46875	0.197530864	0.367514109	A	AT	-	intr	.	NA	.	.	.	.	.	1	AaeL_AAEL012256, AAEL012256, AAEL012257	protein GPR107	Other
LOC5571213	77831918	0.29188282	0.070321152	4.324440219	0.38534021	0.131211073	0.307089212	C	CA	-	CDS	Replacement	1	236	GCC	A	TCC	S	1	AaeL_AAEL008909, AAEL008909	uncharacterized LOC5571213	Other
LOC5566507	79034637	0.02173913	0.184664948	3.81661502	0.055254824	0.296211178	0.176692528	C	CG	-	CDS	Replacement	1	20	GAG	E	CAG	Q	1	AaeL_AAEL005436, AAEL005436	2-(3-amino-3-carboxypropyl)histidine synthase subunit 2	Other
LOC5566507	79034758	0.007692308	0.166363084	4.162376613	0.016805516	0.280896647	0.173816568	T	TA	-	5UTR	.	NA	.	.	.	.	.	1	AaeL_AAEL005436, AAEL005436	2-(3-amino-3-carboxypropyl)histidine synthase subunit 2	Other
LOC5568484	79175842	0.518086081	0.239365079	4.31480828	0.499944598	0.35429556	0.45839497	A	AG	+	intr	.	NA	.	.	.	.	.	1	AaeL_AAEL006897, AAEL005430, AAEL005439, AAEL006897	F-actin-methionine sulfoxide oxidase Mical	Other
LOC5566499	80052861	0.00729927	0.17414966	4.3984173	0.017389966	0.288233812	0.173298611	A	AG	-	CDS	Synonymous	3	631	AGT	S	AGC	S	1	AaeL_AAEL005440, AAEL005440	putative uncharacterized protein DDB_G0285119	Other
LOC5566497	80229435	0.021199389	0.421009098	11.04043593	0.035386738	0.489795918	0.291077806	A	AG	+	intr	.	NA	.	.	.	.	.	1	AaeL_AAEL005437, AAEL005437	transient receptor potential protein	Other
LOC5566497	80229446	0.428634909	0.843108504	8.998663391	0.486992716	0.269312923	0.483786204	C	CT	+	intr	.	NA	.	.	.	.	.	1	AaeL_AAEL005437, AAEL005437	transient receptor potential protein	Other
LOC5566490	80272051	0.282894737	0.562929062	4.213381959	0.404996713	0.489795918	0.490778845	T	TC	+	intr	.	NA	.	.	.	.	.	1	AaeL_AAEL005444, AAEL005444	cardio acceleratory peptide 2b	Other
LOC5566491	80452248	0.178571429	0.00617284	4.593056565	0.300949546	0.01204775	0.173723273	A	AG	-	intr	.	NA	.	.	.	.	.	1	AaeL_AAEL005443, AAEL005443, AAEL015611	uncharacterized LOC5566491	Other
LOC5566491	80452250	0.203571429	0.013166954	4.829028629	0.33165676	0.025802042	0.20244898	T	TC	-	intr	.	NA	.	.	.	.	.	1	AaeL_AAEL005443, AAEL005443, AAEL015611	uncharacterized LOC5566491	Other
LOC5566491	80452255	0.205602241	0.019340463	4.513719643	0.330989724	0.03894566	0.212328308	A	AT	-	intr	.	NA	.	.	.	.	.	1	AaeL_AAEL005443, AAEL005443, AAEL015611	uncharacterized LOC5566491	Other
LOC5566491	80452266	0.233137376	0.019454887	5.267553383	0.360991736	0.03894566	0.230491908	C	CT	-	intr	.	NA	.	.	.	.	.	1	AaeL_AAEL005443, AAEL005443, AAEL015611	uncharacterized LOC5566491	Other
LOC5566491	80452274	0.198975571	0.008196721	5.019768966	0.323228634	0.012499506	0.181561608	C	CA	-	intr	.	NA	.	.	.	.	.	1	AaeL_AAEL005443, AAEL005443, AAEL015611	uncharacterized LOC5566491	Other
LOC5566491	80452280	0.158830275	0.007246377	3.988912929	0.279060443	0.011627509	0.15920768	C	CT	-	intr	.	NA	.	.	.	.	.	1	AaeL_AAEL005443, AAEL005443, AAEL015611	uncharacterized LOC5566491	Other
LOC5566491	80462675	0	0.141636142	4.02446992	0	0.25194707	0.151428033	G	GT	-	intr	.	NA	.	.	.	.	.	1	AaeL_AAEL005443, AAEL005443, AAEL015611	uncharacterized LOC5566491	Other
LOC5566493	80504462	0.806650246	0.545468232	4.100567787	0.30552665	0.49946251	0.424101872	T	TC	+	CDS	Synonymous	3	262	GGC	G	GGT	G	1	AaeL_AAEL005432, AAEL005432	protein mesh	Other
LOC5566493	80504782	0.833678399	0.55929078	4.611902688	0.279209157	0.491400161	0.407720679	T	TC	+	CDS	Synonymous	3	348	ATC	I	ATT	I	1	AaeL_AAEL005432, AAEL005432	protein mesh	Other
LOC5566493	80504788	0.840713199	0.563927507	4.094000051	0.276958821	0.489153296	0.407094902	T	TAC	+	CDS	Synonymous	3	350	AAC	N	AAT	N	1	AaeL_AAEL005432, AAEL005432	protein mesh	Other
LOC5566493	80504809	0.863978495	0.484984985	8.036832117	0.246230082	0.5	0.424766657	T	TC	+	CDS	Synonymous	3	357	GCC	A	GCT	A	1	AaeL_AAEL005432, AAEL005432	protein mesh	Other
LOC5566493	80505536	0.275442739	0.069831523	3.922280667	0.39132122	0.128046875	0.274155633	G	GT	+	intr	.	NA	.	.	.	.	.	1	AaeL_AAEL005432, AAEL005432	protein mesh	Other
LOC5566493	80505562	0.642903226	0.344333121	4.617396499	0.45934743	0.452231405	0.499643086	G	GA	+	intr	.	NA	.	.	.	.	.	1	AaeL_AAEL005432, AAEL005432	protein mesh	Other
LOC5566493	80506303	0.522962812	0.248790518	4.16626522	0.498353937	0.371614149	0.477529816	C	CT	+	CDS	Synonymous	3	793	GGC	G	GGT	G	1	AaeL_AAEL005432, AAEL005432	protein mesh	Other
LOC5566493	80507368	0.762343678	0.500844854	3.8981252	0.355420078	0.49991711	0.465436182	T	TC	+	CDS	Synonymous	3	1108	AAC	N	AAT	N	1	AaeL_AAEL005432, AAEL005432	protein mesh	Other
LOC5566493	80507376	0.783216394	0.524222488	3.926176848	0.330851728	0.497598275	0.448284134	A	AG	+	intr	.	NA	.	.	.	.	.	1	AaeL_AAEL005432, AAEL005432	protein mesh	Other
LOC5566493	80507392	0.519047619	0.24171123	4.270993114	0.499591837	0.365864563	0.466340394	A	AG	+	intr	.	NA	.	.	.	.	.	1	AaeL_AAEL005432, AAEL005432	protein mesh	Other
LOC5566493	80507398	0.49025974	0.231447383	3.858312021	0.499846106	0.355900277	0.457700601	G	GC	+	intr	.	NA	.	.	.	.	.	1	AaeL_AAEL005432, AAEL005432	protein mesh	Other
LOC5566493	80507403	0.775555556	0.481914894	4.206119916	0.625013774	0.620984533	0.656645818	A	AGT	+	intr	.	NA	.	.	.	.	.	1	AaeL_AAEL005432, AAEL005432	protein mesh	Other
LOC5566493	80507470	0.706395349	0.499099836	3.807777917	0.620713306	0.625845497	0.652284042	A	AGT	+	CDS	Synonymous	3	1122	CGA	R	CGG	R	1	AaeL_AAEL005432, AAEL005432	protein mesh	Other
LOC110675460	80560138	0.372142857	0.123571429	4.329369345	0.482853224	0.23034668	0.364002656	A	AG	-	CDS	Synonymous	3	611	GCT	A	GCC	A	1		protein zwilch	Other
LOC5571317	80905734	0.009127864	0.206262822	5.161042047	0.018070786	0.332185019	0.18	T	TC	-	CDS	Replacement	1	239	AGC	S	GGC	G	1	AaeL_AAEL008942, AAEL008942	probable rRNA-processing protein EBP2 homolog	Other
LOC5571317	80906245	0.137057087	0.457627119	6.149965702	0.236831988	0.495713306	0.40528126	C	CT	-	CDS	Synonymous	3	68	GTG	V	GTA	V	1	AaeL_AAEL008942, AAEL008942	probable rRNA-processing protein EBP2 homolog	Other
LOC5571315	80940137	0.190406977	0	5.347932814	0.311220787	0	0.17513315	C	CT	+	intr	.	NA	.	.	.	.	.	1	AaeL_AAEL008938, AAEL008938	polymerase delta-interacting protein 3	Other
LOC5571312	80947599	0.793149434	0.49058839	5.090958843	0.337888917	0.499936877	0.461397984	C	CA	-	CDS	Replacement	1	1997	TCC	S	GCC	A	1	AaeL_AAEL008950, AAEL008949, AAEL008950, AAEL008951	inositol hexakisphosphate and diphosphoinositol-pentakisphosphate kinase 2	Other
LOC5571312	80955119	0.256254668	0.020408163	5.865654344	0.39508845	0.031000062	0.263367034	T	TA	-	intr	.	NA	.	.	.	.	.	1	AaeL_AAEL008950, AAEL008949, AAEL008950, AAEL008951	inositol hexakisphosphate and diphosphoinositol-pentakisphosphate kinase 2	Other
LOC5571312	80955528	0.94327957	0.69777574	5.216413819	0.108169847	0.434362529	0.31535503	T	TG	-	intr	.	NA	.	.	.	.	.	1	AaeL_AAEL008950, AAEL008949, AAEL008950, AAEL008951	inositol hexakisphosphate and diphosphoinositol-pentakisphosphate kinase 2	Other
LOC5571312	80962248	0.868589744	0.563169426	5.774898239	0.238579882	0.487151098	0.40293008	A	AG	-	intr	.	NA	.	.	.	.	.	1	AaeL_AAEL008950, AAEL008949, AAEL008950, AAEL008951	inositol hexakisphosphate and diphosphoinositol-pentakisphosphate kinase 2	Other
LOC5571312	80962275	0.838744589	0.544262918	5.184935449	0.269215081	0.4928	0.427502185	G	GA	-	intr	.	NA	.	.	.	.	.	1	AaeL_AAEL008950, AAEL008949, AAEL008950, AAEL008951	inositol hexakisphosphate and diphosphoinositol-pentakisphosphate kinase 2	Other
LOC5571312	80962276	0.852755194	0.559808612	5.26630581	0.250865052	0.489244444	0.414885813	T	TC	-	intr	.	NA	.	.	.	.	.	1	AaeL_AAEL008950, AAEL008949, AAEL008950, AAEL008951	inositol hexakisphosphate and diphosphoinositol-pentakisphosphate kinase 2	Other
LOC5571312	80962277	0.861237163	0.540431267	6.138643393	0.23553719	0.494872617	0.425422117	C	CT	-	intr	.	NA	.	.	.	.	.	1	AaeL_AAEL008950, AAEL008949, AAEL008950, AAEL008951	inositol hexakisphosphate and diphosphoinositol-pentakisphosphate kinase 2	Other
LOC5571312	80962285	0.827083333	0.559180791	4.39798738	0.284081633	0.489332155	0.431153831	G	GC	-	intr	.	NA	.	.	.	.	.	1	AaeL_AAEL008950, AAEL008949, AAEL008950, AAEL008951	inositol hexakisphosphate and diphosphoinositol-pentakisphosphate kinase 2	Other
LOC5571312	80964450	0.914390756	0.541291291	8.568794181	0.161680541	0.497140032	0.395671392	T	TI	-	intr	.	NA	.	.	.	.	.	1	AaeL_AAEL008950, AAEL008949, AAEL008950, AAEL008951	inositol hexakisphosphate and diphosphoinositol-pentakisphosphate kinase 2	Other
LOC5571312	80971034	0.877372001	0.577509347	5.71714764	0.215109261	0.488365412	0.377732158	C	CT	-	intr	.	NA	.	.	.	.	.	1	AaeL_AAEL008950, AAEL008949, AAEL008950, AAEL008951	inositol hexakisphosphate and diphosphoinositol-pentakisphosphate kinase 2	Other
LOC5571312	80971046	0.796507937	0.546031426	3.787791753	0.344160488	0.495749711	0.441481994	C	CI	-	intr	.	NA	.	.	.	.	.	1	AaeL_AAEL008950, AAEL008949, AAEL008950, AAEL008951	inositol hexakisphosphate and diphosphoinositol-pentakisphosphate kinase 2	Other
LOC5571312	80972362	0.822790404	0.534029547	4.908608231	0.288182287	0.496725584	0.425161601	G	GA	-	CDS	Synonymous	3	661	AAT	N	AAC	N	1	AaeL_AAEL008950, AAEL008949, AAEL008950, AAEL008951	inositol hexakisphosphate and diphosphoinositol-pentakisphosphate kinase 2	Other
LOC5571312	80972368	0.828382749	0.544353433	4.823971333	0.28291569	0.494732587	0.420657982	A	AG	-	CDS	Synonymous	3	659	GTC	V	GTT	V	1	AaeL_AAEL008950, AAEL008949, AAEL008950, AAEL008951	inositol hexakisphosphate and diphosphoinositol-pentakisphosphate kinase 2	Other
LOC5571312	80974747	0.782477089	0.525483969	3.874837952	0.334151608	0.498638941	0.432333754	T	TC	-	CDS	Synonymous	3	47	AAG	K	AAA	K	1	AaeL_AAEL008950, AAEL008949, AAEL008950, AAEL008951	inositol hexakisphosphate and diphosphoinositol-pentakisphosphate kinase 2	Other
LOC5571312	80974765	0.820434515	0.506551724	5.578764195	0.289951989	0.499828532	0.421474623	T	TA	-	CDS	Synonymous	3	41	GTT	V	GTA	V	1	AaeL_AAEL008950, AAEL008949, AAEL008950, AAEL008951	inositol hexakisphosphate and diphosphoinositol-pentakisphosphate kinase 2	Other
LOC5571310	81037128	0.597610723	0.293526786	4.818820818	0.482619937	0.416631944	0.493565073	T	TC	-	CDS	Synonymous	3	418	GAA	E	GAG	E	1	AaeL_AAEL008943, AAEL008943	trichohyalin	Other
LOC5571310	81046593	0.445229298	0.152790279	5.201974153	0.494080378	0.260607354	0.414564136	T	TC	-	CDS	Replacement	2	25	TAC	Y	TGC	C	1	AaeL_AAEL008943, AAEL008943	trichohyalin	Other
LOC5571308	81114717	0.902306649	0.532409794	8.262791086	0.18	0.497302818	0.394711846	T	TC	+	CDS	Synonymous	3	173	GGC	G	GGT	G	1	AaeL_AAEL008962, AAEL008962	uncharacterized LOC5571308	Other
LOC5571308	81114740	0.715771977	0.39217033	5.381095748	0.428467878	0.474802166	0.493079585	G	GA	+	3UTR	.	NA	.	.	.	.	.	1	AaeL_AAEL008962, AAEL008962	uncharacterized LOC5571308	Other
LOC5571307	81150692	0.7671156	0.386840528	7.711304397	0.348893945	0.509696695	0.513291014	A	AGI	-	5UTR	.	NA	.	.	.	.	.	1	AaeL_AAEL008947, AAEL008947	protein misato	Other
LOC5571307	81150710	0.688311688	0.292207792	7.747618034	0.429077416	0.410763819	0.498103731	A	AT	-	5UTR	.	NA	.	.	.	.	.	1	AaeL_AAEL008947, AAEL008947	protein misato	Other
LOC5571303	81380368	0.161494253	0	4.557182284	0.265927978	0	0.121928166	A	AG	-	intr	.	NA	.	.	.	.	.	1		N-terminal kinase-like protein	Other
LOC5571303	81386279	0.016949153	0.322857143	8.138845587	0.037023852	0.430385387	0.230545625	A	AG	-	intr	.	NA	.	.	.	.	.	1		N-terminal kinase-like protein	Other
LOC5571327	81624025	0.432702703	0.706249094	4.028393091	0.4894641	0.413584143	0.482807772	G	GA	+	CDS	Synonymous	3	641	GCA	A	GCG	A	1	AaeL_AAEL008939, AAEL008939	O-acyltransferase like protein	Other
LOC5570457	81641209	0.309913793	0.704861111	7.706377029	0.423440454	0.415224913	0.49997336	A	AG	-	CDS	Synonymous	3	336	CGC	R	CGT	R	1	AaeL_AAEL008343, AAEL008343	O-acyltransferase like protein	Other
LOC5570457	81641217	0.305555556	0.687099359	7.166554355	0.414577778	0.427692918	0.499624695	G	GA	-	CDS	Synonymous	1	334	CTG	L	TTG	L	1	AaeL_AAEL008343, AAEL008343	O-acyltransferase like protein	Other
LOC5570457	81641811	0.970588235	0.767000417	4.696947248	0.037721893	0.359225323	0.216890501	A	AG	-	CDS	Replacement	2	156	GCC	A	GTC	V	1	AaeL_AAEL008343, AAEL008343	O-acyltransferase like protein	Other
LOC5570448	82097405	0.028848064	0.221839575	4.424294746	0.057919358	0.33384083	0.200783197	T	TI	+	intr	.	NA	.	.	.	.	.	1	AaeL_AAEL008347, AAEL008347	uncharacterized LOC5570448	Other
LOC5570448	82097851	0.138965517	0	3.953406887	0.239705175	0	0.134262465	G	GA	+	intr	.	NA	.	.	.	.	.	1	AaeL_AAEL008347, AAEL008347	uncharacterized LOC5570448	Other
LOC5570448	82112491	0.065736704	0.275966184	4.10633865	0.121038062	0.400181077	0.269848327	A	AG	+	CDS	Synonymous	3	337	GAA	E	GAG	E	1	AaeL_AAEL008347, AAEL008347	uncharacterized LOC5570448	Other
LOC5570448	82113432	0.090851815	0.314253987	4.071833178	0.161070809	0.431973932	0.312174818	G	GA	+	CDS	Synonymous	3	516	GCG	A	GCA	A	1	AaeL_AAEL008347, AAEL008347	uncharacterized LOC5570448	Other
LOC5568414	83181150	0.319565217	0.088669951	4.291971251	0.439956867	0.160049246	0.32	G	GA	-	CDS	Synonymous	3	530	GGC	G	GGT	G	1	AaeL_AAEL006830, AAEL006830	protein yellow	Other
LOC5568414	83207910	0	0.14344005	4.072544471	0	0.223093564	0.129546547	T	TA	-	intr	.	NA	.	.	.	.	.	1	AaeL_AAEL006830, AAEL006830	protein yellow	Other
LOC5568413	83356399	0.348274569	0.686090226	5.756787902	0.456417234	0.431600676	0.499747507	C	CT	-	CDS	Synonymous	3	220	TCG	S	TCA	S	1	AaeL_AAEL006827, AAEL006827, CYP12F8	cytochrome P450 CYP12A2	Detox
LOC5568407	83615213	0.786199095	0.480825041	5.129778647	0.342781029	0.499353036	0.44693401	G	GA	-	CDS	Synonymous	3	851	TCT	S	TCC	S	1	AaeL_AAEL006828, AAEL006828	otopetrin-2	Other
LOC5568407	83630713	0.990384615	0.79802066	4.639741057	0.08292656	0.324044815	0.219993544	A	AGT	-	CDS	Synonymous	3	459	ACC	T	ACT	T	1	AaeL_AAEL006828, AAEL006828	otopetrin-2	Other
LOC5568407	83630737	0.845902936	0.544528917	5.435883473	0.263277502	0.495520669	0.429585782	T	TC	-	CDS	Synonymous	3	451	CGG	R	CGA	R	1	AaeL_AAEL006828, AAEL006828	otopetrin-2	Other
LOC5564010	83800003	0.615800866	0.873569794	4.535623662	0.472958356	0.22760771	0.38366782	T	TC	-	intr	.	NA	.	.	.	.	.	1	AaeL_AAEL014273, AAEL014273	vesicle-associated membrane protein 7	Other
LOC5564011	83824938	0.866544567	0.557075008	5.86801888	0.23034668	0.492677188	0.421397353	A	AT	+	intr	.	NA	.	.	.	.	.	1	AaeL_AAEL014272, AAEL014272	mitochondrial amidoxime-reducing component 1	Other
LOC5579401	84087535	0.21771816	0.009433962	5.461486294	0.345679012	0.020616319	0.221384646	A	AG	+	CDS	Synonymous	3	334	GTA	V	GTG	V	1	AaeL_AAEL015477, AAEL015477	uncharacterized LOC5579401	Other
LOC5579401	84087541	0.214717742	0.009803922	5.353063763	0.341157025	0.024092802	0.226508247	T	TG	+	CDS	Synonymous	3	336	GCT	A	GCG	A	1	AaeL_AAEL015477, AAEL015477	uncharacterized LOC5579401	Other
LOC5571725	84252992	0.095520178	0.435185185	7.272995133	0.194380165	0.49159808	0.394790001	T	TG	+	intr	.	NA	.	.	.	.	.	1	AaeL_AAEL009251, AAEL009251	salivary glue protein Sgs-3	Other
LOC5571725	84253303	0.055702918	0.269005848	4.365082431	0.115836001	0.400473373	0.265434415	A	AG	+	intr	.	NA	.	.	.	.	.	1	AaeL_AAEL009251, AAEL009251	salivary glue protein Sgs-3	Other
LOC5564822	84514463	0	0.1325	3.781889676	0	0.230112453	0.143569149	A	AC	+	intr	.	NA	.	.	.	.	.	1	AaeL_AAEL000609, AAEL000609	uncharacterized LOC5564822	Other
LOC5576597	85879059	0.02	0.151515152	3.929810857	0.035076531	0.259266972	0.187468376	T	TCD	+	5UTR	.	NA	.	.	.	.	.	1	AaeL_AAEL002930, AAEL002930	zinc finger protein OZF	Other
LOC5576593	85926607	0.188871473	0.01754386	4.165493137	0.302159209	0.051911111	0.177659971	A	AG	-	intr	.	NA	.	.	.	.	.	1	AaeL_AAEL002934, AAEL002934	uncharacterized LOC5576593	Other
LOC5576593	85926627	0.194436906	0.019417476	4.207167978	0.305966138	0.054751041	0.183626033	A	AT	-	intr	.	NA	.	.	.	.	.	1	AaeL_AAEL002934, AAEL002934	uncharacterized LOC5576593	Other
LOC5570656	86234081	0.548477385	0.899242424	7.612741949	0.496680384	0.181795228	0.432995855	C	CA	+	intr	.	NA	.	.	.	.	.	1	AaeL_AAEL008464, AAEL008464	uncharacterized LOC5570656	Other
LOC5576587	86261039	0	0.218023256	6.122151041	0	0.345679012	0.1958	G	GT	-	5UTR	.	NA	.	.	.	.	.	1	AaeL_AAEL002933, AAEL002933	nuclear nucleic acid-binding protein C1D	Other
LOC5576587	86261042	0	0.214035088	6.00912219	0	0.339249655	0.193938092	G	GT	-	5UTR	.	NA	.	.	.	.	.	1	AaeL_AAEL002933, AAEL002933	nuclear nucleic acid-binding protein C1D	Other
LOC5576587	86261049	0.07202381	0.306148374	4.627118355	0.135633551	0.422673905	0.311480456	C	CT	-	5UTR	.	NA	.	.	.	.	.	1	AaeL_AAEL002933, AAEL002933	nuclear nucleic acid-binding protein C1D	Other
LOC5576584	88247374	0.146428571	0	4.152323414	0.247458566	0	0.161272189	T	TG	-	3UTR	.	NA	.	.	.	.	.	1	AaeL_AAEL002946, AAEL002946	serine-rich adhesin for platelets	Other
LOC5578880	88513978	0	0.141025641	4.008213557	0	0.204142012	0.129799892	C	CT	-	5UTR	.	NA	.	.	.	.	.	1	AaeL_AAEL013884, AAEL002937, AAEL013884	synaptic vesicle glycoprotein 2C	Other
LOC5575004	88714882	0.776704777	0.494957394	4.459689301	0.347252702	0.499993291	0.456924367	G	GA	+	intr	.	NA	.	.	.	.	.	1	AaeL_AAEL002536, AAEL002536	E3 ubiquitin-protein ligase Nedd-4	Other
LOC5575002	88742371	0.057971014	0.318990043	5.625806882	0.098903592	0.452032266	0.316828255	C	CT	-	CDS	Replacement	2	796	AGT	S	AAT	N	1		uncharacterized LOC5575002	Other
LOC5574993	89342514	0.217765363	0.036872091	3.905319055	0.33350034	0.076151293	0.232654783	A	AC	-	intr	.	NA	.	.	.	.	.	1	AaeL_AAEL002534, AAEL002534	60S ribosomal protein L10	Other
LOC5574987	90064773	0.787639553	0.523024778	4.08355322	0.31850623	0.499271604	0.438989491	C	CT	+	CDS	Synonymous	3	42	GAT	D	GAC	D	1	AaeL_AAEL002511, AAEL002511	glutamate receptor ionotropic, kainate 2	Other
LOC5574983	90157001	0.172492401	0.423240938	3.975819199	0.2952	0.488118858	0.443891656	T	TA	+	intr	.	NA	.	.	.	.	.	1	AaeL_AAEL002525, AAEL002525	Y+L amino acid transporter 2	Other
LOC5574983	90157034	0.13988989	0.393466224	4.299203803	0.23034668	0.479153532	0.413085563	C	CT	+	intr	.	NA	.	.	.	.	.	1	AaeL_AAEL002525, AAEL002525	Y+L amino acid transporter 2	Other
LOC5574982	90189160	0.650941781	0.343102475	4.873119839	0.454803708	0.450612245	0.499936469	G	GT	-	intr	.	NA	.	.	.	.	.	1	AaeL_AAEL002498, AAEL002498	uncharacterized LOC5574982	Other
LOC5574982	90189577	0.529090909	0.267346939	3.805937128	0.495713306	0.397675737	0.489366319	G	GT	-	intr	.	NA	.	.	.	.	.	1	AaeL_AAEL002498, AAEL002498	uncharacterized LOC5574982	Other
LOC5574978	90419936	0.009433962	0.160663236	3.898371709	0.024386526	0.272579773	0.163505325	C	CT	-	intr	.	NA	.	.	.	.	.	1	AaeL_AAEL002510, AAEL002510	serine hydroxymethyltransferase, cytosolic	Other
LOC5574978	90419938	0.009259259	0.158235294	3.844527752	0.024386526	0.261621315	0.155298439	C	CA	-	intr	.	NA	.	.	.	.	.	1	AaeL_AAEL002510, AAEL002510	serine hydroxymethyltransferase, cytosolic	Other
LOC5574977	90471701	0.239041496	0	6.725010005	0.375	0	0.224205739	A	AG	-	intr	.	NA	.	.	.	.	.	1	AaeL_AAEL002504, AAEL002504	ATP synthase subunit delta, mitochondrial	Other
LOC5574976	90490209	0.501436782	0.767857143	4.038917246	0.499822001	0.362811791	0.46582511	T	TG	+	CDS	Synonymous	3	55	CCG	P	CCT	P	1	AaeL_AAEL002501, AAEL002501	thioredoxin domain-containing protein 5 homolog	Other
LOC5574974	90513381	0.793178974	0.509222661	4.598595253	0.317024844	0.49692426	0.451491535	T	TC	+	CDS	Replacement	2	31	GCC	A	GTC	V	1	AaeL_AAEL002502, AAEL002502	dnaJ homolog subfamily C member 16	Other
LOC5574969	91243310	0.389661267	0.656757635	3.806998882	0.477082278	0.450288126	0.499314129	C	CT	+	CDS	Synonymous	3	373	GAT	D	GAC	D	1	AaeL_AAEL002499, AAEL002499	zinc finger and BTB domain-containing protein 49	Other
LOC5574969	91243647	0.554233089	0.84164916	5.018348352	0.494793836	0.267272251	0.447202086	A	AT	+	CDS	Synonymous	3	466	ATT	I	ATA	I	1	AaeL_AAEL002499, AAEL002499	zinc finger and BTB domain-containing protein 49	Other
LOC5574969	91244280	0.376388889	0.121014493	4.530580583	0.469556418	0.208795014	0.373360673	C	CT	+	intr	.	NA	.	.	.	.	.	1	AaeL_AAEL002499, AAEL002499	zinc finger and BTB domain-containing protein 49	Other
LOC5574969	91244288	0.397603486	0.132631579	4.659964827	0.46712689	0.221718317	0.387103264	T	TC	+	intr	.	NA	.	.	.	.	.	1	AaeL_AAEL002499, AAEL002499	zinc finger and BTB domain-containing protein 49	Other
LOC5574964	91299879	0.482142857	0.804347826	5.704559353	0.499362245	0.314744802	0.433436815	G	GA	-	intr	.	NA	.	.	.	.	.	1	AaeL_AAEL002512, AAEL002512	uncharacterized LOC5574964	Other
LOC5577017	91394378	0.194099379	0.017857143	4.288115721	0.30226379	0.040386864	0.184929323	A	AT	-	intr	.	NA	.	.	.	.	.	1	AaeL_AAEL012941, AAEL012941	E3 ubiquitin-protein ligase MARCH5	Other
LOC5577017	91395206	0.148479633	0.472127223	6.122650632	0.253508375	0.4986507	0.416213536	T	TI	-	5UTR	.	NA	.	.	.	.	.	1	AaeL_AAEL012941, AAEL012941	E3 ubiquitin-protein ligase MARCH5	Other
LOC5572540	91931281	0.830492424	1	4.774451868	0.289084919	0	0.174522211	C	CA	-	intr	.	NA	.	.	.	.	.	1	AaeL_AAEL009876, AAEL009876	uncharacterized LOC5572540	Other
LOC5572551	92030133	0.710144928	0.992647059	7.779998945	0.409110029	0.016392323	0.257792	G	GA	-	CDS	Replacement	2	634	ATG	M	ACG	T	1	AaeL_AAEL009877, AAEL009877	amyloid protein-binding protein 2	Other
LOC5572543	92197010	0.204350444	0.019410228	4.47562421	0.32146044	0.037721893	0.227082869	G	GC	+	CDS	Synonymous	3	20	CTG	L	CTC	L	1	AaeL_AAEL009868, AAEL009867, AAEL009868	protein-tyrosine sulfotransferase	Other
LOC5572543	92197016	0.200980392	0.009090909	5.016791702	0.315414196	0.019228957	0.215146577	G	GA	+	CDS	Synonymous	3	22	CTG	L	CTA	L	1	AaeL_AAEL009868, AAEL009867, AAEL009868	protein-tyrosine sulfotransferase	Other
LOC5572543	92248044	0.031046461	0.214941825	4.123855864	0.066587396	0.326101249	0.196870812	C	CT	+	intr	.	NA	.	.	.	.	.	1	AaeL_AAEL009868, AAEL009867, AAEL009868	protein-tyrosine sulfotransferase	Other
LOC5572543	92248058	0.047646058	0.243356389	4.061343618	0.09002418	0.35579561	0.229026709	T	TA	+	intr	.	NA	.	.	.	.	.	1	AaeL_AAEL009868, AAEL009867, AAEL009868	protein-tyrosine sulfotransferase	Other
LOC5572546	92427383	0.318241552	0.101553166	3.774097039	0.436081895	0.182129778	0.330325021	C	CG	-	CDS	Synonymous	3	4149	GCG	A	GCC	A	1	AaeL_AAEL009869, AAEL009869	low-density lipoprotein receptor-related protein 2	Other
LOC5572546	92428807	0.796232877	1	5.720043581	0.314098751	0	0.191326531	A	AG	-	intr	.	NA	.	.	.	.	.	1	AaeL_AAEL009869, AAEL009869	low-density lipoprotein receptor-related protein 2	Other
LOC5572546	92428819	0.78931505	0.991869919	5.350099746	0.327689357	0.016876415	0.195735266	T	TC	-	intr	.	NA	.	.	.	.	.	1	AaeL_AAEL009869, AAEL009869	low-density lipoprotein receptor-related protein 2	Other
LOC5572546	92432322	0.806873977	0.978547996	4.057218034	0.314375338	0.041647804	0.202230172	A	AG	-	CDS	Synonymous	3	2589	CAC	H	CAT	H	1	AaeL_AAEL009869, AAEL009869	low-density lipoprotein receptor-related protein 2	Other
LOC5572546	92434788	0.793788981	0.96814707	3.85231846	0.322686529	0.060318854	0.181836438	A	AG	-	CDS	Synonymous	3	1767	AAC	N	AAT	N	1	AaeL_AAEL009869, AAEL009869	low-density lipoprotein receptor-related protein 2	Other
LOC5572546	92436096	0.246635576	0.590221351	5.742123294	0.366230678	0.546199363	0.507645624	T	TAG	-	CDS	Synonymous	3	1331	ACA	T	ACC	T	1	AaeL_AAEL009869, AAEL009869	low-density lipoprotein receptor-related protein 2	Other
LOC5572546	92436162	0.412885154	0.711397059	4.678940577	0.48398892	0.412561983	0.495139853	G	GA	-	CDS	Synonymous	3	1309	AAT	N	AAC	N	1	AaeL_AAEL009869, AAEL009869	low-density lipoprotein receptor-related protein 2	Other
LOC5572546	92436288	0.628448621	0.866911765	3.984910053	0.469963476	0.223794741	0.396694215	G	GA	-	CDS	Synonymous	3	1267	GAT	D	GAC	D	1	AaeL_AAEL009869, AAEL009869	low-density lipoprotein receptor-related protein 2	Other
LOC5572546	92436444	0.230554982	0.5	4.119539065	0.351239669	0.5	0.454170524	G	GA	-	CDS	Synonymous	3	1215	GAC	D	GAT	D	1	AaeL_AAEL009869, AAEL009869	low-density lipoprotein receptor-related protein 2	Other
LOC5572546	92436948	0.132211538	0	3.774254158	0.213231561	0	0.126331994	G	GA	-	CDS	Synonymous	3	1047	GAC	D	GAT	D	1	AaeL_AAEL009869, AAEL009869	low-density lipoprotein receptor-related protein 2	Other
LOC5572546	92438357	0.0618194	0.269325658	4.102622208	0.147971991	0.388877551	0.272080003	T	TC	-	CDS	Synonymous	3	597	GGA	G	GGG	G	1	AaeL_AAEL009869, AAEL009869	low-density lipoprotein receptor-related protein 2	Other
LOC5572546	92438675	0.423611111	0.691585158	3.866094586	0.488304498	0.42655592	0.488195471	G	GA	-	CDS	Synonymous	3	491	ATT	I	ATC	I	1	AaeL_AAEL009869, AAEL009869	low-density lipoprotein receptor-related protein 2	Other
LOC5572546	92439790	0.191820533	0.025	3.82933285	0.311988252	0.04816339	0.211687495	G	GA	-	intr	.	NA	.	.	.	.	.	1	AaeL_AAEL009869, AAEL009869	low-density lipoprotein receptor-related protein 2	Other
LOC5572546	92439936	0.232638889	0.508004926	4.257685772	0.339444444	0.499846106	0.460223537	T	TC	-	intr	.	NA	.	.	.	.	.	1	AaeL_AAEL009869, AAEL009869	low-density lipoprotein receptor-related protein 2	Other
LOC5572544	92678869	0.610500611	0.331807082	4.103249935	0.460547911	0.442495274	0.497645136	G	GA	-	intr	.	NA	.	.	.	.	.	1	AaeL_AAEL009878, AAEL009878	protein virilizer	Other
LOC5576682	93055611	0.186358447	0.477054652	4.897364251	0.305184795	0.499167014	0.42	G	GA	-	CDS	Synonymous	3	276	GAC	D	GAT	D	1	AaeL_AAEL012709, AAEL012709	kelch-like protein 13	Other
LOC5576685	93124081	0	0.156433824	4.420680036	0	0.223537147	0.149013879	A	AG	-	3UTR	.	NA	.	.	.	.	.	1	AaeL_AAEL012710, AAEL012710	protein CutA homolog	Other
LOC5570587	93505779	0	0.152084515	4.303780316	0	0.263328	0.113453594	G	GC	-	CDS	Replacement	2	162	CCG	P	CGG	R	1	AaeL_AAEL008397, AAEL008397, GPXH2, GPx	probable glutathione peroxidase 2	Detox
LOC5570587	93508426	0.856650246	1	4.070136612	0.241699219	0	0.126180112	G	GC	-	intr	.	NA	.	.	.	.	.	1	AaeL_AAEL008397, AAEL008397, GPXH2, GPx	probable glutathione peroxidase 2	Detox
LOC5570583	93556425	0.137619048	0	3.917627289	0.221541546	0	0.12489925	A	AG	+	5UTR	.	NA	.	.	.	.	.	1	AaeL_AAEL008401, AAEL008401	BTB/POZ domain-containing protein KCTD12	Other
LOC5570583	93556454	0.173547543	0	4.884524444	0.280654411	0	0.142398014	C	CT	+	5UTR	.	NA	.	.	.	.	.	1	AaeL_AAEL008401, AAEL008401	BTB/POZ domain-containing protein KCTD12	Other
LOC5570583	93556455	0.201522436	0	5.657210641	0.32	0	0.159487228	T	TA	+	5UTR	.	NA	.	.	.	.	.	1	AaeL_AAEL008401, AAEL008401	BTB/POZ domain-containing protein KCTD12	Other
LOC5570583	93556460	0.192028986	0	5.392873299	0.29830168	0	0.146605059	G	GC	+	5UTR	.	NA	.	.	.	.	.	1	AaeL_AAEL008401, AAEL008401	BTB/POZ domain-containing protein KCTD12	Other
LOC5570583	93556475	0.133249158	0	3.801726312	0.242387745	0	0.119305407	A	AG	+	5UTR	.	NA	.	.	.	.	.	1	AaeL_AAEL008401, AAEL008401	BTB/POZ domain-containing protein KCTD12	Other
LOC5570583	93556513	0.840102171	1	4.514061897	0.271731191	0	0.136399563	A	AC	+	5UTR	.	NA	.	.	.	.	.	1	AaeL_AAEL008401, AAEL008401	BTB/POZ domain-containing protein KCTD12	Other
LOC5570591	93903199	0.332358674	0.601099267	3.855346788	0.444444444	0.48681423	0.496883657	G	GA	-	3UTR	.	NA	.	.	.	.	.	1	AaeL_AAEL008408, AAEL008408	DNA damage-regulated autophagy modulator protein 1	Other
LOC5570591	93911794	0.032258065	0.218339307	4.151675548	0.068877551	0.322686529	0.237812128	A	AC	-	intr	.	NA	.	.	.	.	.	1	AaeL_AAEL008408, AAEL008408	DNA damage-regulated autophagy modulator protein 1	Other
LOC5570591	93912318	0.040497009	0.226557377	3.959510793	0.081484835	0.348997646	0.242903034	G	GA	-	5UTR	.	NA	.	.	.	.	.	1	AaeL_AAEL008408, AAEL008408	DNA damage-regulated autophagy modulator protein 1	Other
LOC5570591	93912368	0.164786967	0	4.646291418	0.2721875	0	0.148451063	C	CT	-	5UTR	.	NA	.	.	.	.	.	1	AaeL_AAEL008408, AAEL008408	DNA damage-regulated autophagy modulator protein 1	Other
LOC5570593	93983421	0.375225225	0.103208589	5.185637612	0.476786423	0.183768368	0.346529264	G	GA	-	intr	.	NA	.	.	.	.	.	1	AaeL_AAEL008398, AAEL008398, AAEL008407	leucine-rich repeat serine/threonine-protein kinase 1	Other
LOC5570593	93989594	0.388888889	0.08077894	6.560241886	0.469191691	0.139551442	0.371945123	A	AT	-	intr	.	NA	.	.	.	.	.	1	AaeL_AAEL008398, AAEL008398, AAEL008407	leucine-rich repeat serine/threonine-protein kinase 1	Other
LOC5570593	93989599	0.376231527	0.094590164	5.572258337	0.464193612	0.163947732	0.370010467	G	GA	-	intr	.	NA	.	.	.	.	.	1	AaeL_AAEL008398, AAEL008398, AAEL008407	leucine-rich repeat serine/threonine-protein kinase 1	Other
LOC5570593	93989663	0.327031509	0.072796935	5.157574032	0.43622449	0.149013879	0.349635796	A	AT	-	intr	.	NA	.	.	.	.	.	1	AaeL_AAEL008398, AAEL008398, AAEL008407	leucine-rich repeat serine/threonine-protein kinase 1	Other
LOC5574728	95098966	0.256029449	0.048392084	4.35987015	0.387253831	0.114615707	0.259266972	T	TA	+	CDS	Replacement	1	145	TTG	L	ATG	M	1	AaeL_AAEL011367, AAEL011367	GDP-D-glucose phosphorylase 1	Other
LOC5570416	96187518	0.270911987	0.055124224	4.44191856	0.397312348	0.102264427	0.287218605	T	TA	+	CDS	Synonymous	3	36	GGT	G	GGA	G	1	AaeL_AAEL008303, AAEL008303	myophilin	Other
LOC5570420	96216970	0.496527778	0.188131313	5.365582409	0.4992	0.305818105	0.448977623	G	GA	+	5UTR	.	NA	.	.	.	.	.	1	AaeL_AAEL008307, AAEL008307	protein takeout	Other
LOC5570420	96217138	0.695754717	0.396756329	4.66363091	0.423764172	0.490869248	0.492755487	C	CT	+	CDS	Synonymous	3	28	TTT	F	TTC	F	1	AaeL_AAEL008307, AAEL008307	protein takeout	Other
LOC5570420	96217158	0.77962963	0.334126984	9.682310081	0.345679012	0.44662288	0.49395	C	CA	+	intr	.	NA	.	.	.	.	.	1	AaeL_AAEL008307, AAEL008307	protein takeout	Other
LOC5570420	96217159	0.793706294	0.307971014	11.31932402	0.329861111	0.429256797	0.497323022	T	TC	+	intr	.	NA	.	.	.	.	.	1	AaeL_AAEL008307, AAEL008307	protein takeout	Other
LOC5570420	96217161	0.784090909	0.337938596	9.725558232	0.345679012	0.448931874	0.492503124	A	AT	+	intr	.	NA	.	.	.	.	.	1	AaeL_AAEL008307, AAEL008307	protein takeout	Other
LOC5570420	96217173	0.76849733	0.442165558	5.629450754	0.357432369	0.494715696	0.478049887	C	CT	+	intr	.	NA	.	.	.	.	.	1	AaeL_AAEL008307, AAEL008307	protein takeout	Other
LOC5570420	96217187	0.654183154	0.382695811	3.913555825	0.451663018	0.474368103	0.498330864	C	CT	+	intr	.	NA	.	.	.	.	.	1	AaeL_AAEL008307, AAEL008307	protein takeout	Other
LOC5570420	96236889	0.863010069	0.496063577	7.64335608	0.225651578	0.499838646	0.430114282	C	CA	+	intr	.	NA	.	.	.	.	.	1	AaeL_AAEL008307, AAEL008307	protein takeout	Other
LOC5570409	96346784	0.79088943	0.426731419	6.880332823	0.360187495	0.487292586	0.471170813	C	CT	-	CDS	Synonymous	3	5760	CGA	R	CGG	R	1		mitogen-activated protein kinase kinase kinase 15	Other
LOC5572002	97788145	1	1	4.102482542	0.266334706	0.023665244	0.15920768	A	ACG	-	CDS	Synonymous	3	1024	GTC	V	GTG	V	1	AaeL_AAEL009482, AAEL009482	uncharacterized LOC5572002	Other
LOC5572002	97822445	0.006944444	0.199110829	5.106444048	0.014083799	0.325913352	0.199815798	A	AG	-	CDS	Synonymous	3	406	TGT	C	TGC	C	1	AaeL_AAEL009482, AAEL009482	uncharacterized LOC5572002	Other
LOC5572002	97822451	0.013553114	0.205882353	4.868776082	0.026661797	0.3346875	0.206442908	T	TA	-	CDS	Synonymous	3	404	CGA	R	CGT	R	1	AaeL_AAEL009482, AAEL009482	uncharacterized LOC5572002	Other
LOC5572002	97822457	0.011805556	0.225198413	5.518293634	0.023252595	0.355029586	0.205954308	A	AC	-	CDS	Synonymous	3	402	CCT	P	CCG	P	1	AaeL_AAEL009482, AAEL009482	uncharacterized LOC5572002	Other
LOC5572002	97822466	0.011744505	0.203571429	4.918227907	0.023118224	0.33384083	0.198037513	G	GA	-	CDS	Synonymous	3	399	ACC	T	ACT	T	1	AaeL_AAEL009482, AAEL009482	uncharacterized LOC5572002	Other
LOC5572002	97823127	0.204964539	0.021505376	4.372322471	0.315486069	0.042533081	0.157060025	A	AC	-	intr	.	NA	.	.	.	.	.	1	AaeL_AAEL009482, AAEL009482	uncharacterized LOC5572002	Other
LOC5572002	97823259	0.017857143	0.228034372	5.220751867	0.035702479	0.353298611	0.182631929	G	GA	-	intr	.	NA	.	.	.	.	.	1	AaeL_AAEL009482, AAEL009482	uncharacterized LOC5572002	Other
LOC5572000	98112599	0.481105991	0.05976431	10.72924319	0.499540863	0.10632811	0.387447387	G	GA	-	CDS	Replacement	1	194	CCA	P	TCA	S	1	AaeL_AAEL009486, AAEL009486	bis(5'-adenosyl)-triphosphatase ENPP4	Other
LOC5571998	98194448	0.239794168	0.02238806	5.28067161	0.365569273	0.039718773	0.200897217	C	CI	-	intr	.	NA	.	.	.	.	.	1	AaeL_AAEL009474, AAEL009474, PGRPS1	peptidoglycan-recognition protein 2	Other
LOC5571995	98316274	0.026315789	0.19375	3.810488447	0.056028107	0.311220787	0.182561698	C	CA	+	3UTR	.	NA	.	.	.	.	.	1	AaeL_AAEL009478, AAEL009478	vegetative cell wall protein gp1	Other
LOC5571992	98420932	0.764015152	0.989795918	5.928912084	0.361964953	0.019605921	0.229770021	G	GA	-	CDS	Synonymous	3	303	CTT	L	CTC	L	1	AaeL_AAEL009485, AAEL009485	uncharacterized LOC5571992	Other
LOC5571992	98421051	0.476143791	0.191428571	4.707512393	0.499869927	0.314744802	0.463948903	C	CT	-	CDS	Replacement	1	264	GCG	A	ACG	T	1	AaeL_AAEL009485, AAEL009485	uncharacterized LOC5571992	Other
LOC5571992	98446285	0.582788671	0.256766917	5.523596575	0.48374093	0.385062864	0.483960793	T	TC	-	5UTR	.	NA	.	.	.	.	.	1	AaeL_AAEL009485, AAEL009485	uncharacterized LOC5571992	Other
LOC5571993	98578206	1	0.857326007	4.052121499	0	0.250483966	0.143914337	A	AC	-	5UTR	.	NA	.	.	.	.	.	1	AaeL_AAEL009479, AAEL009479	proton-coupled amino acid transporter-like protein CG1139	Other
LOC5571993	98578209	1	0.861764706	3.933998724	0	0.252400549	0.145210998	G	GA	-	5UTR	.	NA	.	.	.	.	.	1	AaeL_AAEL009479, AAEL009479	proton-coupled amino acid transporter-like protein CG1139	Other
LOC5571993	98578219	0	0.166541635	4.693872362	0	0.284081633	0.178239343	C	CA	-	5UTR	.	NA	.	.	.	.	.	1	AaeL_AAEL009479, AAEL009479	proton-coupled amino acid transporter-like protein CG1139	Other
LOC5573529	98616017	0.844427245	1	4.397505975	0.258873457	0	0.136750597	C	CI	+	5UTR	.	NA	.	.	.	.	.	1	AaeL_AAEL010565, AAEL010565	forkhead box protein K2	Other
LOC5573529	98616071	0.521875	0.212406015	5.249338386	0.49845679	0.33384083	0.458923283	T	TA	+	5UTR	.	NA	.	.	.	.	.	1	AaeL_AAEL010565, AAEL010565	forkhead box protein K2	Other
LOC5573529	98616250	0.415033534	0.702219369	4.364455848	0.484807676	0.42	0.494224386	T	TA	+	5UTR	.	NA	.	.	.	.	.	1	AaeL_AAEL010565, AAEL010565	forkhead box protein K2	Other
LOC5573529	98616308	0.15344907	0.004132231	4.051047351	0.265055931	0.007434841	0.143020251	G	GA	+	5UTR	.	NA	.	.	.	.	.	1	AaeL_AAEL010565, AAEL010565	forkhead box protein K2	Other
LOC5573529	98616567	0.244329897	0.530394525	4.482604245	0.378067368	0.495402515	0.477040816	G	GA	+	5UTR	.	NA	.	.	.	.	.	1	AaeL_AAEL010565, AAEL010565	forkhead box protein K2	Other
LOC110676273	98868932	0.880410858	0.625080593	4.544824414	0.228531856	0.4746875	0.387491782	C	CA	+	intr	.	NA	.	.	.	.	.	1		negative elongation factor D-like	Other
LOC110676273	98869697	0.058503027	0.305617768	5.225347892	0.125039855	0.418423683	0.317855566	A	AG	+	3UTR	.	NA	.	.	.	.	.	1		negative elongation factor D-like	Other
LOC5580129	98886908	0.690993789	0.420421512	3.928470021	0.42536157	0.490173814	0.48246326	C	CT	-	5UTR	.	NA	.	.	.	.	.	1	AaeL_AAEL002436, AAEL002436	trimeric intracellular cation channel type 1B.1	Other
LOC23687982	98939132	0.007462687	0.174136716	4.387385218	0.01673521	0.295548151	0.185699441	G	GA	+	3UTR	.	NA	.	.	.	.	.	1	AaeL_AAEL017562, AAEL017562	synaptobrevin homolog YKT6	Other
LOC23687982	98939144	0.0078125	0.186063218	4.689484094	0.016325425	0.314394106	0.198798081	G	GA	+	3UTR	.	NA	.	.	.	.	.	1	AaeL_AAEL017562, AAEL017562	synaptobrevin homolog YKT6	Other
LOC23687982	98939145	0.007692308	0.179410999	4.515708065	0.01574704	0.30646479	0.191627651	T	TC	+	3UTR	.	NA	.	.	.	.	.	1	AaeL_AAEL017562, AAEL017562	synaptobrevin homolog YKT6	Other
LOC23687982	98939154	0.237907617	0.359637405	4.274626178	0.364256	0.535066898	0.470983767	C	CID	+	3UTR	.	NA	.	.	.	.	.	1	AaeL_AAEL017562, AAEL017562	synaptobrevin homolog YKT6	Other
LOC5580128	98979325	0.558703996	0.2890625	3.942374194	0.492595392	0.408163265	0.484378756	G	GA	-	CDS	Synonymous	3	45	CAC	H	CAT	H	1	AaeL_AAEL002435, AAEL002435, AAEL015376	modifier of mdg4	Other
LOC5580059	99014189	0.283062482	0.03132033	5.997706409	0.406708449	0.065284879	0.278478241	G	GA	+	intr	.	NA	.	.	.	.	.	1	AaeL_AAEL002136, AAEL002136, AAEL002453	zinc finger protein 62	Other
LOC5580124	99040515	0.337164751	0.067633929	5.677598195	0.460138408	0.131415162	0.324536271	A	AG	+	CDS	Synonymous	3	599	GCA	A	GCG	A	1		zinc finger protein 431	Other
LOC5580124	99040524	0.322664984	0.100682146	3.91446286	0.444444444	0.167710302	0.327484996	G	GA	+	CDS	Synonymous	3	602	GCG	A	GCA	A	1		zinc finger protein 431	Other
LOC5580124	99040527	0.339766082	0.090545455	4.496428226	0.456311064	0.153641975	0.332367452	A	ACG	+	CDS	Synonymous	3	603	GAA	E	GAG	E	1		zinc finger protein 431	Other
LOC5580123	99061242	0.26877185	0.049136049	5.066319635	0.410707095	0.092738424	0.255857392	G	GAT	-	CDS	Replacement	1	338	CAA	Q	TAA	*	1	AaeL_AAEL002454, AAEL002454	zinc finger protein OZF	Other
LOC5580123	99062163	0.06119951	0.262168732	3.945274196	0.119232981	0.371240811	0.262143419	C	CT	-	CDS	Replacement	2	53	AGT	S	AAT	N	1	AaeL_AAEL002454, AAEL002454	zinc finger protein OZF	Other
LOC5580122	99071550	0.413636364	0.753484321	5.962747664	0.491869736	0.370238519	0.479739416	T	TA	-	3UTR	.	NA	.	.	.	.	.	1	AaeL_AAEL002438, AAEL002438	protein quiver	Other
LOC5580122	99071551	0.254255319	0.034246575	4.268836027	0.396288455	0.063223546	0.254572168	G	GAD	-	3UTR	.	NA	.	.	.	.	.	1	AaeL_AAEL002438, AAEL002438	protein quiver	Other
LOC5580130	99087292	0.374920936	0.64377014	3.844392621	0.46720702	0.459394883	0.49933699	G	GA	-	CDS	Synonymous	3	950	GAT	D	GAC	D	1	AaeL_AAEL002451, AAEL002451	zinc finger protein 1	Other
LOC5580130	99087295	0.422222222	0.689104674	3.835857111	0.486111111	0.42696198	0.492143916	C	CT	-	CDS	Synonymous	3	949	ACA	T	ACG	T	1	AaeL_AAEL002451, AAEL002451	zinc finger protein 1	Other
LOC5580130	99087298	0.381721311	0.6886289	4.868219257	0.470660854	0.427755549	0.496933517	A	AT	-	CDS	Synonymous	3	948	CCA	P	CCT	P	1	AaeL_AAEL002451, AAEL002451	zinc finger protein 1	Other
LOC5580130	99087337	0.466350947	0.757998951	4.636022118	0.498554746	0.370677551	0.476055279	A	AG	-	CDS	Synonymous	3	935	CGC	R	CGT	R	1	AaeL_AAEL002451, AAEL002451	zinc finger protein 1	Other
LOC5580130	99087592	0.256577199	0.54766661	4.569491223	0.383969272	0.496182487	0.481289976	G	GA	-	CDS	Synonymous	3	850	GAC	D	GAT	D	1	AaeL_AAEL002451, AAEL002451	zinc finger protein 1	Other
LOC5580130	99088431	0.321758522	0.033503836	7.014916215	0.431153831	0.062826784	0.289683471	C	CT	-	CDS	Replacement	1	571	GTT	V	ATT	I	1	AaeL_AAEL002451, AAEL002451	zinc finger protein 1	Other
LOC5567908	100834220	0.009345794	0.156481481	3.79234712	0.0198	0.263277502	0.157413979	T	TC	+	CDS	Synonymous	3	195	CGT	R	CGC	R	1	AaeL_AAEL006363, AAEL006363	phosphoribosyl pyrophosphate synthase-associated protein 2	Other
LOC5567927	100842171	0.195514584	0	5.489666207	0.300288	0	0.211836298	A	AT	-	intr	.	NA	.	.	.	.	.	1	AaeL_AAEL006372, AAEL006372, AAEL015249	sodium-independent sulfate anion transporter	Other
LOC5567926	100985252	0.433908046	0.185757615	3.829981174	0.494058983	0.307456764	0.424754756	C	CA	-	3UTR	.	NA	.	.	.	.	.	1	AaeL_AAEL015528, AAEL015528	transmembrane protease serine 11D	Other
LOC5567926	100985255	0.454427083	0.173433048	4.731054836	0.497152011	0.292671028	0.423654756	C	CT	-	3UTR	.	NA	.	.	.	.	.	1	AaeL_AAEL015528, AAEL015528	transmembrane protease serine 11D	Other
LOC5574573	101197854	0.296296296	0.076127125	4.196991917	0.417009602	0.149013879	0.312174818	G	GC	-	3UTR	.	NA	.	.	.	.	.	1	AaeL_AAEL002424, AAEL002424, AAEL006366	corticotropin-releasing factor-binding protein	Other
LOC5567930	101379203	0.739203779	0.975409836	5.74621493	0.384550514	0.053057851	0.215733936	G	GA	-	intr	.	NA	.	.	.	.	.	1	AaeL_AAEL006362, AAEL006362	calcium-binding mitochondrial carrier protein Aralar1	Other
LOC5567930	101399832	0.242517892	0.030120482	4.919698876	0.368151936	0.053435575	0.194574194	C	CG	-	intr	.	NA	.	.	.	.	.	1	AaeL_AAEL006362, AAEL006362	calcium-binding mitochondrial carrier protein Aralar1	Other
LOC5567930	101441974	0.900784314	0.648809524	4.699983871	0.178413881	0.45388203	0.366381787	C	CA	-	5UTR	.	NA	.	.	.	.	.	1	AaeL_AAEL006362, AAEL006362	calcium-binding mitochondrial carrier protein Aralar1	Other
LOC5567930	101442017	0.946025779	0.58630394	8.783029641	0.108336636	0.486992716	0.369382716	C	CT	-	5UTR	.	NA	.	.	.	.	.	1	AaeL_AAEL006362, AAEL006362	calcium-binding mitochondrial carrier protein Aralar1	Other
LOC5580074	101604982	1	0.852855478	4.171461027	0	0.227895727	0.126899049	T	TC	+	intr	.	NA	.	.	.	.	.	1	AaeL_AAEL002178, AAEL002178	methenyltetrahydrofolate synthase domain-containing protein	Other
LOC5580074	101607866	0.932373347	0.723219767	4.04763973	0.131568643	0.39375924	0.292618	T	TA	+	CDS	Synonymous	3	106	GTA	V	GTT	V	1	AaeL_AAEL002178, AAEL002178	methenyltetrahydrofolate synthase domain-containing protein	Other
LOC5580074	101611888	0.627816628	0.918148786	6.02020706	0.4352	0.150872584	0.310126496	T	TC	+	intr	.	NA	.	.	.	.	.	1	AaeL_AAEL002178, AAEL002178	methenyltetrahydrofolate synthase domain-containing protein	Other
LOC5580074	101611898	0.674900794	0.926925609	5.092219642	0.429388616	0.135851539	0.296521998	A	AT	+	intr	.	NA	.	.	.	.	.	1	AaeL_AAEL002178, AAEL002178	methenyltetrahydrofolate synthase domain-containing protein	Other
LOC5580074	101611902	0.66259626	0.89093702	3.976471614	0.436573466	0.195718319	0.322130159	T	TC	+	intr	.	NA	.	.	.	.	.	1	AaeL_AAEL002178, AAEL002178	methenyltetrahydrofolate synthase domain-containing protein	Other
LOC5580058	102249322	0.99382716	0.7984375	5.226312486	0.015624031	0.321607135	0.199406637	T	TC	-	intr	.	NA	.	.	.	.	.	1	AaeL_AAEL002155, AAEL002155	ras-related protein Rab-10	Other
LOC5573996	102417855	0.068798896	0.280058651	4.082691741	0.137845179	0.404296875	0.312352893	C	CA	-	ncRN	.	NA	.	.	.	.	.	1		uncharacterized LOC5573996	Other
LOC5573996	102418107	0.469208211	0.183992705	4.113652635	0.526537396	0.308672666	0.425619835	C	CTD	-	ncRN	.	NA	.	.	.	.	.	1		uncharacterized LOC5573996	Other
LOC5578806	103542014	0.837581699	0.542699199	5.18624773	0.274955937	0.495377219	0.440741736	C	CT	-	intr	.	NA	.	.	.	.	.	1	AaeL_AAEL013845, AAEL013845, AAEL017434	endoplasmic reticulum resident protein 44	Other
LOC5578806	103542015	0.829326923	0.541373927	4.934932335	0.285374554	0.494297295	0.435955679	G	GA	-	intr	.	NA	.	.	.	.	.	1	AaeL_AAEL013845, AAEL013845, AAEL017434	endoplasmic reticulum resident protein 44	Other
LOC5578806	103542025	0.86940133	0.511026464	7.449735963	0.234157986	0.49877463	0.427529697	C	CT	-	intr	.	NA	.	.	.	.	.	1	AaeL_AAEL013845, AAEL013845, AAEL017434	endoplasmic reticulum resident protein 44	Other
LOC5564408	104582161	0.406392694	0.143817204	4.492849201	0.483825889	0.273024496	0.408163265	T	TC	+	intr	.	NA	.	.	.	.	.	1	AaeL_AAEL004243, AAEL004243	uncharacterized protein YdcI	Other
LOC5564391	104631969	0.033764264	0.262697732	5.28242403	0.055638781	0.385734682	0.245881721	C	CA	+	intr	.	NA	.	.	.	.	.	1	AaeL_AAEL004228, AAEL004228	dolichyl-diphosphooligosaccharide--protein glycosyltransferase subunit STT3A	Other
LOC5564391	104632405	0.206759993	0.022868249	4.344200198	0.340962692	0.044421488	0.208655207	A	AT	+	3UTR	.	NA	.	.	.	.	.	1	AaeL_AAEL004228, AAEL004228	dolichyl-diphosphooligosaccharide--protein glycosyltransferase subunit STT3A	Other
LOC5564398	104638572	0.21717846	0.032775849	4.094377868	0.345229752	0.056631944	0.229209162	T	TA	-	intr	.	NA	.	.	.	.	.	1	AaeL_AAEL004239, AAEL004239	uncharacterized LOC5564398	Other
LOC5564409	105033060	0.631205674	0.244536128	7.523971063	0.458357732	0.376844993	0.49642928	G	GA	-	CDS	Synonymous	3	67	ATC	I	ATT	I	1	AaeL_AAEL004230, AAEL004230	pheromone-processing carboxypeptidase KEX1	Other
LOC5564409	105033176	0.524106636	0.236091425	4.565132376	0.498432	0.356124731	0.464056921	G	GC	-	CDS	Replacement	1	29	CTT	L	GTT	V	1	AaeL_AAEL004230, AAEL004230	pheromone-processing carboxypeptidase KEX1	Other
LOC5564393	105181050	0.839673913	0.55	5.062572849	0.258546395	0.49877463	0.421092137	A	AG	+	CDS	Synonymous	3	435	GTG	V	GTA	V	1	AaeL_AAEL004232, AAEL004232	pre-mRNA-processing factor 17	Other
LOC5564400	105291559	0.220743034	0.03030303	4.317536899	0.330159208	0.049048693	0.208170981	A	AG	-	intr	.	NA	.	.	.	.	.	1	AaeL_AAEL004235, AAEL004235	kinesin-like protein Klp10A	Other
LOC23687848	106791494	0.300062578	0.525914634	4.909896802	0.460219479	0.551984877	0.5346	G	GAT	-	CDS	Synonymous	3	47	GCC	A	GCT	A	1	AaeL_AAEL017428, AAEL017428, GPRNNA19_2	alpha-2 adrenergic receptor	Other
LOC23687848	106791545	0.223722944	0.50396927	4.419500412	0.347299169	0.499874024	0.456498111	G	GT	-	CDS	Synonymous	3	30	ATC	I	ATA	I	1	AaeL_AAEL017428, AAEL017428, GPRNNA19_2	alpha-2 adrenergic receptor	Other
LOC23687848	106791548	0.262026706	0.064396029	3.807073284	0.388148283	0.121620728	0.286706336	T	TG	-	CDS	Replacement	3	29	TTA	L	TTC	F	1	AaeL_AAEL017428, AAEL017428, GPRNNA19_2	alpha-2 adrenergic receptor	Other
LOC5579424	107550425	0.376893939	0.127298954	4.317666056	0.47801769	0.229263083	0.397769376	G	GA	+	3UTR	.	NA	.	.	.	.	.	1	AaeL_AAEL015451, AAEL015451	uncharacterized LOC5579424	Other
LOC5576461	107589209	0.706845238	0.363737486	5.94005972	0.410864198	0.464444444	0.489244444	A	AG	+	CDS	Synonymous	3	325	TCG	S	TCA	S	1	AaeL_AAEL002895, AAEL002895	phosphoinositide 3-kinase regulatory subunit 4	Other
LOC5576461	107601008	0.244851259	0.436698718	4.36716767	0.367563548	0.51955	0.478971557	G	GID	+	intr	.	NA	.	.	.	.	.	1	AaeL_AAEL002895, AAEL002895	phosphoinositide 3-kinase regulatory subunit 4	Other
LOC5576462	107722358	0.267482517	0.04853129	4.659651065	0.404499314	0.081484835	0.268010922	G	GA	-	5UTR	.	NA	.	.	.	.	.	1	AaeL_AAEL002896, AAEL002896	uncharacterized LOC5576462	Other
LOC5576465	107745121	0.287356322	0.661904762	6.945195714	0.408163265	0.4471875	0.499891869	G	GA	-	3UTR	.	NA	.	.	.	.	.	1	AaeL_AAEL002883, AAEL002883	serine-rich adhesin for platelets	Other
LOC5576465	107751869	0	0.141304348	4.015634092	0	0.233747261	0.128145779	A	AG	-	intr	.	NA	.	.	.	.	.	1	AaeL_AAEL002883, AAEL002883	serine-rich adhesin for platelets	Other
LOC5576466	107896007	0.619480519	0.869967794	4.313371076	0.472318339	0.2262	0.399130997	T	TG	-	intr	.	NA	.	.	.	.	.	1	AaeL_AAEL002888, AAEL002888	probable 28S rRNA (cytosine-C(5))-methyltransferase	Other
LOC23687419	107954735	0	0.190645161	5.354528098	0	0.317024844	0.191703076	T	TC	-	intr	.	NA	.	.	.	.	.	1	AaeL_AAEL016999, AAEL016999, white	protein white	Other
LOC23687419	107954780	0	0.146599777	4.156898906	0	0.24817898	0.13875	A	AC	-	intr	.	NA	.	.	.	.	.	1	AaeL_AAEL016999, AAEL016999, white	protein white	Other
LOC5576468	108052422	0.140842588	0	4.003340558	0.2401298	0	0.150497178	C	CA	-	intr	.	NA	.	.	.	.	.	1	AaeL_AAEL002903, AAEL002903	phosphatidylinositol 4,5-bisphosphate 3-kinase catalytic subunit beta isoform	Other
LOC5576468	108052444	0.140049661	0	3.982239389	0.24091205	0	0.154731204	C	CT	-	intr	.	NA	.	.	.	.	.	1	AaeL_AAEL002903, AAEL002903	phosphatidylinositol 4,5-bisphosphate 3-kinase catalytic subunit beta isoform	Other
LOC5576468	108052628	0.137145749	0	3.90505804	0.213262324	0	0.1272806	G	GA	-	5UTR	.	NA	.	.	.	.	.	1	AaeL_AAEL002903, AAEL002903	phosphatidylinositol 4,5-bisphosphate 3-kinase catalytic subunit beta isoform	Other
LOC5576468	108052892	0.568099548	0.861212121	5.35277895	0.495497895	0.256761528	0.4296875	A	AG	-	5UTR	.	NA	.	.	.	.	.	1	AaeL_AAEL002903, AAEL002903	phosphatidylinositol 4,5-bisphosphate 3-kinase catalytic subunit beta isoform	Other
LOC5576468	108052908	0.509939759	0.844642857	6.382860228	0.499975549	0.257651017	0.432004062	G	GI	-	5UTR	.	NA	.	.	.	.	.	1	AaeL_AAEL002903, AAEL002903	phosphatidylinositol 4,5-bisphosphate 3-kinase catalytic subunit beta isoform	Other
LOC5576470	108145574	0.668615984	0.916666667	4.819384209	0.444444444	0.156734694	0.362260004	T	TA	+	intr	.	NA	.	.	.	.	.	1	AaeL_AAEL002918, AAEL002918	arf-GAP with coiled-coil, ANK repeat and PH domain-containing protein 1	Other
LOC5576470	108147035	0.746496745	0.942231491	3.8711128	0.37651056	0.108629754	0.257989348	T	TC	+	CDS	Synonymous	3	910	GAC	D	GAT	D	1	AaeL_AAEL002918, AAEL002918	arf-GAP with coiled-coil, ANK repeat and PH domain-containing protein 1	Other
LOC5576470	108147051	0.705942117	0.939527282	4.816686027	0.413964335	0.118221895	0.280419887	A	AC	+	CDS	Replacement	1	916	CAA	Q	AAA	K	1	AaeL_AAEL002918, AAEL002918	arf-GAP with coiled-coil, ANK repeat and PH domain-containing protein 1	Other
LOC5576470	108147080	0.703621097	0.913688013	4.029199469	0.664381169	0.54098181	0.625209263	C	CGT	+	3UTR	.	NA	.	.	.	.	.	1	AaeL_AAEL002918, AAEL002918	arf-GAP with coiled-coil, ANK repeat and PH domain-containing protein 1	Other
LOC5576471	108180243	0.714791503	0.934808612	4.370031395	0.401234568	0.114678632	0.288158678	C	CA	-	3UTR	.	NA	.	.	.	.	.	1	AaeL_AAEL002890, AAEL002890	B-cell CLL/lymphoma 7 protein family member B-B	Other
LOC5576477	108300773	0.088301887	0.421452703	7.189898142	0.159487228	0.487292586	0.34424013	G	GA	-	intr	.	NA	.	.	.	.	.	1	AaeL_AAEL002887, AAEL002887, ARM_AEDAE, arm	armadillo segment polarity protein	Other
LOC5576477	108311708	0.517605634	0.793706294	4.40047833	0.498985472	0.33384083	0.462047064	T	TC	-	intr	.	NA	.	.	.	.	.	1	AaeL_AAEL002887, AAEL002887, ARM_AEDAE, arm	armadillo segment polarity protein	Other
LOC5576488	108769639	0.598516235	0.875438596	5.061174552	0.480776624	0.207612457	0.410311419	G	GT	-	CDS	Replacement	1	37	AAT	N	CAT	H	1	AaeL_AAEL002900, AAEL002900	uncharacterized LOC5576488	Other
LOC5576488	108769683	0.630429095	0.910722503	5.614131815	0.466240932	0.155726573	0.373866219	G	GT	-	intr	.	NA	.	.	.	.	.	1	AaeL_AAEL002900, AAEL002900	uncharacterized LOC5576488	Other
LOC5570717	110301496	0.261979167	0.046544483	4.607226534	0.38680411	0.090331451	0.266527778	T	TC	+	CDS	Synonymous	1	359	TTG	L	CTG	L	1	AaeL_AAEL001469, AAEL001469	uncharacterized LOC5570717	Other
LOC5570717	110301498	0.266765504	0.050938511	4.525835623	0.390369111	0.097486291	0.266640525	G	GA	+	CDS	Synonymous	3	359	TTG	L	TTA	L	1	AaeL_AAEL001469, AAEL001469	uncharacterized LOC5570717	Other
LOC5570717	110301504	0.283516988	0.058698496	4.614332579	0.406169582	0.115740651	0.291619933	A	AG	+	CDS	Synonymous	3	361	GAA	E	GAG	E	1	AaeL_AAEL001469, AAEL001469	uncharacterized LOC5570717	Other
LOC5579374	111362002	0.164251208	0	4.631776602	0.311842384	0	0.168281738	T	TC	-	3UTR	.	NA	.	.	.	.	.	1	AaeL_AAEL015520, AAEL015520	protein-L-isoaspartate(D-aspartate) O-methyltransferase	Other
LOC5570710	111386103	0.070238095	0.286858974	4.197565083	0.130926403	0.400948912	0.340063155	T	TC	+	intr	.	NA	.	.	.	.	.	1	AaeL_AAEL001454, AAEL001454, AAEL001468	alpha-protein kinase 1	Other
LOC5570710	111388688	0.646263222	0.378364389	3.821708418	0.458102493	0.455446647	0.499902196	T	TC	+	intr	.	NA	.	.	.	.	.	1	AaeL_AAEL001454, AAEL001454, AAEL001468	alpha-protein kinase 1	Other
LOC5570710	111388755	0.764864865	0.413961039	6.340750423	0.360725309	0.48374093	0.479393974	T	TC	+	intr	.	NA	.	.	.	.	.	1	AaeL_AAEL001454, AAEL001454, AAEL001468	alpha-protein kinase 1	Other
LOC5570709	111417598	0.8764413	0.588601376	5.370286387	0.223232	0.487534626	0.392149997	A	AG	-	CDS	Replacement	1	40	CCG	P	TCG	S	1	AaeL_AAEL001449, AAEL001449	zinc finger protein SNAI2	Other
LOC5570709	111417599	0.872622623	0.590036014	5.183849743	0.23034668	0.483892176	0.389837568	T	TC	-	CDS	Synonymous	3	39	CAG	Q	CAA	Q	1	AaeL_AAEL001449, AAEL001449	zinc finger protein SNAI2	Other
LOC5570709	111417614	0.834541063	0.563914027	4.5216139	0.275329067	0.495673337	0.424016087	T	TA	-	CDS	Replacement	3	34	GAT	D	GAA	E	1	AaeL_AAEL001449, AAEL001449	zinc finger protein SNAI2	Other
LOC5570708	111452230	0.098309179	0.315284178	3.818858062	0.178239343	0.418454142	0.283950315	T	TA	+	intr	.	NA	.	.	.	.	.	1	AaeL_AAEL001470, AAEL001470	poly(ADP-ribose) glycohydrolase	Other
LOC110676634	111522176	0.30007622	0.577627772	4.115884257	0.425826268	0.488214735	0.490559991	C	CT	-	CDS	Replacement	1	79	GCA	A	ACA	T	1		uncharacterized LOC110676634	Other
LOC110676634	111522177	0.290660568	0.570965964	4.203117498	0.419710931	0.489454383	0.489236893	C	CT	-	CDS	Synonymous	3	78	CAG	Q	CAA	Q	1		uncharacterized LOC110676634	Other
LOC5570703	111730087	0.152199074	0	4.306854523	0.258546395	0	0.115687746	A	AT	-	intr	.	NA	.	.	.	.	.	1	AaeL_AAEL001451, AAEL001451	EP300-interacting inhibitor of differentiation 3	Other
LOC5570698	111822300	0	0.187965261	5.280401529	0	0.282799587	0.175830663	T	TC	-	CDS	Replacement	1	675	ATC	I	GTC	V	1	AaeL_AAEL001457, AAEL001457	head-specific guanylate cyclase	Other
LOC5570698	111822460	0.673861852	0.929528986	5.23765085	0.437951963	0.125219585	0.327308876	A	AC	-	CDS	Synonymous	3	621	CCG	P	CCT	P	1	AaeL_AAEL001457, AAEL001457	head-specific guanylate cyclase	Other
LOC5570699	111863948	0.206109584	0.01	5.100109709	0.331361226	0.0198	0.193128169	A	AT	+	3UTR	.	NA	.	.	.	.	.	1	AaeL_AAEL001464, AAEL001464	lysoplasmalogenase-like protein TMEM86A	Other
LOC5570701	111866057	0.141955267	0	4.032970293	0.227443445	0	0.127835448	T	TC	-	3UTR	.	NA	.	.	.	.	.	1	AaeL_AAEL001459, AAEL001459	protein deltex	Other
LOC5571564	112259551	0.439285714	0.75678733	5.330562162	0.489795918	0.375	0.493662559	A	AC	-	5UTR	.	NA	.	.	.	.	.	1	AaeL_AAEL009151, AAEL009151	40S ribosomal protein S15Aa	Other
LOC5571564	112259558	0.205808081	0.457142857	3.79640837	0.300350032	0.495317378	0.419721012	T	TA	-	5UTR	.	NA	.	.	.	.	.	1	AaeL_AAEL009151, AAEL009151	40S ribosomal protein S15Aa	Other
LOC5571567	112642488	0.751851852	0.95122739	4.134427177	0.366805411	0.096138439	0.233187465	T	TG	-	intr	.	NA	.	.	.	.	.	1	AaeL_AAEL009154, AAEL009154	glutathione synthetase	Other
LOC5571567	112653462	0.842857143	1	4.439773785	0.250865052	0	0.135329533	C	CT	-	intr	.	NA	.	.	.	.	.	1	AaeL_AAEL009154, AAEL009154	glutathione synthetase	Other
LOC5569250	114058118	0.293809939	0.054012346	5.113904688	0.416145125	0.088696593	0.266235664	A	AG	+	intr	.	NA	.	.	.	.	.	1	AaeL_AAEL001230, AAEL001230	myelin transcription factor 1	Other
LOC110676746	115962461	0.35342556	0.094684385	4.941404073	0.449927896	0.176512287	0.332409972	G	GT	-	3UTR	.	NA	.	.	.	.	.	1		uncharacterized LOC110676746	Other
LOC110676746	115962463	0.33982684	0.082919563	5.064927865	0.441701368	0.160367105	0.322763875	C	CA	-	3UTR	.	NA	.	.	.	.	.	1		uncharacterized LOC110676746	Other
LOC5566038	115998282	0.954901961	0.772222222	3.775386656	0.070826125	0.351790123	0.248758212	C	CT	+	5UTR	.	NA	.	.	.	.	.	1	AaeL_AAEL015052, AAEL015052	steroid receptor RNA activator 1	Other
LOC5572162	116023292	0.084266169	0.38720027	6.347073891	0.158224316	0.473902005	0.364720142	C	CT	-	intr	.	NA	.	.	.	.	.	1	AaeL_AAEL009572, AAEL009572	G2/mitotic-specific cyclin-B3	Other
LOC5572162	116024009	0.047993616	0.30928364	5.850369333	0.112704081	0.420198388	0.30244898	T	TC	-	CDS	Synonymous	3	301	TCA	S	TCG	S	1	AaeL_AAEL009572, AAEL009572	G2/mitotic-specific cyclin-B3	Other
LOC5567110	116100111	0.78794527	0.50940575	4.43236915	0.338407769	0.499782986	0.456028537	T	TC	+	ncRN	.	NA	.	.	.	.	.	1		uncharacterized LOC5567110	Other
LOC5567101	116390159	0.472173913	0.558333333	6.986459978	0.597276476	0.588858406	0.633135434	G	GAID	-	intr	.	NA	.	.	.	.	.	1	AaeL_AAEL005837, AAEL005837	BEACH domain-containing protein lvsF	Other
LOC5567099	116870058	0.298901099	0.602083333	4.784814333	0.4296875	0.479316288	0.49842781	T	TG	-	intr	.	NA	.	.	.	.	.	1	AaeL_AAEL005834, AAEL005834, GPRDOP2, dop2	dopamine receptor 2	Other
LOC5565950	117202098	0.336551724	0.088493292	4.743310315	0.444444444	0.158224316	0.366853947	G	GT	+	intr	.	NA	.	.	.	.	.	1	AaeL_AAEL005050, AAEL005050, AAEL005838	zinc finger and SCAN domain-containing protein 21	Other
LOC23687992	117262319	0.176767677	0	4.972523413	0.31526336	0	0.142514274	C	CT	-	intr	.	NA	.	.	.	.	.	1	AaeL_AAEL017572, AAEL017572	ATP-binding cassette sub-family A member 3	Other
LOC5565273	118141716	0.780976352	0.970609626	4.319601828	0.336734694	0.062047995	0.208523557	T	TC	+	CDS	Synonymous	3	47	CTC	L	CTT	L	1	AaeL_AAEL004705, AAEL004705	uncharacterized LOC5565273	Other
LOC5565273	118141986	0.274275196	0.054206663	4.573857323	0.400181077	0.105305344	0.250228634	G	GA	+	CDS	Synonymous	3	137	GAG	E	GAA	E	1	AaeL_AAEL004705, AAEL004705	uncharacterized LOC5565273	Other
LOC5565272	118206763	0.979166667	0.806949807	4.089776228	0.052593134	0.32	0.192536618	C	CT	+	CDS	Synonymous	1	510	TTG	L	CTG	L	1	AaeL_AAEL004693, AAEL004693	otopetrin-2	Other
LOC5565274	118564311	0.481060606	0.759536456	4.304380849	0.498577778	0.339671941	0.462966672	A	AG	-	CDS	Synonymous	3	275	GGC	G	GGT	G	1		argininosuccinate synthase	Other
LOC5565274	118565159	0.496034607	0.775122549	4.384878016	0.49940547	0.349419988	0.474426271	A	AG	-	5UTR	.	NA	.	.	.	.	.	1		argininosuccinate synthase	Other
LOC5565276	118691077	0.254385965	0.011111111	6.399968302	0.383194444	0.026311111	0.274345825	T	TC	+	intr	.	NA	.	.	.	.	.	1	AaeL_AAEL004692, AAEL004692	otopetrin-2	Other
LOC5565276	118700389	0.607291667	0.313034188	4.525233102	0.47801769	0.441890496	0.499822001	T	TG	+	intr	.	NA	.	.	.	.	.	1	AaeL_AAEL004692, AAEL004692	otopetrin-2	Other
LOC5565276	118702310	0.347116564	0.09975856	4.571687149	0.455415702	0.18	0.353541193	A	AT	+	intr	.	NA	.	.	.	.	.	1	AaeL_AAEL004692, AAEL004692	otopetrin-2	Other
LOC5565276	118702879	0.881150266	0.563868613	6.26536854	0.199862024	0.486992716	0.388831523	A	AG	+	CDS	Synonymous	3	332	GAG	E	GAA	E	1	AaeL_AAEL004692, AAEL004692	otopetrin-2	Other
LOC5565276	118703000	0.888663968	0.631305988	4.691202917	0.189921875	0.464009518	0.362349489	A	AT	+	intr	.	NA	.	.	.	.	.	1	AaeL_AAEL004692, AAEL004692	otopetrin-2	Other
LOC5565276	118703007	0.872584034	0.614713627	4.528159992	0.212061768	0.471796875	0.383969272	A	AT	+	intr	.	NA	.	.	.	.	.	1	AaeL_AAEL004692, AAEL004692	otopetrin-2	Other
LOC5565276	118703156	0.98	0.458754209	15.61989299	0.04875	0.496763113	0.414643766	A	AG	+	intr	.	NA	.	.	.	.	.	1	AaeL_AAEL004692, AAEL004692	otopetrin-2	Other
LOC5565276	118712450	0.115694018	0.378025549	4.771475989	0.203247506	0.469079813	0.378848614	C	CT	+	CDS	Synonymous	1	626	CTG	L	TTG	L	1	AaeL_AAEL004692, AAEL004692	otopetrin-2	Other
LOC5565271	118858495	0.171726755	0	4.834870253	0.281183432	0	0.131862643	A	AG	+	intr	.	NA	.	.	.	.	.	1	AaeL_AAEL004702, AAEL004702	zinc finger CCCH domain-containing protein 13	Other
LOC5565271	118858516	0.160591133	0	4.532781872	0.263671875	0	0.127603678	G	GA	+	intr	.	NA	.	.	.	.	.	1	AaeL_AAEL004702, AAEL004702	zinc finger CCCH domain-containing protein 13	Other
LOC5565271	118862977	0.545454545	0.884838442	6.976817652	0.495867769	0.203716164	0.381223077	T	TA	+	intr	.	NA	.	.	.	.	.	1	AaeL_AAEL004702, AAEL004702	zinc finger CCCH domain-containing protein 13	Other
LOC5578825	119246162	0.249563166	0.047426471	4.234319918	0.380746349	0.07133059	0.249611059	T	TG	+	3UTR	.	NA	.	.	.	.	.	1	AaeL_AAEL013867, AAEL013867	beta-mannosidase	Other
LOC5565015	119356609	0.362973781	0.642033262	4.100800598	0.463889789	0.456880132	0.499984219	G	GA	+	CDS	Synonymous	3	287	CAA	Q	CAG	Q	1	AaeL_AAEL014695, AAEL014695	uncharacterized LOC5565015	Other
LOC5565015	119356645	0.365370551	0.649324214	4.227987237	0.464754664	0.451808065	0.499828256	A	AT	+	CDS	Synonymous	3	299	TCT	S	TCA	S	1	AaeL_AAEL014695, AAEL014695	uncharacterized LOC5565015	Other
LOC5565015	119357343	0.33502886	0.641136691	4.826985438	0.447844983	0.459646178	0.499441429	G	GA	+	CDS	Replacement	2	532	AGT	S	AAT	N	1	AaeL_AAEL014695, AAEL014695	uncharacterized LOC5565015	Other
LOC5565015	119357347	0.39509752	0.704672832	4.965588474	0.479741521	0.415911194	0.494214378	G	GA	+	CDS	Synonymous	3	533	GGA	G	GGG	G	1	AaeL_AAEL014695, AAEL014695	uncharacterized LOC5565015	Other
LOC5565015	119357776	0.466666667	0.740563816	4.124214304	0.495762157	0.38284394	0.478140496	C	CT	+	CDS	Synonymous	3	676	CGT	R	CGC	R	1	AaeL_AAEL014695, AAEL014695	uncharacterized LOC5565015	Other
LOC5565015	119358028	0.637923481	0.917424242	5.698203281	0.448274683	0.151249849	0.328066191	T	TC	+	CDS	Synonymous	3	760	TAC	Y	TAT	Y	1	AaeL_AAEL014695, AAEL014695	uncharacterized LOC5565015	Other
LOC5565015	119379510	0.372334456	0.083033303	5.970673062	0.471655329	0.133385923	0.339324111	G	GT	+	intr	.	NA	.	.	.	.	.	1	AaeL_AAEL014695, AAEL014695	uncharacterized LOC5565015	Other
LOC5565015	119379622	0.218899522	0.516865079	4.904039171	0.340750907	0.499940926	0.45790491	T	TC	+	intr	.	NA	.	.	.	.	.	1	AaeL_AAEL014695, AAEL014695	uncharacterized LOC5565015	Other
LOC5565015	119381119	0.364117364	0.632372455	3.828551237	0.465575568	0.465280314	0.499823668	T	TC	+	CDS	Synonymous	3	1682	AAT	N	AAC	N	1	AaeL_AAEL014695, AAEL014695	uncharacterized LOC5565015	Other
LOC5565017	119392431	0.031888758	0.212551779	4.017265077	0.058578442	0.335644444	0.21434324	A	AG	-	CDS	Synonymous	3	973	GAT	D	GAC	D	1	AaeL_AAEL014694, AAEL014694, AAEL014696	tudor domain-containing protein 1	Other
LOC5565017	119392437	0.032887701	0.211979119	3.951483165	0.061665788	0.335903476	0.211000294	G	GA	-	CDS	Synonymous	3	971	GAC	D	GAT	D	1	AaeL_AAEL014694, AAEL014694, AAEL014696	tudor domain-containing protein 1	Other
LOC5565017	119392440	0.034087694	0.207777687	3.781652051	0.062240878	0.331247166	0.213332789	T	TC	-	CDS	Synonymous	3	970	GAA	E	GAG	E	1	AaeL_AAEL014694, AAEL014694, AAEL014696	tudor domain-containing protein 1	Other
LOC5565017	119392446	0.029706575	0.201404853	3.835503311	0.05500178	0.320775861	0.200829753	A	AG	-	CDS	Synonymous	3	968	TTT	F	TTC	F	1	AaeL_AAEL014694, AAEL014694, AAEL014696	tudor domain-containing protein 1	Other
LOC5565017	119392449	0.027958153	0.21017316	4.158689673	0.050280957	0.331361226	0.203255251	T	TC	-	CDS	Synonymous	3	967	AAA	K	AAG	K	1	AaeL_AAEL014694, AAEL014694, AAEL014696	tudor domain-containing protein 1	Other
LOC5565017	119415445	0.495148995	0.766279819	4.14803518	0.499644444	0.357593492	0.458346437	C	CA	-	CDS	Synonymous	3	552	CCT	P	CCG	P	1	AaeL_AAEL014694, AAEL014694, AAEL014696	tudor domain-containing protein 1	Other
LOC5565017	119422285	0.044620412	0.439655172	9.238659735	0.092563915	0.496133966	0.346609012	A	ACG	-	intr	.	NA	.	.	.	.	.	1	AaeL_AAEL014694, AAEL014694, AAEL014696	tudor domain-containing protein 1	Other
LOC5565017	119422912	0.032127096	0.322484554	7.117623905	0.049351066	0.434585785	0.321219302	T	TC	-	5UTR	.	NA	.	.	.	.	.	1	AaeL_AAEL014694, AAEL014694, AAEL014696	tudor domain-containing protein 1	Other
LOC5565017	119423066	0.03	0.206504065	3.954544719	0.066587396	0.330989724	0.213304821	C	CA	-	5UTR	.	NA	.	.	.	.	.	1	AaeL_AAEL014694, AAEL014694, AAEL014696	tudor domain-containing protein 1	Other
LOC5575024	120330836	0.785489464	0.962809917	3.805061066	0.346565913	0.071613961	0.23579142	C	CG	-	CDS	Synonymous	3	87	CCC	P	CCG	P	1	AaeL_AAEL011580, AAEL011580	E3 ubiquitin-protein ligase RNF181	Other
LOC5575024	120330866	0.780647218	0.966442616	4.112218379	0.348351187	0.067226059	0.247458566	C	CT	-	CDS	Synonymous	3	77	GAA	E	GAG	E	1	AaeL_AAEL011580, AAEL011580	E3 ubiquitin-protein ligase RNF181	Other
LOC5567714	121681064	0.850980392	0.581779053	4.617869592	0.234720317	0.484977778	0.393491124	T	TG	-	intr	.	NA	.	.	.	.	.	1		protein aubergine	Other
LOC110673998	121732015	0	0.148888889	4.218129944	0	0.264897959	0.139331957	G	GA	-	3UTR	.	NA	.	.	.	.	.	1		TWiK family of potassium channels protein 18	Other
LOC5567723	121783399	0	0.14634777	4.150164177	0	0.251807851	0.127479224	A	AC	-	3UTR	.	NA	.	.	.	.	.	1	AaeL_AAEL006294, AAEL006294	uncharacterized LOC5567723	Other
LOC5567722	121791222	0.986666667	0.79908865	4.745500636	0.037369615	0.321722478	0.215667831	G	GA	-	intr	.	NA	.	.	.	.	.	1		transmembrane emp24 domain-containing protein bai	Other
LOC5567040	121961452	0.687198068	0.414285714	3.980338181	0.43307555	0.486522611	0.491869736	C	CT	+	3UTR	.	NA	.	.	.	.	.	1	AaeL_AAEL005768, AAEL005768	uncharacterized LOC5567040	Other
LOC5578655	122015156	0.765589163	0.507083825	3.83920042	0.360910823	0.499795939	0.456028537	A	AG	-	intr	.	NA	.	.	.	.	.	1	AaeL_AAEL005781, AAEL005781	fibrous sheath CABYR-binding protein	Other
LOC5567044	122211013	0	0.160338346	4.525955171	0	0.265434415	0.146502077	C	CT	+	intr	.	NA	.	.	.	.	.	1	AaeL_AAEL005773, AAEL005773	doublesex and mab-3 related transcription factor 3, truncated	Other
LOC5567044	122211333	0.02173913	0.305077805	7.221655817	0.04947306	0.395143681	0.198666898	G	GA	+	CDS	Replacement	2	246	AGT	S	AAT	N	1	AaeL_AAEL005773, AAEL005773	doublesex and mab-3 related transcription factor 3, truncated	Other
LOC5567044	122211367	0.031266285	0.241459627	4.828505721	0.059350271	0.346627219	0.191670744	C	CT	+	CDS	Synonymous	3	257	TGC	C	TGT	C	1	AaeL_AAEL005773, AAEL005773	doublesex and mab-3 related transcription factor 3, truncated	Other
LOC5567045	122364549	0.153665814	0.008474576	3.772265161	0.234894901	0.021975309	0.143359553	T	TA	+	intr	.	NA	.	.	.	.	.	1	AaeL_AAEL005770, AAEL005770	general odorant-binding protein 99a	Other
LOC5567045	122364553	0.158823529	0	4.485074517	0.24884532	0	0.146132527	A	AG	+	intr	.	NA	.	.	.	.	.	1	AaeL_AAEL005770, AAEL005770	general odorant-binding protein 99a	Other
LOC5567045	122364759	0.90513834	0.598842975	6.275821591	0.160899654	0.477385803	0.400819151	C	CT	+	CDS	Synonymous	3	105	AGT	S	AGC	S	1	AaeL_AAEL005770, AAEL005770	general odorant-binding protein 99a	Other
LOC5567053	122386373	0	0.243910467	6.866438731	0	0.358737115	0.238343142	C	CT	+	3UTR	.	NA	.	.	.	.	.	1	AaeL_AAEL005772, AAEL005772	general odorant-binding protein 99a	Other
LOC5579439	122722128	0.164102564	0.442307692	4.728129709	0.268010922	0.494260204	0.410112	C	CT	-	CDS	Synonymous	3	42	AGG	R	AGA	R	1	AaeL_AAEL005774, AAEL005774, AAEL005780	E3 ubiquitin-protein ligase HECW2	Other
LOC5576308	123497482	0.346187683	0.732142857	7.359139973	0.449996347	0.397823231	0.493920687	G	GC	+	intr	.	NA	.	.	.	.	.	1	AaeL_AAEL012452, AAEL012452, AAEL014547	sushi, von Willebrand factor type A, EGF and pentraxin domain-containing protein 1	Other
LOC5576309	123525683	0	0.223248106	6.270875722	0	0.350728026	0.208579026	A	AG	+	intr	.	NA	.	.	.	.	.	1	AaeL_AAEL012465, AAEL012465	zinc finger protein 234	Other
LOC5567568	125411491	0.20599409	0.023836458	4.269798834	0.332097304	0.049048693	0.221918989	T	TC	-	CDS	Replacement	2	619	AAC	N	AGC	S	1	AaeL_AAEL006157, AAEL006157	xanthine dehydrogenase 1	Detox
LOC5567571	126015641	0.202219112	0.006944444	5.192778722	0.314929825	0.020405994	0.212465278	G	GA	+	intr	.	NA	.	.	.	.	.	1	AaeL_AAEL006165, AAEL006165, AAEL006170	putative uncharacterized protein DDB_G0282129	Other
LOC5567571	126015973	0.026666667	0.225399495	4.63934661	0.057919358	0.345679012	0.19827221	T	TC	+	CDS	Synonymous	3	1507	GGT	G	GGC	G	1	AaeL_AAEL006165, AAEL006165, AAEL006170	putative uncharacterized protein DDB_G0282129	Other
LOC5567561	126387971	0.133333333	0	3.803955743	0.2268431	0	0.121314828	C	CA	+	CDS	Synonymous	3	335	GTC	V	GTA	V	1	AaeL_AAEL006168, AAEL006168, CLIPB42	melanization protease 1	Other
LOC5574487	126721054	0.306089744	0.087962963	3.977070258	0.412675429	0.163713222	0.286631713	G	GT	-	ncRN	.	NA	.	.	.	.	.	1		uncharacterized LOC5574487	Other
LOC5567558	126917535	0.785179346	0.42039801	6.868373661	0.338331411	0.490130456	0.483098393	A	AT	+	intr	.	NA	.	.	.	.	.	1	AaeL_AAEL006160, AAEL006160, RUNX1	runt-related transcription factor 2	Other
LOC5567558	127001945	0.273148148	0.026689625	5.978071843	0.399208663	0.03998334	0.214910454	C	CT	+	intr	.	NA	.	.	.	.	.	1	AaeL_AAEL006160, AAEL006160, RUNX1	runt-related transcription factor 2	Other
LOC5567558	127001952	0.292531876	0.029340739	6.387646625	0.405838377	0.041360841	0.230716701	T	TC	+	intr	.	NA	.	.	.	.	.	1	AaeL_AAEL006160, AAEL006160, RUNX1	runt-related transcription factor 2	Other
LOC5567558	127001962	0.352402746	0.031523379	8.141915712	0.45452255	0.047216441	0.305312	A	AG	+	intr	.	NA	.	.	.	.	.	1	AaeL_AAEL006160, AAEL006160, RUNX1	runt-related transcription factor 2	Other
LOC5567558	127001969	0.355400697	0.02615529	8.562648478	0.457992018	0.043144464	0.307528371	A	AG	+	intr	.	NA	.	.	.	.	.	1	AaeL_AAEL006160, AAEL006160, RUNX1	runt-related transcription factor 2	Other
LOC5568685	127476631	0	0.221734893	6.227726203	0	0.337988166	0.175540123	T	TC	+	intr	.	NA	.	.	.	.	.	1	AaeL_AAEL007031, AAEL007031, AAEL007035	mitogen-activated protein kinase kinase kinase 7	Other
LOC5568685	127476665	0	0.158155488	4.467061156	0	0.255957966	0.131081525	T	TA	+	intr	.	NA	.	.	.	.	.	1	AaeL_AAEL007031, AAEL007031, AAEL007035	mitogen-activated protein kinase kinase kinase 7	Other
LOC5568685	127496937	0.070261438	0.367172676	6.420549379	0.122547702	0.465798817	0.345679012	G	GA	+	intr	.	NA	.	.	.	.	.	1	AaeL_AAEL007031, AAEL007031, AAEL007035	mitogen-activated protein kinase kinase kinase 7	Other
LOC5568678	127766754	1	0.859508547	3.993994837	0	0.24673322	0.131568643	A	AC	-	5UTR	.	NA	.	.	.	.	.	1	AaeL_AAEL007030, AAEL007030	neutral ceramidase	Other
LOC5568675	127927013	0.071599453	0.277466106	3.901402502	0.147875054	0.401234568	0.28084499	A	AT	+	intr	.	NA	.	.	.	.	.	1	AaeL_AAEL007038, AAEL007038	prolyl 4-hydroxylase subunit alpha-1	Other
LOC5568675	127932940	0.621463415	0.855276907	3.772569499	0.462809917	0.24817898	0.38269043	G	GA	+	intr	.	NA	.	.	.	.	.	1	AaeL_AAEL007038, AAEL007038	prolyl 4-hydroxylase subunit alpha-1	Other
LOC5568680	128232726	0.378985507	0.025641026	9.346205449	0.471952909	0.054012346	0.331172389	A	AT	+	intr	.	NA	.	.	.	.	.	1	AaeL_AAEL007029, AAEL007029	tropomodulin	Other
LOC5568680	128232727	0.389655172	0.014285714	10.44867921	0.476625274	0.028565427	0.331556555	G	GT	+	intr	.	NA	.	.	.	.	.	1	AaeL_AAEL007029, AAEL007029	tropomodulin	Other
LOC110677055	129215389	0.51356456	0.783948833	4.20780703	0.498614958	0.336734694	0.468140258	C	CT	+	CDS	Synonymous	3	355	AAT	N	AAC	N	1		ras-interacting protein RIP3	Other
LOC5576891	129345321	0.138461538	0.564285714	9.586986205	0.231111111	0.492335601	0.444444444	C	CT	+	intr	.	NA	.	.	.	.	.	1	AaeL_AAEL003043, AAEL003043	uncharacterized LOC5576891	Other
LOC5576891	129345350	0.837719298	0.372222222	10.80513886	0.271193772	0.46875	0.457045184	A	AG	+	intr	.	NA	.	.	.	.	.	1	AaeL_AAEL003043, AAEL003043	uncharacterized LOC5576891	Other
LOC5576891	129345357	0.160531221	0.562830688	8.55010847	0.267561983	0.487734069	0.435868037	A	AG	+	intr	.	NA	.	.	.	.	.	1	AaeL_AAEL003043, AAEL003043	uncharacterized LOC5576891	Other
LOC5576890	129529139	0.156568657	0	4.424310194	0.240701697	0	0.141525024	T	TA	+	CDS	Synonymous	3	4	CCT	P	CCA	P	1	AaeL_AAEL003026, AAEL003025, AAEL003026	uncharacterized LOC5576890	Other
LOC5576877	130740136	0.366666667	0.6753663	4.904788504	0.461419753	0.446759003	0.497830686	T	TC	+	intr	.	NA	.	.	.	.	.	1	AaeL_AAEL003022, AAEL003022	autophagy-related protein 101	Other
LOC5576876	130922388	0.280555556	0.685344828	7.74059382	0.412219798	0.413584143	0.505703125	T	TAC	+	3UTR	.	NA	.	.	.	.	.	1	AaeL_AAEL003049, AAEL003049	cuticle protein 2	Cuticle
LOC5576871	131482009	0.300782609	0.065186751	4.784269043	0.393283403	0.121314828	0.272755965	A	AT	+	CDS	Synonymous	3	16	GCA	A	GCT	A	1	AaeL_AAEL003027, AAEL003027	tyrosine-protein phosphatase non-receptor type 23	Other
LOC5576871	131482015	0.289751838	0.065545923	4.474146809	0.387253831	0.121314828	0.271630842	A	AG	+	CDS	Synonymous	3	18	GCA	A	GCG	A	1	AaeL_AAEL003027, AAEL003027	tyrosine-protein phosphatase non-receptor type 23	Other
LOC5576871	131482249	0.396455224	0.081295132	6.762353574	0.481583512	0.138115393	0.337084861	A	AT	+	intr	.	NA	.	.	.	.	.	1	AaeL_AAEL003027, AAEL003027	tyrosine-protein phosphatase non-receptor type 23	Other
LOC5576871	131482265	0.325083426	0.062684124	5.570513065	0.439338467	0.1171875	0.294052127	C	CA	+	intr	.	NA	.	.	.	.	.	1	AaeL_AAEL003027, AAEL003027	tyrosine-protein phosphatase non-receptor type 23	Other
LOC5576871	131482276	0.32	0.029411765	7.203740946	0.432132964	0.0582	0.298060966	T	TA	+	intr	.	NA	.	.	.	.	.	1	AaeL_AAEL003027, AAEL003027	tyrosine-protein phosphatase non-receptor type 23	Other
LOC5577953	131907287	0.375714286	0.718390805	5.947463663	0.46991812	0.394965278	0.496029801	T	TC	+	intr	.	NA	.	.	.	.	.	1	AaeL_AAEL013434, AAEL013434, AAEL013435	protein spaetzle	Other
LOC5577953	131907334	0.317988065	0.070987654	4.990937351	0.426527778	0.128103916	0.323340995	A	AT	+	intr	.	NA	.	.	.	.	.	1	AaeL_AAEL013434, AAEL013434, AAEL013435	protein spaetzle	Other
LOC5577953	131907340	0.462469207	0.806277056	6.349954161	0.497997116	0.305912667	0.470477771	G	GA	+	intr	.	NA	.	.	.	.	.	1	AaeL_AAEL013434, AAEL013434, AAEL013435	protein spaetzle	Other
LOC5577953	131916492	0.592592593	0.284778681	4.938091051	0.482853224	0.397562327	0.475474078	T	TA	+	3UTR	.	NA	.	.	.	.	.	1	AaeL_AAEL013434, AAEL013434, AAEL013435	protein spaetzle	Other
LOC5573561	134384080	0.768269231	0.510910816	3.822571575	0.36389414	0.499881657	0.451296199	C	CA	-	intr	.	NA	.	.	.	.	.	1	AaeL_AAEL010598, AAEL010598	regulator of nonsense transcripts 2	Other
LOC5573561	134404511	0.331357049	0.081007752	4.917012385	0.430926463	0.146355981	0.312174818	A	AG	-	5UTR	.	NA	.	.	.	.	.	1	AaeL_AAEL010598, AAEL010598	regulator of nonsense transcripts 2	Other
LOC5573561	134404515	0.343073593	0.072066327	5.638087162	0.440386897	0.131568643	0.317855566	A	AT	-	5UTR	.	NA	.	.	.	.	.	1	AaeL_AAEL010598, AAEL010598	regulator of nonsense transcripts 2	Other
LOC5573561	134404527	0.917000802	0.86458427	5.393902531	0.54848251	0.331950389	0.473683072	G	GID	-	5UTR	.	NA	.	.	.	.	.	1	AaeL_AAEL010598, AAEL010598	regulator of nonsense transcripts 2	Other
LOC5573561	134404539	0.370557491	0.107073171	4.905359973	0.462809917	0.18231464	0.349725579	C	CT	-	5UTR	.	NA	.	.	.	.	.	1	AaeL_AAEL010598, AAEL010598	regulator of nonsense transcripts 2	Other
LOC5573557	134444619	0.591129032	0.834150327	3.834905164	0.48769704	0.274591837	0.396694215	C	CT	-	intr	.	NA	.	.	.	.	.	1	AaeL_AAEL010599, AAEL010599, AAEL015337	neutral alpha-glucosidase AB	Other
LOC5573557	134444631	0.445332481	0.710789595	3.840833212	0.494459834	0.406645328	0.477919555	A	AG	-	CDS	Synonymous	3	194	GTC	V	GTT	V	1	AaeL_AAEL010599, AAEL010599, AAEL015337	neutral alpha-glucosidase AB	Other
LOC5573557	134444775	0.286484867	0.588345865	4.773003686	0.417557392	0.484922371	0.493449702	A	AT	-	CDS	Synonymous	3	146	CCT	P	CCA	P	1	AaeL_AAEL010599, AAEL010599, AAEL015337	neutral alpha-glucosidase AB	Other
LOC5564060	135447086	0.413787969	0.154561804	4.316844125	0.476106003	0.261621315	0.397954325	T	TC	+	CDS	Synonymous	3	224	AAT	N	AAC	N	1	AaeL_AAEL004063, AAEL004063	protein Notchless	Other
LOC5564060	135447466	0.033783784	0.235518293	3.800662589	0.064032279	0.361911294	0.237871163	C	CTI	+	intr	.	NA	.	.	.	.	.	1	AaeL_AAEL004063, AAEL004063	protein Notchless	Other
LOC5564067	136885995	0.827638133	0.566365208	4.235369529	0.284888426	0.4921875	0.420881536	A	AG	+	CDS	Synonymous	3	585	GGG	G	GGA	G	1	AaeL_AAEL004061, AAEL004061	acetylcholine receptor subunit alpha-like	Target
LOC5564054	136920372	0.691053404	0.329065908	6.515658189	0.444444444	0.443249735	0.499207477	C	CT	-	CDS	Synonymous	3	502	GAA	E	GAG	E	1	AaeL_AAEL004048, AAEL004048	UNC93-like protein	Other
LOC5564054	136920426	0.652403846	0.327926829	5.352701652	0.473741319	0.443443464	0.499844899	C	CT	-	CDS	Synonymous	3	484	CAG	Q	CAA	Q	1	AaeL_AAEL004048, AAEL004048	UNC93-like protein	Other
LOC5564040	137026227	0.049297924	0.285485806	5.113954455	0.098903592	0.398308343	0.26426554	T	TI	-	intr	.	NA	.	.	.	.	.	1	AaeL_AAEL004050, AAEL004050	diphosphomevalonate decarboxylase	Other
LOC5564068	137324383	0.465295815	0.726980482	3.789148705	0.496970132	0.396694215	0.487645552	G	GA	+	intr	.	NA	.	.	.	.	.	1	AaeL_AAEL004058, AAEL004058, AAEL004082	uncharacterized LOC5564068	Other
LOC5564068	137324465	0.211314791	0.562067882	6.452672508	0.347696258	0.49704142	0.452977778	C	CT	+	CDS	Synonymous	3	108	ATC	I	ATT	I	1	AaeL_AAEL004058, AAEL004058, AAEL004082	uncharacterized LOC5564068	Other
LOC5564068	137324666	0.298367347	0.772140107	10.75705668	0.418375676	0.351790123	0.498866213	T	TC	+	CDS	Synonymous	3	175	TTC	F	TTT	F	1	AaeL_AAEL004058, AAEL004058, AAEL004082	uncharacterized LOC5564068	Other
LOC5564068	137324687	0.248122693	0.699889781	9.838955049	0.366431006	0.42	0.496568748	C	CT	+	CDS	Synonymous	3	182	GTC	V	GTT	V	1	AaeL_AAEL004058, AAEL004058, AAEL004082	uncharacterized LOC5564068	Other
LOC5564065	137417705	0.252056046	0.538499025	4.464592294	0.379504132	0.496712929	0.465973535	T	TC	-	CDS	Replacement	1	174	ACC	T	GCC	A	1	AaeL_AAEL004081, AAEL004081	protein dj-1beta	Other
LOC5571511	137450108	0.216233766	0.568544996	6.473546588	0.339249655	0.489795918	0.463695364	A	AG	+	intr	.	NA	.	.	.	.	.	1	AaeL_AAEL001616, AAEL001616	vesicle-fusing ATPase 1	Other
LOC5571508	137855928	0.35655058	0.088516746	5.283987309	0.434585785	0.156157049	0.332063533	C	CT	-	intr	.	NA	.	.	.	.	.	1	AaeL_AAEL001631, AAEL001631	zinc finger protein ubi-d4	Other
LOC5571506	137993600	0.198746165	0.482462687	4.637587958	0.32	0.499167014	0.447760433	C	CT	+	CDS	Synonymous	1	48	CTG	L	TTG	L	1	AaeL_AAEL001606, AAEL001606, GPRMTN	protein trapped in endoderm-1	Other
LOC5571506	138001944	0.352187029	0.060897436	6.441367012	0.446501878	0.129799892	0.340519209	G	GA	+	intr	.	NA	.	.	.	.	.	1	AaeL_AAEL001606, AAEL001606, GPRMTN	protein trapped in endoderm-1	Other
LOC5571506	138001956	0.311996207	0.092046719	3.969627044	0.418288818	0.160367105	0.313455077	T	TA	+	intr	.	NA	.	.	.	.	.	1	AaeL_AAEL001606, AAEL001606, GPRMTN	protein trapped in endoderm-1	Other
LOC5571502	138053807	0.123076923	0.544382504	9.616202497	0.197530864	0.495695611	0.439816743	C	CA	-	3UTR	.	NA	.	.	.	.	.	1	AaeL_AAEL001601, AAEL001601	PXMP2/4 family protein 4	Other
LOC5571502	138059552	0.46557971	0.032894737	11.83363522	0.49565989	0.073422295	0.391536874	A	AC	-	5UTR	.	NA	.	.	.	.	.	1	AaeL_AAEL001601, AAEL001601	PXMP2/4 family protein 4	Other
LOC5571500	138296081	0.642931177	0.245833333	7.866216142	0.460638683	0.375	0.498940845	G	GA	-	3UTR	.	NA	.	.	.	.	.	1	AaeL_AAEL001623, AAEL001623	proteasome activator complex subunit 3	Other
LOC5571499	138590776	0.287713472	0.570833333	4.280542651	0.387307418	0.491781723	0.478151234	G	GC	+	intr	.	NA	.	.	.	.	.	1	AaeL_AAEL001628, AAEL001628	uncharacterized LOC5571499	Other
LOC5571499	138590777	0.290106952	0.589015152	4.686403516	0.3942	0.487120866	0.483379628	G	GA	+	intr	.	NA	.	.	.	.	.	1	AaeL_AAEL001628, AAEL001628	uncharacterized LOC5571499	Other
LOC110677641	138771051	0.783068783	0.984615385	5.061781432	0.356227683	0.023806068	0.198666898	G	GA	-	5UTR	.	NA	.	.	.	.	.	1		uncharacterized LOC110677641	Other
LOC5578661	140579950	0.230277778	0.036231884	4.267237775	0.355592577	0.085299745	0.25581014	C	CT	-	5UTR	.	NA	.	.	.	.	.	1	AaeL_AAEL013812, AAEL013812	location of vulva defective 1	Other
LOC5564682	140622382	0.083209877	0.295150502	3.886090685	0.153837189	0.415224913	0.277777778	G	GA	+	ncRN	.	NA	.	.	.	.	.	1		uncharacterized LOC5564682	Other
LOC5564682	140622385	0.116071429	0.342001576	3.842708565	0.201446281	0.438276114	0.306956358	T	TC	+	ncRN	.	NA	.	.	.	.	.	1		uncharacterized LOC5564682	Other
LOC5566087	140792666	0.647465438	0.336969697	4.948781704	0.454086318	0.451843044	0.499869927	T	TG	+	intr	.	NA	.	.	.	.	.	1	AaeL_AAEL005165, AAEL005165	dnaJ homolog subfamily A member 1	Other
LOC5572101	141690619	0.297974928	0.581521739	4.270918296	0.437836212	0.486749594	0.491228455	C	CG	+	3UTR	.	NA	.	.	.	.	.	1	AaeL_AAEL009514, AAEL009514	IQ domain-containing protein D	Other
LOC5572101	141690645	0.127083333	0.548237477	9.559402407	0.23034668	0.495377219	0.434453032	A	AC	+	3UTR	.	NA	.	.	.	.	.	1	AaeL_AAEL009514, AAEL009514	IQ domain-containing protein D	Other
LOC5572101	141690646	0.136524823	0.582608696	10.33828333	0.246528	0.486111111	0.445445425	A	AT	+	3UTR	.	NA	.	.	.	.	.	1	AaeL_AAEL009514, AAEL009514	IQ domain-containing protein D	Other
LOC5572101	141690647	0.131267322	0.549107143	9.392049451	0.238579882	0.495377219	0.435568705	A	AT	+	3UTR	.	NA	.	.	.	.	.	1	AaeL_AAEL009514, AAEL009514	IQ domain-containing protein D	Other
LOC5572101	141690649	0.131530825	0.560386473	9.775704198	0.237049123	0.4928	0.435449111	A	AG	+	3UTR	.	NA	.	.	.	.	.	1	AaeL_AAEL009514, AAEL009514	IQ domain-containing protein D	Other
LOC5572101	141690650	0.141025641	0.585931091	10.24416819	0.248374607	0.485256606	0.453317901	A	AT	+	3UTR	.	NA	.	.	.	.	.	1	AaeL_AAEL009514, AAEL009514	IQ domain-containing protein D	Other
LOC5572101	141690651	0.151138716	0.586530264	9.791976984	0.26035503	0.484642364	0.462562808	A	AT	+	3UTR	.	NA	.	.	.	.	.	1	AaeL_AAEL009514, AAEL009514	IQ domain-containing protein D	Other
LOC5572101	141690652	0.131812966	0.56456044	9.910931129	0.235008	0.491716498	0.440441695	T	TA	+	3UTR	.	NA	.	.	.	.	.	1	AaeL_AAEL009514, AAEL009514	IQ domain-containing protein D	Other
LOC5572101	141690653	0.116666667	0.540509259	9.791632021	0.208943759	0.49692426	0.419662091	C	CA	+	3UTR	.	NA	.	.	.	.	.	1	AaeL_AAEL009514, AAEL009514	IQ domain-containing protein D	Other
LOC5572101	141690654	0.118697782	0.585714286	11.34483081	0.21875	0.485256606	0.439441868	T	TC	+	3UTR	.	NA	.	.	.	.	.	1	AaeL_AAEL009514, AAEL009514	IQ domain-containing protein D	Other
LOC5572105	141733669	0.230168981	0.512762001	4.450675651	0.357140521	0.499479709	0.459706024	C	CA	+	CDS	Synonymous	3	30	ATC	I	ATA	I	1	AaeL_AAEL009518, AAEL009518, AAEL012142	protein timeless homolog	Other
LOC5572105	141761489	0.656176239	0.240398293	8.527454688	0.460363842	0.3648	0.498421916	A	AT	+	intr	.	NA	.	.	.	.	.	1	AaeL_AAEL009518, AAEL009518, AAEL012142	protein timeless homolog	Other
LOC5572105	141798720	0.186639676	0.608881923	9.02422392	0.300789699	0.480559413	0.476769594	G	GA	+	intr	.	NA	.	.	.	.	.	1	AaeL_AAEL009518, AAEL009518, AAEL012142	protein timeless homolog	Other
LOC5572105	141806486	0.620008873	0.930232558	6.827606336	0.470692521	0.129799892	0.356399377	C	CG	+	intr	.	NA	.	.	.	.	.	1	AaeL_AAEL009518, AAEL009518, AAEL012142	protein timeless homolog	Other
LOC5572105	141806525	0.709434594	0.979166667	6.842610898	0.42	0.04208579	0.285374554	A	AG	+	intr	.	NA	.	.	.	.	.	1	AaeL_AAEL009518, AAEL009518, AAEL012142	protein timeless homolog	Other
LOC5572105	141806621	0.403217822	0.683375104	5.612622398	0.55816367	0.58625	0.618933566	G	GAI	+	intr	.	NA	.	.	.	.	.	1	AaeL_AAEL009518, AAEL009518, AAEL012142	protein timeless homolog	Other
LOC5572105	141955367	0.602011494	0.850720659	3.785711554	0.482305656	0.319197896	0.43669049	G	GID	+	intr	.	NA	.	.	.	.	.	1	AaeL_AAEL009518, AAEL009518, AAEL012142	protein timeless homolog	Other
LOC5575867	142217351	0.774234694	0.50137931	4.224471519	0.352653061	0.5	0.435742257	C	CT	-	intr	.	NA	.	.	.	.	.	1	AaeL_AAEL012141, AAEL012141, AAEL800045	acetylcholinesterase	Target
LOC5575867	142217357	0.761217949	0.421182266	5.998322447	0.3648	0.487792969	0.46720702	C	CA	-	intr	.	NA	.	.	.	.	.	1	AaeL_AAEL012141, AAEL012141, AAEL800045	acetylcholinesterase	Target
LOC5575867	142217371	0.754826958	0.389982111	6.734793118	0.370238519	0.475907198	0.481665912	A	AC	-	intr	.	NA	.	.	.	.	.	1	AaeL_AAEL012141, AAEL012141, AAEL800045	acetylcholinesterase	Target
LOC5575867	142217384	0.723141581	0.425641026	4.67906817	0.390136719	0.485425342	0.47600907	A	AC	-	intr	.	NA	.	.	.	.	.	1	AaeL_AAEL012141, AAEL012141, AAEL800045	acetylcholinesterase	Target
LOC5575867	142217795	0.685325743	0.410421836	4.027039665	0.423854848	0.478298611	0.49772756	A	AG	-	intr	.	NA	.	.	.	.	.	1	AaeL_AAEL012141, AAEL012141, AAEL800045	acetylcholinesterase	Target
LOC5575867	142218191	0.908453888	0.339285714	15.99992044	0.154074592	0.468059413	0.444444444	C	CT	-	intr	.	NA	.	.	.	.	.	1	AaeL_AAEL012141, AAEL012141, AAEL800045	acetylcholinesterase	Target
LOC5575867	142218763	0.986979969	0.813935591	4.359575759	0.023388537	0.30679328	0.187190782	A	AG	-	intr	.	NA	.	.	.	.	.	1	AaeL_AAEL012141, AAEL012141, AAEL800045	acetylcholinesterase	Target
LOC5575869	142350681	0.146285105	0.383363202	3.838292573	0.252736733	0.472661568	0.403989395	T	TA	-	CDS	Replacement	3	206	AAA	K	AAT	N	1	AaeL_AAEL012140, AAEL012140	tRNA-dihydrouridine(20) synthase [NAD(P)+]-like	Other
LOC5575869	142361501	0.152580645	0.398575305	4.004443188	0.254194742	0.478532587	0.410009183	C	CT	-	intr	.	NA	.	.	.	.	.	1	AaeL_AAEL012140, AAEL012140	tRNA-dihydrouridine(20) synthase [NAD(P)+]-like	Other
LOC5575869	142361983	0.491391679	0.204260953	4.695035035	0.499621244	0.321855658	0.443506814	G	GA	-	intr	.	NA	.	.	.	.	.	1	AaeL_AAEL012140, AAEL012140	tRNA-dihydrouridine(20) synthase [NAD(P)+]-like	Other
LOC5575869	142362010	0.55952381	0.294471154	3.820315437	0.485797248	0.412857008	0.489366319	G	GC	-	intr	.	NA	.	.	.	.	.	1	AaeL_AAEL012140, AAEL012140	tRNA-dihydrouridine(20) synthase [NAD(P)+]-like	Other
LOC5575869	142362018	0.517857143	0.226697062	4.687367571	0.498866213	0.348440853	0.466169936	T	TA	-	intr	.	NA	.	.	.	.	.	1	AaeL_AAEL012140, AAEL012140	tRNA-dihydrouridine(20) synthase [NAD(P)+]-like	Other
LOC5575870	142377407	0.814013206	0.984848485	4.228615883	0.316828255	0.0246875	0.184089415	C	CG	+	intr	.	NA	.	.	.	.	.	1	AaeL_AAEL012137, AAEL012137	run domain Beclin-1-interacting and cysteine-rich domain-containing protein	Other
LOC5575870	142382780	0.213632404	0.014925373	4.998412679	0.331968074	0.034472145	0.215765936	T	TC	+	intr	.	NA	.	.	.	.	.	1	AaeL_AAEL012137, AAEL012137	run domain Beclin-1-interacting and cysteine-rich domain-containing protein	Other
LOC5577252	142749651	0.400851064	0.72476814	5.410639655	0.48081624	0.391833423	0.493415748	A	AT	+	CDS	Synonymous	3	411	GCT	A	GCA	A	1	AaeL_AAEL013111, AAEL013111, EAAT	excitatory amino acid transporter 1	Other
LOC5577252	142749675	0.379086663	0.713900135	5.70360758	0.46875	0.408163265	0.497777778	C	CT	+	CDS	Synonymous	3	419	GCT	A	GCC	A	1	AaeL_AAEL013111, AAEL013111, EAAT	excitatory amino acid transporter 1	Other
LOC5577253	142771082	0.203953279	0.011363636	4.952925837	0.328180737	0.023252595	0.217816391	G	GT	-	intr	.	NA	.	.	.	.	.	1	AaeL_AAEL013107, AAEL013107	uncharacterized LOC5577253	Other
LOC5577253	142771118	0.233619764	0	6.568322186	0.354075836	0	0.221118411	A	AG	-	intr	.	NA	.	.	.	.	.	1	AaeL_AAEL013107, AAEL013107	uncharacterized LOC5577253	Other
LOC5577255	142830934	0.215404147	0.005319149	5.672167537	0.305818105	0.011975613	0.191476975	C	CA	+	intr	.	NA	.	.	.	.	.	1	AaeL_AAEL013115, AAEL013115	GPI inositol-deacylase	Other
LOC5577255	142844719	0.431559668	0.719887737	4.431233003	0.493288965	0.411357341	0.494559029	T	TC	+	CDS	Replacement	2	498	ACG	T	ATG	M	1	AaeL_AAEL013115, AAEL013115	GPI inositol-deacylase	Other
LOC5577255	142844726	0.298110938	0.661531279	6.569705599	0.425335665	0.450138504	0.494586129	G	GC	+	CDS	Replacement	3	500	AAG	K	AAC	N	1	AaeL_AAEL013115, AAEL013115	GPI inositol-deacylase	Other
LOC5577255	142844731	0.392003835	0.760902256	6.886634338	0.479252401	0.368618035	0.495035524	T	TA	+	CDS	Replacement	2	502	TAC	Y	TTC	F	1	AaeL_AAEL013115, AAEL013115	GPI inositol-deacylase	Other
LOC5577255	142844737	0.3943541	0.786926995	7.852530409	0.48	0.336734694	0.492048118	A	AT	+	CDS	Replacement	2	504	TTT	F	TAT	Y	1	AaeL_AAEL013115, AAEL013115	GPI inositol-deacylase	Other
LOC5577257	142886069	0.37661406	0.043693694	8.185043856	0.461950059	0.091531065	0.335991736	T	TA	-	intr	.	NA	.	.	.	.	.	1	AaeL_AAEL013116, AAEL013116	39S ribosomal protein L3, mitochondrial	Other
LOC5577891	143320044	0.120879121	0.386524358	4.800638766	0.206442908	0.472555102	0.383218928	G	GA	-	intr	.	NA	.	.	.	.	.	1	AaeL_AAEL013405, AAEL013405	homeobox protein slou	Other
LOC5577891	143320082	0.090030581	0.36223921	5.376670451	0.15879017	0.458671875	0.334353029	C	CT	-	CDS	Synonymous	3	532	GAG	E	GAA	E	1	AaeL_AAEL013405, AAEL013405	homeobox protein slou	Other
LOC5563797	143733720	0.065972222	0.285990712	4.356672406	0.127835448	0.407310957	0.314098751	G	GA	-	intr	.	NA	.	.	.	.	.	1	AaeL_AAEL014125, AAEL014125	homeobox protein Hmx	Other
LOC5563797	143733723	0.047735849	0.307929104	5.824840724	0.092374399	0.42482299	0.32	A	AG	-	intr	.	NA	.	.	.	.	.	1	AaeL_AAEL014125, AAEL014125	homeobox protein Hmx	Other
LOC5578144	144029535	0.228094969	0.504407148	4.30066489	0.33308642	0.49998507	0.481154987	C	CT	+	5UTR	.	NA	.	.	.	.	.	1	AaeL_AAEL013521, AAEL013521	tryptophan--tRNA ligase, cytoplasmic	Other
LOC5578143	144061707	0.011111111	0.171489726	4.083831044	0.023252595	0.282113717	0.201151049	T	TC	-	intr	.	NA	.	.	.	.	.	1	AaeL_AAEL013526, AAEL013524, AAEL013526	uncharacterized LOC5578143	Other
LOC5578139	144304359	0.293793103	0.612215909	5.215304895	0.417009602	0.477839335	0.48842155	C	CT	-	intr	.	NA	.	.	.	.	.	1	AaeL_AAEL013525, AAEL013525	tissue inhibitor of metalloproteases	Other
LOC5565046	144411860	0.4202573	0.720851476	4.755783923	0.487998413	0.405482042	0.49704142	T	TG	-	3UTR	.	NA	.	.	.	.	.	1	AaeL_AAEL004571, AAEL004571	probable tRNA N6-adenosine threonylcarbamoyltransferase, mitochondrial	Other
LOC5565046	144412333	0.009090909	0.397897898	11.08967971	0.020831025	0.476074219	0.273565128	G	GI	-	intr	.	NA	.	.	.	.	.	1	AaeL_AAEL004571, AAEL004571	probable tRNA N6-adenosine threonylcarbamoyltransferase, mitochondrial	Other
LOC5565042	144486669	0.198102358	0.015151515	4.557339082	0.322845805	0.029405213	0.20999079	T	TC	-	intr	.	NA	.	.	.	.	.	1	AaeL_AAEL004545, AAEL004545	N-acetylneuraminate 9-O-acetyltransferase	Other
LOC5565042	144486674	0.16996997	0	4.78703178	0.283164783	0	0.17339088	C	CA	-	intr	.	NA	.	.	.	.	.	1	AaeL_AAEL004545, AAEL004545	N-acetylneuraminate 9-O-acetyltransferase	Other
LOC5565060	144646560	0.881988363	0.625	4.605198233	0.209750567	0.464898824	0.363426984	G	GC	-	intr	.	NA	.	.	.	.	.	1	AaeL_AAEL004565, AAEL004565	ADP-ribosylation factor 2	Other
LOC5565031	144777469	0.831417112	0.58839972	3.816160525	0.302866414	0.481176209	0.417238937	C	CT	+	CDS	Synonymous	3	16	GTT	V	GTC	V	1	AaeL_AAEL004575, AAEL004575	beta-galactosidase	Other
LOC5565031	144790816	0	0.383948928	11.28341681	0	0.472612042	0.2952	G	GT	+	CDS	Synonymous	3	119	CTG	L	CTT	L	1	AaeL_AAEL004575, AAEL004575	beta-galactosidase	Other
LOC5565073	144820918	0.176957831	0	4.977727306	0.304125045	0	0.157834902	T	TA	+	intr	.	NA	.	.	.	.	.	1	AaeL_AAEL004582, AAEL004582	beta-galactosidase	Other
LOC5565037	144986965	0.536259542	0.215836526	5.536959858	0.49742969	0.336734694	0.49287619	G	GC	-	CDS	Synonymous	3	45	GGC	G	GGG	G	1	AaeL_AAEL004547, AAEL004547, IGF-like	bombyxin B-1 homolog	Other
LOC5565037	144986977	0.567620137	0.218674334	6.358263535	0.490837322	0.34026465	0.495115603	T	TC	-	CDS	Synonymous	3	41	AAA	K	AAG	K	1	AaeL_AAEL004547, AAEL004547, IGF-like	bombyxin B-1 homolog	Other
LOC5565045	145369889	0.837711069	0.526364477	5.643528927	0.270551509	0.498554746	0.433171465	C	CT	-	intr	.	NA	.	.	.	.	.	1	AaeL_AAEL004581, AAEL004581	prion-like-(Q/N-rich) domain-bearing protein 25	Other
LOC5565263	145483409	0.324009324	0.099206349	4.002155002	0.434799383	0.163615705	0.356094236	G	GC	-	intr	.	NA	.	.	.	.	.	1	AaeL_AAEL004707, AAEL004707	hematopoietically-expressed homeobox protein hhex	Other
LOC5565261	145643458	1	0.85	4.247887558	0	0.244897959	0.110052285	C	CT	+	intr	.	NA	.	.	.	.	.	1	AaeL_AAEL004704, AAEL004704	MAP kinase-interacting serine/threonine-protein kinase 1	Other
LOC5565259	145745458	0.705882353	1	8.425420881	0.415224913	0	0.2268431	T	TG	+	intr	.	NA	.	.	.	.	.	1	AaeL_AAEL004703, AAEL004703	uncharacterized LOC5565259	Other
LOC5565259	145745459	0.705673759	1	8.431708628	0.416701374	0	0.221200969	A	AG	+	intr	.	NA	.	.	.	.	.	1	AaeL_AAEL004703, AAEL004703	uncharacterized LOC5565259	Other
LOC5565259	145745508	0.745248869	0.963723776	4.927796119	0.375	0.068877551	0.23034668	A	AT	+	intr	.	NA	.	.	.	.	.	1	AaeL_AAEL004703, AAEL004703	uncharacterized LOC5565259	Other
LOC5565259	145745514	0.759259259	0.963155515	4.516657626	0.354371378	0.07133059	0.226596791	T	TC	+	intr	.	NA	.	.	.	.	.	1	AaeL_AAEL004703, AAEL004703	uncharacterized LOC5565259	Other
LOC5565259	145745522	0.738237401	0.960689484	4.963044151	0.382460973	0.075640151	0.25581014	G	GA	+	intr	.	NA	.	.	.	.	.	1	AaeL_AAEL004703, AAEL004703	uncharacterized LOC5565259	Other
LOC5565259	145745535	0.736604702	0.967034522	5.345484873	0.389044464	0.064967163	0.255	C	CA	+	intr	.	NA	.	.	.	.	.	1	AaeL_AAEL004703, AAEL004703	uncharacterized LOC5565259	Other
LOC5565259	145745604	0.728893842	0.935903614	4.050953304	0.398618378	0.113064616	0.296377251	C	CT	+	CDS	Synonymous	3	66	TCT	S	TCC	S	1	AaeL_AAEL004703, AAEL004703	uncharacterized LOC5565259	Other
LOC5565259	145746018	0.539240973	0.827434257	4.927210072	0.497777778	0.28799351	0.407720679	G	GA	+	intr	.	NA	.	.	.	.	.	1	AaeL_AAEL004703, AAEL004703	uncharacterized LOC5565259	Other
LOC5576555	146052823	0.575731982	0.820337197	3.782508302	0.487292586	0.291121356	0.429813791	T	TG	-	CDS	Synonymous	1	173	CGA	R	AGA	R	1	AaeL_AAEL012616, AAEL012616	NAD(P) transhydrogenase, mitochondrial	Other
LOC5576555	146053364	0.861306674	0.570512821	5.289996277	0.243194444	0.487292586	0.412385073	T	TC	-	intr	.	NA	.	.	.	.	.	1	AaeL_AAEL012616, AAEL012616	NAD(P) transhydrogenase, mitochondrial	Other
LOC5576555	146065319	0.819618366	0.456408434	7.041798264	0.298929209	0.495739645	0.482200071	A	AT	-	intr	.	NA	.	.	.	.	.	1	AaeL_AAEL012616, AAEL012616	NAD(P) transhydrogenase, mitochondrial	Other
LOC5576555	146065336	0.812951496	0.486486486	5.88428623	0.294912259	0.49963477	0.474995104	G	GT	-	intr	.	NA	.	.	.	.	.	1	AaeL_AAEL012616, AAEL012616	NAD(P) transhydrogenase, mitochondrial	Other
LOC5576001	146621138	0.450854701	0.25	4.65355521	0.563189747	0.409256198	0.513717421	A	AID	+	intr	.	NA	.	.	.	.	.	1	AaeL_AAEL012243, AAEL012243	uncharacterized LOC5576001	Other
LOC5576007	146751608	0.642924086	0.93	6.137155854	0.458962747	0.142011834	0.36611741	T	TG	-	CDS	Synonymous	1	110	CGA	R	AGA	R	1	AaeL_AAEL012246, AAEL012246	uncharacterized LOC5576007	Other
LOC5576012	146859073	0.420995671	0.022727273	10.93745631	0.481757354	0.033323758	0.299750286	G	GA	-	intr	.	NA	.	.	.	.	.	1	AaeL_AAEL012234, AAEL012234	cytoplasmic dynein 1 intermediate chain	Other
LOC5576012	146859353	0	0.353519669	10.28037756	0	0.459557276	0.342191642	C	CA	-	intr	.	NA	.	.	.	.	.	1	AaeL_AAEL012234, AAEL012234	cytoplasmic dynein 1 intermediate chain	Other
LOC5576012	146868921	0.879049112	0.541487069	6.845578068	0.212534718	0.496640688	0.381492382	C	CT	-	intr	.	NA	.	.	.	.	.	1	AaeL_AAEL012234, AAEL012234	cytoplasmic dynein 1 intermediate chain	Other
LOC5576009	146881864	0.367361111	0.113333333	4.580864	0.469556418	0.208429752	0.348308502	T	TI	+	intr	.	NA	.	.	.	.	.	1	AaeL_AAEL012239, AAEL012239	WD repeat-containing protein 63	Other
LOC5575293	148074103	0.039015152	0.239697802	4.379213172	0.075640151	0.383358786	0.26461186	T	TA	-	3UTR	.	NA	.	.	.	.	.	1		transmembrane emp24 domain-containing protein 7	Other
LOC5575293	148080394	0	0.230523627	6.479215926	0	0.356505102	0.148451063	T	TC	-	intr	.	NA	.	.	.	.	.	1		transmembrane emp24 domain-containing protein 7	Other
LOC5575293	148080412	0	0.233333333	6.560067483	0	0.357777778	0.150336856	T	TG	-	intr	.	NA	.	.	.	.	.	1		transmembrane emp24 domain-containing protein 7	Other
LOC5575293	148080417	0	0.189171123	5.313734393	0	0.294543064	0.139897736	A	AT	-	intr	.	NA	.	.	.	.	.	1		transmembrane emp24 domain-containing protein 7	Other
LOC5575293	148080428	0	0.161264506	4.550973365	0	0.2688	0.118921643	C	CG	-	intr	.	NA	.	.	.	.	.	1		transmembrane emp24 domain-containing protein 7	Other
LOC5570613	148923415	0.029411765	0.239285714	4.869316322	0.079073228	0.362811791	0.209296875	T	TC	+	intr	.	NA	.	.	.	.	.	1	AaeL_AAEL008424, AAEL008424, NAAT	sodium-dependent nutrient amino acid transporter 1	Other
LOC5565330	149230636	0.917410714	0.678214286	4.595252616	0.152777778	0.435742257	0.313571932	G	GI	-	5UTR	.	NA	.	.	.	.	.	1	AaeL_AAEL014821, AAEL014821	flavin reductase (NADPH)	Other
LOC5565332	149349135	0.003472222	0.154375526	4.120864494	0.008403212	0.266483803	0.155014308	C	CT	-	CDS	Synonymous	3	241	CCG	P	CCA	P	1	AaeL_AAEL014823, AAEL014823	uncharacterized LOC5565332	Other
LOC5575090	149561676	0.291793313	0.711111111	8.086331278	0.419053819	0.394965278	0.505045573	G	GID	+	intr	.	NA	.	.	.	.	.	1	AaeL_AAEL011643, AAEL011643	homeobox protein homothorax	Other
LOC5575090	149561687	0.222181906	0.548148148	5.66259791	0.344735155	0.489795918	0.459751217	T	TC	+	intr	.	NA	.	.	.	.	.	1	AaeL_AAEL011643, AAEL011643	homeobox protein homothorax	Other
LOC5564601	150156963	0.032258065	0.255329457	5.158422731	0.051246537	0.377732158	0.254580659	G	GA	-	intr	.	NA	.	.	.	.	.	1	AaeL_AAEL014523, AAEL014523	neuroendocrine convertase 2	Other
LOC5564602	150230025	0.972972973	0.660714286	8.009635682	0.04759072	0.459686023	0.308028153	C	CT	-	intr	.	NA	.	.	.	.	.	1	AaeL_AAEL014522, AAEL014522	uncharacterized LOC5564602	Other
LOC5564602	150230236	0.146324144	0.403017241	4.321339716	0.241190803	0.484197531	0.38656476	A	AC	-	CDS	Replacement	2	341	ATC	I	AGC	S	1	AaeL_AAEL014522, AAEL014522	uncharacterized LOC5564602	Other
LOC5566636	150373542	0	0.200645161	5.632688926	0	0.315688776	0.162866019	A	AI	-	3UTR	.	NA	.	.	.	.	.	1	AaeL_AAEL005510, AAEL005510	WD repeat-containing protein 20	Other
LOC5566636	150449640	0.014705882	0.177138271	4.017354235	0.027580811	0.296681369	0.173706007	G	GA	-	intr	.	NA	.	.	.	.	.	1	AaeL_AAEL005510, AAEL005510	WD repeat-containing protein 20	Other
LOC5566079	153271098	0.1875	0.482097187	4.59255618	0.317871094	0.544159847	0.495814205	G	GID	-	5UTR	.	NA	.	.	.	.	.	1	AaeL_AAEL015064, AAEL015064	small ubiquitin-related modifier 3	Other
LOC5577889	154677681	0.180532515	0.525976419	6.492770795	0.292345679	0.498866213	0.451843044	C	CT	-	CDS	Replacement	1	31	GAT	D	AAT	N	1		E3 ubiquitin-protein ligase Mdm2	Other
LOC5578384	155188767	0.31542838	0.766517477	9.848182446	0.434715062	0.358037189	0.493133545	G	GI	-	intr	.	NA	.	.	.	.	.	1	AaeL_AAEL013659, AAEL013659, AAEL013660	protein ovarian tumor locus	Other
LOC5568540	157264316	0.561196581	0.259126033	4.851369527	0.490398238	0.383969272	0.48192323	T	TG	+	intr	.	NA	.	.	.	.	.	1	AaeL_AAEL006948, AAEL006948	syntaxin-binding protein 5	Other
LOC5568540	157264342	0.527356902	0.266735557	3.78098191	0.498214314	0.39146436	0.469471328	T	TG	+	intr	.	NA	.	.	.	.	.	1	AaeL_AAEL006948, AAEL006948	syntaxin-binding protein 5	Other
LOC5568540	157270908	0.853280142	0.557692308	5.343728344	0.251301939	0.489795918	0.41595	A	AC	+	intr	.	NA	.	.	.	.	.	1	AaeL_AAEL006948, AAEL006948	syntaxin-binding protein 5	Other
LOC5568532	157895408	0.017857143	0.187301587	4.105203508	0.030920205	0.307643006	0.171230121	G	GA	+	CDS	Synonymous	3	172	AGG	R	AGA	R	1	AaeL_AAEL006947, AAEL006947, GPRTAK2	tachykinin-like peptides receptor 99D	Other
LOC5568532	157945671	0.972222222	0.7715311	4.662139387	0.056028107	0.356038073	0.208579026	C	CA	+	intr	.	NA	.	.	.	.	.	1	AaeL_AAEL006947, AAEL006947, GPRTAK2	tachykinin-like peptides receptor 99D	Other
LOC5568532	157945739	0.965653153	0.703007519	6.231113952	0.068096886	0.42	0.273719008	T	TC	+	intr	.	NA	.	.	.	.	.	1	AaeL_AAEL006947, AAEL006947, GPRTAK2	tachykinin-like peptides receptor 99D	Other
LOC5568531	157979281	0	0.160839161	4.539481352	0	0.258546395	0.13875	C	CG	-	intr	.	NA	.	.	.	.	.	1	AaeL_AAEL006955, AAEL006955	cadherin-23	Other
LOC5564417	159078190	0.07443282	0.298646797	4.327769566	0.142011834	0.419739201	0.284185496	C	CT	-	CDS	Synonymous	3	214	CTG	L	CTA	L	1	AaeL_AAEL014425, AAEL014425	serine-rich adhesin for platelets	Other
LOC5564418	159168385	0.738636364	0.43	5.0221652	0.3871875	0.491900826	0.473635117	G	GA	-	intr	.	NA	.	.	.	.	.	1	AaeL_AAEL014428, AAEL014428	ABC transporter G family member 20	Other
LOC5576866	161620506	0.358876117	0.708125	6.130072318	0.467992452	0.418590335	0.482143964	A	AG	-	intr	.	NA	.	.	.	.	.	1	AaeL_AAEL012849, AAEL012846, AAEL012849	uncharacterized LOC5576866	Other
LOC5576866	161621945	0.401317489	0.762902331	6.663094324	0.485229492	0.355713408	0.48508895	C	CT	-	intr	.	NA	.	.	.	.	.	1	AaeL_AAEL012849, AAEL012846, AAEL012849	uncharacterized LOC5576866	Other
LOC5578696	162083117	0.634674923	0.276518804	6.435015613	0.461419753	0.402379665	0.48305735	C	CA	+	intr	.	NA	.	.	.	.	.	1	AaeL_AAEL003623, AAEL003623	phosphofurin acidic cluster sorting protein 2	Other
LOC5578696	162103445	0.503952381	0.242098986	3.889973358	0.499988553	0.36108617	0.466903101	G	GA	+	intr	.	NA	.	.	.	.	.	1	AaeL_AAEL003623, AAEL003623	phosphofurin acidic cluster sorting protein 2	Other
LOC110679017	162192241	0	0.157573112	4.451365283	0	0.277777778	0.169921875	C	CT	+	rint	.	NA	.	.	.	.	.	1		uncharacterized LOC110679017	Other
LOC5570292	165757640	0.635732323	0.362318841	3.957278685	0.46110417	0.466392318	0.4987005	A	AT	+	rint	.	NA	.	.	.	.	.	1		uncharacterized LOC5570292	Other
LOC110679185	168242665	0.124558081	0.463235294	6.834430605	0.223963047	0.497097506	0.4266427	G	GA	+	ncRN	.	NA	.	.	.	.	.	1		uncharacterized LOC110679185	Other
LOC110679185	168242708	0.124857685	0.431515957	5.884491715	0.225091397	0.490637119	0.419762435	A	AC	+	ncRN	.	NA	.	.	.	.	.	1		uncharacterized LOC110679185	Other
LOC5571018	168936562	0.798913043	0.973529412	3.996034841	0.32	0.052593134	0.187124081	C	CT	+	5UTR	.	NA	.	.	.	.	.	1	AaeL_AAEL008748, AAEL008748	uncharacterized LOC5571018	Other
LOC5567765	170702426	0.210222222	0.025974026	4.266452491	0.312871972	0.053293301	0.206757731	C	CT	+	intr	.	NA	.	.	.	.	.	1	AaeL_AAEL000123, AAEL000123, AAEL000156	neurotrimin	Other
LOC5567762	170944062	0.056460781	0.253272451	3.92192957	0.101617044	0.39528871	0.254737758	G	GA	-	intr	.	NA	.	.	.	.	.	1	AaeL_AAEL000137, AAEL000137	sodium/hydrogen exchanger 9B2	Other
LOC5570641	171141865	0.227233398	0.636888112	8.362265656	0.351967993	0.469320764	0.481599334	A	AG	-	intr	.	NA	.	.	.	.	.	1	AaeL_AAEL008455, AAEL008455	Na(+)/H(+) exchange regulatory cofactor NHE-RF1	Other
LOC5570605	173998666	0.134502924	0	3.834945622	0.233747261	0	0.135329533	G	GA	-	intr	.	NA	.	.	.	.	.	1	AaeL_AAEL008413, AAEL008413	uncharacterized LOC5570605	Other
LOC5574581	175004449	0.192307692	0	5.400601815	0.316345271	0	0.171772604	G	GA	-	intr	.	NA	.	.	.	.	.	1	AaeL_AAEL002414, AAEL002410, AAEL002414	protein turtle	Other
LOC5574577	176362695	0.194600792	0.58787308	7.983859145	0.28336805	0.484780444	0.487151098	G	GA	-	intr	.	NA	.	.	.	.	.	1	AaeL_AAEL002420, AAEL002420	protein pellino	Other
LOC5574577	176362758	0.08952381	0.530252101	10.82225811	0.14292799	0.498319681	0.42	G	GA	-	intr	.	NA	.	.	.	.	.	1	AaeL_AAEL002420, AAEL002420	protein pellino	Other
LOC5574577	176362770	0.029411765	0.463857185	12.00117072	0.079334126	0.496409078	0.35218089	T	TA	-	intr	.	NA	.	.	.	.	.	1	AaeL_AAEL002420, AAEL002420	protein pellino	Other
LOC5574577	176397813	0.022222222	0.261093911	5.895210426	0.051911111	0.377732158	0.255842648	T	TC	-	intr	.	NA	.	.	.	.	.	1	AaeL_AAEL002420, AAEL002420	protein pellino	Other
LOC5574590	176725003	0.35479798	0.688999041	5.650577081	0.453144523	0.4296875	0.498367347	T	TA	+	CDS	Synonymous	3	150	ATA	I	ATT	I	1	AaeL_AAEL002416, AAEL002416	hydroxysteroid dehydrogenase-like protein 2	Other
LOC5574589	176738055	0.36516129	0.72394958	6.455890342	0.459183673	0.399075824	0.4928	G	GA	-	intr	.	NA	.	.	.	.	.	1	AaeL_AAEL002432, AAEL002432	endoplasmic reticulum metallopeptidase 1	Other
LOC5574589	176745959	0.600526512	0.311872613	4.380020558	0.479726031	0.433680079	0.495428027	T	TA	-	CDS	Synonymous	3	242	GGA	G	GGT	G	1	AaeL_AAEL002432, AAEL002432	endoplasmic reticulum metallopeptidase 1	Other
LOC5574592	176816746	0.437063841	0.167142857	4.490955669	0.489795918	0.290657439	0.406501096	C	CA	-	intr	.	NA	.	.	.	.	.	1	AaeL_AAEL002411, AAEL002411	renin receptor	Other
LOC5574592	176816823	0.437938289	0.167857143	4.489768175	0.493169168	0.26035503	0.408163265	G	GA	-	intr	.	NA	.	.	.	.	.	1	AaeL_AAEL002411, AAEL002411	renin receptor	Other
LOC5574603	176849967	1	0.735	7.562549843	0	0.388750445	0.210680108	C	CA	+	5UTR	.	NA	.	.	.	.	.	1	AaeL_AAEL002415, AAEL002415	LIM and senescent cell antigen-like-containing domain protein 1	Other
LOC5574603	176892765	0.148785425	0.005813953	3.814052281	0.262716049	0.013157318	0.142011834	C	CT	+	intr	.	NA	.	.	.	.	.	1	AaeL_AAEL002415, AAEL002415	LIM and senescent cell antigen-like-containing domain protein 1	Other
LOC5574603	176892767	0.155894309	0.005555556	4.021125186	0.271473914	0.012578112	0.1472	T	TC	+	intr	.	NA	.	.	.	.	.	1	AaeL_AAEL002415, AAEL002415	LIM and senescent cell antigen-like-containing domain protein 1	Other
LOC5574603	176897999	0.166867651	0	4.702720234	0.268477994	0	0.139461939	A	AG	+	intr	.	NA	.	.	.	.	.	1	AaeL_AAEL002415, AAEL002415	LIM and senescent cell antigen-like-containing domain protein 1	Other
LOC5574603	176899044	0.351388889	0.035714286	7.86369693	0.456747405	0.082321656	0.309051887	C	CA	+	3UTR	.	NA	.	.	.	.	.	1	AaeL_AAEL002415, AAEL002415	LIM and senescent cell antigen-like-containing domain protein 1	Other
LOC5574594	177314573	0.606619385	0.89759904	5.724207201	0.467382545	0.186090955	0.378596933	G	GA	+	CDS	Replacement	1	797	AAT	N	GAT	D	1	AaeL_AAEL002408, AAEL002408	endoplasmic reticulum metallopeptidase 1	Other
LOC5574596	177334156	0.147699758	0.46499183	5.945883845	0.250439726	0.497545539	0.42883547	G	GC	-	CDS	Replacement	1	705	CAA	Q	GAA	E	1	AaeL_AAEL002426, AAEL002426	endoplasmic reticulum metallopeptidase 1	Other
LOC5574598	177395361	0.329665394	0.027955096	7.661017298	0.441078191	0.057093426	0.292345679	C	CG	-	intr	.	NA	.	.	.	.	.	1	AaeL_AAEL002407, AAEL002407	DNA damage-binding protein 1	Other
LOC5574598	177395368	0.344298246	0.012345679	9.109462774	0.447735881	0.028163265	0.285043406	C	CA	-	intr	.	NA	.	.	.	.	.	1	AaeL_AAEL002407, AAEL002407	DNA damage-binding protein 1	Other
LOC5572712	177472415	0.320659424	0.048639	6.145699166	0.436597264	0.092801904	0.320649819	G	GA	-	3UTR	.	NA	.	.	.	.	.	1	AaeL_AAEL009990, AAEL009990	uncharacterized LOC5572712	Other
LOC5573866	178499927	0.270714286	0.027214171	5.877442604	0.39747241	0.054432	0.241796443	T	TC	-	CDS	Synonymous	3	359	AAA	K	AAG	K	1	AaeL_AAEL010784, AAEL010784	alpha-2-macroglobulin receptor-associated protein	Other
LOC5573869	178589174	0.568932149	0.289876939	4.173331169	0.487837724	0.419454857	0.49417982	C	CT	+	CDS	Replacement	2	164	GCC	A	GTC	V	1	AaeL_AAEL010790, AAEL010790	uncharacterized LOC5573869	Other
LOC5566189	180420717	0.325	0.69924812	6.922549824	0.439338467	0.418288818	0.499268416	G	GA	-	intr	.	NA	.	.	.	.	.	1	AaeL_AAEL005247, AAEL005246, AAEL005247	homeobox protein B-H2	Other
LOC5566189	180420749	0.0125	0.193459417	4.592961851	0.017092747	0.31761592	0.174817898	C	CI	-	intr	.	NA	.	.	.	.	.	1	AaeL_AAEL005247, AAEL005246, AAEL005247	homeobox protein B-H2	Other
LOC5566189	180420770	0.711382114	0.365987461	6.016929466	0.400473373	0.462408949	0.495535991	C	CT	-	intr	.	NA	.	.	.	.	.	1	AaeL_AAEL005247, AAEL005246, AAEL005247	homeobox protein B-H2	Other
LOC5566189	180420771	0.694148936	0.350264805	5.948078854	0.412920826	0.454299621	0.498504639	T	TC	-	intr	.	NA	.	.	.	.	.	1	AaeL_AAEL005247, AAEL005246, AAEL005247	homeobox protein B-H2	Other
LOC5566200	181915815	0.144230769	0	4.093636414	0.250311111	0	0.139331957	A	AG	-	intr	.	NA	.	.	.	.	.	1	AaeL_AAEL005243, AAEL005243	protein sidekick-1	Other
LOC5566200	181987297	0.282142857	0.607068607	5.423515624	0.416701374	0.477839335	0.490487515	A	AT	-	intr	.	NA	.	.	.	.	.	1	AaeL_AAEL005243, AAEL005243	protein sidekick-1	Other
LOC5566200	182024950	0.624749164	0.34025974	4.245703578	0.467810203	0.451328	0.499813658	C	CT	-	intr	.	NA	.	.	.	.	.	1	AaeL_AAEL005243, AAEL005243	protein sidekick-1	Other
LOC5566200	182025984	0.475352113	0.806921676	5.99169156	0.499030893	0.309413989	0.472720976	A	AG	-	CDS	Synonymous	3	76	TTC	F	TTT	F	1	AaeL_AAEL005243, AAEL005243	protein sidekick-1	Other
LOC5577246	183159546	0.428509154	0.696153846	3.865572103	0.486893424	0.422831633	0.499517766	A	AG	+	intr	.	NA	.	.	.	.	.	1	AaeL_AAEL013105, AAEL006071, AAEL013104, AAEL013105, AAEL013106	tyrosine-protein phosphatase 99A	Other
LOC5577246	183159963	0.553984696	0.273513827	4.247676682	0.492083681	0.395569296	0.492744828	T	TC	+	CDS	Synonymous	3	1205	GAT	D	GAC	D	1	AaeL_AAEL013105, AAEL006071, AAEL013104, AAEL013105, AAEL013106	tyrosine-protein phosphatase 99A	Other
LOC5567414	183194107	0.159502262	0.549342105	8.146412169	0.274723213	0.49739611	0.469480969	G	GI	-	intr	.	NA	.	.	.	.	.	1	AaeL_AAEL006085, AAEL006085	C-1-tetrahydrofolate synthase, cytoplasmic	Other
LOC5567421	184085410	0.509259259	0.807894737	5.072724326	0.499888617	0.308390023	0.452662722	A	AT	-	intr	.	NA	.	.	.	.	.	1	AaeL_AAEL006087, AAEL006087	N-alpha-acetyltransferase 15, NatA auxiliary subunit	Other
LOC5567411	184327556	1	0.620408163	11.13748319	0	0.471655329	0.349137076	A	AT	+	CDS	Synonymous	3	190	TCT	S	TCA	S	1	AaeL_AAEL006064, AAEL006064	myoneurin	Other
LOC5567411	184327610	0.011904762	0.418321044	11.58988426	0.022219417	0.486111111	0.329580006	T	TA	+	CDS	Synonymous	3	208	CCT	P	CCA	P	1	AaeL_AAEL006064, AAEL006064	myoneurin	Other
LOC5567410	184380483	0.373563218	0.679285714	4.825744884	0.466701353	0.435742257	0.499659735	T	TC	-	intr	.	NA	.	.	.	.	.	1	AaeL_AAEL006069, AAEL006069	shootin-1	Other
LOC5567410	184387235	0.16722973	0.420880734	4.082795584	0.297520661	0.485389729	0.421403482	C	CT	-	CDS	Synonymous	3	269	GAG	E	GAA	E	1	AaeL_AAEL006069, AAEL006069	shootin-1	Other
LOC5567410	184388917	0.033333333	0.224940476	4.272304405	0.04208579	0.348959851	0.241699219	C	CT	-	CDS	Replacement	1	63	GGT	G	AGT	S	1	AaeL_AAEL006069, AAEL006069	shootin-1	Other
LOC5567410	184389159	0.03862069	0.263822435	5.055657643	0.07133059	0.398106122	0.299966288	T	TC	-	5UTR	.	NA	.	.	.	.	.	1	AaeL_AAEL006069, AAEL006069	shootin-1	Other
LOC5567410	184389219	0.115384615	0.371832359	4.620539927	0.184089415	0.473372781	0.402181953	C	CA	-	5UTR	.	NA	.	.	.	.	.	1	AaeL_AAEL006069, AAEL006069	shootin-1	Other
LOC5567410	184389324	0.060714286	0.262820513	3.982743147	0.110726644	0.388358894	0.290178395	G	GT	-	5UTR	.	NA	.	.	.	.	.	1	AaeL_AAEL006069, AAEL006069	shootin-1	Other
LOC5568342	185212546	0.572659616	0.146601147	9.506110649	0.489217077	0.275615044	0.480963712	G	GT	-	CDS	Replacement	3	27	AAC	N	AAA	K	1	AaeL_AAEL001065, AAEL001065	SAYSvFN domain-containing protein 1	Other
LOC5568340	185220638	0.172494172	0.014285714	3.918166029	0.277777778	0.023252595	0.151892572	C	CI	+	3UTR	.	NA	.	.	.	.	.	1	AaeL_AAEL001089, AAEL001089	ribonuclease P protein subunit p14	Other
LOC5568339	185283022	0.099411765	0.351553046	4.701818339	0.169060615	0.46875	0.348997646	T	TA	+	intr	.	NA	.	.	.	.	.	1	AaeL_AAEL001088, AAEL001088	uncharacterized LOC5568339	Other
LOC5578528	185751057	0.822132616	0.502403846	5.757083705	0.286755519	0.499716553	0.441975607	C	CT	-	intr	.	NA	.	.	.	.	.	1	AaeL_AAEL013732, AAEL013732	protein O-mannosyl-transferase 2	Other
LOC5578528	185764009	0.211111111	0.475832193	4.092310717	0.330585877	0.499094613	0.464333938	A	AT	-	intr	.	NA	.	.	.	.	.	1	AaeL_AAEL013732, AAEL013732	protein O-mannosyl-transferase 2	Other
LOC5578527	185815936	0.670211195	0.378571429	4.439102523	0.442520584	0.470123457	0.498627028	G	GA	-	CDS	Synonymous	3	656	GCT	A	GCC	A	1	AaeL_AAEL013733, AAEL013733, DAN_AEDAE, dan	protein distal antenna	Other
LOC5578693	188889245	0.331278891	0.607655502	4.045365786	0.440832	0.475907198	0.497918835	G	GA	+	intr	.	NA	.	.	.	.	.	1		serine protease 7	Other
LOC5578692	188903530	0.375757576	0.643263757	3.811194843	0.475017301	0.457278107	0.5	G	GA	+	CDS	Synonymous	3	260	CCG	P	CCA	P	1	AaeL_AAEL003625, AAEL003625, CLIPB8	serine protease easter	Other
LOC5578692	188918618	0.469705882	0.196850998	4.3707507	0.495066006	0.322932741	0.436386872	G	GA	+	CDS	Synonymous	3	330	CAG	Q	CAA	Q	1	AaeL_AAEL003625, AAEL003625, CLIPB8	serine protease easter	Other
LOC5578691	188950843	0.727563053	0.403585271	5.419429967	0.391902308	0.486351607	0.480293036	C	CG	+	CDS	Replacement	1	17	GTA	V	CTA	L	1	AaeL_AAEL003632, AAEL003632, CLIPB39	serine protease easter	Other
LOC5578691	188950976	0.277831372	0.548944193	4.00425185	0.40009344	0.494561331	0.477839335	C	CT	+	intr	.	NA	.	.	.	.	.	1	AaeL_AAEL003632, AAEL003632, CLIPB39	serine protease easter	Other
LOC5578691	188951024	0.261814982	0.587184874	5.48905562	0.376079909	0.485582058	0.474543064	A	AG	+	CDS	Synonymous	3	55	CCA	P	CCG	P	1	AaeL_AAEL003632, AAEL003632, CLIPB39	serine protease easter	Other
LOC5578691	188951512	0.421052632	0.154882155	4.490500359	0.495990198	0.255	0.428575857	C	CA	+	CDS	Replacement	2	196	CCA	P	CAA	Q	1	AaeL_AAEL003632, AAEL003632, CLIPB39	serine protease easter	Other
LOC5578688	189019634	0.766990291	0.356922399	8.353678862	0.357432369	0.455218712	0.479766084	A	AG	+	intr	.	NA	.	.	.	.	.	1	AaeL_AAEL003628, AAEL003628, CLIPB38	serine protease easter	Other
LOC5578684	189405199	0	0.186440678	5.23830861	0	0.303361103	0.204764543	T	TC	+	intr	.	NA	.	.	.	.	.	1	AaeL_AAEL003645, AAEL003645	stearoyl-CoA desaturase 5	Other
LOC5578682	189449041	0.695754717	0.93724778	4.988782726	0.420706398	0.12900696	0.309765045	T	TG	+	5UTR	.	NA	.	.	.	.	.	1	AaeL_AAEL003611, AAEL003611	acyl-CoA Delta(11) desaturase	Other
LOC5577509	190201109	0.142165899	0	4.038581806	0.232118185	0	0.114615707	C	CG	-	3UTR	.	NA	.	.	.	.	.	1	AaeL_AAEL003206, AAEL003206	glutaredoxin 3	Other
LOC5577509	190201112	0.137062937	0	3.902859236	0.214910454	0	0.105860774	C	CA	-	3UTR	.	NA	.	.	.	.	.	1	AaeL_AAEL003206, AAEL003206	glutaredoxin 3	Other
LOC110679848	190477581	0	0.214480874	6.021735221	0	0.350728026	0.200184089	T	TI	-	ncRN	.	NA	.	.	.	.	.	1		uncharacterized LOC110679848	Other
LOC5577500	191906602	0.955200501	0.726435536	5.008835684	0.096523987	0.388264463	0.259887658	G	GA	-	CDS	Synonymous	3	149	AAT	N	AAC	N	1	AaeL_AAEL003184, AAEL003184	solute carrier family 22 member 21	Other
LOC5577500	191906617	0.941040843	0.713243547	4.689259615	0.116218968	0.379347492	0.266878845	A	AG	-	CDS	Synonymous	3	144	GGC	G	GGT	G	1	AaeL_AAEL003184, AAEL003184	solute carrier family 22 member 21	Other
LOC5577497	192047359	0.653143275	0.358088235	4.521935277	0.458866655	0.471021948	0.498922893	A	AG	-	CDS	Synonymous	3	334	AAC	N	AAT	N	1	AaeL_AAEL003209, AAEL003209, AAEL015529	lachesin	Other
LOC5577498	192113312	0.459435626	0.197150997	4.106072566	0.49256395	0.322011157	0.436855406	A	AT	+	intr	.	NA	.	.	.	.	.	1	AaeL_AAEL003194, AAEL003194	xaa-Pro aminopeptidase ApepP	Other
LOC5577700	192888782	0	0.159412955	4.500975772	0	0.269548018	0.137576012	T	TC	+	intr	.	NA	.	.	.	.	.	1	AaeL_AAEL013336, AAEL013336	uncharacterized LOC5577700	Other
LOC5577406	193125494	0.539156627	0.258695652	4.290446361	0.495076045	0.388750445	0.487813563	C	CI	+	3UTR	.	NA	.	.	.	.	.	1	AaeL_AAEL003179, AAEL003179	protein arginine N-methyltransferase 1	Other
LOC5568461	193922379	1	1	4.068816554	0	0.266640525	0.137760952	C	CAT	+	5UTR	.	NA	.	.	.	.	.	1	AaeL_AAEL006859, AAEL006859	protein lin-37 homolog	Other
LOC5572732	194153684	0.535	0.179164936	6.821081349	0.498114805	0.296356153	0.464983628	G	GT	+	intr	.	NA	.	.	.	.	.	1	AaeL_AAEL009995, AAEL009995	thioredoxin domain-containing protein	Other
LOC5572729	194225209	0.136320153	0	3.883142406	0.230245125	0	0.132653061	G	GA	+	ncRN	.	NA	.	.	.	.	.	1		lipid storage droplets surface-binding protein 2	Other
LOC5572729	194225222	0.136882905	0	3.898079481	0.2262	0	0.115630826	G	GA	+	ncRN	.	NA	.	.	.	.	.	1		lipid storage droplets surface-binding protein 2	Other
LOC5572728	194229302	0.302889224	0.586363636	4.260471269	0.417009602	0.485977885	0.489975722	A	AG	+	intr	.	NA	.	.	.	.	.	1	AaeL_AAEL010005, AAEL010005	uncharacterized LOC5572728	Other
LOC5572728	194229359	0.08509589	0.297203131	3.864722412	0.156973778	0.414039262	0.3091208	C	CT	+	intr	.	NA	.	.	.	.	.	1	AaeL_AAEL010005, AAEL010005	uncharacterized LOC5572728	Other
LOC5572738	194355381	0.333704116	0.024390244	8.000510487	0.444444444	0.057919358	0.286440573	C	CA	-	intr	.	NA	.	.	.	.	.	1	AaeL_AAEL010011, AAEL010011	zinc finger protein 547	Other
LOC5572738	194362422	0.025	0.246621622	5.320760099	0.069838269	0.371350557	0.189969428	A	AT	-	intr	.	NA	.	.	.	.	.	1	AaeL_AAEL010011, AAEL010011	zinc finger protein 547	Other
LOC5572739	194373465	0.670289855	0.358447489	4.989492728	0.441890496	0.462809917	0.49989698	T	TC	+	intr	.	NA	.	.	.	.	.	1	AaeL_AAEL010010, AAEL010010	zinc finger and BTB domain-containing protein 41	Other
LOC5572739	194373502	0.207291667	0.005555556	5.428042522	0.343405437	0.013422206	0.175627186	C	CT	+	intr	.	NA	.	.	.	.	.	1	AaeL_AAEL010010, AAEL010010	zinc finger and BTB domain-containing protein 41	Other
LOC5572739	194373592	0	0.228748998	6.428263106	0	0.340750907	0.186009256	T	TG	+	intr	.	NA	.	.	.	.	.	1	AaeL_AAEL010010, AAEL010010	zinc finger and BTB domain-containing protein 41	Other
LOC5567803	194424532	0.018292683	0.219599358	4.95977895	0.038324014	0.341796875	0.205036367	T	TC	-	CDS	Replacement	2	132	GAA	E	GGA	G	1	AaeL_AAEL000122, AAEL000122, AAEL009996	zinc finger protein 70	Other
LOC5567803	194424541	0.017964072	0.214336918	4.833950642	0.037960458	0.336461561	0.203461488	T	TG	-	CDS	Replacement	2	129	AAC	N	ACC	T	1	AaeL_AAEL000122, AAEL000122, AAEL009996	zinc finger protein 70	Other
LOC5567803	194424713	0.011904762	0.168504821	3.954974288	0.022137447	0.282253438	0.159487228	A	AG	-	CDS	Synonymous	3	93	GTT	V	GTC	V	1	AaeL_AAEL000122, AAEL000122, AAEL009996	zinc finger protein 70	Other
LOC5567803	194424725	0.012711864	0.204570877	4.884988668	0.02238519	0.327604767	0.198479786	C	CT	-	CDS	Synonymous	3	89	CCG	P	CCA	P	1	AaeL_AAEL000122, AAEL000122, AAEL009996	zinc finger protein 70	Other
LOC5567803	194424942	0.099300699	0.347021944	4.587080028	0.181466207	0.465702948	0.340519209	T	TG	-	intr	.	NA	.	.	.	.	.	1	AaeL_AAEL000122, AAEL000122, AAEL009996	zinc finger protein 70	Other
LOC5567799	194509877	0.029011708	0.204223744	3.945515776	0.056403988	0.327322812	0.212534718	A	AC	+	CDS	Replacement	2	254	AAC	N	ACC	T	1	AaeL_AAEL000107, AAEL000107	zinc finger protein 83	Other
LOC5567791	194830368	0.515077455	0.216875668	4.920438894	0.499540863	0.337017038	0.453838757	G	GA	+	CDS	Replacement	1	52	GTT	V	ATT	I	1	AaeL_AAEL000131, AAEL000131, AAEL000135	fatty acid hydroxylase domain-containing protein 2	Other
LOC5567790	194888590	0.922267053	0.717825223	4.255934368	0.274753086	0.401970248	0.356445602	G	GID	-	intr	.	NA	.	.	.	.	.	1		enolase-phosphatase E1-like	Other
LOC5567780	195106600	0.40320911	0.137114262	4.645594693	0.479473707	0.236442109	0.369565846	T	TG	+	CDS	Synonymous	3	540	CCT	P	CCG	P	1	AaeL_AAEL000132, AAEL000132, AAEL017533	luciferin 4-monooxygenase	Other
LOC5567778	195299457	0.787878788	0.486211901	5.038087958	0.341501306	0.499591837	0.459183673	C	CT	-	5UTR	.	NA	.	.	.	.	.	1	AaeL_AAEL000127, AAEL000127	luciferin 4-monooxygenase	Other
LOC5567778	195299472	0.70508839	0.372994652	5.607957613	0.407267302	0.468239804	0.494201183	C	CT	-	5UTR	.	NA	.	.	.	.	.	1	AaeL_AAEL000127, AAEL000127	luciferin 4-monooxygenase	Other
LOC23687795	197232194	0.66027267	0.92097548	5.231072133	0.448558206	0.149381982	0.350887782	T	TA	+	CDS	Replacement	1	175	ATC	I	TTC	F	1		ribonucleoside-diphosphate reductase subunit M2	Other
LOC23687795	197232210	0.608136792	0.911835749	6.305167168	0.476228164	0.166652639	0.381121508	A	AG	+	CDS	Replacement	2	180	GGA	G	GAA	E	1		ribonucleoside-diphosphate reductase subunit M2	Other
LOC5567770	197333735	0	0.165686275	4.670669395	0	0.283743203	0.134520133	A	AG	+	3UTR	.	NA	.	.	.	.	.	1	AaeL_AAEL000111, AAEL000111	omega-amidase NIT2	Other
LOC5567770	197333751	0	0.171826625	4.837591855	0	0.289951989	0.152777778	A	AT	+	3UTR	.	NA	.	.	.	.	.	1	AaeL_AAEL000111, AAEL000111	omega-amidase NIT2	Other
LOC5569271	197896368	0.271085259	0.046517899	4.855436437	0.395510204	0.09002418	0.275273885	C	CT	-	CDS	Replacement	1	538	GTC	V	ATC	I	1	AaeL_AAEL007507, AAEL007507	nose resistant to fluoxetine protein 6	Other
LOC5569271	197897598	0.409371884	0.148957045	3.771166247	0.478596908	0.262791365	0.402742153	A	ACT	-	intr	.	NA	.	.	.	.	.	1	AaeL_AAEL007507, AAEL007507	nose resistant to fluoxetine protein 6	Other
LOC5569268	198662972	0.021810507	0.187028658	3.875235534	0.04208579	0.336734694	0.22148721	C	CA	-	5UTR	.	NA	.	.	.	.	.	1	AaeL_AAEL007512, AAEL007512	ATP-dependent RNA helicase SUV3 homolog, mitochondrial	Other
LOC5569266	198735277	0.681538462	0.912881435	4.324938154	0.432132964	0.156481455	0.306297369	A	AG	-	CDS	Synonymous	3	215	CAC	H	CAT	H	1	AaeL_AAEL007515, AAEL007515, AAEL007516	delta(9)-fatty-acid desaturase fat-7	Other
LOC5569266	198735292	0.672781272	0.895434609	3.8862265	0.437328807	0.178413881	0.318011065	T	TG	-	CDS	Synonymous	3	210	GGC	G	GGA	G	1	AaeL_AAEL007515, AAEL007515, AAEL007516	delta(9)-fatty-acid desaturase fat-7	Other
LOC5569263	199027557	0.693341605	0.276041667	8.508253593	0.433198573	0.375	0.499991936	A	AG	-	CDS	Synonymous	3	145	GAC	D	GAT	D	1	AaeL_AAEL007514, AAEL007514	serine proteinase stubble	Other
LOC5569262	199094759	0.139588101	0.501424501	7.455394983	0.254345358	0.499540863	0.400948912	T	TG	-	CDS	Synonymous	3	244	GGA	G	GGC	G	1	AaeL_AAEL007508, AAEL007508	trypsin 3A1-like	Other
LOC5569262	199094871	0.020408163	0.186582809	3.94110337	0.042989977	0.294912259	0.136708378	T	TC	-	intr	.	NA	.	.	.	.	.	1	AaeL_AAEL007508, AAEL007508	trypsin 3A1-like	Other
LOC5569260	199243911	0.023809524	0.211781609	4.427448956	0.05213648	0.335816185	0.19494567	G	GA	-	CDS	Synonymous	3	289	GGC	G	GGT	G	1	AaeL_AAEL007517, AAEL007517	trypsin-1	Other
LOC5564699	199327685	0	0.253846154	7.157180576	0	0.36421345	0.195296566	G	GT	+	intr	.	NA	.	.	.	.	.	1		transmembrane protease serine 9	Other
LOC5564699	199342623	0.788093365	0.534534535	3.819324385	0.333453061	0.498046875	0.452598208	C	CT	+	CDS	Synonymous	3	207	ATT	I	ATC	I	1		transmembrane protease serine 9	Other
LOC5564699	199343034	0.502126528	0.228691477	4.22616936	0.499260355	0.347696258	0.460733895	G	GA	+	intr	.	NA	.	.	.	.	.	1		transmembrane protease serine 9	Other
LOC5564698	199366167	0.905067645	0.481060606	10.12999801	0.15879017	0.498269896	0.380542541	T	TC	-	CDS	Synonymous	3	232	AAG	K	AAA	K	1	AaeL_AAEL014571, AAEL014571	venom serine protease	Other
LOC5571788	199508771	0.722222222	0.925646552	3.798697603	0.404499314	0.136656813	0.298869021	A	AC	-	CDS	Synonymous	3	715	GCG	A	GCT	A	1		angiotensin-converting enzyme	Other
LOC110681196	199702923	0.170280839	0.415664508	3.861314428	0.304183143	0.485136742	0.40680274	T	TC	-	intr	.	NA	.	.	.	.	.	1		double-strand-break repair protein rad21 homolog	Other
LOC110681196	199702936	0.121247563	0.45	6.575601064	0.232421963	0.495713306	0.392799285	T	TG	-	intr	.	NA	.	.	.	.	.	1		double-strand-break repair protein rad21 homolog	Other
LOC5571785	199821245	0.649825784	1	10.17235899	0.458102493	0	0.289171867	G	GT	+	5UTR	.	NA	.	.	.	.	.	1	AaeL_AAEL009313, AAEL009313	probable elongation factor 1-delta	Other
LOC5571785	199831870	0.21088309	0.022727273	4.463675789	0.342131519	0.035076531	0.225651578	T	TG	+	intr	.	NA	.	.	.	.	.	1	AaeL_AAEL009313, AAEL009313	probable elongation factor 1-delta	Other
LOC5571783	199841200	0.08694489	0.32962963	4.623315737	0.15642313	0.434585785	0.337214533	C	CT	-	intr	.	NA	.	.	.	.	.	1	AaeL_AAEL009320, AAEL009320	T-complex protein 1 subunit alpha	Other
LOC5571783	199841276	0.316260163	0.074947589	4.770870799	0.438008332	0.144931196	0.3046875	G	GA	-	intr	.	NA	.	.	.	.	.	1	AaeL_AAEL009320, AAEL009320	T-complex protein 1 subunit alpha	Other
LOC5567067	200448614	0.819292237	0.440422323	7.614610954	0.295777037	0.492400075	0.471165581	G	GA	+	CDS	Synonymous	3	367	AAA	K	AAG	K	1	AaeL_AAEL005822, AAEL005822	UPF0676 protein C1494.01	Other
LOC5567067	200448678	0	0.152406417	4.312419267	0	0.255	0.170604677	T	TC	+	intr	.	NA	.	.	.	.	.	1	AaeL_AAEL005822, AAEL005822	UPF0676 protein C1494.01	Other
LOC5567072	201289529	1	0.8375	4.584375789	0	0.288233812	0.189164201	A	AT	-	3UTR	.	NA	.	.	.	.	.	1	AaeL_AAEL005816, AAEL005816	NAD-dependent protein deacetylase Sirt2	Other
LOC5567072	201298370	0.742424242	0.989583333	6.539025851	0.387811634	0.023252595	0.247160494	C	CT	-	intr	.	NA	.	.	.	.	.	1	AaeL_AAEL005816, AAEL005816	NAD-dependent protein deacetylase Sirt2	Other
LOC5567076	201571597	0	0.152777778	4.322388121	0	0.259100346	0.127479224	C	CT	-	CDS	Replacement	2	372	CGG	R	CAG	Q	1	AaeL_AAEL005819, AAEL005819	probable low-specificity L-threonine aldolase 2	Other
LOC5567081	201666273	0.131185437	0.363198198	3.84497675	0.234415398	0.463511601	0.368772177	A	AC	-	3UTR	.	NA	.	.	.	.	.	1	AaeL_AAEL005805, AAEL005805, AAEL005808	aminopeptidase N	Other
LOC5567081	201668881	0.250329381	0.524873737	4.170142853	0.362811791	0.499235355	0.472755359	A	AI	-	intr	.	NA	.	.	.	.	.	1	AaeL_AAEL005805, AAEL005805, AAEL005808	aminopeptidase N	Other
LOC5567085	201739011	0.540540541	0.814860681	4.479073291	0.496712929	0.326515294	0.444444444	A	AG	-	intr	.	NA	.	.	.	.	.	1	AaeL_AAEL005806, AAEL005806, AAEL015248	aminopeptidase N	Other
LOC5567085	201753041	0.351785714	0.081695157	5.447897249	0.443020001	0.15837482	0.323617998	A	AT	-	CDS	Synonymous	3	156	CGT	R	CGA	R	1	AaeL_AAEL005806, AAEL005806, AAEL015248	aminopeptidase N	Other
LOC5567085	201753047	0.332857143	0.063112939	5.770557344	0.431412894	0.133385923	0.309642372	G	GA	-	CDS	Synonymous	3	154	AAC	N	AAT	N	1	AaeL_AAEL005806, AAEL005806, AAEL015248	aminopeptidase N	Other
LOC5567085	201756761	0.35912388	0.102586207	4.777110916	0.459183673	0.199291962	0.391344904	A	AT	-	5UTR	.	NA	.	.	.	.	.	1	AaeL_AAEL005806, AAEL005806, AAEL015248	aminopeptidase N	Other
LOC5577527	201861807	0.011450382	0.167881312	3.96613167	0.022219417	0.28044709	0.15920768	C	CT	-	intr	.	NA	.	.	.	.	.	1	AaeL_AAEL013242, AAEL005791, AAEL013242	protein abnormal spindle	Other
LOC5577527	201904792	0.099215686	0.450346842	7.647544489	0.185059209	0.493491284	0.409494215	C	CG	-	intr	.	NA	.	.	.	.	.	1	AaeL_AAEL013242, AAEL005791, AAEL013242	protein abnormal spindle	Other
LOC5577527	201904830	0.086993971	0.353935185	5.276995798	0.159900096	0.458748302	0.343082701	C	CT	-	intr	.	NA	.	.	.	.	.	1	AaeL_AAEL013242, AAEL005791, AAEL013242	protein abnormal spindle	Other
LOC5577527	201904832	0.101665103	0.375499714	5.256024757	0.183431611	0.470065641	0.365466556	T	TA	-	intr	.	NA	.	.	.	.	.	1	AaeL_AAEL013242, AAEL005791, AAEL013242	protein abnormal spindle	Other
LOC5577527	201904852	0.113095238	0.354089027	4.2488636	0.194245412	0.45604909	0.350755503	G	GC	-	intr	.	NA	.	.	.	.	.	1	AaeL_AAEL013242, AAEL005791, AAEL013242	protein abnormal spindle	Other
LOC5577527	201904858	0.102280891	0.351396695	4.585577041	0.176268253	0.455807159	0.350444313	A	AT	-	intr	.	NA	.	.	.	.	.	1	AaeL_AAEL013242, AAEL005791, AAEL013242	protein abnormal spindle	Other
LOC5577527	201904904	0.092705167	0.306255836	3.802419579	0.150379013	0.42482299	0.316460759	C	CT	-	CDS	Synonymous	3	1130	AAG	K	AAA	K	1	AaeL_AAEL013242, AAEL005791, AAEL013242	protein abnormal spindle	Other
LOC5577527	201905255	0.057063455	0.256142935	3.969334723	0.123353507	0.390539517	0.259361242	C	CT	-	CDS	Synonymous	3	1013	CCG	P	CCA	P	1	AaeL_AAEL013242, AAEL005791, AAEL013242	protein abnormal spindle	Other
LOC5577527	201906337	0.262758787	0.023809524	5.848439214	0.388197825	0.034177694	0.251545284	T	TA	-	CDS	Replacement	1	653	ACT	T	TCT	S	1	AaeL_AAEL013242, AAEL005791, AAEL013242	protein abnormal spindle	Other
LOC5577527	201930772	0.044117647	0.266610925	4.109598888	0.096427312	0.393322566	0.254918518	C	CGT	-	CDS	Synonymous	3	29	GTG	V	GTC	V	1	AaeL_AAEL013242, AAEL005791, AAEL013242	protein abnormal spindle	Other
LOC5577529	201962327	0.083291791	0.300560645	4.018875393	0.15387053	0.421624323	0.281313477	C	CT	-	CDS	Synonymous	3	1227	CCG	P	CCA	P	1	AaeL_AAEL013239, AAEL013239	tolloid-like protein 1	Other
LOC5577529	201962963	0.363054778	0.721522177	6.440828639	0.456747405	0.401234568	0.493497999	G	GA	-	intr	.	NA	.	.	.	.	.	1	AaeL_AAEL013239, AAEL013239	tolloid-like protein 1	Other
LOC5577533	202271609	0.097433575	0.314910035	3.841625673	0.176031729	0.431920006	0.327819831	C	CT	+	CDS	Synonymous	3	255	GAC	D	GAT	D	1	AaeL_AAEL000384, AAEL000384	synaptic vesicular amine transporter	Other
LOC5577533	202271624	0.067854189	0.268561958	3.829358014	0.126639296	0.392867355	0.280328155	G	GA	+	CDS	Synonymous	3	260	AAG	K	AAA	K	1	AaeL_AAEL000384, AAEL000384	synaptic vesicular amine transporter	Other
LOC5577533	202272503	0	0.196923077	5.528864492	0	0.3046875	0.18	G	GA	+	3UTR	.	NA	.	.	.	.	.	1	AaeL_AAEL000384, AAEL000384	synaptic vesicular amine transporter	Other
LOC5564080	202637086	0.597789116	0.177521008	9.021949122	0.48	0.291619933	0.478509816	C	CT	+	CDS	Synonymous	3	593	CGC	R	CGT	R	1	AaeL_AAEL014298, AAEL014298, AAEL014299	probable serine/threonine-protein kinase cdc7	Other
LOC5576675	203028220	0.1585097	0	4.476611136	0.279396878	0	0.204439282	C	CA	+	5UTR	.	NA	.	.	.	.	.	1	AaeL_AAEL012703, AAEL012703	uncharacterized LOC5576675	Other
LOC5576675	203028222	0.144480519	0	4.100300787	0.258873457	0	0.188365651	T	TA	+	5UTR	.	NA	.	.	.	.	.	1	AaeL_AAEL012703, AAEL012703	uncharacterized LOC5576675	Other
LOC5576675	203028223	0.146499478	0	4.154218321	0.261852807	0	0.187573696	G	GT	+	5UTR	.	NA	.	.	.	.	.	1	AaeL_AAEL012703, AAEL012703	uncharacterized LOC5576675	Other
LOC5576675	203028468	1	0.814719726	5.206307774	0	0.299875052	0.18	A	AG	+	CDS	Replacement	1	44	GTT	V	ATT	I	1	AaeL_AAEL012703, AAEL012703	uncharacterized LOC5576675	Other
LOC5576675	203028497	1	0.85547504	4.101486761	0	0.249851279	0.121518591	A	AG	+	CDS	Synonymous	3	53	GAG	E	GAA	E	1	AaeL_AAEL012703, AAEL012703	uncharacterized LOC5576675	Other
LOC5576675	203028514	1	0.849509804	4.261023617	0	0.247705113	0.11190203	C	CT	+	CDS	Replacement	2	59	GTC	V	GCC	A	1	AaeL_AAEL012703, AAEL012703	uncharacterized LOC5576675	Other
LOC5578996	203079636	0.409007353	0.680161943	3.92775849	0.4838	0.4296875	0.495783007	C	CT	-	intr	.	NA	.	.	.	.	.	1	AaeL_AAEL003777, AAEL003777, AAEL003799	autophagy-related protein 2 homolog A	Other
LOC5578994	203200356	0.307932851	0.043307593	6.057743496	0.405210503	0.075153709	0.282336061	T	TC	-	CDS	Replacement	1	22	ACG	T	GCG	A	1	AaeL_AAEL003801, AAEL003801	28S ribosomal protein S5, mitochondrial	Other
LOC5578992	203578305	0.905844156	0.636011905	5.25049326	0.146917591	0.464291023	0.344626528	G	GC	-	CDS	Replacement	3	941	CAG	Q	CAC	H	1	AaeL_AAEL003800, AAEL003800, AAEL015316	5'-3' exoribonuclease 2 homolog	Other
LOC5578992	203620695	0.864438064	1	3.863025893	0.228139986	0	0.12624783	A	AT	-	intr	.	NA	.	.	.	.	.	1	AaeL_AAEL003800, AAEL003800, AAEL015316	5'-3' exoribonuclease 2 homolog	Other
LOC5578992	203630397	0	0.133811231	3.816615445	0	0.191326531	0.104938272	G	GA	-	intr	.	NA	.	.	.	.	.	1	AaeL_AAEL003800, AAEL003800, AAEL015316	5'-3' exoribonuclease 2 homolog	Other
LOC5578992	203637248	0.612426789	0.32750533	4.26590999	0.476074219	0.441152965	0.49742969	A	AT	-	intr	.	NA	.	.	.	.	.	1	AaeL_AAEL003800, AAEL003800, AAEL015316	5'-3' exoribonuclease 2 homolog	Other
LOC5578986	203757170	0.010869565	0.407616708	11.29433958	0.022985398	0.48842155	0.348440853	A	AC	+	intr	.	NA	.	.	.	.	.	1	AaeL_AAEL003785, AAEL003785	ER membrane protein complex subunit 1	Other
LOC5578982	203833595	0.112268866	0.342767296	3.99495538	0.200576858	0.450555753	0.359135218	C	CT	+	intr	.	NA	.	.	.	.	.	1	AaeL_AAEL003780, AAEL003780, AAEL003795, AAEL003798	uncharacterized LOC5578982	Other
LOC5578982	203854410	0.763859649	0.458180708	5.033104727	0.359389348	0.496566039	0.484561443	G	GA	+	intr	.	NA	.	.	.	.	.	1	AaeL_AAEL003780, AAEL003780, AAEL003795, AAEL003798	uncharacterized LOC5578982	Other
LOC5578982	203879158	0.048279114	0.254048583	4.312708755	0.092374399	0.377115618	0.244364133	A	AT	+	CDS	Synonymous	3	1836	GTA	V	GTT	V	1	AaeL_AAEL003780, AAEL003780, AAEL003795, AAEL003798	uncharacterized LOC5578982	Other
LOC5578978	203918220	0.769125683	0.972972973	4.769230745	0.346565913	0.049351066	0.256922818	G	GA	-	3UTR	.	NA	.	.	.	.	.	1	AaeL_AAEL003779, AAEL003779	uncharacterized LOC5578978	Other
LOC5573383	203983181	0.134059406	0.422314911	5.267661203	0.243737087	0.487671607	0.423032898	T	TC	-	intr	.	NA	.	.	.	.	.	1	AaeL_AAEL010474, AAEL010474	ataxin-10	Other
LOC5573383	203983283	0.097402597	0.322151533	4.022729631	0.17501953	0.440832	0.332529915	C	CA	-	CDS	Replacement	1	5	GCC	A	TCC	S	1	AaeL_AAEL010474, AAEL010474	ataxin-10	Other
LOC5573383	203983306	0.087612164	0.339707632	4.863921135	0.158224316	0.449446792	0.324556777	T	TG	-	5UTR	.	NA	.	.	.	.	.	1	AaeL_AAEL010474, AAEL010474	ataxin-10	Other
LOC5573383	203983330	0.07028348	0.467532468	9.664716144	0.128418549	0.498094803	0.371551886	A	AG	-	5UTR	.	NA	.	.	.	.	.	1	AaeL_AAEL010474, AAEL010474	ataxin-10	Other
LOC5573383	203983331	0.067958008	0.481899752	10.28819585	0.124997138	0.499540863	0.376333324	G	GT	-	5UTR	.	NA	.	.	.	.	.	1	AaeL_AAEL010474, AAEL010474	ataxin-10	Other
LOC5573383	203983340	0.077452153	0.454166667	8.836889685	0.137486521	0.495973044	0.365032302	T	TA	-	5UTR	.	NA	.	.	.	.	.	1	AaeL_AAEL010474, AAEL010474	ataxin-10	Other
LOC5573379	204020442	0.171929825	0.669117647	11.98589467	0.290657439	0.447970864	0.48295858	G	GA	-	3UTR	.	NA	.	.	.	.	.	1	AaeL_AAEL010472, AAEL010472	uncharacterized LOC5573379	Other
LOC5573379	204021006	0.239500442	0.043707094	4.145288444	0.355941825	0.083522435	0.248955183	T	TA	-	CDS	Replacement	1	209	ACC	T	TCC	S	1	AaeL_AAEL010472, AAEL010472	uncharacterized LOC5573379	Other
LOC5573379	204021016	0.239547414	0.04719275	3.983140813	0.35231569	0.089962976	0.248493714	C	CT	-	CDS	Synonymous	3	205	CAG	Q	CAA	Q	1	AaeL_AAEL010472, AAEL010472	uncharacterized LOC5573379	Other
LOC5573379	204021061	0.328742515	0.08908423	4.513458359	0.4296875	0.161804524	0.336398584	G	GA	-	CDS	Synonymous	3	190	CTC	L	CTT	L	1	AaeL_AAEL010472, AAEL010472	uncharacterized LOC5573379	Other
LOC5573379	204046982	0.541864707	0.825585399	4.795437301	0.497084298	0.287804962	0.440500871	G	GT	-	CDS	Synonymous	3	21	GCA	A	GCC	A	1	AaeL_AAEL010472, AAEL010472	uncharacterized LOC5573379	Other
LOC5573379	204047183	0.500942803	0.172941495	6.033730406	0.5	0.293740498	0.42427625	G	GA	-	5UTR	.	NA	.	.	.	.	.	1	AaeL_AAEL010472, AAEL010472	uncharacterized LOC5573379	Other
LOC5573379	204047221	0.509447674	0.771428571	3.946098801	0.4992	0.342131519	0.440679012	C	CT	-	5UTR	.	NA	.	.	.	.	.	1	AaeL_AAEL010472, AAEL010472	uncharacterized LOC5573379	Other
LOC5573379	204047269	0.46459695	0.783225806	5.481441231	0.498790648	0.328180737	0.447406866	T	TC	-	5UTR	.	NA	.	.	.	.	.	1	AaeL_AAEL010472, AAEL010472	uncharacterized LOC5573379	Other
LOC5573370	204078136	0.2	0.506015038	5.224724116	0.32	0.499906174	0.472205698	A	AC	+	intr	.	NA	.	.	.	.	.	1	AaeL_AAEL010470, AAEL010470	calcineurin subunit B type 2	Other
LOC5573373	204217557	0.759856631	1	6.756956395	0.361495845	0	0.212422864	G	GA	+	intr	.	NA	.	.	.	.	.	1		peroxisomal membrane protein PEX16	Other
LOC5570622	205445832	0.346536073	0.102958937	4.433241175	0.451739089	0.182706119	0.337472615	T	TA	+	intr	.	NA	.	.	.	.	.	1	AaeL_AAEL008428, AAEL008428	uncharacterized LOC5570622	Other
LOC5577008	205846604	0.164884135	0.012195122	3.840639025	0.274448652	0.020831025	0.137174211	C	CA	-	intr	.	NA	.	.	.	.	.	1	AaeL_AAEL012922, AAEL012922	unconventional myosin-Ib	Other
LOC5577008	205847668	0.799218872	0.981104651	4.408568733	0.321338285	0.043384314	0.163869488	A	AG	-	intr	.	NA	.	.	.	.	.	1	AaeL_AAEL012922, AAEL012922	unconventional myosin-Ib	Other
LOC5577010	205931135	0.590981702	0.842118332	4.089554199	0.483437256	0.267561983	0.407280225	A	AG	-	3UTR	.	NA	.	.	.	.	.	1	AaeL_AAEL012925, AAEL012925, AAEL013459	CCR4-NOT transcription complex subunit 6-like	Other
LOC5577010	205932451	0.060628676	0.270543833	4.185917484	0.113865932	0.393585778	0.266017549	A	AC	-	CDS	Synonymous	3	249	CCT	P	CCG	P	1	AaeL_AAEL012925, AAEL012925, AAEL013459	CCR4-NOT transcription complex subunit 6-like	Other
LOC5577010	205932850	0.741063644	0.972972973	5.551951753	0.389273356	0.044421488	0.223537147	A	AC	-	intr	.	NA	.	.	.	.	.	1	AaeL_AAEL012925, AAEL012925, AAEL013459	CCR4-NOT transcription complex subunit 6-like	Other
LOC110681498	206664642	0.718487395	0.393531469	5.425759704	0.384313411	0.47383485	0.491310057	C	CT	+	CDS	Synonymous	3	59	GCT	A	GCC	A	1		eukaryotic translation initiation factor 3 subunit D	Other
LOC5572580	206757323	0.112958716	0.365578866	4.54856785	0.196064349	0.464009518	0.348363638	T	TA	-	CDS	Replacement	2	516	GAC	D	GTC	V	1	AaeL_AAEL009899, AAEL009899	uncharacterized LOC5572580	Other
LOC5572580	206758117	0.705032619	0.925072671	4.212017785	0.426191136	0.141407507	0.301495619	A	AG	-	CDS	Synonymous	3	251	ATC	I	ATT	I	1	AaeL_AAEL009899, AAEL009899	uncharacterized LOC5572580	Other
LOC5572571	206921159	0.110726451	0.336495536	3.89486449	0.194464023	0.446090443	0.330900613	G	GA	+	CDS	Synonymous	3	82	TCG	S	TCA	S	1	AaeL_AAEL009905, AAEL009901, AAEL009905	DNA polymerase alpha subunit B	Other
LOC110681502	207164598	0	0.186611134	5.243012033	0	0.302719628	0.146765383	A	AG	+	CDS	Synonymous	3	33	CAA	Q	CAG	Q	1		uncharacterized LOC110681502	Other
LOC110681502	207164607	0	0.155868722	4.405469665	0	0.262418701	0.124444444	A	AC	+	CDS	Synonymous	3	36	GCA	A	GCC	A	1		uncharacterized LOC110681502	Other
LOC5572579	207186766	0	0.182257356	5.123094008	0	0.293367347	0.167573964	G	GT	+	5UTR	.	NA	.	.	.	.	.	1	AaeL_AAEL009904, AAEL009904	stress response protein NST1	Other
LOC5572579	207188354	0	0.153580673	4.343950595	0	0.250025508	0.117423695	G	GC	+	CDS	Replacement	1	298	GAC	D	CAC	H	1	AaeL_AAEL009904, AAEL009904	stress response protein NST1	Other
LOC5572585	207213328	0.153482499	0.005494505	3.960591965	0.256804782	0.009302122	0.158197471	C	CG	+	intr	.	NA	.	.	.	.	.	1	AaeL_AAEL009906, AAEL009906	PDZ and LIM domain protein 7	Other
LOC5572584	207394095	0.485110788	0.772262774	4.578455834	0.499210561	0.35716409	0.478005022	C	CT	+	CDS	Synonymous	3	403	ATT	I	ATC	I	1	AaeL_AAEL009909, AAEL009909	battenin	Other
LOC5580309	208211444	0.319988802	0.631511372	4.987177519	0.438892194	0.466938776	0.497537704	T	TA	-	intr	.	NA	.	.	.	.	.	1	AaeL_AAEL002999, AAEL002999, AAEL003017	uncharacterized LOC5580309	Other
LOC5580291	208590640	0.25041806	0	7.056538414	0.380049979	0	0.267759341	C	CT	-	intr	.	NA	.	.	.	.	.	1	AaeL_AAEL015609, AAEL002985, AAEL015609	solute carrier family 25 member 45	Other
LOC5580291	208590690	0.212432916	0.032258065	3.995316371	0.332409972	0.067713143	0.247576177	T	TA	-	intr	.	NA	.	.	.	.	.	1	AaeL_AAEL015609, AAEL002985, AAEL015609	solute carrier family 25 member 45	Other
LOC5575731	209212529	0.168253968	0	4.740369939	0.280896647	0	0.130501693	A	AG	-	3UTR	.	NA	.	.	.	.	.	1	AaeL_AAEL012039, AAEL012039	transcriptional activator cubitus interruptus	Other
LOC5572333	209748639	0.151373056	0.399797271	4.073552197	0.258200488	0.479837399	0.393969431	T	TA	-	intr	.	NA	.	.	.	.	.	1	AaeL_AAEL009722, AAEL009722, AAEL017507	proclotting enzyme	Other
LOC5572334	209764386	0.308069296	0.082314179	4.249101766	0.425408023	0.150701715	0.28882111	G	GA	-	CDS	Synonymous	3	163	CCC	P	CCT	P	1	AaeL_AAEL009726, AAEL009726	serine protease 7	Other
LOC5572334	209764391	0.327217125	0.079121398	4.885962795	0.439508507	0.141017423	0.294395624	T	TG	-	CDS	Synonymous	1	162	AGG	R	CGG	R	1	AaeL_AAEL009726, AAEL009726	serine protease 7	Other
LOC5572334	209764392	0.318151485	0.079617248	4.622855888	0.433539497	0.144042969	0.29622728	C	CT	-	CDS	Synonymous	3	161	GTG	V	GTA	V	1	AaeL_AAEL009726, AAEL009726	serine protease 7	Other
LOC5572334	209764399	0.320535714	0.10241433	4.190911855	0.433539497	0.185604223	0.325072197	G	GAT	-	CDS	Replacement	2	159	CCA	P	CAA	Q	1	AaeL_AAEL009726, AAEL009726	serine protease 7	Other
LOC5572334	209766537	0.38125	0.120254603	4.685139096	0.475308642	0.207612457	0.36240258	C	CT	-	intr	.	NA	.	.	.	.	.	1	AaeL_AAEL009726, AAEL009726	serine protease 7	Other
LOC5572334	209766538	0.450046685	0.781092437	5.825568699	0.496152662	0.343041095	0.463391003	C	CT	-	intr	.	NA	.	.	.	.	.	1	AaeL_AAEL009726, AAEL009726	serine protease 7	Other
LOC5572334	209766553	0.314400221	0.087407246	4.209203307	0.436855406	0.159838031	0.317198486	T	TA	-	intr	.	NA	.	.	.	.	.	1	AaeL_AAEL009726, AAEL009726	serine protease 7	Other
LOC5572334	209766565	0.426470588	0.812077922	7.778629063	0.494793836	0.296608593	0.470989397	T	TA	-	intr	.	NA	.	.	.	.	.	1	AaeL_AAEL009726, AAEL009726	serine protease 7	Other
LOC5572334	209766968	0.011363636	0.281578947	7.18577395	0.024995994	0.402681661	0.235087232	T	TA	-	5UTR	.	NA	.	.	.	.	.	1	AaeL_AAEL009726, AAEL009726	serine protease 7	Other
LOC5572335	209804167	0.160240842	0.004	4.242522037	0.258778422	0.008583532	0.136303343	T	TC	+	intr	.	NA	.	.	.	.	.	1	AaeL_AAEL011668, AAEL009719, AAEL011668	RING finger and transmembrane domain-containing protein 2	Other
LOC5572335	209804172	0.168181818	0.004545455	4.419995583	0.273074792	0.009049587	0.143914337	T	TG	+	intr	.	NA	.	.	.	.	.	1	AaeL_AAEL011668, AAEL009719, AAEL011668	RING finger and transmembrane domain-containing protein 2	Other
LOC5572335	209804257	0.153846154	0	4.351083175	0.26035503	0	0.11662058	G	GA	+	intr	.	NA	.	.	.	.	.	1	AaeL_AAEL011668, AAEL009719, AAEL011668	RING finger and transmembrane domain-containing protein 2	Other
LOC5572335	209825751	0.701680672	0.254909662	9.634358167	0.425515543	0.375	0.497140032	T	TC	+	intr	.	NA	.	.	.	.	.	1	AaeL_AAEL011668, AAEL009719, AAEL011668	RING finger and transmembrane domain-containing protein 2	Other
LOC110681511	209842982	0.275478927	0.071056548	3.873263544	0.408756716	0.127908048	0.283311108	C	CT	-	CDS	Synonymous	3	796	AAG	K	AAA	K	1	AaeL_AAEL009720, AAEL009720	zinc finger protein Xfin-like	Other
LOC5572339	209920687	0.503934104	0.152741726	6.907845424	0.499885216	0.256318975	0.42984849	G	GA	-	CDS	Replacement	2	396	ACG	T	ATG	M	1	AaeL_AAEL009727, AAEL009727	uncharacterized LOC5572339	Other
LOC5567840	209956468	0.824097938	0.452798191	7.333624035	0.316479301	0.494156318	0.472366882	C	CT	+	intr	.	NA	.	.	.	.	.	1	AaeL_AAEL000982, AAEL000982, MED7, MED7_AEDAE	mediator of RNA polymerase II transcription subunit 7	Other
LOC5567836	210108296	0.095346715	0.368518519	5.325453764	0.167674715	0.458748302	0.327068791	T	TG	-	CDS	Synonymous	1	345	AGA	R	CGA	R	1	AaeL_AAEL001009, AAEL001009	CD2-associated protein	Other
LOC5567836	210108324	0.116925065	0.373519587	4.674212423	0.221545692	0.482065565	0.3591125	A	ACG	-	CDS	Synonymous	3	335	CCT	P	CCG	P	1	AaeL_AAEL001009, AAEL001009	CD2-associated protein	Other
LOC5567836	210108330	0.073972503	0.307419035	4.577277472	0.141457673	0.419489634	0.276642545	T	TC	-	CDS	Synonymous	3	333	GCA	A	GCG	A	1	AaeL_AAEL001009, AAEL001009	CD2-associated protein	Other
LOC5567836	210122852	0.216458102	0.510513141	4.149843925	0.359486137	0.514348026	0.466915905	A	ATD	-	intr	.	NA	.	.	.	.	.	1	AaeL_AAEL001009, AAEL001009	CD2-associated protein	Other
LOC5567835	210195134	0.095280236	0.431557573	7.171898595	0.168281738	0.490668578	0.361302965	T	TG	+	intr	.	NA	.	.	.	.	.	1	AaeL_AAEL000983, AAEL000983	AP-1 complex subunit sigma-2	Other
LOC5567844	210611654	0.291434029	0.018181818	7.035689078	0.412561983	0.034472145	0.294189437	C	CA	-	5UTR	.	NA	.	.	.	.	.	1	AaeL_AAEL000980, AAEL000974, AAEL000980	zinc finger protein OZF	Other
LOC5567844	210611808	0.228249476	0.604705882	7.175697286	0.335816185	0.482619937	0.463476991	A	AT	-	5UTR	.	NA	.	.	.	.	.	1	AaeL_AAEL000980, AAEL000974, AAEL000980	zinc finger protein OZF	Other
LOC5567829	210638221	0.645115036	0.875442397	3.865819805	0.454299621	0.215450908	0.349710823	T	TC	+	CDS	Synonymous	1	302	CTG	L	TTG	L	1	AaeL_AAEL000988, AAEL000988	tubulin--tyrosine ligase-like protein 12	Other
LOC5568719	211179242	0.399193985	0.722690318	5.393578069	0.480203561	0.401357068	0.491929908	A	AG	-	CDS	Synonymous	3	297	CTC	L	CTT	L	1	AaeL_AAEL007075, AAEL007075	uncharacterized LOC5568719	Other
LOC5568727	211604258	0.854808297	0.527857143	6.252232218	0.255	0.498398006	0.401605518	T	TA	-	intr	.	NA	.	.	.	.	.	1	AaeL_AAEL007081, AAEL007081	endothelin-converting enzyme homolog	Other
LOC5568727	211642796	0.204545455	0.014925373	4.747536823	0.329155873	0.026311111	0.220323423	A	AG	-	CDS	Synonymous	3	187	GAT	D	GAC	D	1	AaeL_AAEL007081, AAEL007081	endothelin-converting enzyme homolog	Other
LOC5568726	211738804	0.173742363	0.422891656	3.928854995	0.288836198	0.488909009	0.41329278	G	GT	+	CDS	Synonymous	3	497	CTG	L	CTT	L	1	AaeL_AAEL007078, AAEL007078, eIF3-S10, eIF3a	eukaryotic translation initiation factor 3 subunit A	Other
LOC110681520	211837709	0.062460766	0.36352657	6.699696049	0.109518659	0.47600907	0.365669801	C	CA	+	5UTR	.	NA	.	.	.	.	.	1		glycerol-3-phosphate acyltransferase 1, mitochondrial-like	Other
LOC110681520	211885896	0.309480676	0.645811966	5.715700019	0.426663649	0.463324653	0.493021061	A	AT	+	intr	.	NA	.	.	.	.	.	1		glycerol-3-phosphate acyltransferase 1, mitochondrial-like	Other
LOC110681520	211885901	0.290804598	0.59177611	4.740178356	0.410796439	0.487866468	0.483678766	G	GT	+	intr	.	NA	.	.	.	.	.	1		glycerol-3-phosphate acyltransferase 1, mitochondrial-like	Other
LOC5568723	211906286	0.536490683	0.529411765	6.443125063	0.646822498	0.498918334	0.596640625	C	CGT	-	5UTR	.	NA	.	.	.	.	.	1		BTB/POZ domain-containing protein 7	Other
LOC5564376	212888048	0.469540769	0.822701354	6.753041462	0.498934911	0.303956677	0.466876747	T	TC	+	CDS	Synonymous	3	155	AGC	S	AGT	S	1	AaeL_AAEL014408, AAEL014408	M-phase inducer phosphatase	Other
LOC5564376	212888066	0.471864407	0.78467366	5.326265068	0.495464853	0.343579431	0.484718079	C	CT	+	CDS	Synonymous	3	161	TTT	F	TTC	F	1	AaeL_AAEL014408, AAEL014408	M-phase inducer phosphatase	Other
LOC5564376	212888093	0.482056194	0.803415511	5.674524952	0.496979785	0.32	0.482200071	T	TC	+	CDS	Synonymous	3	170	AAC	N	AAT	N	1	AaeL_AAEL014408, AAEL014408	M-phase inducer phosphatase	Other
LOC5564376	212888112	0.037649543	0.216351381	3.830672377	0.073964497	0.343858131	0.188590212	G	GA	+	CDS	Replacement	1	177	GCT	A	ACT	T	1	AaeL_AAEL014408, AAEL014408	M-phase inducer phosphatase	Other
LOC5564376	212889608	0.784527972	0.980392157	4.768124721	0.344795918	0.040386864	0.239705175	T	TC	+	CDS	Synonymous	3	546	TTC	F	TTT	F	1	AaeL_AAEL014408, AAEL014408	M-phase inducer phosphatase	Other
LOC5576294	212944214	0.603596758	0.175992348	9.292329959	0.487821177	0.287334594	0.492246351	A	AG	+	CDS	Synonymous	3	105	GAA	E	GAG	E	1	AaeL_AAEL012437, AAEL012437, AAEL012441	general transcriptional corepressor trfA	Other
LOC5576294	212944302	0.551755586	1	13.53216203	0.493127229	0	0.409258179	G	GC	+	intr	.	NA	.	.	.	.	.	1	AaeL_AAEL012437, AAEL012437, AAEL012441	general transcriptional corepressor trfA	Other
LOC5576294	212985902	0.051000445	0.250788804	4.101134721	0.088164678	0.395890282	0.256259638	A	AG	+	intr	.	NA	.	.	.	.	.	1	AaeL_AAEL012437, AAEL012437, AAEL012441	general transcriptional corepressor trfA	Other
LOC5576289	213221654	0.670729685	0.90261194	4.202885967	0.434094689	0.183256976	0.336197195	T	TC	-	5UTR	.	NA	.	.	.	.	.	1	AaeL_AAEL012443, AAEL012443	organic cation transporter protein	Other
LOC5576286	213327527	0.860206117	1	3.975435131	0.233747261	0	0.155927169	A	AT	+	intr	.	NA	.	.	.	.	.	1	AaeL_AAEL012440, AAEL012440	ileal sodium/bile acid cotransporter	Other
LOC5576284	213407596	0.214138723	0.489959839	4.35311188	0.32441701	0.499648715	0.444936629	G	GA	-	CDS	Synonymous	3	1405	AAC	N	AAT	N	1	AaeL_AAEL012442, AAEL012442	general transcription factor 3C polypeptide 1	Other
LOC5576284	213429420	0.223619846	0.608058608	7.534693878	0.32	0.484429066	0.470416362	C	CT	-	intr	.	NA	.	.	.	.	.	1	AaeL_AAEL012442, AAEL012442	general transcription factor 3C polypeptide 1	Other
LOC5565705	213612139	0.189900138	0.017647059	4.187160362	0.30679328	0.02969622	0.190926479	G	GA	+	CDS	Synonymous	3	118	TTG	L	TTA	L	1	AaeL_AAEL014945, AAEL014945	aprataxin-like protein	Other
LOC5565704	213648201	0.689229779	0.954731458	6.035747529	0.427529697	0.086309809	0.300909377	C	CT	+	CDS	Synonymous	3	61	TTT	F	TTC	F	1	AaeL_AAEL014947, AAEL014947	CDP-diacylglycerol--glycerol-3-phosphate 3-phosphatidyltransferase, mitochondrial	Other
LOC5565704	213648207	0.67146283	0.937908497	5.696780318	0.440151838	0.117812245	0.328599425	A	AG	+	CDS	Synonymous	3	63	TCG	S	TCA	S	1	AaeL_AAEL014947, AAEL014947	CDP-diacylglycerol--glycerol-3-phosphate 3-phosphatidyltransferase, mitochondrial	Other
LOC23687519	213943942	0.262023909	0.527316434	3.906309283	0.398106122	0.498358832	0.48283453	C	CA	+	3UTR	.	NA	.	.	.	.	.	1	AaeL_AAEL017099, AAEL009581, AAEL017099	uncharacterized LOC23687519	Other
LOC5566035	213981269	0.169457691	0.49792038	6.075256179	0.270992756	0.499987624	0.442761038	A	AT	+	CDS	Synonymous	3	630	CCA	P	CCT	P	1	AaeL_AAEL015048, AAEL009582, AAEL015048	uncharacterized LOC5566035	Other
LOC5566035	213981422	0.401635721	0.132211538	4.780828167	0.463271901	0.237812128	0.387554469	A	AG	+	3UTR	.	NA	.	.	.	.	.	1	AaeL_AAEL015048, AAEL009582, AAEL015048	uncharacterized LOC5566035	Other
LOC5566035	213981453	0.358885942	0.040346908	7.827126518	0.455636034	0.078814036	0.338197856	A	AT	+	3UTR	.	NA	.	.	.	.	.	1	AaeL_AAEL015048, AAEL009582, AAEL015048	uncharacterized LOC5566035	Other
LOC5577063	214892111	0.33959869	0.680306905	5.841440937	0.448393768	0.44122449	0.498754985	C	CT	-	CDS	Synonymous	3	359	CAA	Q	CAG	Q	1	AaeL_AAEL003100, AAEL003100	uncharacterized LOC5577063	Other
LOC5577063	214893053	0.356991525	0.647182506	4.39131909	0.458444931	0.459183673	0.497802265	G	GC	-	CDS	Synonymous	3	45	ACC	T	ACG	T	1	AaeL_AAEL003100, AAEL003100	uncharacterized LOC5577063	Other
LOC5577060	215044090	0.158550725	0	4.477717371	0.268422068	0	0.158519046	G	GT	-	CDS	Synonymous	3	509	ATC	I	ATA	I	1	AaeL_AAEL003109, AAEL003109	atlastin	Other
LOC5577060	215049010	0.194960816	0.027158806	3.798138635	0.320788608	0.052249899	0.202961336	A	AG	-	CDS	Synonymous	3	256	ACT	T	ACC	T	1	AaeL_AAEL003109, AAEL003109	atlastin	Other
LOC5577060	215049528	0.19315433	0.010416667	4.715661606	0.299283259	0.021975309	0.200651092	A	AG	-	intr	.	NA	.	.	.	.	.	1	AaeL_AAEL003109, AAEL003109	atlastin	Other
LOC5577060	215062483	0.027027027	0.198170732	3.889505868	0.044421488	0.310001877	0.17900544	G	GA	-	5UTR	.	NA	.	.	.	.	.	1	AaeL_AAEL003109, AAEL003109	atlastin	Other
LOC5577060	215062489	0.03125	0.247159091	4.986430801	0.04759072	0.361495845	0.221118411	T	TC	-	5UTR	.	NA	.	.	.	.	.	1	AaeL_AAEL003109, AAEL003109	atlastin	Other
LOC5577057	215122980	0.283702213	0.563178463	4.197488213	0.405672891	0.4921875	0.487363577	C	CT	-	intr	.	NA	.	.	.	.	.	1	AaeL_AAEL003095, AAEL003095, AAEL003101	uncharacterized LOC5577057	Other
LOC5577057	215140024	0.055119581	0.257258065	4.083855304	0.095237432	0.381705169	0.250045626	G	GA	-	CDS	Synonymous	3	745	GAC	D	GAT	D	1	AaeL_AAEL003095, AAEL003095, AAEL003101	uncharacterized LOC5577057	Other
LOC5577057	215140054	0.03927238	0.250934881	4.66899207	0.066440114	0.373360673	0.215201139	G	GA	-	CDS	Synonymous	3	735	CAC	H	CAT	H	1	AaeL_AAEL003095, AAEL003095, AAEL003101	uncharacterized LOC5577057	Other
LOC5577057	215153732	0.26	0.61483871	6.372853716	0.3848	0.46875	0.495550018	G	GA	-	CDS	Replacement	1	367	CCC	P	TCC	S	1	AaeL_AAEL003095, AAEL003095, AAEL003101	uncharacterized LOC5577057	Other
LOC5577057	215160148	0.364010989	0.642320086	4.081637054	0.4488	0.459394883	0.499791753	T	TA	-	5UTR	.	NA	.	.	.	.	.	1	AaeL_AAEL003095, AAEL003095, AAEL003101	uncharacterized LOC5577057	Other
LOC5574628	215234240	0.016968326	0.240602837	5.629362464	0.032777778	0.358109879	0.209590716	A	AG	-	intr	.	NA	.	.	.	.	.	1	AaeL_AAEL011261, AAEL011261	yemanuclein	Other
LOC5574628	215234269	0.216666667	0.546296296	5.796089016	0.33165676	0.493543388	0.476033752	A	AT	-	intr	.	NA	.	.	.	.	.	1	AaeL_AAEL011261, AAEL011261	yemanuclein	Other
LOC5574628	215270466	0.476797386	0.2217827	3.808700644	0.499773653	0.325624651	0.457646469	G	GA	-	CDS	Synonymous	3	884	AAC	N	AAT	N	1	AaeL_AAEL011261, AAEL011261	yemanuclein	Other
LOC5574628	215272050	0.247607286	0.58594416	5.913938415	0.373442383	0.484674515	0.487785558	A	AG	-	CDS	Synonymous	3	356	AGT	S	AGC	S	1	AaeL_AAEL011261, AAEL011261	yemanuclein	Other
LOC5574625	215378474	0.13223762	0	3.77494446	0.232118185	0	0.132317508	G	GA	+	CDS	Replacement	2	4	CGA	R	CAA	Q	1	AaeL_AAEL011263, AAEL011263	protein D3	Other
LOC5574625	215379162	0.184121622	0	5.17438725	0.297520661	0	0.165289256	G	GA	+	intr	.	NA	.	.	.	.	.	1	AaeL_AAEL011263, AAEL011263	protein D3	Other
LOC5574623	215403329	0.235814296	0.041774562	4.14086691	0.358886719	0.082832031	0.19801212	A	AG	+	5UTR	.	NA	.	.	.	.	.	1	AaeL_AAEL011260, AAEL011260	protein D3	Other
LOC5574623	215403342	0.266891892	0.037728469	5.187619374	0.389606619	0.072770285	0.227955593	C	CT	+	5UTR	.	NA	.	.	.	.	.	1	AaeL_AAEL011260, AAEL011260	protein D3	Other
LOC5574624	215433909	0.021505376	0.191333982	4.00645805	0.058341342	0.316044074	0.221118411	G	GA	+	5UTR	.	NA	.	.	.	.	.	1	AaeL_AAEL011268, AAEL011268	protein D3	Other
LOC5574622	215492003	0.529647436	0.841755319	5.700014648	0.49853908	0.270048884	0.423440454	G	GA	-	5UTR	.	NA	.	.	.	.	.	1	AaeL_AAEL011265, AAEL011265	ATP-binding cassette sub-family G member 8	Other
LOC5574622	215645814	0	0.230725624	6.48502117	0	0.347128028	0.183431611	G	GA	-	5UTR	.	NA	.	.	.	.	.	1	AaeL_AAEL011265, AAEL011265	ATP-binding cassette sub-family G member 8	Other
LOC5569220	216318612	0.768953688	0.336526181	9.157064094	0.35579561	0.448341837	0.4702558	T	TA	+	CDS	Synonymous	3	160	ATA	I	ATT	I	1	AaeL_AAEL007483, AAEL007483	mucin-5AC	Other
LOC5569220	216318621	0.753472222	0.370526316	7.316875064	0.370049981	0.471655329	0.474857668	C	CT	+	CDS	Synonymous	3	163	AAT	N	AAC	N	1	AaeL_AAEL007483, AAEL007483	mucin-5AC	Other
LOC5569220	216323710	0.078354978	0.298182932	4.154816653	0.140907785	0.423922338	0.320925448	T	TC	+	3UTR	.	NA	.	.	.	.	.	1	AaeL_AAEL007483, AAEL007483	mucin-5AC	Other
LOC5569219	216409855	0.213721414	0.021052632	4.636264052	0.311725207	0.042760309	0.189290896	T	TA	-	intr	.	NA	.	.	.	.	.	1	AaeL_AAEL007484, AAEL007484	protein transport protein Sec23A	Other
LOC5569219	216411992	0.400900901	0.02	10.2874162	0.485960555	0.03755102	0.398263971	C	CAG	-	CDS	Synonymous	3	44	CCG	P	CCT	P	1	AaeL_AAEL007484, AAEL007484	protein transport protein Sec23A	Other
LOC5569219	216412013	0.277165265	0.639963448	6.580627309	0.394053918	0.461950059	0.48374093	T	TC	-	CDS	Synonymous	3	37	CCA	P	CCG	P	1	AaeL_AAEL007484, AAEL007484	protein transport protein Sec23A	Other
LOC5569219	216412049	0.244204852	0.542517007	4.803103677	0.363378099	0.49704142	0.449325983	T	TC	-	CDS	Synonymous	3	25	CCA	P	CCG	P	1	AaeL_AAEL007484, AAEL007484	protein transport protein Sec23A	Other
LOC5569226	216417214	0.178362573	0	5.016196138	0.28875	0	0.155014308	T	TA	+	CDS	Synonymous	3	154	ATT	I	ATA	I	1	AaeL_AAEL007482, AAEL007482, MED27	mediator of RNA polymerase II transcription subunit 27	Other
LOC5569227	216489568	0.105847953	0.365340909	4.814286322	0.19242599	0.465642379	0.363783462	G	GA	+	CDS	Synonymous	3	105	GCG	A	GCA	A	1	AaeL_AAEL007497, AAEL007497	sulfatase-modifying factor 1	Other
LOC5569234	216710758	0.146103896	0	4.143647964	0.20244898	0	0.100977778	T	TA	-	intr	.	NA	.	.	.	.	.	1	AaeL_AAEL007485, AAEL007485	sialin	Other
LOC5569236	216811183	0.542735043	0.230943396	5.222815194	0.497355372	0.341796875	0.463844361	T	TG	+	5UTR	.	NA	.	.	.	.	.	1	AaeL_AAEL007487, AAEL007487	RNA pseudouridylate synthase domain-containing protein 1	Other
LOC5569239	216891051	0.362802198	0.095604396	4.901923128	0.468846797	0.18532192	0.374537588	G	GID	-	3UTR	.	NA	.	.	.	.	.	1	AaeL_AAEL007495, AAEL007495	2,3-bisphosphoglycerate-dependent phosphoglycerate mutase	Other
LOC5569239	216891297	0.35844169	0.114745898	4.299217248	0.458978309	0.20999079	0.37924898	G	GA	-	intr	.	NA	.	.	.	.	.	1	AaeL_AAEL007495, AAEL007495	2,3-bisphosphoglycerate-dependent phosphoglycerate mutase	Other
LOC5569239	216891311	0.358260469	0.11026936	4.459791009	0.455636034	0.187278397	0.365287536	G	GA	-	intr	.	NA	.	.	.	.	.	1	AaeL_AAEL007495, AAEL007495	2,3-bisphosphoglycerate-dependent phosphoglycerate mutase	Other
LOC5569240	217089803	0.56025641	0.272911051	4.424217904	0.494260204	0.371894528	0.467366402	A	AT	-	intr	.	NA	.	.	.	.	.	1	AaeL_AAEL007478, AAEL007478, AAEL007488	cadherin-23	Other
LOC5574049	218355415	0.097727273	0.317456801	3.89378146	0.172335601	0.439396433	0.362127562	A	AT	-	3UTR	.	NA	.	.	.	.	.	1	AaeL_AAEL010896, AAEL010896	WD40 repeat-containing protein SMU1	Other
LOC5574048	218394191	0	0.146018858	4.141376047	0	0.228832402	0.112924372	G	GC	+	intr	.	NA	.	.	.	.	.	1	AaeL_AAEL010899, AAEL010899	uncharacterized LOC5574048	Other
LOC5574048	218394200	0	0.138366627	3.937488651	0	0.21875	0.104573739	G	GA	+	intr	.	NA	.	.	.	.	.	1	AaeL_AAEL010899, AAEL010899	uncharacterized LOC5574048	Other
LOC5574046	218494993	0.723203026	0.928981349	3.908090955	0.388954948	0.140595463	0.279017509	T	TC	-	intr	.	NA	.	.	.	.	.	1	AaeL_AAEL010887, AAEL010887	uncharacterized LOC5574046	Other
LOC5574046	218500089	0.108413326	0.393382353	5.474681233	0.195158566	0.477502296	0.348188255	G	GI	-	intr	.	NA	.	.	.	.	.	1	AaeL_AAEL010887, AAEL010887	uncharacterized LOC5574046	Other
LOC5571624	218628938	0.277926636	0.049695098	4.886855507	0.399075824	0.09268902	0.276116309	C	CT	+	CDS	Replacement	1	105	CCG	P	TCG	S	1	AaeL_AAEL009208, AAEL009208	zinc finger protein 853	Other
LOC5571624	218629441	0.391064136	0.66958248	4.100005243	0.476577219	0.445668772	0.498482192	A	AC	+	CDS	Synonymous	3	272	CTC	L	CTA	L	1	AaeL_AAEL009208, AAEL009208	zinc finger protein 853	Other
LOC5579208	220452365	0.807741278	0.470588235	6.161295808	0.314596923	0.498269896	0.409644479	G	GA	-	3UTR	.	NA	.	.	.	.	.	1	AaeL_AAEL014046, AAEL014046	protein fem-1 homolog C	Other
LOC5579208	220452371	0.818473193	0.417054986	8.345895719	0.305605536	0.483471074	0.42067653	G	GA	-	3UTR	.	NA	.	.	.	.	.	1	AaeL_AAEL014046, AAEL014046	protein fem-1 homolog C	Other
LOC5579208	220452378	0.145757576	0.416666667	4.691017316	0.241577794	0.488521579	0.337708925	C	CT	-	CDS	Synonymous	3	654	CCG	P	CCA	P	1	AaeL_AAEL014046, AAEL014046	protein fem-1 homolog C	Other
LOC5579208	220464683	0.850361197	0.54469697	5.596479999	0.252400549	0.495464853	0.429286288	T	TA	-	intr	.	NA	.	.	.	.	.	1	AaeL_AAEL014046, AAEL014046	protein fem-1 homolog C	Other
LOC5579208	220464699	0.9013596	0.536785714	8.078012032	0.17867632	0.497152011	0.393021405	A	AC	-	intr	.	NA	.	.	.	.	.	1	AaeL_AAEL014046, AAEL014046	protein fem-1 homolog C	Other
LOC5579208	220464767	0.848922902	0.512426901	6.47727775	0.259100346	0.49963477	0.426407183	A	AG	-	intr	.	NA	.	.	.	.	.	1	AaeL_AAEL014046, AAEL014046	protein fem-1 homolog C	Other
LOC5579208	220464773	0.919199595	0.478163993	10.99396678	0.144931196	0.49899755	0.393491124	C	CT	-	intr	.	NA	.	.	.	.	.	1	AaeL_AAEL014046, AAEL014046	protein fem-1 homolog C	Other
LOC5579208	220464972	0.847402597	0.588245614	4.331005888	0.232751924	0.484234431	0.390007048	T	TC	-	intr	.	NA	.	.	.	.	.	1	AaeL_AAEL014046, AAEL014046	protein fem-1 homolog C	Other
LOC5579208	220464996	0.836996337	0.596374399	3.797442028	0.250865052	0.481508876	0.383194444	A	AG	-	intr	.	NA	.	.	.	.	.	1	AaeL_AAEL014046, AAEL014046	protein fem-1 homolog C	Other
LOC5579208	220465195	0.771378165	0.414225352	6.561580323	0.354433	0.484939553	0.478431953	T	TC	-	CDS	Synonymous	3	91	CAG	Q	CAA	Q	1	AaeL_AAEL014046, AAEL014046	protein fem-1 homolog C	Other
LOC5572878	222574704	0.445416004	0.755833333	5.130385808	0.493543388	0.357290298	0.483777632	T	TG	+	CDS	Replacement	1	267	GCC	A	TCC	S	1	AaeL_AAEL010114, AAEL010114	uncharacterized LOC5572878	Other
LOC5580014	222902174	0.452471717	0.721080582	3.940529246	0.497476783	0.396694215	0.488868733	C	CA	-	CDS	Synonymous	3	339	GCT	A	GCG	A	1	AaeL_AAEL009641, AAEL009641	ski oncogene	Other
LOC5580014	222902240	0.677481679	0.970588235	7.280323903	0.432355661	0.059204009	0.312045149	C	CT	-	CDS	Synonymous	3	317	TCA	S	TCG	S	1	AaeL_AAEL009641, AAEL009641	ski oncogene	Other
LOC5580014	222902243	0.682677469	0.970588235	7.122576011	0.428357113	0.058769513	0.308961992	A	AG	-	CDS	Synonymous	3	316	TCC	S	TCT	S	1	AaeL_AAEL009641, AAEL009641	ski oncogene	Other
LOC5580014	222902247	0.671296296	0.977941176	7.992659443	0.436656133	0.043773669	0.311411172	C	CT	-	CDS	Replacement	2	315	AAT	N	AGT	S	1	AaeL_AAEL009641, AAEL009641	ski oncogene	Other
LOC23687990	223321263	0.255007704	0.050362783	4.240879788	0.380928	0.096968405	0.253394324	G	GT	+	CDS	Synonymous	3	47	GTG	V	GTT	V	1	AaeL_AAEL017570, AAEL017570	uncharacterized LOC23687990	Other
LOC5574616	223544366	0.712698413	0.919047619	3.777746925	0.409565332	0.147971991	0.300171753	A	AG	+	intr	.	NA	.	.	.	.	.	1	AaeL_AAEL011251, AAEL011251	pre-mRNA-splicing factor RBM22	Other
LOC5574616	223544475	0	0.157142857	4.439773785	0	0.28799351	0.163505325	G	GA	+	intr	.	NA	.	.	.	.	.	1	AaeL_AAEL011251, AAEL011251	pre-mRNA-splicing factor RBM22	Other
LOC5579129	224066941	0.008196721	0.177631579	4.434499247	0.014183673	0.279972552	0.138220761	A	AT	-	CDS	Synonymous	3	193	GGT	G	GGA	G	1	AaeL_AAEL014006, AAEL014006	zinc finger protein 623	Other
LOC5579129	224067414	0.219365983	0.488	4.148865892	0.340063155	0.499940496	0.463095994	C	CT	-	CDS	Synonymous	3	60	CCG	P	CCA	P	1	AaeL_AAEL014006, AAEL014006	zinc finger protein 623	Other
LOC5579129	224067686	0.203571429	0.624421832	8.868398542	0.30892562	0.46941843	0.475430124	A	AG	-	5UTR	.	NA	.	.	.	.	.	1	AaeL_AAEL014006, AAEL014006	zinc finger protein 623	Other
LOC5564604	224355975	0	0.200213371	5.62062662	0	0.32	0.161759042	C	CT	+	intr	.	NA	.	.	.	.	.	1	AaeL_AAEL014529, AAEL014529	ran-binding protein 3	Other
LOC5567597	224627881	0.807544391	0.988188976	4.608477185	0.317831345	0.024486032	0.182065621	G	GA	+	CDS	Synonymous	3	1174	GTA	V	GTG	V	1	AaeL_AAEL006191, AAEL006191	hornerin	Other
LOC5567597	224628170	0.826640676	0.986956522	4.015733825	0.298869021	0.025969529	0.184929323	C	CT	+	intr	.	NA	.	.	.	.	.	1	AaeL_AAEL006191, AAEL006191	hornerin	Other
LOC5577944	225608425	0.022158288	0.270833333	6.180523998	0.04759072	0.40339331	0.24752786	G	GA	-	CDS	Synonymous	3	21	TTC	F	TTT	F	1	AaeL_AAEL013421, AAEL013421, amy	alpha-amylase 2	Other
LOC5580205	226229445	0	0.154102564	4.357973408	0	0.252807617	0.137916186	G	GA	-	CDS	Synonymous	3	121	TCC	S	TCT	S	1	AaeL_AAEL002547, AAEL002547	dipeptidase 2	Other
LOC5580204	226251325	0.686795995	0.292727273	7.677339416	0.43590916	0.418288818	0.499994554	C	CA	+	intr	.	NA	.	.	.	.	.	1	AaeL_AAEL002563, AAEL002563	THO complex subunit 1	Other
LOC5580204	226251613	0.285146547	0.675346078	7.551846794	0.418288818	0.435568705	0.498309897	A	AC	+	intr	.	NA	.	.	.	.	.	1	AaeL_AAEL002563, AAEL002563	THO complex subunit 1	Other
LOC5580204	226251616	0.268131868	0.669092169	7.942652603	0.4032	0.441481994	0.494770145	T	TC	+	intr	.	NA	.	.	.	.	.	1	AaeL_AAEL002563, AAEL002563	THO complex subunit 1	Other
LOC5580204	226251621	0.372156013	0.696581197	5.37197783	0.476198347	0.425244444	0.49963477	C	CT	+	intr	.	NA	.	.	.	.	.	1	AaeL_AAEL002563, AAEL002563	THO complex subunit 1	Other
LOC5580192	226494712	0.203969595	0.65	9.778936636	0.317728729	0.455	0.476875939	C	CT	-	intr	.	NA	.	.	.	.	.	1	AaeL_AAEL002551, AAEL002551	DNA topoisomerase I, mitochondrial	Other
LOC5580190	226581929	0.343118567	0.106999666	4.194472871	0.45046904	0.192368817	0.344489645	G	GA	+	CDS	Synonymous	3	541	CAG	Q	CAA	Q	1	AaeL_AAEL002548, AAEL002548	hamartin	Other
LOC5580189	226653292	0.302302302	0.087560386	3.897689737	0.426994514	0.160367105	0.337496725	G	GA	+	CDS	Synonymous	3	44	GAG	E	GAA	E	1	AaeL_AAEL002564, AAEL002564	uncharacterized LOC5580189	Other
LOC5580189	226653591	0.432687766	0.144761029	5.152861537	0.48875	0.25194707	0.427107438	T	TG	+	3UTR	.	NA	.	.	.	.	.	1	AaeL_AAEL002564, AAEL002564	uncharacterized LOC5580189	Other
LOC5580187	226713574	0.222826087	0.010638298	5.526763285	0.36389414	0.020405994	0.247496605	T	TG	+	intr	.	NA	.	.	.	.	.	1	AaeL_AAEL002554, AAEL002554	anosmin-1	Other
LOC5580187	226726336	0.151833109	0	4.297034723	0.25659161	0	0.158363471	A	AT	+	CDS	Synonymous	3	310	GCA	A	GCT	A	1	AaeL_AAEL002554, AAEL002554	anosmin-1	Other
LOC5580187	226726351	0.136273115	0	3.881894137	0.229026709	0	0.136873314	G	GA	+	CDS	Synonymous	3	315	CGG	R	CGA	R	1	AaeL_AAEL002554, AAEL002554	anosmin-1	Other
LOC5580186	226749106	0.487091675	0.205952381	4.530743491	0.498432	0.349635796	0.454637828	T	TC	+	5UTR	.	NA	.	.	.	.	.	1	AaeL_AAEL002562, AAEL002540, AAEL002562	transmembrane protein 203	Other
LOC5580186	226749209	0.523809524	0.104761905	9.797605341	0.498966942	0.199815798	0.444444444	T	TC	+	CDS	Synonymous	3	6	CAT	H	CAC	H	1	AaeL_AAEL002562, AAEL002540, AAEL002562	transmembrane protein 203	Other
LOC5580186	226749703	0.806582633	0.491872711	5.506784179	0.31397531	0.499914189	0.453064735	A	AG	+	intr	.	NA	.	.	.	.	.	1	AaeL_AAEL002562, AAEL002540, AAEL002562	transmembrane protein 203	Other
LOC5580186	226749711	0.804501718	0.482636296	5.695853191	0.327689357	0.499428225	0.453802713	G	GA	+	intr	.	NA	.	.	.	.	.	1	AaeL_AAEL002562, AAEL002540, AAEL002562	transmembrane protein 203	Other
LOC5580186	226749759	0.255295429	0.051936508	4.176164426	0.372925347	0.119511091	0.278810168	T	TC	+	intr	.	NA	.	.	.	.	.	1	AaeL_AAEL002562, AAEL002540, AAEL002562	transmembrane protein 203	Other
LOC5580186	226750964	0.685185185	0.221682357	10.36818293	0.434585785	0.308390023	0.494887009	A	AT	+	3UTR	.	NA	.	.	.	.	.	1	AaeL_AAEL002562, AAEL002540, AAEL002562	transmembrane protein 203	Other
LOC5580182	226911568	0.511290548	0.841290172	6.212747454	0.49999167	0.266878845	0.446773556	G	GA	+	CDS	Synonymous	3	243	GAA	E	GAG	E	1	AaeL_AAEL002560, AAEL002560	prion-like-(Q/N-rich) domain-bearing protein 25	Other
LOC5580179	227036019	0.103108535	0.362624003	4.849590432	0.169671674	0.463296853	0.353187411	T	TA	+	intr	.	NA	.	.	.	.	.	1	AaeL_AAEL002569, AAEL002569	serine/threonine-protein kinase greatwall	Other
LOC5580168	227433639	0.980967742	0.805407011	4.233448851	0.035076531	0.312764536	0.181879585	C	CT	+	CDS	Synonymous	3	11	ACT	T	ACC	T	1	AaeL_AAEL002565, AAEL002558, AAEL002565	twitchin	Other
LOC5580170	228347161	0.148457944	0.443867925	5.322578061	0.254661719	0.49630015	0.416085569	G	GA	+	CDS	Synonymous	3	157	CGG	R	CGA	R	1	AaeL_AAEL002571, AAEL002571	band 4.1-like protein 4	Other
LOC5580165	228482031	0.640799708	0.344755245	4.548990308	0.463592845	0.457534694	0.5	A	AT	+	intr	.	NA	.	.	.	.	.	1	AaeL_AAEL002575, AAEL002575	pickpocket protein 28	Other
LOC5580165	228482035	0.645647006	0.341988728	4.048386555	0.461951323	0.455169332	0.502626398	A	AGT	+	intr	.	NA	.	.	.	.	.	1	AaeL_AAEL002575, AAEL002575	pickpocket protein 28	Other
LOC5580162	228522821	0.636111111	0.350288832	4.27669409	0.460603263	0.453853549	0.498269896	G	GT	+	CDS	Synonymous	3	131	GTG	V	GTT	V	1	AaeL_AAEL002544, AAEL002544	probable transcriptional regulatory protein TTE1135	Other
LOC5580163	228556296	0.38511148	0.652777778	3.818705527	0.476625274	0.449861111	0.499749387	G	GT	+	CDS	Replacement	1	5	TTT	F	GTT	V	1	AaeL_AAEL002541, AAEL002541	cystinosin homolog	Other
LOC5580171	228999470	0.594193548	0.273025335	5.337931171	0.484056122	0.399524376	0.490150816	A	AG	-	CDS	Synonymous	3	324	AAT	N	AAC	N	1	AaeL_AAEL002546, AAEL002545, AAEL002546	uncharacterized LOC5580171	Other
LOC5580174	229070268	0.848534417	0.902661533	4.446150369	0.618891365	0.423438121	0.558137888	C	CAG	+	CDS	Synonymous	3	940	CCG	P	CCA	P	1	AaeL_AAEL002559, AAEL002559	uncharacterized LOC5580174	Other
LOC5578272	229229663	0.284156849	0.046480626	5.217514684	0.398226068	0.086243496	0.293119065	C	CA	-	intr	.	NA	.	.	.	.	.	1	AaeL_AAEL003501, AAEL003501	outer dense fiber protein 3	Other
LOC5578272	229229738	0.77206155	0.48154828	4.66489232	0.337282104	0.498326617	0.458271605	G	GC	-	5UTR	.	NA	.	.	.	.	.	1	AaeL_AAEL003501, AAEL003501	outer dense fiber protein 3	Other
LOC5578273	229255990	0.234339623	0	6.589078165	0.340894149	0	0.170202375	T	TG	+	CDS	Replacement	3	17	TTT	F	TTG	L	1	AaeL_AAEL003507, AAEL003507, TOLL1B	protein toll	Other
LOC5578273	229256024	0.162398634	0	4.581634076	0.246856509	0	0.120466393	G	GA	+	CDS	Replacement	1	29	GTA	V	ATA	I	1	AaeL_AAEL003507, AAEL003507, TOLL1B	protein toll	Other
LOC5578273	229256288	0.44047619	0.180797101	4.13978975	0.493543388	0.293011237	0.408163265	G	GA	+	CDS	Replacement	1	117	GAT	D	AAT	N	1	AaeL_AAEL003507, AAEL003507, TOLL1B	protein toll	Other
LOC5578273	229256308	0.523243243	0.18302513	6.317187791	0.498348527	0.282480761	0.450413602	C	CT	+	CDS	Synonymous	3	123	AGC	S	AGT	S	1	AaeL_AAEL003507, AAEL003507, TOLL1B	protein toll	Other
LOC5578273	229257102	0.729442971	0.429791667	4.752788103	0.399930748	0.492619443	0.477452632	T	TA	+	CDS	Replacement	2	388	TAC	Y	TTC	F	1	AaeL_AAEL003507, AAEL003507, TOLL1B	protein toll	Other
LOC5578273	229257103	0.742222699	0.433766234	5.028611905	0.392459567	0.494715696	0.476601416	C	CT	+	CDS	Synonymous	3	388	TTT	F	TTC	F	1	AaeL_AAEL003507, AAEL003507, TOLL1B	protein toll	Other
LOC5578273	229257685	0.198979592	0	5.586186206	0.32	0	0.187124081	C	CT	+	CDS	Synonymous	3	582	GTC	V	GTT	V	1	AaeL_AAEL003507, AAEL003507, TOLL1B	protein toll	Other
LOC5578273	229257707	0.223280862	0.015151515	5.253295334	0.342131519	0.040386864	0.216890501	G	GA	+	CDS	Replacement	1	590	GAT	D	AAT	N	1	AaeL_AAEL003507, AAEL003507, TOLL1B	protein toll	Other
LOC5578275	230167024	0.972972973	0.766666667	4.836781441	0.047031499	0.365199704	0.247075982	C	CT	+	intr	.	NA	.	.	.	.	.	1	AaeL_AAEL003506, AAEL003506	homeotic protein empty spiracles	Other
LOC5578275	230167035	0.926407698	0.713491818	4.049833139	0.138352695	0.42	0.312523045	T	TG	+	intr	.	NA	.	.	.	.	.	1	AaeL_AAEL003506, AAEL003506	homeotic protein empty spiracles	Other
LOC5578275	230167214	0	0.151709402	4.293715929	0	0.230112453	0.104100833	C	CT	+	intr	.	NA	.	.	.	.	.	1	AaeL_AAEL003506, AAEL003506	homeotic protein empty spiracles	Other
LOC5565823	230603128	0.823958333	0.549516908	4.542869837	0.291883455	0.495402515	0.439396433	T	TC	+	CDS	Synonymous	3	129	TTC	F	TTT	F	1	AaeL_AAEL014995, AAEL014995	ornithine decarboxylase 1	Other
LOC5565823	230603132	0.822580645	0.480769231	6.407134433	0.291883455	0.498685076	0.466938776	A	AT	+	CDS	Replacement	1	131	TCC	S	ACC	T	1	AaeL_AAEL014995, AAEL014995	ornithine decarboxylase 1	Other
LOC5565823	230603134	0.802688172	0.499338624	5.168137714	0.316044074	0.499702558	0.470047435	C	CT	+	CDS	Synonymous	3	131	ACT	T	ACC	T	1	AaeL_AAEL014995, AAEL014995	ornithine decarboxylase 1	Other
LOC5575985	231568932	0.012820513	0.186059908	4.371695426	0.023806068	0.300171753	0.18	G	GA	-	intr	.	NA	.	.	.	.	.	1	AaeL_AAEL002770, AAEL002770	tail-anchored protein insertion receptor WRB	Other
LOC5575985	231569029	0.87797619	0.624165149	3.920963266	0.23382716	0.468204159	0.395193337	C	CAT	-	5UTR	.	NA	.	.	.	.	.	1	AaeL_AAEL002770, AAEL002770	tail-anchored protein insertion receptor WRB	Other
LOC5575986	231595015	0.004716981	0.199758259	5.275094514	0.01010075	0.315414196	0.164030946	T	TA	+	intr	.	NA	.	.	.	.	.	1	AaeL_AAEL002764, AAEL002764	dihydrolipoyllysine-residue succinyltransferase component of 2-oxoglutarate dehydrogenase complex, mitochondrial	Other
LOC5575988	232922942	0.273396531	0.032006245	5.681556703	0.400181077	0.056555755	0.285004031	A	AT	+	intr	.	NA	.	.	.	.	.	1	AaeL_AAEL002769, AAEL002769	homeobox protein prospero	Other
LOC5575988	232957440	0.227472527	0.035628019	4.222996281	0.3318	0.06549842	0.203055298	T	TC	+	3UTR	.	NA	.	.	.	.	.	1	AaeL_AAEL002769, AAEL002769	homeobox protein prospero	Other
LOC5571520	234027099	0.417189133	0.159009813	4.255612788	0.486447799	0.258622871	0.411217911	G	GA	+	intr	.	NA	.	.	.	.	.	1	AaeL_AAEL009108, AAEL009108	aminopeptidase N	Other
LOC5571512	234090259	0.147169811	0	4.172137196	0.252400549	0	0.166138776	C	CG	-	intr	.	NA	.	.	.	.	.	1	AaeL_AAEL009110, AAEL009110	zinc finger FYVE domain-containing protein 9	Other
LOC5571512	234113729	0.615384615	0.283201581	5.631908109	0.473372781	0.40937163	0.490246871	G	GC	-	intr	.	NA	.	.	.	.	.	1	AaeL_AAEL009110, AAEL009110	zinc finger FYVE domain-containing protein 9	Other
LOC5571512	234113731	0.571256039	0.290509259	4.214554846	0.489795918	0.415224913	0.488711106	T	TA	-	intr	.	NA	.	.	.	.	.	1	AaeL_AAEL009110, AAEL009110	zinc finger FYVE domain-containing protein 9	Other
LOC5571512	234113737	0.565714286	0.283769063	4.259564944	0.491493384	0.408163265	0.485969749	C	CT	-	intr	.	NA	.	.	.	.	.	1	AaeL_AAEL009110, AAEL009110	zinc finger FYVE domain-containing protein 9	Other
LOC5564681	235436061	0.192287234	0.020238095	4.102860265	0.307372176	0.041432211	0.183077962	G	GA	-	CDS	Synonymous	3	1808	AAC	N	AAT	N	1	AaeL_AAEL004393, AAEL004393, AAEL008333, AAEL008335	afadin	Other
LOC5564681	235478948	0.235558712	0.524249674	4.584817343	0.35579561	0.498904482	0.457487015	A	AG	-	CDS	Synonymous	3	631	GTT	V	GTC	V	1	AaeL_AAEL004393, AAEL004393, AAEL008333, AAEL008335	afadin	Other
LOC5564681	235492382	0.190246769	0	5.343497455	0.308390023	0	0.189834756	A	AG	-	intr	.	NA	.	.	.	.	.	1	AaeL_AAEL004393, AAEL004393, AAEL008333, AAEL008335	afadin	Other
LOC5564681	235492383	0.178017241	0	5.00673502	0.293367347	0	0.183256976	G	GT	-	intr	.	NA	.	.	.	.	.	1	AaeL_AAEL004393, AAEL004393, AAEL008333, AAEL008335	afadin	Other
LOC5564681	235492630	0.166191753	0.012605042	3.850693076	0.243143178	0.025100546	0.141734217	A	AG	-	intr	.	NA	.	.	.	.	.	1	AaeL_AAEL004393, AAEL004393, AAEL008333, AAEL008335	afadin	Other
LOC5564681	235609001	0	0.139782609	3.975135238	0	0.241699219	0.142011834	C	CT	-	CDS	Synonymous	3	208	CGG	R	CGA	R	1	AaeL_AAEL004393, AAEL004393, AAEL008333, AAEL008335	afadin	Other
LOC5564694	235764846	0.426409774	0.817479396	7.995384009	0.490329372	0.304183143	0.469157162	T	TC	-	intr	.	NA	.	.	.	.	.	1	AaeL_AAEL004401, AAEL004401, HPX7	chorion peroxidase	Detox
LOC5564694	235784489	0.691100703	0.373188406	5.178579168	0.437282986	0.471078353	0.496326531	G	GA	-	intr	.	NA	.	.	.	.	.	1	AaeL_AAEL004401, AAEL004401, HPX7	chorion peroxidase	Detox
LOC5564684	235812675	0.133680556	0	3.81315342	0.234415398	0	0.109220752	C	CT	+	CDS	Synonymous	3	11	CTC	L	CTT	L	1	AaeL_AAEL004386, AAEL004386, PERC_AEDAE, pxt	chorion peroxidase	Detox
LOC5564683	235832475	0.199632145	0.480397422	4.556283587	0.327253657	0.498348527	0.429256797	G	GT	-	CDS	Replacement	1	249	CTG	L	ATG	M	1	AaeL_AAEL004388, AAEL004388, HPX8A	chorion peroxidase-like	Detox
LOC5564683	235841961	0.004672897	0.165781853	4.346414749	0.006992921	0.270887574	0.100403542	C	CG	-	CDS	Synonymous	3	230	GCG	A	GCC	A	1	AaeL_AAEL004388, AAEL004388, HPX8A	chorion peroxidase-like	Detox
LOC5564683	235841964	0.005050505	0.156862745	4.080759953	0.007434841	0.262966944	0.097304405	T	TC	-	CDS	Synonymous	3	229	TTA	L	TTG	L	1	AaeL_AAEL004388, AAEL004388, HPX8A	chorion peroxidase-like	Detox
LOC5564685	235946299	0.050779286	0.2470768	4.014664842	0.095410855	0.373583581	0.239197531	A	AC	+	CDS	Replacement	1	59	ATG	M	CTG	L	1	AaeL_AAEL004399, AAEL004399, GPRFSH, LGR1	follicle-stimulating hormone receptor	Other
LOC5564685	235995450	0.852272727	0.53859117	5.841944193	0.252400549	0.499362245	0.419675786	T	TC	+	intr	.	NA	.	.	.	.	.	1	AaeL_AAEL004399, AAEL004399, GPRFSH, LGR1	follicle-stimulating hormone receptor	Other
LOC5564685	235995455	0.842300335	0.557692308	4.948735631	0.265927978	0.496462573	0.413194444	C	CA	+	intr	.	NA	.	.	.	.	.	1	AaeL_AAEL004399, AAEL004399, GPRFSH, LGR1	follicle-stimulating hormone receptor	Other
LOC5564690	236802763	0.180774749	0	5.082360037	0.303644444	0	0.171292915	T	TC	-	intr	.	NA	.	.	.	.	.	1	AaeL_AAEL004391, AAEL004391	rhoGEF domain-containing protein gxcI	Other
LOC5564690	236802777	0.148741419	0	4.214182233	0.244897959	0	0.130501693	T	TC	-	intr	.	NA	.	.	.	.	.	1	AaeL_AAEL004391, AAEL004391	rhoGEF domain-containing protein gxcI	Other
LOC5564690	236802801	0.140592407	0	3.99668158	0.244897959	0	0.128418549	A	AT	-	intr	.	NA	.	.	.	.	.	1	AaeL_AAEL004391, AAEL004391	rhoGEF domain-containing protein gxcI	Other
LOC5564690	236802995	0.02739726	0.231637312	4.769720054	0.060092543	0.342191642	0.240893803	T	TC	-	intr	.	NA	.	.	.	.	.	1	AaeL_AAEL004391, AAEL004391	rhoGEF domain-containing protein gxcI	Other
LOC23687580	237794042	0.827104592	0.546825397	4.716275674	0.307703864	0.492755487	0.423009133	A	AC	+	CDS	Synonymous	3	163	ATC	I	ATA	I	1	AaeL_AAEL017160, AAEL017160, GPRMTH9	probable G-protein coupled receptor Mth-like 1	Other
LOC23687580	237818741	0.90952381	0.634615385	5.445032386	0.152777778	0.468059413	0.37035643	G	GA	+	intr	.	NA	.	.	.	.	.	1	AaeL_AAEL017160, AAEL017160, GPRMTH9	probable G-protein coupled receptor Mth-like 1	Other
LOC23687580	237818743	0.906644239	0.615155678	5.869756207	0.156734694	0.475567867	0.385381084	A	AG	+	intr	.	NA	.	.	.	.	.	1	AaeL_AAEL017160, AAEL017160, GPRMTH9	probable G-protein coupled receptor Mth-like 1	Other
LOC23687580	237818779	0.911111111	0.612280702	6.151126611	0.160049246	0.479175344	0.406576483	T	TC	+	intr	.	NA	.	.	.	.	.	1	AaeL_AAEL017160, AAEL017160, GPRMTH9	probable G-protein coupled receptor Mth-like 1	Other
LOC23687580	237818781	0.917972832	0.616153539	6.352279538	0.148283039	0.476739715	0.398200476	C	CT	+	intr	.	NA	.	.	.	.	.	1	AaeL_AAEL017160, AAEL017160, GPRMTH9	probable G-protein coupled receptor Mth-like 1	Other
LOC5574921	237935422	0.135632184	0	3.864889242	0.234415398	0	0.124927785	C	CA	+	3UTR	.	NA	.	.	.	.	.	1	AaeL_AAEL011526, AAEL011526, GPRMTH5	probable G-protein coupled receptor Mth-like 5	Other
LOC5563727	238604800	0.012820513	0.179094077	4.18337093	0.025312295	0.300554017	0.175830663	T	TC	-	intr	.	NA	.	.	.	.	.	1	AaeL_AAEL014082, AAEL014082	general odorant-binding protein lush	Other
LOC5563727	238604836	0.012820513	0.167828107	3.881326225	0.020199917	0.28044709	0.152010012	A	AG	-	CDS	Synonymous	3	42	TGT	C	TGC	C	1	AaeL_AAEL014082, AAEL014082	general odorant-binding protein lush	Other
LOC5563729	238615588	0.360526316	0.101966874	4.838827304	0.463271901	0.183626033	0.37112426	A	AC	-	3UTR	.	NA	.	.	.	.	.	1	AaeL_AAEL014080, AAEL014080	retinal dehydrogenase 2	Other
LOC5563729	238615745	0.431909456	0.715442973	4.298049924	0.491869736	0.403989395	0.483722844	T	TC	-	CDS	Synonymous	3	473	GAG	E	GAA	E	1	AaeL_AAEL014080, AAEL014080	retinal dehydrogenase 2	Other
LOC5573797	239733430	0.447809879	0.842403628	8.320633888	0.492653811	0.283587258	0.456258679	T	TC	-	intr	.	NA	.	.	.	.	.	1	AaeL_AAEL010723, AAEL010723	transcription elongation factor B polypeptide 3	Other
LOC5573797	239734432	0.697365935	0.932195427	4.717465445	0.422467717	0.136440118	0.333166159	G	GC	-	CDS	Replacement	2	426	AGT	S	ACT	T	1	AaeL_AAEL010723, AAEL010723	transcription elongation factor B polypeptide 3	Other
LOC5573797	239734437	0.700299401	0.919683835	4.114780359	0.419781868	0.151683303	0.332900288	A	AC	-	CDS	Synonymous	3	424	TCG	S	TCT	S	1	AaeL_AAEL010723, AAEL010723	transcription elongation factor B polypeptide 3	Other
LOC110674040	239768624	0.148185776	0	4.199311732	0.246624533	0	0.111449696	C	CT	-	ncRN	.	NA	.	.	.	.	.	1		uncharacterized LOC110674040	Other
LOC5570837	241573689	0.144357662	0	4.0970223	0.221718317	0	0.132108642	C	CT	-	intr	.	NA	.	.	.	.	.	1	AaeL_AAEL008611, AAEL008611, AAEL008616	metastasis-associated protein MTA3	Other
LOC5570837	241586643	0.565288544	0.900692641	7.082020144	0.493601687	0.177891274	0.422341855	T	TC	-	intr	.	NA	.	.	.	.	.	1	AaeL_AAEL008611, AAEL008611, AAEL008616	metastasis-associated protein MTA3	Other
LOC5566668	241908968	0.191352126	0	5.374111961	0.309355311	0	0.191670744	A	AT	+	intr	.	NA	.	.	.	.	.	1	AaeL_AAEL005552, AAEL005552	succinate--CoA ligase [GDP-forming] subunit beta, mitochondrial	Other
LOC5566668	241908972	0.176369495	0.006944444	4.481992434	0.290262826	0.014924529	0.191670744	T	TC	+	intr	.	NA	.	.	.	.	.	1	AaeL_AAEL005552, AAEL005552	succinate--CoA ligase [GDP-forming] subunit beta, mitochondrial	Other
LOC5566668	241909003	0.183937116	0.016129032	4.115584596	0.306931531	0.029405213	0.196361902	G	GA	+	intr	.	NA	.	.	.	.	.	1	AaeL_AAEL005552, AAEL005552	succinate--CoA ligase [GDP-forming] subunit beta, mitochondrial	Other
LOC5566668	241909008	0.199921384	0.015463918	4.588152044	0.324222727	0.029119852	0.202346216	T	TC	+	intr	.	NA	.	.	.	.	.	1	AaeL_AAEL005552, AAEL005552	succinate--CoA ligase [GDP-forming] subunit beta, mitochondrial	Other
LOC5564810	242025376	0.174369748	0.007462687	4.393705009	0.2688	0.014924529	0.149540292	A	AT	+	intr	.	NA	.	.	.	.	.	1	AaeL_AAEL014628, AAEL014628	protein C12orf4 homolog	Other
LOC5564808	242050627	0.434631716	0.712767207	4.155966019	0.487605251	0.413382031	0.495464853	C	CT	+	CDS	Synonymous	3	628	CTT	L	CTC	L	1	AaeL_AAEL014631, AAEL014631	uncharacterized LOC5564808	Other
LOC5564808	242050639	0.417114867	0.692188879	4.041260489	0.483237453	0.43090924	0.496863053	G	GC	+	CDS	Synonymous	3	632	TCC	S	TCG	S	1	AaeL_AAEL014631, AAEL014631	uncharacterized LOC5564808	Other
LOC5576842	242591102	0.135300546	0	3.856093202	0.22967128	0	0.145429363	A	AG	+	5UTR	.	NA	.	.	.	.	.	1	AaeL_AAEL012820, AAEL012820	RPII140-upstream gene protein	Other
LOC5563548	242984974	0.150572169	0.003816794	3.995434919	0.25372562	0.009049587	0.155298439	G	GT	+	CDS	Synonymous	3	1044	GCG	A	GCT	A	1	AaeL_AAEL000070, AAEL000070	serine-rich adhesin for platelets	Other
LOC5563593	243001901	0.160227273	0	4.522955985	0.265927978	0	0.151249849	C	CT	-	intr	.	NA	.	.	.	.	.	1	AaeL_AAEL000029, AAEL000029	L-dopachrome tautomerase yellow-f	Other
LOC5563621	243040343	0.244737095	0.053835979	3.818261138	0.370049981	0.099343132	0.239907197	C	CT	-	CDS	Synonymous	3	172	CAG	Q	CAA	Q	1	AaeL_AAEL000064, AAEL000064, DCE, Dce1	L-dopachrome tautomerase yellow-f2	Other
LOC5580082	243183083	0	0.308076225	8.849600187	0	0.418801515	0.27411986	A	AG	-	CDS	Synonymous	1	1079	TTG	L	CTG	L	1	AaeL_AAEL002146, AAEL002146	uncharacterized LOC5580082	Other
LOC5580091	243378925	0.739016089	0.972727273	5.595992426	0.367309458	0.057641408	0.271044152	T	TC	+	CDS	Synonymous	3	278	AAC	N	AAT	N	1	AaeL_AAEL002141, AAEL002141	neprilysin-2	Other
LOC110674048	243467178	0.152976967	0	4.327736307	0.273219492	0	0.17704844	T	TA	-	3UTR	.	NA	.	.	.	.	.	1		uncharacterized LOC110674048	Other
LOC5580092	243501759	0.975206612	0.907078555	3.929556344	0.454139735	0.305904832	0.386207133	G	GCT	+	CDS	Synonymous	3	40	GTC	V	GTT	V	1	AaeL_AAEL002177, AAEL002177	chymotrypsin-1	Other
LOC5565688	243716460	0.266414141	0	7.603786759	0.399524376	0	0.267716146	C	CI	+	intr	.	NA	.	.	.	.	.	1	AaeL_AAEL004932, AAEL004932	fibroblast growth factor receptor homolog 1	Other
LOC5565688	243716587	0.362934363	0.730846774	6.761644646	0.463137582	0.406869806	0.49277182	G	GA	+	CDS	Synonymous	3	122	GAA	E	GAG	E	1	AaeL_AAEL004932, AAEL004932	fibroblast growth factor receptor homolog 1	Other
LOC5565688	243717686	0.263193875	0.004424779	7.114944665	0.394651975	0.010526021	0.194745712	G	GC	+	CDS	Synonymous	3	461	CTG	L	CTC	L	1	AaeL_AAEL004932, AAEL004932	fibroblast growth factor receptor homolog 1	Other
LOC5565688	243719132	0.152873563	0	4.324959845	0.25620541	0	0.160594913	G	GA	+	CDS	Synonymous	3	739	CTG	L	CTA	L	1	AaeL_AAEL004932, AAEL004932	fibroblast growth factor receptor homolog 1	Other
LOC5565688	243719144	0.183446305	0.016339869	4.090044081	0.300171753	0.028565427	0.194197896	C	CT	+	CDS	Synonymous	3	743	TGC	C	TGT	C	1	AaeL_AAEL004932, AAEL004932	fibroblast growth factor receptor homolog 1	Other
LOC5565688	243719174	0.212491228	0.017482517	4.811813916	0.338860647	0.033103198	0.231655558	G	GA	+	CDS	Synonymous	3	753	GTG	V	GTA	V	1	AaeL_AAEL004932, AAEL004932	fibroblast growth factor receptor homolog 1	Other
LOC5565688	243719198	0.253074111	0.017006803	5.983534702	0.381847994	0.033213112	0.267902427	G	GA	+	CDS	Synonymous	3	761	CTG	L	CTA	L	1	AaeL_AAEL004932, AAEL004932	fibroblast growth factor receptor homolog 1	Other
LOC5565688	243719364	0.203887055	0	5.723404321	0.339516257	0	0.226402702	C	CT	+	intr	.	NA	.	.	.	.	.	1	AaeL_AAEL004932, AAEL004932	fibroblast growth factor receptor homolog 1	Other
LOC5565688	243719372	0.356557794	0.109670169	4.438305995	0.468874626	0.195158566	0.387926758	A	AC	+	intr	.	NA	.	.	.	.	.	1	AaeL_AAEL004932, AAEL004932	fibroblast growth factor receptor homolog 1	Other
LOC5565688	243719378	0.188421335	0.007317073	4.786718041	0.312653811	0.015705822	0.200883389	G	GA	+	intr	.	NA	.	.	.	.	.	1	AaeL_AAEL004932, AAEL004932	fibroblast growth factor receptor homolog 1	Other
LOC5580095	243730304	0.129440446	0.399493243	4.825689869	0.224403122	0.482251628	0.347516151	T	TC	+	intr	.	NA	.	.	.	.	.	1	AaeL_AAEL002137, AAEL002137	transcriptional adapter 2B	Other
LOC5566485	246048930	0.507750583	0.216298597	4.744536991	0.499886935	0.350176285	0.456455158	A	AC	+	CDS	Synonymous	3	271	ACA	T	ACC	T	1	AaeL_AAEL005422, AAEL005422	delta-1-pyrroline-5-carboxylate dehydrogenase, mitochondrial	Other
LOC5566484	246231984	0.554996674	0.27931994	4.113047622	0.492537008	0.401032903	0.484518042	A	AC	+	intr	.	NA	.	.	.	.	.	1	AaeL_AAEL005401, AAEL005401	protein CREG1	Other
LOC5566484	246232303	0.186956522	0	5.252544539	0.296608593	0	0.16950889	T	TC	+	3UTR	.	NA	.	.	.	.	.	1	AaeL_AAEL005401, AAEL005401	protein CREG1	Other
LOC5566481	246328975	0.790853257	0.357843137	9.272827183	0.337866512	0.456165538	0.495969481	A	AG	-	3UTR	.	NA	.	.	.	.	.	1	AaeL_AAEL005424, AAEL005424	kelch-like ECH-associated protein 1	Other
LOC5566481	246330408	0.206293706	0.025521169	4.185698474	0.336734694	0.050471154	0.212449032	G	GA	-	intr	.	NA	.	.	.	.	.	1	AaeL_AAEL005424, AAEL005424	kelch-like ECH-associated protein 1	Other
LOC5566480	246420676	0.183823529	0	5.166180051	0.303152634	0	0.177508121	C	CT	+	CDS	Synonymous	3	22	TTC	F	TTT	F	1	AaeL_AAEL005405, AAEL005405	uncharacterized LOC5566480	Other
LOC5566480	246420760	0.254651163	0.04512987	4.478976119	0.367538927	0.086031978	0.26035503	C	CA	+	CDS	Synonymous	3	50	GTC	V	GTA	V	1	AaeL_AAEL005405, AAEL005405	uncharacterized LOC5566480	Other
LOC5566473	247110674	0.279682274	0.55	3.980267162	0.399208663	0.495867769	0.467512495	A	AG	-	3UTR	.	NA	.	.	.	.	.	1	AaeL_AAEL005414, AAEL005414	ER membrane protein complex subunit 6	Other
LOC5566472	247121341	0.350680071	0.660152806	4.919373407	0.4536862	0.448411387	0.499963054	T	TA	+	CDS	Synonymous	3	214	GCT	A	GCA	A	1	AaeL_AAEL005403, AAEL005403	WD repeat-containing protein 91	Other
LOC5566472	247121359	0.402602162	0.696881188	4.540089759	0.480758224	0.422761813	0.495704938	C	CT	+	CDS	Synonymous	3	220	TCT	S	TCC	S	1	AaeL_AAEL005403, AAEL005403	WD repeat-containing protein 91	Other
LOC5566472	247121464	0.410071942	0.755972017	6.153255753	0.483825889	0.360560535	0.486060096	T	TC	+	CDS	Synonymous	3	255	TTC	F	TTT	F	1	AaeL_AAEL005403, AAEL005403	WD repeat-containing protein 91	Other
LOC5566472	247121702	0.375566516	0.691942352	5.136090671	0.469004581	0.411357341	0.497262313	A	AG	+	3UTR	.	NA	.	.	.	.	.	1	AaeL_AAEL005403, AAEL005403	WD repeat-containing protein 91	Other
LOC5566471	247130250	0.094714809	0.505319149	9.666010281	0.165289256	0.499930796	0.415784022	A	AG	-	intr	.	NA	.	.	.	.	.	1	AaeL_AAEL005407, AAEL005407, annexin	annexin B10	Other
LOC5566471	247130267	0.114809082	0.348484848	4.046622804	0.199469764	0.454086318	0.335150884	G	GA	-	intr	.	NA	.	.	.	.	.	1	AaeL_AAEL005407, AAEL005407, annexin	annexin B10	Other
LOC5566470	247155651	0.103913876	0.373559397	5.111780129	0.193234863	0.468088643	0.327865364	G	GA	-	CDS	Synonymous	1	119	CTG	L	TTG	L	1	AaeL_AAEL005408, AAEL005408	annexin B10	Other
LOC5566470	247155685	0.148058252	0.43187836	5.011650211	0.225385155	0.491031569	0.381936647	G	GA	-	CDS	Synonymous	3	107	ACC	T	ACT	T	1	AaeL_AAEL005408, AAEL005408	annexin B10	Other
LOC5566470	247155694	0.138807875	0.390174757	4.253347196	0.202296428	0.47595414	0.360583488	T	TC	-	CDS	Synonymous	3	104	GGA	G	GGG	G	1	AaeL_AAEL005408, AAEL005408	annexin B10	Other
LOC5566469	247162487	0.012	0.186813187	4.442841509	0.031405613	0.293011237	0.150583646	T	TG	-	CDS	Synonymous	3	24	GCA	A	GCC	A	1	AaeL_AAEL005412, AAEL005412	annexin B10	Other
LOC5566468	247168753	0.028846154	0.249721913	5.189854175	0.073964497	0.37217523	0.20244898	C	CT	-	CDS	Synonymous	3	311	AAG	K	AAA	K	1	AaeL_AAEL005426, AAEL005426	annexin B10	Other
LOC5566468	247168787	0.108258929	0.412946429	6.036333569	0.192600723	0.490702479	0.338584711	A	AT	-	intr	.	NA	.	.	.	.	.	1	AaeL_AAEL005426, AAEL005426	annexin B10	Other
LOC5566468	247181618	0.241746148	0.720676487	10.93758354	0.375	0.402379665	0.5	T	TA	-	5UTR	.	NA	.	.	.	.	.	1	AaeL_AAEL005426, AAEL005426	annexin B10	Other
LOC5566467	247204648	0.203109748	0.460118655	3.945684744	0.310100054	0.495425331	0.416904418	T	TC	-	5UTR	.	NA	.	.	.	.	.	1	AaeL_AAEL005417, AAEL005417	annexin B10	Other
LOC110674064	247218531	0	0.219285714	6.158019151	0	0.355029586	0.204142012	C	CG	+	CDS	Replacement	3	252	CAC	H	CAG	Q	1		DNA repair protein XRCC3-like	Other
LOC5566461	247354040	0.633856935	0.364408128	3.858120734	0.464116493	0.459093121	0.499997737	C	CG	+	CDS	Synonymous	3	1047	TCG	S	TCC	S	1	AaeL_AAEL005425, AAEL005425	cyclin-G-associated kinase	Other
LOC110674068	248058564	0.391782832	0.126623377	4.726073675	0.474938739	0.247350849	0.415893308	A	AG	-	ncRN	.	NA	.	.	.	.	.	1		uncharacterized LOC110674068	Other
LOC5578934	248166279	0	0.163016426	4.598347335	0	0.277777778	0.15355326	C	CT	-	intr	.	NA	.	.	.	.	.	1	AaeL_AAEL003765, AAEL003765	calcium-activated potassium channel slowpoke	Other
LOC5578934	248166288	0.228846154	0	6.431050372	0.36389414	0	0.211532145	G	GC	-	intr	.	NA	.	.	.	.	.	1	AaeL_AAEL003765, AAEL003765	calcium-activated potassium channel slowpoke	Other
LOC5578934	248166695	0.27851129	0.594537815	5.179534643	0.399524376	0.488097959	0.492949219	C	CT	-	intr	.	NA	.	.	.	.	.	1	AaeL_AAEL003765, AAEL003765	calcium-activated potassium channel slowpoke	Other
LOC5578934	248166737	0.321124031	0.035714286	6.867903913	0.43547931	0.041647804	0.251545284	A	AT	-	intr	.	NA	.	.	.	.	.	1	AaeL_AAEL003765, AAEL003765	calcium-activated potassium channel slowpoke	Other
LOC5578932	248355854	0.211080586	0.026217228	4.276319012	0.331923382	0.065651805	0.208183025	G	GA	-	CDS	Synonymous	3	57	TAC	Y	TAT	Y	1		transcription elongation factor 1 homolog	Other
LOC5578928	248462540	0	0.152188782	4.306578336	0	0.243194444	0.15769538	A	AC	+	5UTR	.	NA	.	.	.	.	.	1	AaeL_AAEL003768, AAEL003768	serine/arginine repetitive matrix protein 2	Other
LOC5578928	248462547	0	0.157142857	4.439773785	0	0.256109851	0.163180847	A	AG	+	5UTR	.	NA	.	.	.	.	.	1	AaeL_AAEL003768, AAEL003768	serine/arginine repetitive matrix protein 2	Other
LOC5578928	248462548	0	0.142165759	4.038578092	0	0.235008	0.138562751	C	CA	+	5UTR	.	NA	.	.	.	.	.	1	AaeL_AAEL003768, AAEL003768	serine/arginine repetitive matrix protein 2	Other
LOC5578928	248462553	0	0.140487022	3.993876908	0	0.2268431	0.143133175	A	AG	+	5UTR	.	NA	.	.	.	.	.	1	AaeL_AAEL003768, AAEL003768	serine/arginine repetitive matrix protein 2	Other
LOC5578928	248462569	0	0.140029873	3.981712947	0	0.234255983	0.139666684	T	TC	+	5UTR	.	NA	.	.	.	.	.	1	AaeL_AAEL003768, AAEL003768	serine/arginine repetitive matrix protein 2	Other
LOC5578927	248483711	0.798670528	1	5.651815215	0.32931448	0	0.248899498	A	AT	+	intr	.	NA	.	.	.	.	.	1	AaeL_AAEL003750, AAEL003750	nucleoplasmin-like protein	Other
LOC5578926	248525497	0.307196563	0.592424242	4.298388629	0.432355661	0.48	0.483534831	A	AT	+	3UTR	.	NA	.	.	.	.	.	1	AaeL_AAEL003746, AAEL003746	4-hydroxybutyrate coenzyme A transferase	Other
LOC5578926	248525504	0.327833572	0.601190476	3.973256262	0.446833648	0.467406066	0.491615341	T	TC	+	3UTR	.	NA	.	.	.	.	.	1	AaeL_AAEL003746, AAEL003746	4-hydroxybutyrate coenzyme A transferase	Other
LOC5578924	248564263	0.414463538	0.684616304	3.908963747	0.485074422	0.432977993	0.495867769	A	AC	-	CDS	Synonymous	3	350	CTG	L	CTT	L	1	AaeL_AAEL003747, AAEL003747, AAEL003761, GPRGHP1	pyrokinin-1 receptor	Other
LOC5578924	248640806	0	0.178431373	5.018081378	0	0.28799351	0.14975189	C	CI	-	intr	.	NA	.	.	.	.	.	1	AaeL_AAEL003747, AAEL003747, AAEL003761, GPRGHP1	pyrokinin-1 receptor	Other
LOC5578924	248640812	0	0.152272727	4.308831155	0	0.257116621	0.132653061	G	GT	-	intr	.	NA	.	.	.	.	.	1	AaeL_AAEL003747, AAEL003747, AAEL003761, GPRGHP1	pyrokinin-1 receptor	Other
LOC5578924	248640858	0.036842105	0.351223629	7.79338879	0.109861111	0.455388767	0.346129256	G	GT	-	intr	.	NA	.	.	.	.	.	1	AaeL_AAEL003747, AAEL003747, AAEL003761, GPRGHP1	pyrokinin-1 receptor	Other
LOC5578924	248640872	0.059027778	0.37	7.072196076	0.114225712	0.466938776	0.353228728	C	CT	-	intr	.	NA	.	.	.	.	.	1	AaeL_AAEL003747, AAEL003747, AAEL003761, GPRGHP1	pyrokinin-1 receptor	Other
LOC5578922	248976725	0.296153846	0.607954545	5.025679603	0.423440454	0.477040816	0.498269896	T	TC	-	3UTR	.	NA	.	.	.	.	.	1	AaeL_AAEL003764, AAEL003764	uncharacterized LOC5578922	Other
LOC5578919	249138937	0.904552041	0.674922763	4.170179232	0.164068799	0.430751482	0.327489419	G	GA	-	CDS	Synonymous	1	367	TTA	L	CTA	L	1	AaeL_AAEL003763, AAEL003763, CYP329B1	cytochrome P450 9b2	Detox
LOC5578919	249140055	0.447674419	0.159858388	5.016539158	0.494770145	0.27138322	0.414091653	G	GA	-	CDS	Synonymous	3	11	TTC	F	TTT	F	1	AaeL_AAEL003763, AAEL003763, CYP329B1	cytochrome P450 9b2	Detox
LOC5578919	249140067	0.489352197	0.16974632	5.816679178	0.499702558	0.286755519	0.432777778	A	AG	-	CDS	Synonymous	3	7	TAT	Y	TAC	Y	1	AaeL_AAEL003763, AAEL003763, CYP329B1	cytochrome P450 9b2	Detox
LOC5563717	250554209	0	0.192183908	5.397169053	0	0.333741808	0.208713036	T	TC	+	intr	.	NA	.	.	.	.	.	1	AaeL_AAEL003903, AAEL003903	prostatic acid phosphatase	Other
LOC5563717	250554239	0.391831852	0.074439776	6.9549298	0.483327032	0.148752047	0.333887924	G	GA	+	intr	.	NA	.	.	.	.	.	1	AaeL_AAEL003903, AAEL003903	prostatic acid phosphatase	Other
LOC5563717	250554298	0	0.139162562	3.95864565	0	0.251994731	0.163180847	G	GA	+	intr	.	NA	.	.	.	.	.	1	AaeL_AAEL003903, AAEL003903	prostatic acid phosphatase	Other
LOC5563713	250593322	0.286508525	0.054620563	4.884673468	0.411010742	0.095755949	0.28756413	A	AC	-	intr	.	NA	.	.	.	.	.	1	AaeL_AAEL003916, AAEL003916	glycine-rich RNA-binding protein GRP2A	Other
LOC5563713	250593908	0.236238532	0.045241379	3.98759737	0.356797501	0.081722189	0.237049123	T	TA	-	5UTR	.	NA	.	.	.	.	.	1	AaeL_AAEL003916, AAEL003916	glycine-rich RNA-binding protein GRP2A	Other
LOC5564187	250595085	0.034883721	0.228132388	4.278267084	0.069676296	0.35231569	0.236669388	A	AI	+	ncRN	.	NA	.	.	.	.	.	1		uncharacterized LOC5564187	Other
LOC5564187	250595644	0.195208729	0	5.481160769	0.335883247	0	0.224615324	C	CT	+	rint	.	NA	.	.	.	.	.	1		uncharacterized LOC5564187	Other
LOC5563712	250619441	0.299007444	0.087484036	3.818662692	0.420522021	0.14574815	0.3142006	T	TC	+	CDS	Synonymous	3	405	TAT	Y	TAC	Y	1	AaeL_AAEL003908, AAEL003908	nuclear pore complex protein Nup107	Other
LOC5563712	250629025	0.414737115	0.163278975	4.057330087	0.485093939	0.291499299	0.417503592	A	AG	+	CDS	Synonymous	3	516	CAA	Q	CAG	Q	1	AaeL_AAEL003908, AAEL003908	nuclear pore complex protein Nup107	Other
LOC5563712	250629031	0.396022869	0.157954545	3.77270756	0.477682999	0.287334594	0.408163265	C	CT	+	CDS	Synonymous	3	518	GAC	D	GAT	D	1	AaeL_AAEL003908, AAEL003908	nuclear pore complex protein Nup107	Other
LOC5563712	250629040	0.393415702	0.141075782	4.257514287	0.477316269	0.256680956	0.393616098	C	CT	+	CDS	Synonymous	3	521	GAC	D	GAT	D	1	AaeL_AAEL003908, AAEL003908	nuclear pore complex protein Nup107	Other
LOC5563712	250629503	0.468269018	0.20682856	4.033777738	0.497752879	0.330641743	0.453051092	T	TA	+	intr	.	NA	.	.	.	.	.	1	AaeL_AAEL003908, AAEL003908	nuclear pore complex protein Nup107	Other
LOC5563712	250629522	0.456323645	0.182382603	4.487270379	0.495993616	0.301391145	0.439589351	T	TC	+	intr	.	NA	.	.	.	.	.	1	AaeL_AAEL003908, AAEL003908	nuclear pore complex protein Nup107	Other
LOC5563718	251218806	0.066818182	0.265915119	3.805138773	0.119511091	0.382612392	0.271922371	C	CA	-	CDS	Synonymous	3	429	CTG	L	CTT	L	1	AaeL_AAEL003905, AAEL003905	alkaline phosphatase	Other
LOC5563718	251242092	0.10591133	0.365808824	4.82424496	0.199960325	0.462809917	0.358037189	T	TC	-	intr	.	NA	.	.	.	.	.	1	AaeL_AAEL003905, AAEL003905	alkaline phosphatase	Other
LOC5563709	252456390	0.867997199	0.636326531	3.829326124	0.239705175	0.463476991	0.373360673	T	TC	+	intr	.	NA	.	.	.	.	.	1	AaeL_AAEL003914, AAEL003914	peripheral plasma membrane protein CASK	Other
LOC5563714	252527011	0.876780627	0.642413487	3.977691902	0.208579026	0.459612188	0.364135355	G	GA	+	intr	.	NA	.	.	.	.	.	1	AaeL_AAEL003907, AAEL003907	ubiquitin conjugation factor E4 A	Other
LOC5563714	252527846	0.417244136	0.737673219	5.346964413	0.488623951	0.402130395	0.491059356	A	AC	+	CDS	Synonymous	3	481	GCC	A	GCA	A	1	AaeL_AAEL003907, AAEL003907	ubiquitin conjugation factor E4 A	Other
LOC5577128	252693253	0.767924528	0.974789916	4.903726402	0.359225323	0.05964497	0.230610736	A	AC	-	5UTR	.	NA	.	.	.	.	.	1	AaeL_AAEL013025, AAEL013025	putative helicase MOV-10	Other
LOC5576366	254477197	0.046825192	0.319222689	6.199228145	0.074576397	0.434362529	0.308969868	G	GC	+	CDS	Synonymous	3	702	GTG	V	GTC	V	1	AaeL_AAEL002870, AAEL002870	dipeptidyl peptidase 3	Other
LOC5576360	255372808	0.144059406	0.474992036	6.381553986	0.250212439	0.497621879	0.39151609	T	TC	+	3UTR	.	NA	.	.	.	.	.	1	AaeL_AAEL002860, AAEL002860	mitochondrial pyruvate carrier 1	Other
LOC5576360	255372898	0.138685295	0.478354978	6.70071125	0.244897959	0.497777778	0.384430473	C	CT	+	3UTR	.	NA	.	.	.	.	.	1	AaeL_AAEL002860, AAEL002860	mitochondrial pyruvate carrier 1	Other
LOC5576359	255374942	0.152464624	0.456046196	5.512047772	0.285643424	0.490246871	0.424320441	A	AG	-	intr	.	NA	.	.	.	.	.	1	AaeL_AAEL002864, AAEL002864	uncharacterized LOC5576359	Other
LOC5576359	255390508	0.1303233	0.373928124	4.137734107	0.219958377	0.467512495	0.347355751	A	AC	-	intr	.	NA	.	.	.	.	.	1	AaeL_AAEL002864, AAEL002864	uncharacterized LOC5576359	Other
LOC5576356	255716206	0.560797744	0.274691358	4.387729817	0.491167281	0.39596799	0.484991824	G	GA	-	CDS	Synonymous	3	364	TTC	F	TTT	F	1	AaeL_AAEL002868, AAEL002868, AAEL002871	myosin-I heavy chain	Other
LOC5576350	255986330	0.556776557	0.220009158	5.987307002	0.489795918	0.347516151	0.483699846	G	GA	-	CDS	Replacement	2	227	ACT	T	ATT	I	1	AaeL_AAEL002857, AAEL002857	saccharopine dehydrogenase-like oxidoreductase	Other
LOC5567293	257070817	0.227435897	0.014851485	5.388540143	0.36706543	0.042533081	0.222963424	C	CA	+	CDS	Synonymous	1	196	CGG	R	AGG	R	1	AaeL_AAEL005943, AAEL005943	serine/threonine-protein kinase stk11	Other
LOC5567293	257070834	0.208414873	0	5.850553706	0.344665413	0	0.204142012	G	GA	+	CDS	Synonymous	3	201	CTG	L	CTA	L	1	AaeL_AAEL005943, AAEL005943	serine/threonine-protein kinase stk11	Other
LOC5567293	257092810	0.228451564	0.505562687	4.319192932	0.351581451	0.499167014	0.452370066	C	CT	+	intr	.	NA	.	.	.	.	.	1	AaeL_AAEL005943, AAEL005943	serine/threonine-protein kinase stk11	Other
LOC5567293	257092854	0.266410688	0.528631468	3.819932037	0.391111111	0.496948242	0.468556202	A	AC	+	CDS	Replacement	1	458	ATG	M	CTG	L	1	AaeL_AAEL005943, AAEL005943	serine/threonine-protein kinase stk11	Other
LOC5567291	257447515	0.770522388	0.988095238	5.632927606	0.348997646	0.021050249	0.22148721	C	CA	-	3UTR	.	NA	.	.	.	.	.	1	AaeL_AAEL005944, AAEL005944	28S ribosomal protein S23, mitochondrial	Other
LOC5567290	257460409	0.942965368	0.698529412	5.180508618	0.108482998	0.422405877	0.235859607	T	TC	+	intr	.	NA	.	.	.	.	.	1	AaeL_AAEL005947, AAEL005947	heterogeneous nuclear ribonucleoprotein H	Other
LOC5569123	259842404	0.193032519	0.010537655	4.70461865	0.276176181	0.020268145	0.156900513	G	GC	-	CDS	Synonymous	3	282	TCC	S	TCG	S	1	AaeL_AAEL007387, AAEL007387	protein UBASH3A homolog	Other
LOC5569123	259853743	0.180970149	0.016705069	4.002436971	0.279739995	0.033323758	0.182773122	G	GA	-	intr	.	NA	.	.	.	.	.	1	AaeL_AAEL007387, AAEL007387	protein UBASH3A homolog	Other
LOC5569123	259854098	0.222222222	0	6.241615677	0.353298611	0	0.238439935	T	TG	-	intr	.	NA	.	.	.	.	.	1	AaeL_AAEL007387, AAEL007387	protein UBASH3A homolog	Other
LOC5569125	259866791	0.16636528	0.013392857	3.808031187	0.282688615	0.036132335	0.159272105	A	AT	+	3UTR	.	NA	.	.	.	.	.	1	AaeL_AAEL007389, AAEL007389, GPROP7	rhodopsin	Other
LOC5576736	260790549	0.41716792	0.68935662	3.965648209	0.487599975	0.42853956	0.48958444	T	TC	-	CDS	Synonymous	3	313	CCG	P	CCA	P	1	AaeL_AAEL015443, AAEL015443	fork head domain-containing protein FD4	Other
LOC5576736	260790612	0.36909499	0.661505425	4.454074717	0.464882818	0.447137642	0.498704436	T	TA	-	CDS	Synonymous	3	292	GCT	A	GCA	A	1	AaeL_AAEL015443, AAEL015443	fork head domain-containing protein FD4	Other
LOC5576724	261386006	0.0374716	0.229261875	4.178245906	0.063256836	0.353564014	0.222187101	G	GA	+	CDS	Replacement	1	323	GCC	A	ACC	T	1	AaeL_AAEL002959, AAEL002959	endochitinase	Other
LOC5576724	261386014	0.052295824	0.260840108	4.30534952	0.08363862	0.385505664	0.254267016	T	TG	+	CDS	Synonymous	3	325	CTT	L	CTG	L	1	AaeL_AAEL002959, AAEL002959	endochitinase	Other
LOC5576724	261386020	0.042319969	0.255912539	4.650829099	0.071526531	0.3810232	0.245198876	T	TC	+	CDS	Synonymous	3	327	AAT	N	AAC	N	1	AaeL_AAEL002959, AAEL002959	endochitinase	Other
LOC5576724	261386143	0.09810011	0.324702904	4.060667839	0.179241257	0.437716263	0.312337731	A	AG	+	CDS	Synonymous	3	368	CTA	L	CTG	L	1	AaeL_AAEL002959, AAEL002959	endochitinase	Other
LOC5576724	261386161	0.128090034	0.392917251	4.702118743	0.230160974	0.477232541	0.371323725	T	TC	+	CDS	Synonymous	3	374	TTT	F	TTC	F	1	AaeL_AAEL002959, AAEL002959	endochitinase	Other
LOC5576724	261386215	0.066739341	0.306213018	4.861198475	0.12317353	0.417340901	0.275329067	T	TC	+	CDS	Synonymous	3	392	ACT	T	ACC	T	1	AaeL_AAEL002959, AAEL002959	endochitinase	Other
LOC5576723	261393323	0.014474773	0.204477612	4.773225728	0.029261837	0.324044815	0.184626952	A	AG	+	CDS	Synonymous	3	2	AGA	R	AGG	R	1		endochitinase	Other
LOC5576723	261393342	0.006578947	0.210714286	4.672652608	0.010810491	0.347542567	0.200110484	T	TAC	+	intr	.	NA	.	.	.	.	.	1		endochitinase	Other
LOC5576723	261393344	0.005952381	0.191317288	4.957349757	0.009999747	0.318671591	0.175775623	G	GA	+	intr	.	NA	.	.	.	.	.	1		endochitinase	Other
LOC5576722	261425180	0.636363636	0.296641791	5.83255044	0.462809917	0.422004096	0.49382716	T	TC	+	intr	.	NA	.	.	.	.	.	1	AaeL_AAEL002971, AAEL002971	sarcalumenin	Other
LOC5576722	261441206	0.16	0	4.516819996	0.2688	0	0.146531026	A	AT	+	intr	.	NA	.	.	.	.	.	1	AaeL_AAEL002971, AAEL002971	sarcalumenin	Other
LOC5576722	261446285	0.921779557	0.70879233	3.982690344	0.162560416	0.410167827	0.269199827	G	GA	+	intr	.	NA	.	.	.	.	.	1	AaeL_AAEL002971, AAEL002971	sarcalumenin	Other
LOC5576722	261446555	0.092422177	0.386913474	5.970164703	0.167573964	0.475308642	0.33263519	G	GA	+	CDS	Synonymous	3	846	GAG	E	GAA	E	1	AaeL_AAEL002971, AAEL002971	sarcalumenin	Other
LOC23687643	261466734	0.14339981	0	4.071471403	0.277777778	0	0.152201236	C	CT	+	5UTR	.	NA	.	.	.	.	.	1	AaeL_AAEL017223, AAEL017223	protein BCCIP homolog	Other
LOC23687643	261466823	0.138854296	0	3.950450197	0.23034668	0	0.100605469	T	TA	+	5UTR	.	NA	.	.	.	.	.	1	AaeL_AAEL017223, AAEL017223	protein BCCIP homolog	Other
LOC23687643	261467293	0	0.138980263	3.953798908	0	0.265260631	0.154151554	T	TC	+	intr	.	NA	.	.	.	.	.	1	AaeL_AAEL017223, AAEL017223	protein BCCIP homolog	Other
LOC23687643	261468170	0.323305348	0.100218887	3.94730307	0.430094518	0.18	0.306671074	C	CT	+	CDS	Synonymous	3	295	ATC	I	ATT	I	1	AaeL_AAEL017223, AAEL017223	protein BCCIP homolog	Other
LOC5576719	262057304	0.382835101	0.726225252	5.986264067	0.46875	0.402901465	0.494555766	G	GT	-	intr	.	NA	.	.	.	.	.	1	AaeL_AAEL002955, AAEL002955	uncharacterized LOC5576719	Other
LOC5576718	262085677	0.162528957	0	4.585159042	0.279237361	0	0.157213585	T	TC	-	CDS	Synonymous	3	77	GAA	E	GAG	E	1	AaeL_AAEL002960, AAEL002960	uncharacterized LOC5576718	Other
LOC5576717	262112526	0.852777778	1	4.17353857	0.273604682	0	0.161512578	C	CA	+	CDS	Synonymous	3	74	GGA	G	GGC	G	1	AaeL_AAEL002965, AAEL002965	uncharacterized LOC5576717	Other
LOC5576717	262113100	0.921895425	0.700925926	4.187813166	0.143855943	0.432716346	0.340553633	A	AG	+	CDS	Synonymous	3	246	CCG	P	CCA	P	1	AaeL_AAEL002965, AAEL002965	uncharacterized LOC5576717	Other
LOC5576735	262189886	0.017857143	0.198360656	4.403430006	0.026311111	0.317198486	0.198603449	A	AG	-	CDS	Synonymous	3	395	CAT	H	CAC	H	1	AaeL_AAEL002952, AAEL002952, AAEL002966	uncharacterized LOC5576735	Other
LOC5576735	262205631	0.018824771	0.235511364	5.372082158	0.037721893	0.362610562	0.259827468	G	GA	-	CDS	Synonymous	3	352	CAC	H	CAT	H	1	AaeL_AAEL002952, AAEL002952, AAEL002966	uncharacterized LOC5576735	Other
LOC5576735	262215692	0.152387042	0.018867925	3.930438356	0.261451801	0.041647804	0.163811299	A	AGT	-	intr	.	NA	.	.	.	.	.	1	AaeL_AAEL002952, AAEL002952, AAEL002966	uncharacterized LOC5576735	Other
LOC5576714	262324773	0.31836248	0.068892045	5.095107606	0.429312	0.121227709	0.316896609	C	CT	-	3UTR	.	NA	.	.	.	.	.	1	AaeL_AAEL002961, AAEL002961	uncharacterized LOC5576714	Other
LOC5576714	262324993	0.740975936	0.463690476	4.209714668	0.381328074	0.494829072	0.472720976	T	TG	-	CDS	Synonymous	3	192	CTC	L	CTA	L	1	AaeL_AAEL002961, AAEL002961	uncharacterized LOC5576714	Other
LOC5576714	262337450	0.691369863	0.2625	8.947624326	0.438892194	0.391111111	0.499183757	T	TC	-	CDS	Synonymous	3	121	GCG	A	GCA	A	1	AaeL_AAEL002961, AAEL002961	uncharacterized LOC5576714	Other
LOC5576738	262413669	0.570344828	0.196955128	7.248046789	0.489026063	0.302607878	0.469032166	C	CT	-	CDS	Synonymous	3	83	CCG	P	CCA	P	1	AaeL_AAEL002962, AAEL002962	uncharacterized LOC5576738	Other
LOC5576738	262413673	0.7348659	0.404724656	5.616844827	0.386841361	0.483327032	0.491751536	A	AG	-	CDS	Replacement	2	82	GCC	A	GTC	V	1	AaeL_AAEL002962, AAEL002962	uncharacterized LOC5576738	Other
LOC5576738	262413714	0.416666667	0.157267442	4.299726229	0.491019237	0.264189287	0.424382716	G	GA	-	intr	.	NA	.	.	.	.	.	1	AaeL_AAEL002962, AAEL002962	uncharacterized LOC5576738	Other
LOC110674095	262687417	0.68079096	0.361290323	5.213713853	0.432132964	0.467279611	0.497420714	A	AG	-	CDS	Replacement	2	32	ACG	T	ATG	M	1		CAAX prenyl protease 1 homolog pseudogene	Other
LOC110674097	262809079	0.633255406	0.572751323	5.273271391	0.479080579	0.631570248	0.583205795	G	GAT	-	CDS	Synonymous	3	246	GCT	A	GCC	A	1		uncharacterized LOC110674097	Other
LOC5564494	263028898	0.833610035	0.544977169	4.98590781	0.272473427	0.491920425	0.407006643	T	TC	-	CDS	Synonymous	3	592	AAG	K	AAA	K	1	AaeL_AAEL004303, AAEL004303	uncharacterized LOC5564494	Other
LOC5564494	263029231	0.044304792	0.240398293	4.140470948	0.075513434	0.370957133	0.229463295	C	CT	-	CDS	Synonymous	3	481	AAG	K	AAA	K	1	AaeL_AAEL004303, AAEL004303	uncharacterized LOC5564494	Other
LOC5564494	263029309	0.182539683	0	5.130856646	0.289171867	0	0.180594519	A	AT	-	CDS	Synonymous	3	455	TCT	S	TCA	S	1	AaeL_AAEL004303, AAEL004303	uncharacterized LOC5564494	Other
LOC5564494	263029354	0.667226891	1	9.617500485	0.432777778	0	0.305460249	T	TC	-	CDS	Synonymous	3	440	AAG	K	AAA	K	1	AaeL_AAEL004303, AAEL004303	uncharacterized LOC5564494	Other
LOC5564494	263037511	0.384535005	0.130865103	4.386073878	0.468059413	0.2112	0.383872841	C	CT	-	CDS	Synonymous	3	335	CAG	Q	CAA	Q	1	AaeL_AAEL004303, AAEL004303	uncharacterized LOC5564494	Other
LOC5564494	263037541	0.478178964	0.098199673	8.580998613	0.498614958	0.168739859	0.4278	C	CG	-	CDS	Synonymous	3	325	GTG	V	GTC	V	1	AaeL_AAEL004303, AAEL004303	uncharacterized LOC5564494	Other
LOC5564486	263138562	0.263043478	0	7.50560762	0.395671392	0	0.268010922	T	TA	-	intr	.	NA	.	.	.	.	.	1	AaeL_AAEL004280, AAEL004280	uncharacterized LOC5564486	Other
LOC5564423	263739407	0.216666667	0.008196721	5.513565058	0.344976756	0.021274136	0.253175053	T	TC	-	intr	.	NA	.	.	.	.	.	1	AaeL_AAEL014433, AAEL014433	uncharacterized LOC5564423	Other
LOC5573630	264105444	0.24834923	0.04456328	4.33824113	0.375	0.085542437	0.26035503	G	GA	+	intr	.	NA	.	.	.	.	.	1	AaeL_AAEL010625, AAEL010625	uncharacterized LOC5573630	Other
LOC5573637	264481767	0.192371752	0	5.402378458	0.336036233	0	0.212373684	A	AC	-	intr	.	NA	.	.	.	.	.	1	AaeL_AAEL010627, AAEL010627	uncharacterized LOC5573637	Other
LOC5573637	264482260	0.212227913	0.020833333	4.608075949	0.338084918	0.04759072	0.218206259	C	CT	-	CDS	Replacement	1	17	GGA	G	AGA	R	1	AaeL_AAEL010627, AAEL010627	uncharacterized LOC5573637	Other
LOC5566413	265019675	0.669103314	0.204032258	10.50476877	0.431710775	0.30382804	0.492101884	G	GA	-	CDS	Synonymous	3	231	ATC	I	ATT	I	1	AaeL_AAEL015156, AAEL015156	uncharacterized LOC5566413	Other
LOC5567507	265545108	0.156609195	0.496765601	6.534493583	0.265573054	0.499621244	0.396429158	A	AG	-	CDS	Replacement	2	640	GTG	V	GCG	A	1	AaeL_AAEL006120, AAEL006110, AAEL006120	G protein-coupled receptor kinase 2	Other
LOC5567509	266006307	0.420875421	0.168076441	4.055964139	0.486111111	0.279739995	0.416880031	C	CT	-	intr	.	NA	.	.	.	.	.	1	AaeL_AAEL006116, AAEL006116	uncharacterized LOC5567509	Other
LOC5568915	267123694	0.315584855	0.557687038	3.822755724	0.464270684	0.535502959	0.533008876	G	GID	+	5UTR	.	NA	.	.	.	.	.	1	AaeL_AAEL007205, AAEL007205	GATA-binding factor C	Other
LOC5568914	267334771	0.888031915	0.655279503	4.054219819	0.203461488	0.442545246	0.363783462	C	CI	-	5UTR	.	NA	.	.	.	.	.	1	AaeL_AAEL007209, AAEL007209	ADP-ribosylation factor-like protein 8	Other
LOC5568912	267367927	0.168695652	0.503846154	6.278420697	0.277777778	0.499950985	0.448864954	T	TC	-	3UTR	.	NA	.	.	.	.	.	1	AaeL_AAEL007203, AAEL007203	pre-mRNA-splicing factor ISY1 homolog	Other
LOC5568912	267369036	0	0.165909091	4.676712099	0	0.277777778	0.149540292	A	AG	-	CDS	Synonymous	3	17	GCT	A	GCC	A	1	AaeL_AAEL007203, AAEL007203	pre-mRNA-splicing factor ISY1 homolog	Other
LOC5568910	267407933	0.567489496	0.301172708	3.838137874	0.496049383	0.419414993	0.492432007	A	AT	+	CDS	Synonymous	3	794	CCA	P	CCT	P	1	AaeL_AAEL007202, AAEL007202, hr96	nuclear hormone receptor HR96	Other
LOC5568917	267422258	0	0.141415994	4.018607061	0	0.244897959	0.138115393	T	TA	-	intr	.	NA	.	.	.	.	.	1	AaeL_AAEL007216, AAEL007216	elongation of very long chain fatty acids protein AAEL008004	Other
LOC5568917	267436588	0.134615385	0	3.837926655	0.215857988	0	0.113064616	G	GA	-	intr	.	NA	.	.	.	.	.	1	AaeL_AAEL007216, AAEL007216	elongation of very long chain fatty acids protein AAEL008004	Other
LOC5568908	267620407	0	0.311844078	8.965301627	0	0.4352	0.255	T	TA	+	CDS	Synonymous	3	554	CCT	P	CCA	P	1	AaeL_AAEL007215, AAEL007215	integrator complex subunit 5	Other
LOC5568897	267805040	0.195859696	0.463463005	4.24481702	0.308693804	0.497323022	0.432024593	G	GT	-	CDS	Synonymous	3	268	CTC	L	CTA	L	1	AaeL_AAEL007213, AAEL007213	acyl-CoA Delta(11) desaturase	Other
LOC5568897	267805042	0.195101351	0.450945626	3.960784457	0.312174818	0.49543592	0.429276917	G	GA	-	CDS	Replacement	1	268	CTC	L	TTC	F	1	AaeL_AAEL007213, AAEL007213	acyl-CoA Delta(11) desaturase	Other
LOC5568897	267805121	0.181040052	0.599573864	8.934742927	0.287334594	0.477932349	0.477171452	C	CT	-	CDS	Synonymous	3	241	ACG	T	ACA	T	1	AaeL_AAEL007213, AAEL007213	acyl-CoA Delta(11) desaturase	Other
LOC5568897	267805142	0.203477444	0.56480153	6.824629983	0.322544138	0.491493384	0.472019887	T	TC	-	CDS	Synonymous	3	234	TTA	L	TTG	L	1	AaeL_AAEL007213, AAEL007213	acyl-CoA Delta(11) desaturase	Other
LOC5568898	267924737	0	0.14965035	4.238520668	0	0.252400549	0.125089729	G	GC	+	intr	.	NA	.	.	.	.	.	1	AaeL_AAEL007211, AAEL007211	TBC1 domain family member 5	Other
LOC5573315	268097867	0.018518519	0.54887218	16.03942682	0.035076531	0.495	0.442798443	C	CT	+	5UTR	.	NA	.	.	.	.	.	1	AaeL_AAEL010427, AAEL010427	beclin-1-like protein	Other
LOC5573315	268097879	0.016129032	0.462164751	12.85171899	0.032777778	0.494341331	0.402513071	C	CG	+	5UTR	.	NA	.	.	.	.	.	1	AaeL_AAEL010427, AAEL010427	beclin-1-like protein	Other
LOC5573318	268241479	0.152631579	0	4.318463211	0.246997556	0	0.160594913	T	TG	-	intr	.	NA	.	.	.	.	.	1	AaeL_AAEL010413, AAEL010413	cyclin-dependent kinase 20	Other
LOC5573318	268253485	0.090425532	0.411077236	6.20570412	0.16449751	0.535432717	0.404771327	G	GAC	-	intr	.	NA	.	.	.	.	.	1	AaeL_AAEL010413, AAEL010413	cyclin-dependent kinase 20	Other
LOC5573318	268253495	0.088856161	0.444708333	7.961775795	0.162337026	0.49548535	0.40228247	G	GA	-	intr	.	NA	.	.	.	.	.	1	AaeL_AAEL010413, AAEL010413	cyclin-dependent kinase 20	Other
LOC5573318	268253809	0.0593326	0.344055944	6.28081867	0.11160586	0.449861111	0.322011157	T	TA	-	5UTR	.	NA	.	.	.	.	.	1	AaeL_AAEL010413, AAEL010413	cyclin-dependent kinase 20	Other
LOC5573318	268253857	0.025204082	0.292929293	6.64482742	0.04922967	0.412642423	0.262003485	G	GA	-	5UTR	.	NA	.	.	.	.	.	1	AaeL_AAEL010413, AAEL010413	cyclin-dependent kinase 20	Other
LOC5573317	268304293	0.127513907	0.361402095	3.924559899	0.214910454	0.462057672	0.385091356	A	AT	+	5UTR	.	NA	.	.	.	.	.	1	AaeL_AAEL010421, AAEL010421	E3 ubiquitin-protein ligase CCNB1IP1	Other
LOC110674107	268419816	0.022727273	0.190332123	3.912554789	0.053435575	0.32931448	0.206111111	G	GI	+	3UTR	.	NA	.	.	.	.	.	1		uncharacterized LOC110674107	Other
LOC5575789	270405935	0.408333333	0.147665895	4.410502701	0.479416089	0.247705113	0.39286294	T	TA	+	intr	.	NA	.	.	.	.	.	1	AaeL_AAEL012059, AAEL012059	protein asunder	Other
LOC5575789	270405937	0.429012346	0.145590994	5.023576378	0.486310232	0.244897959	0.399848403	G	GA	+	intr	.	NA	.	.	.	.	.	1	AaeL_AAEL012059, AAEL012059	protein asunder	Other
LOC5575793	270492922	0	0.187645386	5.271565344	0	0.308390023	0.168739859	T	TC	-	CDS	Synonymous	3	166	CCA	P	CCG	P	1	AaeL_AAEL012066, AAEL012066	uncharacterized LOC5575793	Other
LOC5575793	270492930	0	0.212955466	5.9785973	0	0.335393711	0.192489799	C	CT	-	CDS	Replacement	1	164	GTT	V	ATT	I	1	AaeL_AAEL012066, AAEL012066	uncharacterized LOC5575793	Other
LOC5575793	270492946	0	0.222348799	5.432159934	0	0.349671342	0.208132461	A	AGT	-	CDS	Synonymous	3	158	CAT	H	CAC	H	1	AaeL_AAEL012066, AAEL012066	uncharacterized LOC5575793	Other
LOC5575793	270492949	0	0.227941176	6.405098069	0	0.351967993	0.207271579	G	GA	-	CDS	Synonymous	3	157	ATC	I	ATT	I	1	AaeL_AAEL012066, AAEL012066	uncharacterized LOC5575793	Other
LOC5575793	270492951	0	0.231343284	6.502779372	0	0.355647137	0.206593094	T	TC	-	CDS	Replacement	1	157	ATC	I	GTC	V	1	AaeL_AAEL012066, AAEL012066	uncharacterized LOC5575793	Other
LOC5575792	270494911	0.324773902	0.693993506	6.753135215	0.442495274	0.431258679	0.499567474	T	TC	-	intr	.	NA	.	.	.	.	.	1	AaeL_AAEL012064, AAEL012064	ecdysteroid-regulated 16 kDa protein	Other
LOC5575792	270503642	0.469230769	0.153547672	5.844194532	0.49905482	0.259100346	0.436656133	C	CT	-	intr	.	NA	.	.	.	.	.	1	AaeL_AAEL012064, AAEL012064	ecdysteroid-regulated 16 kDa protein	Other
LOC5575607	271580207	0.189285714	0.487368421	5.075941415	0.32	0.5	0.444444444	C	CT	-	intr	.	NA	.	.	.	.	.	1	AaeL_AAEL011941, AAEL011941, AAEL012481, HPX6	chorion peroxidase	Detox
LOC5576401	271598931	0.47537037	0.751614987	4.219240737	0.499278962	0.359319471	0.479705886	G	GT	+	CDS	Synonymous	3	57	TCT	S	TCG	S	1	AaeL_AAEL012489, AAEL012489	nuclear pore complex protein Nup133	Other
LOC5576400	271652520	1	0.784192174	6.059311089	0	0.343579431	0.216961451	G	GT	-	intr	.	NA	.	.	.	.	.	1	AaeL_AAEL012484, AAEL012484, AAEL012487, AAEL012495	bromodomain-containing protein 3	Other
LOC5576400	271652551	0.972222222	0.724532225	5.981694594	0.062434964	0.409224953	0.317277921	T	TC	-	intr	.	NA	.	.	.	.	.	1	AaeL_AAEL012484, AAEL012484, AAEL012487, AAEL012495	bromodomain-containing protein 3	Other
LOC5576400	271653040	0.271954369	0.047409953	4.835339967	0.393674998	0.096010605	0.274772778	A	AI	-	5UTR	.	NA	.	.	.	.	.	1	AaeL_AAEL012484, AAEL012484, AAEL012487, AAEL012495	bromodomain-containing protein 3	Other
LOC5563999	272067948	0.189177102	0.472261735	4.679139065	0.3046875	0.498577778	0.455684401	A	AG	+	CDS	Synonymous	3	532	GGA	G	GGG	G	1	AaeL_AAEL014260, AAEL014260	uncharacterized LOC5563999	Other
LOC5563999	272067951	0.214574899	0.5	4.596143404	0.349288735	0.499976861	0.475605232	C	CG	+	CDS	Synonymous	3	533	GCC	A	GCG	A	1	AaeL_AAEL014260, AAEL014260	uncharacterized LOC5563999	Other
LOC5563999	272074631	0.80982962	0.992424242	4.817716321	0.353298611	0.016947914	0.226596791	G	GA	+	CDS	Synonymous	3	1354	TTA	L	TTG	L	1	AaeL_AAEL014260, AAEL014260	uncharacterized LOC5563999	Other
LOC5563999	272074986	0.864102564	1	3.871925915	0.236669388	0	0.11775993	C	CT	+	CDS	Replacement	1	1473	TCG	S	CCG	P	1	AaeL_AAEL014260, AAEL014260	uncharacterized LOC5563999	Other
LOC5563999	272075993	0.382790479	0.672213622	4.382516862	0.466042241	0.443188991	0.49877177	G	GT	+	CDS	Synonymous	3	1808	ACT	T	ACG	T	1	AaeL_AAEL014260, AAEL014260	uncharacterized LOC5563999	Other
LOC5573057	272092977	0.449107143	0.766290693	5.360594912	0.492929145	0.359536162	0.477706703	C	CT	-	CDS	Synonymous	3	93	TTA	L	TTG	L	1	AaeL_AAEL014264, AAEL014264	uncharacterized LOC5573057	Other
LOC5573056	272119703	0.471363636	0.746799431	4.182526395	0.497962879	0.375	0.470543878	T	TG	+	intr	.	NA	.	.	.	.	.	1	AaeL_AAEL014262, AAEL010251, AAEL014262	translation initiation factor eIF-2B subunit alpha	Other
LOC5573055	272124146	0.405555556	0.756396067	6.304873008	0.484320747	0.368422162	0.469248	A	AG	-	CDS	Synonymous	3	794	GAC	D	GAT	D	1	AaeL_AAEL010252, AAEL010252	putative protein tag-278	Other
LOC5573055	272124150	0.44782955	0.764185914	5.328479925	0.495772229	0.360258023	0.452759675	A	AT	-	CDS	Replacement	2	793	AAA	K	ATA	I	1	AaeL_AAEL010252, AAEL010252	putative protein tag-278	Other
LOC5573055	272126139	0.445618832	0.75472973	5.090363882	0.48947328	0.370697387	0.479114497	C	CT	-	CDS	Synonymous	3	150	AAA	K	AAG	K	1	AaeL_AAEL010252, AAEL010252	putative protein tag-278	Other
LOC5573055	272126145	0.424398625	0.710111486	4.342047674	0.483259393	0.412944465	0.489875327	C	CT	-	CDS	Synonymous	3	148	AAA	K	AAG	K	1	AaeL_AAEL010252, AAEL010252	putative protein tag-278	Other
LOC5564565	272329707	0.391723695	0.138782051	4.293200228	0.477585969	0.238480548	0.408623888	G	GA	-	CDS	Synonymous	1	577	CTG	L	TTG	L	1	AaeL_AAEL014512, AAEL014173, AAEL014512	tyrosine-protein kinase Fer	Other
LOC5564565	272329948	0.435390338	0.708702409	4.027589415	0.488349298	0.412656117	0.491083484	A	AT	-	CDS	Synonymous	3	517	GTA	V	GTT	V	1	AaeL_AAEL014512, AAEL014173, AAEL014512	tyrosine-protein kinase Fer	Other
LOC5564565	272366113	0.922007874	0.680583004	4.725003424	0.153389354	0.434926294	0.344311834	A	AI	-	intr	.	NA	.	.	.	.	.	1	AaeL_AAEL014512, AAEL014173, AAEL014512	tyrosine-protein kinase Fer	Other
LOC5563844	272539476	0.836065574	1	4.623197253	0.27411986	0	0.131784115	G	GA	-	CDS	Synonymous	3	288	CTT	L	CTC	L	1	AaeL_AAEL014174, AAEL014174	uncharacterized LOC5563844	Other
LOC5578805	274559730	0.763925729	0.508004386	4.082308093	0.481757354	0.504782655	0.523311944	G	GAD	-	CDS	Replacement	3	507	CAG	Q	CAC	H	1	AaeL_AAEL013846, AAEL013846, AAEL014521, AAEL015231	ankyrin repeat domain-containing protein 12	Other
LOC5577396	275401896	0.277083333	0.555316742	4.18230114	0.395890282	0.493640115	0.490807239	G	GA	+	3UTR	.	NA	.	.	.	.	.	1	AaeL_AAEL003163, AAEL003163	protein fork head	Other
LOC5577397	275791976	0.136029412	0	3.875427463	0.238904577	0	0.141748801	A	AG	+	CDS	Synonymous	3	340	GGA	G	GGG	G	1	AaeL_AAEL003170, AAEL003170	translation initiation factor IF-2, mitochondrial	Other
LOC5577397	275792075	0.170144509	0	4.791781517	0.275329067	0	0.146605059	A	AT	+	CDS	Synonymous	3	373	CGA	R	CGT	R	1	AaeL_AAEL003170, AAEL003170	translation initiation factor IF-2, mitochondrial	Other
LOC5572416	276091585	0.458311889	0.759872242	4.905697576	0.499782986	0.365800552	0.473767985	T	TC	-	intr	.	NA	.	.	.	.	.	1	AAEL009791	cuticle protein	Cuticle
LOC5572415	276097952	0.108294931	0.412568306	6.023879264	0.196064349	0.483600967	0.389837568	T	TC	-	CDS	Replacement	1	229	ATC	I	GTC	V	1	AaeL_AAEL009783, AAEL009783	cuticle protein	Cuticle
LOC5572415	276097955	0.115567216	0.406016791	5.537274952	0.208320417	0.481790105	0.388197825	G	GT	-	CDS	Replacement	1	228	CTC	L	ATC	I	1	AaeL_AAEL009783, AAEL009783	cuticle protein	Cuticle
LOC5572411	276117266	0.226190476	0.017857143	5.169219509	0.33480067	0.025969529	0.237812128	A	AG	-	CDS	Synonymous	3	91	GCT	A	GCC	A	1	AAEL009793	larval cuticle protein A3A	Cuticle
LOC5572411	276117440	0.201475155	0.008928571	5.041081256	0.321174548	0.021975309	0.244897959	A	AC	-	CDS	Synonymous	3	33	CTT	L	CTG	L	1	AAEL009793	larval cuticle protein A3A	Cuticle
LOC5572408	276241669	0.397961957	0.689035088	4.444273061	0.485003589	0.43241782	0.498180902	G	GT	-	3UTR	.	NA	.	.	.	.	.	1	AaeL_AAEL009799, AAEL009799	uncharacterized LOC5572408	Other
LOC5572405	276262895	0.506589147	0.835148874	6.116582938	0.499271604	0.277777778	0.437479218	A	AT	-	intr	.	NA	.	.	.	.	.	1	AaeL_AAEL009787, AAEL009787	uncharacterized LOC5572405	Other
LOC5579481	276275014	0.502263724	0.797260274	4.910956273	0.499644444	0.323590932	0.456991597	A	AC	-	CDS	Synonymous	3	329	CGG	R	CGT	R	1	AaeL_AAEL015307, AAEL015307	uncharacterized LOC5579481	Other
LOC5579481	276275017	0.493596681	0.796220401	5.110056006	0.499979188	0.323590932	0.463324653	G	GC	-	CDS	Synonymous	3	328	CGG	R	CGC	R	1	AaeL_AAEL015307, AAEL015307	uncharacterized LOC5579481	Other
LOC5579481	276275095	0.54049104	0.796487603	3.919244161	0.496863053	0.316603848	0.438960662	C	CT	-	CDS	Synonymous	3	302	TCA	S	TCG	S	1	AaeL_AAEL015307, AAEL015307	uncharacterized LOC5579481	Other
LOC5579481	276275125	0.481602655	0.753905348	4.129585048	0.499245923	0.370575562	0.469037355	T	TA	-	CDS	Synonymous	3	292	GCT	A	GCA	A	1	AaeL_AAEL015307, AAEL015307	uncharacterized LOC5579481	Other
LOC5578573	276878588	0.490007541	0.785	4.84452108	0.499956328	0.330989724	0.465086311	T	TC	+	5UTR	.	NA	.	.	.	.	.	1	AaeL_AAEL013757, AAEL013757	hexamerin-1.1	Other
LOC5578573	276879570	0.020661157	0.18562575	3.901571491	0.053435575	0.306323048	0.177533728	C	CT	+	CDS	Synonymous	3	304	TTC	F	TTT	F	1	AaeL_AAEL013757, AAEL013757	hexamerin-1.1	Other
LOC5578573	276880158	0.298421777	0.577142414	4.148142871	0.41868315	0.487944138	0.493222327	C	CT	+	CDS	Synonymous	3	500	TTC	F	TTT	F	1	AaeL_AAEL013757, AAEL013757	hexamerin-1.1	Other
LOC5578573	276880359	0.180470793	0.457918051	4.589925677	0.290657439	0.496608997	0.407608362	G	GC	+	CDS	Synonymous	3	567	GGG	G	GGC	G	1	AaeL_AAEL013757, AAEL013757	hexamerin-1.1	Other
LOC5574451	276999038	0.387947418	0.700242718	5.033448356	0.469847781	0.418858516	0.496008174	C	CT	-	CDS	Replacement	1	524	ATG	M	GTG	V	1	AaeL_AAEL011169, AAEL011169, HEX2a	hexamerin-1.1	Other
LOC5574451	276999039	0.442461203	0.729829304	4.432245452	0.490958328	0.39310903	0.483243354	A	AT	-	CDS	Synonymous	3	523	GTA	V	GTT	V	1	AaeL_AAEL011169, AAEL011169, HEX2a	hexamerin-1.1	Other
LOC5574451	276999045	0.430982906	0.726829594	4.644876646	0.487345041	0.395510204	0.486289744	C	CA	-	CDS	Synonymous	3	521	CTT	L	CTG	L	1	AaeL_AAEL011169, AAEL011169, HEX2a	hexamerin-1.1	Other
LOC5574451	277000257	0.113047138	0.357386253	4.334430461	0.204142012	0.453907093	0.329162113	A	AG	-	CDS	Synonymous	3	117	TAT	Y	TAC	Y	1	AaeL_AAEL011169, AAEL011169, HEX2a	hexamerin-1.1	Other
LOC5574451	277000299	0.160662292	0.464200322	5.438745178	0.261322314	0.497011835	0.406611669	C	CA	-	CDS	Synonymous	3	103	ACG	T	ACT	T	1	AaeL_AAEL011169, AAEL011169, HEX2a	hexamerin-1.1	Other
LOC5574451	277000455	0.320357874	0.607845548	4.339363641	0.426983418	0.476859536	0.492171597	G	GA	-	CDS	Synonymous	3	51	CAC	H	CAT	H	1	AaeL_AAEL011169, AAEL011169, HEX2a	hexamerin-1.1	Other
LOC5574451	277000491	0.280193357	0.596675059	5.188336137	0.404242721	0.479800996	0.488113489	T	TC	-	CDS	Synonymous	3	39	AAA	K	AAG	K	1	AaeL_AAEL011169, AAEL011169, HEX2a	hexamerin-1.1	Other
LOC5573440	278630536	0.639455782	0.903921569	5.076730106	0.462263012	0.157902759	0.356949703	C	CI	+	3UTR	.	NA	.	.	.	.	.	1	AaeL_AAEL010477, AAEL010477	protein THEM6	Other
LOC5573438	278705901	0.870225694	0.627358491	4.124589894	0.23355	0.46755963	0.382175511	T	TG	+	CDS	Synonymous	3	266	CTG	L	CTT	L	1	AaeL_AAEL010480, AAEL010480	serine--pyruvate aminotransferase, mitochondrial	Other
LOC5573437	278881402	0	0.186517783	5.240436109	0	0.305460249	0.149207393	C	CT	+	CDS	Synonymous	3	96	ATC	I	ATT	I	1	AaeL_AAEL010479, AAEL010479	facilitated trehalose transporter Tret1	Other
LOC5573436	278896969	0	0.142628205	4.050901156	0	0.230245125	0.144732875	C	CT	+	CDS	Synonymous	3	374	GGC	G	GGT	G	1	AaeL_AAEL010485, AAEL010485	facilitated trehalose transporter Tret1	Other
LOC110674148	280149089	0.438852914	0.09858873	7.24327037	0.49284586	0.18	0.39770207	A	AC	-	CDS	Synonymous	3	47	CTT	L	CTG	L	1		heat shock protein 70 A1	Other
LOC110674148	280149098	0.398499659	0.104889493	5.764601245	0.482853224	0.18882716	0.384956045	T	TC	-	CDS	Synonymous	3	44	ACA	T	ACG	T	1		heat shock protein 70 A1	Other
LOC110674149	280153315	0.455665025	0.142835458	5.865900739	0.497167303	0.239546314	0.406388683	T	TC	+	CDS	Replacement	2	89	TTG	L	TCG	S	1		heat shock protein 70 A1-like	Other
LOC110674149	280153324	0.362745098	0.126553672	3.990185381	0.463391003	0.210291824	0.337107233	T	TC	+	CDS	Replacement	2	92	ATC	I	ACC	T	1		heat shock protein 70 A1-like	Other
LOC110674150	280173828	0.384093492	0.140808824	4.034870733	0.471003748	0.239926538	0.405758477	G	GA	-	CDS	Synonymous	3	296	TCC	S	TCT	S	1		heat shock protein 70 A1-like	Other
LOC110674150	280173840	0.346370968	0.119014704	3.847713487	0.456894522	0.212534718	0.376792092	A	AG	-	CDS	Synonymous	3	292	TAT	Y	TAC	Y	1		heat shock protein 70 A1-like	Other
LOC110674150	280173996	0.424701561	0.179058628	3.810884988	0.488057851	0.293367347	0.426035503	A	AG	-	CDS	Synonymous	3	240	GTT	V	GTC	V	1		heat shock protein 70 A1-like	Other
LOC110674150	280174062	0.210155763	0.022727273	4.44395279	0.327393299	0.042760309	0.22552686	T	TA	-	CDS	Replacement	3	218	AGA	R	AGT	S	1		heat shock protein 70 A1-like	Other
LOC110674150	280174064	0.225668449	0.02173913	4.925094195	0.347180911	0.042308254	0.236303637	T	TG	-	CDS	Synonymous	1	218	AGA	R	CGA	R	1		heat shock protein 70 A1-like	Other
LOC110674151	280179114	0.458333333	0.152431982	5.421844335	0.496612594	0.263859432	0.41503598	A	ACT	+	CDS	Synonymous	3	550	TCA	S	TCC	S	1	Hsp70Bb	heat shock protein 70 A1-like	Other
LOC5577696	280211533	0.208310211	0.028169014	4.097902517	0.328043666	0.054195146	0.209002019	A	AG	+	CDS	Synonymous	3	260	AAA	K	AAG	K	1	AaeL_AAEL013329, AAEL013329	cyclin-dependent kinase 2	Other
LOC5577196	281159092	0.280408716	0.063940092	4.298744191	0.400839111	0.122175232	0.29786032	A	AG	-	CDS	Synonymous	3	182	GAT	D	GAC	D	1	AaeL_AAEL013086, AAEL013086	zinc finger protein 14	Other
LOC5577196	281159095	0.270511912	0.063112496	4.077640707	0.390628234	0.1171875	0.290767591	G	GA	-	CDS	Synonymous	3	181	GAC	D	GAT	D	1	AaeL_AAEL013086, AAEL013086	zinc finger protein 14	Other
LOC5577197	281290344	0.715398068	0.446193746	3.941571666	0.406576483	0.490595918	0.49151056	A	AT	-	CDS	Replacement	3	600	GAA	E	GAT	D	1	AaeL_AAEL013080, AAEL013080, AAEL013082	serine/arginine repetitive matrix protein 2	Other
LOC5577195	281467576	0.404731458	0.100235849	6.143111369	0.477839335	0.178413881	0.380746349	G	GA	+	intr	.	NA	.	.	.	.	.	1	AaeL_AAEL013415, AAEL013415	trichohyalin	Other
LOC5577195	281467733	0.972972973	0.709097579	6.475872057	0.045951557	0.422091413	0.262335558	A	AG	+	intr	.	NA	.	.	.	.	.	1	AaeL_AAEL013415, AAEL013415	trichohyalin	Other
LOC5577195	281467738	0.972972973	0.716716717	6.252462719	0.050598752	0.404296875	0.243448519	A	AG	+	intr	.	NA	.	.	.	.	.	1	AaeL_AAEL013415, AAEL013415	trichohyalin	Other
LOC5572161	282638308	0.404807692	0.778729839	7.126575029	0.483471074	0.345679012	0.484105523	A	AG	+	intr	.	NA	.	.	.	.	.	1	AaeL_AAEL009574, AAEL009574	elongation of very long chain fatty acids protein AAEL008004	Other
LOC5572161	282639222	0.405803571	0.744822826	5.908005863	0.481176209	0.390448167	0.481462907	T	TC	+	intr	.	NA	.	.	.	.	.	1	AaeL_AAEL009574, AAEL009574	elongation of very long chain fatty acids protein AAEL008004	Other
LOC5572161	282650096	0.315177923	0.59751122	4.213187422	0.436737084	0.489269342	0.495194156	A	AG	+	3UTR	.	NA	.	.	.	.	.	1	AaeL_AAEL009574, AAEL009574	elongation of very long chain fatty acids protein AAEL008004	Other
LOC5569887	283019615	0.383333333	0.140909091	4.012878821	0.4662	0.244897959	0.390772684	C	CT	+	CDS	Synonymous	3	171	TTC	F	TTT	F	1	AaeL_AAEL008004, AAEL008004, AAEL009571	elongation of very long chain fatty acids protein AAEL008004	Other
LOC5569890	283061269	0.026315789	0.210106383	4.244843119	0.036351166	0.32441701	0.197530864	A	AG	-	3UTR	.	NA	.	.	.	.	.	1	AaeL_AAEL007993, AAEL007993, CLIPB27	serine protease easter	Other
LOC5576197	284466834	0.01969697	0.248148148	5.677060148	0.037721893	0.345679012	0.22128949	G	GA	-	3UTR	.	NA	.	.	.	.	.	1	AaeL_AAEL012388, AAEL012388	protein bric-a-brac 1	Other
LOC5576197	284466863	0.008196721	0.181539948	4.540849037	0.016127966	0.272579773	0.15936004	C	CT	-	3UTR	.	NA	.	.	.	.	.	1	AaeL_AAEL012388, AAEL012388	protein bric-a-brac 1	Other
LOC5576197	284477338	0.803453947	0.528541226	4.424574706	0.32	0.497937884	0.433218819	C	CT	-	intr	.	NA	.	.	.	.	.	1	AaeL_AAEL012388, AAEL012388	protein bric-a-brac 1	Other
LOC5576197	284477369	0.755793226	0.426535088	5.661151382	0.370238519	0.490265008	0.476074219	T	TA	-	intr	.	NA	.	.	.	.	.	1	AaeL_AAEL012388, AAEL012388	protein bric-a-brac 1	Other
LOC5576197	284477373	0.800909091	0.507730365	4.883829396	0.32	0.499702558	0.439589351	G	GA	-	intr	.	NA	.	.	.	.	.	1	AaeL_AAEL012388, AAEL012388	protein bric-a-brac 1	Other
LOC5576202	284567690	0.566566567	0.285299807	4.238938907	0.4921875	0.405983241	0.473171822	C	CA	-	intr	.	NA	.	.	.	.	.	1	AaeL_AAEL012393, AAEL012393	uncharacterized LOC5576202	Other
LOC5578720	284784050	0.407894737	0.053802009	8.606230685	0.485425342	0.10278828	0.347800238	C	CT	+	CDS	Synonymous	3	195	ACC	T	ACT	T	1	AaeL_AAEL013834, AAEL013834, AAEL015067, AAEL015290	probable multidrug resistance-associated protein lethal(2)03659	Other
LOC5576515	285227469	0.470075462	0.213194444	3.892361967	0.496695089	0.337611285	0.441875737	T	TC	-	CDS	Synonymous	3	59	GGA	G	GGG	G	1	AaeL_AAEL012573, AAEL012573	putative defense protein 3	Other
LOC5576515	285227756	0.554435484	0.250584795	4.927986049	0.485350215	0.376694896	0.478096268	G	GT	-	5UTR	.	NA	.	.	.	.	.	1	AaeL_AAEL012573, AAEL012573	putative defense protein 3	Other
LOC5576515	285227773	0.602250958	0.308461909	4.519064183	0.469365748	0.427858903	0.494555766	A	AG	-	5UTR	.	NA	.	.	.	.	.	1	AaeL_AAEL012573, AAEL012573	putative defense protein 3	Other
LOC5565629	285269569	0.842857143	1	4.439773785	0.264897959	0	0.14292799	T	TC	+	intr	.	NA	.	.	.	.	.	1	AaeL_AAEL014913, AAEL012576, AAEL014913	pyruvate kinase	Other
LOC5565629	285269575	0.830357143	1	4.778131847	0.286577778	0	0.169556441	A	AT	+	intr	.	NA	.	.	.	.	.	1	AaeL_AAEL014913, AAEL012576, AAEL014913	pyruvate kinase	Other
LOC5565629	285269601	0.851604278	1	4.204929739	0.242274819	0	0.125148721	A	AT	+	intr	.	NA	.	.	.	.	.	1	AaeL_AAEL014913, AAEL012576, AAEL014913	pyruvate kinase	Other
LOC5576522	285304504	0.05	0.271805897	3.970818024	0.084938272	0.383366849	0.245184271	T	TCG	+	CDS	Replacement	3	494	GAT	D	GAG	E	1	AaeL_AAEL012582, AAEL012582, AAEL014912	dimethyladenosine transferase 2, mitochondrial	Other
LOC5576528	285395910	0.105128205	0.349358974	4.42367187	0.17893952	0.465871277	0.336110949	T	TA	-	intr	.	NA	.	.	.	.	.	1	AaeL_AAEL012583, AAEL012583	probable Rho GTPase-activating protein CG5521	Other
LOC5576528	285395911	0.101288056	0.328525641	4.03809889	0.170879316	0.450288126	0.315528121	A	AT	-	intr	.	NA	.	.	.	.	.	1	AaeL_AAEL012583, AAEL012583	probable Rho GTPase-activating protein CG5521	Other
LOC5576528	285395941	0.272268908	0.060340022	4.243519353	0.392088784	0.123488833	0.281347555	A	AG	-	intr	.	NA	.	.	.	.	.	1	AaeL_AAEL012583, AAEL012583	probable Rho GTPase-activating protein CG5521	Other
LOC5576530	285455526	0.013822435	0.178509905	4.106949016	0.025312295	0.274591837	0.154652118	C	CT	+	5UTR	.	NA	.	.	.	.	.	1	AaeL_AAEL012568, AAEL012568, AAEL012569	titin homolog	Other
LOC5576530	285456629	0.508486497	0.777948521	4.156979625	0.499954649	0.343405437	0.468666276	A	AG	+	CDS	Synonymous	3	284	AAG	K	AAA	K	1	AaeL_AAEL012568, AAEL012568, AAEL012569	titin homolog	Other
LOC5576530	285472225	0.451299376	0.72890625	4.182346862	0.493112037	0.387307418	0.485907614	T	TG	+	CDS	Synonymous	3	1341	GTG	V	GTT	V	1	AaeL_AAEL012568, AAEL012568, AAEL012569	titin homolog	Other
LOC5576530	285472243	0.417878788	0.776848152	6.643790305	0.48532563	0.34289851	0.48503623	A	AG	+	CDS	Synonymous	3	1347	CTG	L	CTA	L	1	AaeL_AAEL012568, AAEL012568, AAEL012569	titin homolog	Other
LOC5576532	285508202	0.014492754	0.177347772	4.035639633	0.030295858	0.276752532	0.153650743	C	CT	-	CDS	Replacement	1	175	GAA	E	AAA	K	1	AaeL_AAEL012579, AAEL012579	aspartate aminotransferase, cytoplasmic	Other
LOC5575651	285928074	0.176984127	0.00877193	4.379806895	0.290121008	0.018347051	0.186368	C	CT	-	intr	.	NA	.	.	.	.	.	1	AaeL_AAEL011975, AAEL011975, AAEL014266	ubiquitin carboxyl-terminal hydrolase 34	Other
LOC5575602	286649100	0.339159466	0.0875	4.853877341	0.437913832	0.1472	0.325806068	C	CA	-	intr	.	NA	.	.	.	.	.	1	AaeL_AAEL011931, AAEL011931	uncharacterized LOC5575602	Other
LOC5565614	287560014	0.312297735	0.60316092	4.43698789	0.423665629	0.479316288	0.491535496	C	CA	-	intr	.	NA	.	.	.	.	.	1	AaeL_AAEL004872, AAEL004872	parkin coregulated gene protein homolog	Other
LOC5565614	287560128	0.07952381	0.472222222	9.327758739	0.163065271	0.498398006	0.383194444	C	CT	-	intr	.	NA	.	.	.	.	.	1	AaeL_AAEL004872, AAEL004872	parkin coregulated gene protein homolog	Other
LOC5565600	288247561	0.100625903	0.320574163	3.864845795	0.181239108	0.444444444	0.349635796	T	TA	-	3UTR	.	NA	.	.	.	.	.	1	AaeL_AAEL004863, AAEL004863	major royal jelly protein 1	Other
LOC5565600	288247787	0.153975755	0.399707602	3.987168077	0.26035503	0.481059412	0.399118517	A	AG	-	CDS	Synonymous	3	400	GGT	G	GGC	G	1	AaeL_AAEL004863, AAEL004863	major royal jelly protein 1	Other
LOC5565600	288247802	0.110187063	0.376216823	4.935033324	0.196950588	0.471229899	0.375403551	T	TG	-	CDS	Synonymous	3	395	GTA	V	GTC	V	1	AaeL_AAEL004863, AAEL004863	major royal jelly protein 1	Other
LOC5565601	288298009	0.157635468	0	4.453045528	0.26035503	0	0.149937526	A	AT	+	5UTR	.	NA	.	.	.	.	.	1	AaeL_AAEL004874, AAEL004874	LIM domain-containing protein jub	Other
LOC5565603	288358922	0.223835616	0.546371882	5.556660565	0.336262488	0.49293364	0.466331517	G	GA	+	CDS	Synonymous	3	142	AAG	K	AAA	K	1	AaeL_AAEL004882, AAEL004882, AAEL004892	zinc finger protein 82 homolog	Other
LOC5565603	288362947	0.184761905	0.485849057	5.187587437	0.324630031	0.499558867	0.450788158	G	GA	+	intr	.	NA	.	.	.	.	.	1	AaeL_AAEL004882, AAEL004882, AAEL004892	zinc finger protein 82 homolog	Other
LOC5565617	288432949	0.373846154	0.066875	6.786866514	0.467512495	0.130501693	0.335219479	G	GT	-	5UTR	.	NA	.	.	.	.	.	1	AaeL_AAEL004868, AAEL004868	adipocyte plasma membrane-associated protein	Other
LOC5565588	289395269	0.718569254	0.945911886	4.771972577	0.407192739	0.10395	0.299304611	C	CT	+	intr	.	NA	.	.	.	.	.	1	AaeL_AAEL004870, AAEL004870, CYP18A1	cytochrome P450 18a1	Detox
LOC5565588	289395272	0.689439789	0.948146514	5.689845222	0.425326582	0.099229736	0.31617903	C	CT	+	intr	.	NA	.	.	.	.	.	1	AaeL_AAEL004870, AAEL004870, CYP18A1	cytochrome P450 18a1	Detox
LOC5565588	289395361	0.736354689	0.934139785	3.787354817	0.394776111	0.126505102	0.286458226	C	CT	+	CDS	Synonymous	1	176	TTA	L	CTA	L	1	AaeL_AAEL004870, AAEL004870, CYP18A1	cytochrome P450 18a1	Detox
LOC5565588	289395408	0.719349383	0.942523057	4.593513562	0.40446054	0.109918394	0.300835144	G	GA	+	CDS	Synonymous	3	191	AAA	K	AAG	K	1	AaeL_AAEL004870, AAEL004870, CYP18A1	cytochrome P450 18a1	Detox
LOC5565588	289396226	0.803465572	1	5.518043467	0.309642372	0	0.195419393	A	AG	+	intr	.	NA	.	.	.	.	.	1	AaeL_AAEL004870, AAEL004870, CYP18A1	cytochrome P450 18a1	Detox
LOC5565588	289396232	0.788515406	1	5.937059858	0.325124292	0	0.207056851	T	TA	+	intr	.	NA	.	.	.	.	.	1	AaeL_AAEL004870, AAEL004870, CYP18A1	cytochrome P450 18a1	Detox
LOC5569686	289670050	0.151836158	0	4.297116525	0.248004196	0	0.109455807	C	CT	-	CDS	Synonymous	3	332	GAG	E	GAA	E	1	AaeL_AAEL007835, AAEL007835	serine/threonine-protein kinase fused	Other
LOC5569687	289684497	0	0.176356589	4.961276155	0	0.289084919	0.177219419	T	TC	-	CDS	Synonymous	3	541	CTA	L	CTG	L	1	AaeL_AAEL007839, AAEL007839	chitooligosaccharidolytic beta-N-acetylglucosaminidase	Other
LOC5569688	289704179	0	0.15630737	4.417275808	0	0.2688	0.142011834	G	GA	-	3UTR	.	NA	.	.	.	.	.	1	AaeL_AAEL007831, AAEL007831	retina and anterior neural fold homeobox protein 2	Other
LOC5569692	290197112	0.182771868	0.019607843	3.884657361	0.290657439	0.038446751	0.186482668	A	AI	+	5UTR	.	NA	.	.	.	.	.	1	AaeL_AAEL007834, AAEL007834	uncharacterized LOC5569692	Other
LOC5569692	290219994	0.134090909	0	3.824026058	0.20499895	0	0.109220752	A	AG	+	intr	.	NA	.	.	.	.	.	1	AaeL_AAEL007834, AAEL007834	uncharacterized LOC5569692	Other
LOC5576799	290656143	0.351865169	0.62148777	3.864811404	0.449515242	0.469685109	0.498941777	A	AT	+	intr	.	NA	.	.	.	.	.	1		aminopeptidase N	Other
LOC5577667	290724123	1	0.808717949	5.37217025	0	0.311326531	0.187398594	A	AG	-	intr	.	NA	.	.	.	.	.	1	AaeL_AAEL017244, AAEL003227, AAEL012781, AAEL017244	aminopeptidase N	Other
LOC5577667	290735397	0.925880426	0.599206349	7.245285731	0.132653061	0.47637051	0.378067368	A	AG	-	intr	.	NA	.	.	.	.	.	1	AaeL_AAEL017244, AAEL003227, AAEL012781, AAEL017244	aminopeptidase N	Other
LOC5577667	290736505	0.366025641	0.659313725	4.476442339	0.473012958	0.444444444	0.497777778	G	GT	-	5UTR	.	NA	.	.	.	.	.	1	AaeL_AAEL017244, AAEL003227, AAEL012781, AAEL017244	aminopeptidase N	Other
LOC5577665	290784555	0.142312041	0.486347518	6.794503367	0.244897959	0.499606953	0.424191401	G	GA	+	CDS	Replacement	1	19	GGT	G	AGT	S	1	AaeL_AAEL012785, AAEL012780, AAEL012785, CLIPB23	transmembrane protease serine 9	Other
LOC5577665	290785335	0.76435373	0.432163383	5.780687393	0.347848156	0.481960613	0.48	A	AG	+	CDS	Synonymous	3	107	ACG	T	ACA	T	1	AaeL_AAEL012785, AAEL012780, AAEL012785, CLIPB23	transmembrane protease serine 9	Other
LOC5577665	290785371	0.715364169	0.438224969	4.136881497	0.387811634	0.486930331	0.483039854	C	CT	+	CDS	Synonymous	3	119	AGT	S	AGC	S	1	AaeL_AAEL012785, AAEL012780, AAEL012785, CLIPB23	transmembrane protease serine 9	Other
LOC5577665	290785383	0.707630078	0.419495798	4.39922888	0.402004666	0.481716964	0.487979782	T	TA	+	CDS	Synonymous	3	123	GTA	V	GTT	V	1	AaeL_AAEL012785, AAEL012780, AAEL012785, CLIPB23	transmembrane protease serine 9	Other
LOC5577665	290805666	0.991573034	0.816927991	4.567683507	0.021426058	0.283522892	0.163379356	T	TA	+	CDS	Replacement	3	903	CAA	Q	CAT	H	1	AaeL_AAEL012785, AAEL012780, AAEL012785, CLIPB23	transmembrane protease serine 9	Other
LOC5577664	290816999	0.004065041	0.155892842	4.121159432	0.00943375	0.250650972	0.135067825	G	GA	-	CDS	Synonymous	3	154	TGC	C	TGT	C	1	AaeL_AAEL003238, AAEL003238, AAEL801263	probable palmitoyltransferase ZDHHC16	Other
LOC110673983	290825071	0	0.199756098	5.607857548	0	0.317352977	0.201890723	T	TC	+	5UTR	.	NA	.	.	.	.	.	1	AaeL_AAEL003281, AAEL003281, AAEL801268	ADP-ribosylation factor-like protein 2	Other
LOC110673983	290825107	0.626388889	0.113984674	13.21082004	0.46941843	0.174190739	0.46875	T	TA	+	5UTR	.	NA	.	.	.	.	.	1	AaeL_AAEL003281, AAEL003281, AAEL801268	ADP-ribosylation factor-like protein 2	Other
LOC5577661	290891849	0.126955903	0.362916667	3.980661203	0.231983418	0.456747405	0.358037189	T	TC	-	CDS	Replacement	2	24	CAG	Q	CGG	R	1	AaeL_AAEL003233, AAEL003233, AAEL801262	transmembrane protease serine 9	Other
LOC5577659	290933740	0.818507157	0.99375	4.667676365	0.297164497	0.012986458	0.174652967	C	CG	-	CDS	Synonymous	3	72	CTC	L	CTG	L	1	AaeL_AAEL003253, AAEL003253, CLIPB13B	melanization protease 1	Other
LOC5577659	290933770	0.824252137	0.992307692	3.791854674	0.296648611	0.017619753	0.18172196	T	TAC	-	CDS	Synonymous	3	62	GTG	V	GTA	V	1	AaeL_AAEL003253, AAEL003253, CLIPB13B	melanization protease 1	Other
LOC5577658	290940698	0.755149502	0.979166667	5.515072769	0.372777821	0.049967127	0.233232514	C	CT	+	CDS	Synonymous	3	3	TAT	Y	TAC	Y	1	AaeL_AAEL003279, AAEL003279, AAEL801267	melanization protease 1	Other
LOC5577658	290941255	0.860714286	1	3.961920231	0.228957855	0	0.129799892	A	AT	+	CDS	Replacement	1	147	TCG	S	ACG	T	1	AaeL_AAEL003279, AAEL003279, AAEL801267	melanization protease 1	Other
LOC5577657	290953572	0.822980633	0.470473296	6.735138925	0.289493619	0.498046875	0.439441868	T	TC	+	CDS	Synonymous	3	67	TGC	C	TGT	C	1		melanization protease 1	Other
LOC5577657	290953629	0.733208955	0.37369338	6.500257517	0.394448503	0.467992452	0.488043363	G	GA	+	CDS	Synonymous	3	86	TTA	L	TTG	L	1		melanization protease 1	Other
LOC5577657	290953893	0.550480769	0.234482152	5.324153883	0.494649227	0.357234427	0.460851359	C	CT	+	CDS	Replacement	2	153	GCT	A	GTT	V	1		melanization protease 1	Other
LOC5577657	290954116	0.562859195	0.296501384	3.847755597	0.492114657	0.418288818	0.484678696	G	GT	+	intr	.	NA	.	.	.	.	.	1		melanization protease 1	Other
LOC5577657	290954366	0.435362517	0.142299899	5.316643411	0.495349017	0.250668224	0.415224913	T	TA	+	CDS	Replacement	1	290	TTG	L	ATG	M	1		melanization protease 1	Other
LOC5577657	290954381	0.430354512	0.127191498	5.757941534	0.488272056	0.244897959	0.394651975	T	TG	+	CDS	Replacement	1	295	TAA	*	GAA	E	1		melanization protease 1	Other
LOC5577657	290954385	0.468048183	0.141245421	6.288473192	0.497949477	0.262835168	0.414697543	T	TC	+	CDS	Replacement	2	296	TTT	F	TCT	S	1		melanization protease 1	Other
LOC5577657	290954387	0.394891046	0.114018495	5.290844829	0.481474134	0.232233819	0.380218626	G	GA	+	CDS	Replacement	1	297	GGT	G	AGT	S	1		melanization protease 1	Other
LOC5577654	291005262	0.911630037	0.578947368	7.174304254	0.200783197	0.487534626	0.396694215	G	GT	-	CDS	Replacement	2	4	CAG	Q	CCG	P	1	AaeL_AAEL003230, AAEL003230, AAEL801257	ubiquitin-like domain-containing CTD phosphatase 1	Other
LOC5577654	291005273	0.908531409	0.589423077	6.709727296	0.184470259	0.484105523	0.39528871	T	TG	-	5UTR	.	NA	.	.	.	.	.	1	AaeL_AAEL003230, AAEL003230, AAEL801257	ubiquitin-like domain-containing CTD phosphatase 1	Other
LOC5577654	291005285	0.865069615	0.574063618	5.334126833	0.241069089	0.488647026	0.423440454	A	AT	-	5UTR	.	NA	.	.	.	.	.	1	AaeL_AAEL003230, AAEL003230, AAEL801257	ubiquitin-like domain-containing CTD phosphatase 1	Other
[truncated: 10,210 more rows]
