# Supplementary material for: Permethrin resistance in Aedes aegypti: Genomic variants that confer knockdown resistance, recovery, and death
Source: PLoS Genet. 2021 Jun 17;17(6):e1009606. doi: 10.1371/journal.pgen.1009606 (PMC8211209; doi:10.1371/journal.pgen.1009606)
Supplement: S5 Table — The gene ID, site (based in AaegL5 genome assembly), alternate nucleotide frequency in recovered, alternate nucleotide frequency in dead, LOD (–log10(p value)), heterozygosity in recovered, heterozygosity in dead, total heterozygosity, reference nucleotide, alternate nucleotide, gene orientation in chromosome, SNP position in gene, amino acid substitution classification (synonymous vs replacement), alternate nucleotide position in codon, amino acid residue, reference codon, reference amino acid, alternate codon, alternate aminoacid, chromosome, vector base identification, gene description and insecticide resistance category (target, cuticle, detoxification, other). (CSV) [file pgen.1009606.s005.csv]

Gene ID	Site	Frequency in recovered	Frequency in dead	LOD	Heterozygosity in recovered	Heterozygosity in dead	Total heterozygosity	Reference nucleotide	Nucleotide substitution	Gene orientation	SNP position in gene	Aminoacid substitution type	Codon position	Aminoacid residue	Reference codon	Reference amionacid	Alternate codon	Alternate aminoacid	Chromosome	Vector base aliases	Gene description	Insecticide resistance category
LOC5575839	33596	0.969387755	0.779528366	4.294011305	0.061792666	0.341072668	0.236303637	T	TC	+	CDS	Synonymous	3	571	CTC	L	CTT	L	1	AaeL_AAEL012102, AAEL012102	gametogenetin-binding protein 2-like	Other
LOC5575839	33968	0.565655209	0.247425713	5.335033904	0.4928	0.375	0.479382276	T	TC	+	3UTR	.	NA	.	.	.	.	.	1	AaeL_AAEL012102, AAEL012102	gametogenetin-binding protein 2-like	Other
LOC5575838	42137	0.068456134	0.307487923	4.819042362	0.122922438	0.421172145	0.291449653	G	GA	-	intr	.	NA	.	.	.	.	.	1	AaeL_AAEL012106, AAEL012106	acetylcholine receptor subunit alpha-like	Target
LOC5575838	43827	0.88877551	0.654761905	4.093849529	0.201890723	0.450365922	0.386923457	G	GA	-	intr	.	NA	.	.	.	.	.	1	AaeL_AAEL012106, AAEL012106	acetylcholine receptor subunit alpha-like	Target
LOC5575838	44372	0.024285407	0.267708333	5.962605354	0.04875	0.401938776	0.270887574	C	CT	-	CDS	Synonymous	3	329	TCG	S	TCA	S	1	AaeL_AAEL012106, AAEL012106	acetylcholine receptor subunit alpha-like	Target
LOC5575838	44469	0.018072289	0.281931964	6.759462025	0.028979239	0.402465278	0.265603441	T	TA	-	CDS	Replacement	2	297	AAA	K	ATA	I	1	AaeL_AAEL012106, AAEL012106	acetylcholine receptor subunit alpha-like	Target
LOC5575834	180234	0.838583936	0.56680123	4.582391141	0.261899876	0.492704637	0.428970814	C	CT	-	CDS	Synonymous	3	796	CTA	L	CTG	L	1	AaeL_AAEL012104, AAEL012104	tetratricopeptide repeat protein 21B	Other
LOC5575834	180288	0.045091401	0.269890184	4.893377037	0.088915139	0.394053918	0.264795373	T	TC	-	CDS	Synonymous	3	778	AAA	K	AAG	K	1	AaeL_AAEL012104, AAEL012104	tetratricopeptide repeat protein 21B	Other
LOC5575834	182533	0.984375	0.823084851	3.957153661	0.038819724	0.291804913	0.231911971	G	GA	-	CDS	Replacement	2	30	ATG	M	ACG	T	1	AaeL_AAEL012104, AAEL012104	tetratricopeptide repeat protein 21B	Other
LOC5575832	185364	0.982142857	0.818354801	3.953971079	0.034472145	0.294543064	0.179306985	A	AG	-	CDS	Synonymous	3	989	TTC	F	TTT	F	1	AaeL_AAEL012103, AAEL012103	aminopeptidase N	Other
LOC5575827	230288	1	0.840533794	4.502412692	0	0.255957966	0.161094176	T	TC	+	CDS	Replacement	2	143	TCC	S	TTC	F	1	AaeL_AAEL012107, AAEL012107, nanos, nos	uncharacterized LOC5575827	Other
LOC5575828	242455	0.833128079	0.505102041	6.083899273	0.277777778	0.4986507	0.450879929	A	AT	-	3UTR	.	NA	.	.	.	.	.	1	AaeL_AAEL012095, AAEL012095	26S proteasome regulatory subunit 4	Other
LOC5575830	288449	0.800043898	0.530189959	4.277848397	0.32	0.498269896	0.469704142	T	TA	-	intr	.	NA	.	.	.	.	.	1	AaeL_AAEL012096, AAEL012096	sperm-associated antigen 1	Other
LOC5575830	289288	0	0.281045752	8.03443296	0	0.4032	0.28875	C	CT	-	5UTR	.	NA	.	.	.	.	.	1	AaeL_AAEL012096, AAEL012096	sperm-associated antigen 1	Other
LOC5575831	300898	0.110144928	0.392905405	5.391138641	0.188365651	0.478411199	0.396385609	A	AT	-	3UTR	.	NA	.	.	.	.	.	1	AaeL_AAEL012099, AAEL012099	aminopeptidase N	Other
LOC5575831	301264	0.294420382	0.563251045	3.911641303	0.418288818	0.492097959	0.493866167	C	CG	-	intr	.	NA	.	.	.	.	.	1	AaeL_AAEL012099, AAEL012099	aminopeptidase N	Other
LOC5575831	301280	0.284621745	0.577540107	4.539958066	0.418288818	0.487975064	0.496356336	T	TG	-	intr	.	NA	.	.	.	.	.	1	AaeL_AAEL012099, AAEL012099	aminopeptidase N	Other
LOC5575831	301282	0.600370763	0.298752599	4.742848486	0.483825889	0.417880886	0.487509354	A	AG	-	intr	.	NA	.	.	.	.	.	1	AaeL_AAEL012099, AAEL012099	aminopeptidase N	Other
LOC5575831	301339	0.580450627	0.276151645	4.862808971	0.488521579	0.40032995	0.485600027	T	TA	-	CDS	Replacement	2	939	GAC	D	GTC	V	1	AaeL_AAEL012099, AAEL012099	aminopeptidase N	Other
LOC5575831	302573	0.699614029	0.342091328	6.378744398	0.417422489	0.451296199	0.499857439	C	CT	-	CDS	Synonymous	3	548	GCG	A	GCA	A	1	AaeL_AAEL012099, AAEL012099	aminopeptidase N	Other
LOC5575831	302576	0.711703038	0.373541524	5.799076895	0.409193683	0.469320764	0.499371259	G	GA	-	CDS	Synonymous	3	547	GGT	G	GGC	G	1	AaeL_AAEL012099, AAEL012099	aminopeptidase N	Other
LOC5575831	302627	0.698286052	0.40719697	4.458750906	0.421576316	0.482251628	0.498284344	G	GA	-	CDS	Synonymous	3	530	AAT	N	AAC	N	1	AaeL_AAEL012099, AAEL012099	aminopeptidase N	Other
LOC5574751	1200881	0.431696429	0	12.93577272	0.490977946	0	0.295358975	A	AT	-	3UTR	.	NA	.	.	.	.	.	1	AaeL_AAEL011388, AAEL011388	vacuolar-sorting protein SNF8	Other
LOC5574751	1201412	0.150332576	0	4.256799256	0.256922818	0	0.150361125	A	AG	-	intr	.	NA	.	.	.	.	.	1	AaeL_AAEL011388, AAEL011388	vacuolar-sorting protein SNF8	Other
LOC5574745	1260651	0.255324675	0.04534247	4.48671955	0.380813149	0.086309809	0.252775955	G	GT	-	CDS	Synonymous	3	498	GTC	V	GTA	V	1	AaeL_AAEL011382, AAEL011382	116 kDa U5 small nuclear ribonucleoprotein component	Other
LOC5574745	1260657	0.257566138	0.049174174	4.363832356	0.384403199	0.093766185	0.255794809	T	TC	-	CDS	Synonymous	3	496	GGA	G	GGG	G	1	AaeL_AAEL011382, AAEL011382	116 kDa U5 small nuclear ribonucleoprotein component	Other
LOC5574745	1260660	0.241649546	0.043382707	4.217453837	0.368469881	0.08382811	0.242893236	C	CA	-	CDS	Synonymous	3	495	CTG	L	CTT	L	1	AaeL_AAEL011382, AAEL011382	116 kDa U5 small nuclear ribonucleoprotein component	Other
LOC5574740	1293943	0.82239819	0.43627451	7.197498165	0.385313383	0.501835557	0.502721893	C	CID	-	intr	.	NA	.	.	.	.	.	1	AaeL_AAEL011383, AAEL011383	non-structural maintenance of chromosomes element 3 homolog	Other
LOC5566217	3079762	0.206750339	0.031914894	3.863319985	0.327658689	0.068096886	0.206504142	G	GA	-	CDS	Replacement	2	312	GCT	A	GTT	V	1	AaeL_AAEL005279, AAEL005279	methionyl-tRNA formyltransferase, mitochondrial	Other
LOC5566213	3096081	0.156755931	0.397621222	3.848378504	0.272247125	0.47713698	0.40714173	A	AG	+	intr	.	NA	.	.	.	.	.	1	AaeL_AAEL005281, AAEL005281	uncharacterized LOC5566213	Other
LOC5566229	3135306	1	0.862269772	3.920580436	0	0.236669388	0.139149576	T	TC	-	CDS	Synonymous	3	435	CAG	Q	CAA	Q	1	AaeL_AAEL005271, AAEL005271	rab11 family-interacting protein 5	Other
LOC5566229	3135505	0.445571735	0.190746753	3.960885976	0.495739645	0.305160698	0.424016087	A	AG	-	CDS	Replacement	2	369	GTA	V	GCA	A	1	AaeL_AAEL005271, AAEL005271	rab11 family-interacting protein 5	Other
LOC5566229	3135540	1	0.845384615	4.371757863	0	0.257116621	0.14655767	A	AG	-	CDS	Synonymous	3	357	CAC	H	CAT	H	1	AaeL_AAEL005271, AAEL005271	rab11 family-interacting protein 5	Other
LOC5566229	3135567	1	0.783191086	6.087690368	0	0.323829678	0.193567347	C	CT	-	CDS	Synonymous	3	348	GTA	V	GTG	V	1	AaeL_AAEL005271, AAEL005271	rab11 family-interacting protein 5	Other
LOC5566227	3228163	0.149577167	0	4.23656046	0.254194742	0	0.154579187	T	TA	-	intr	.	NA	.	.	.	.	.	1	AaeL_AAEL005254, AAEL005254	dynactin subunit 4	Other
LOC5574533	3309849	0.04980498	0.332404311	6.428792893	0.095	0.439000939	0.308678212	C	CA	+	CDS	Synonymous	3	650	ATC	I	ATA	I	1	AaeL_AAEL011201, AAEL011201	uncharacterized LOC5574533	Other
LOC5574528	3490180	0.034090909	0.228571429	4.330501328	0.07779401	0.352653061	0.229070216	G	GA	-	intr	.	NA	.	.	.	.	.	1	AaeL_AAEL011200, AAEL011200	uncharacterized LOC5574528	Other
LOC5574526	3561074	1	0.851057214	4.219572853	0	0.239546314	0.147875054	G	GC	-	5UTR	.	NA	.	.	.	.	.	1	AaeL_AAEL011197, AAEL011197, act-5, actin	actin-5C	Other
LOC5574526	3561084	1	0.869423559	3.730999791	0	0.22022444	0.138352695	C	CA	-	5UTR	.	NA	.	.	.	.	.	1	AaeL_AAEL011197, AAEL011197, act-5, actin	actin-5C	Other
LOC5574521	3759111	0.015384615	0.180819181	4.075785063	0.026661797	0.307372176	0.165289256	T	TC	-	CDS	Synonymous	3	496	CTA	L	CTG	L	1	AaeL_AAEL011204, AAEL011204	xenotropic and polytropic retrovirus receptor 1	Other
LOC5574521	3759125	0	0.172402597	4.853292259	0	0.294543064	0.15908817	G	GA	-	CDS	Synonymous	1	492	CTG	L	TTG	L	1	AaeL_AAEL011204, AAEL011204	xenotropic and polytropic retrovirus receptor 1	Other
LOC5574521	3759135	0	0.130863039	3.738578159	0	0.220323423	0.109518659	A	AG	-	CDS	Synonymous	3	488	GAT	D	GAC	D	1	AaeL_AAEL011204, AAEL011204	xenotropic and polytropic retrovirus receptor 1	Other
LOC5574521	3772069	0.147806234	0.418767507	4.674178983	0.252033327	0.492749651	0.431783134	C	CA	-	intr	.	NA	.	.	.	.	.	1	AaeL_AAEL011204, AAEL011204	xenotropic and polytropic retrovirus receptor 1	Other
LOC5572377	4170930	0.701867898	0.955294705	5.702130137	0.42	0.085390593	0.298411985	A	AT	+	CDS	Replacement	1	55	TTC	F	ATC	I	1	AaeL_AAEL009765, AAEL009765	ethanolamine kinase	Other
LOC5572377	4199226	0.042892157	0.227291667	3.865113735	0.082491082	0.346565913	0.242491349	T	TC	+	CDS	Synonymous	3	341	GGT	G	GGC	G	1	AaeL_AAEL009765, AAEL009765	ethanolamine kinase	Other
LOC5572036	5242490	0.184099437	0.009615385	4.519201055	0.298762863	0.01625907	0.153423472	C	CT	-	intr	.	NA	.	.	.	.	.	1	AaeL_AAEL000250, AAEL000250	forkhead box protein P1-B	Other
LOC5572036	5242613	0.176136364	0	4.955252429	0.280110803	0	0.149243732	A	AC	-	CDS	Synonymous	3	121	GGT	G	GGG	G	1	AaeL_AAEL000250, AAEL000250	forkhead box protein P1-B	Other
LOC5572036	5242658	0.162727273	0	4.590523793	0.27138322	0	0.137449705	T	TC	-	CDS	Synonymous	3	106	CAA	Q	CAG	Q	1	AaeL_AAEL000250, AAEL000250	forkhead box protein P1-B	Other
LOC5572036	5243081	0.245571209	0.556203008	5.130948244	0.372109922	0.496294022	0.473372781	A	AG	-	5UTR	.	NA	.	.	.	.	.	1	AaeL_AAEL000250, AAEL000250	forkhead box protein P1-B	Other
LOC5572033	5484445	0	0.148965517	4.220181418	0	0.252400549	0.124444444	G	GA	-	intr	.	NA	.	.	.	.	.	1	AaeL_AAEL000254, AAEL000254	nuclear factor 1	Other
LOC5572031	5584918	0.436392915	0.171323529	4.337677891	0.4928	0.292441782	0.390136719	C	CT	-	CDS	Replacement	1	372	GAA	E	AAA	K	1	AaeL_AAEL000223, AAEL000223	uncharacterized family 31 glucosidase KIAA1161	Other
LOC5572031	5584928	0.432831661	0.138581187	5.386253394	0.491646999	0.244205688	0.364611699	C	CT	-	CDS	Synonymous	3	368	TCG	S	TCA	S	1	AaeL_AAEL000223, AAEL000223	uncharacterized family 31 glucosidase KIAA1161	Other
LOC5572031	5585006	0.341586598	0.078278379	4.750127604	0.453088223	0.144384085	0.31646038	T	TAC	-	CDS	Synonymous	3	342	AGA	R	AGG	R	1	AaeL_AAEL000223, AAEL000223	uncharacterized family 31 glucosidase KIAA1161	Other
LOC5572031	5585423	0.178088922	0.015075377	4.020908531	0.284081633	0.030604848	0.156532038	C	CA	-	CDS	Synonymous	3	203	ACG	T	ACT	T	1	AaeL_AAEL000223, AAEL000223	uncharacterized family 31 glucosidase KIAA1161	Other
LOC5572031	5585437	0.198399003	0.015706806	4.531978561	0.304954047	0.036910015	0.179476911	T	TC	-	CDS	Replacement	1	199	ATC	I	GTC	V	1	AaeL_AAEL000223, AAEL000223	uncharacterized family 31 glucosidase KIAA1161	Other
LOC5572030	5601657	0.436046512	0.642506143	4.120396545	0.495227427	0.624722072	0.564147534	C	CAT	-	CDS	Synonymous	3	313	CTG	L	CTA	L	1	AaeL_AAEL000241, AAEL000241	PCI domain-containing protein 2 homolog	Other
LOC5572030	5601666	0.027777778	0.211684873	4.208662676	0.046270299	0.357559562	0.203508822	C	CT	-	CDS	Synonymous	3	310	GTG	V	GTA	V	1	AaeL_AAEL000241, AAEL000241	PCI domain-containing protein 2 homolog	Other
LOC5572030	5602182	0.287166712	0.623056465	5.733480694	0.410972635	0.470615243	0.497729601	G	GA	-	CDS	Synonymous	3	138	GCC	A	GCT	A	1	AaeL_AAEL000241, AAEL000241	PCI domain-containing protein 2 homolog	Other
LOC5572030	5602269	0.237818591	0.583564494	6.173114128	0.37014608	0.485191996	0.48669584	A	AC	-	CDS	Synonymous	3	109	ACT	T	ACG	T	1	AaeL_AAEL000241, AAEL000241	PCI domain-containing protein 2 homolog	Other
LOC5572030	5602344	0.010989011	0.154403054	3.834884438	0.02515315	0.280267643	0.173865003	C	CGT	-	CDS	Synonymous	3	84	ACG	T	ACC	T	1	AaeL_AAEL000241, AAEL000241	PCI domain-containing protein 2 homolog	Other
LOC5572030	5602365	0	0.138107869	3.930612949	0	0.247576177	0.137174211	G	GA	-	CDS	Synonymous	3	77	AGC	S	AGT	S	1	AaeL_AAEL000241, AAEL000241	PCI domain-containing protein 2 homolog	Other
LOC5572024	6575387	0.312834225	0.018181818	7.756113835	0.426035503	0.044421488	0.264189287	G	GA	-	intr	.	NA	.	.	.	.	.	1	AaeL_AAEL000231, AAEL000231	probable cytosolic oligopeptidase A	Other
LOC5572024	6575398	0.315	0.044776119	5.881404903	0.444444444	0.112734046	0.295558815	C	CAD	-	intr	.	NA	.	.	.	.	.	1	AaeL_AAEL000231, AAEL000231	probable cytosolic oligopeptidase A	Other
LOC5572024	6575430	0.363369076	0.033333333	8.374598363	0.461419753	0.07739334	0.307372176	G	GA	-	intr	.	NA	.	.	.	.	.	1	AaeL_AAEL000231, AAEL000231	probable cytosolic oligopeptidase A	Other
LOC5572024	6575700	1	0.749393939	7.062048731	0	0.373220663	0.257116621	G	GA	-	CDS	Synonymous	3	97	GTT	V	GTC	V	1	AaeL_AAEL000231, AAEL000231	probable cytosolic oligopeptidase A	Other
LOC5572017	6612248	0.425470165	0.151576342	4.717893933	0.493955758	0.258546395	0.423440454	G	GA	-	CDS	Synonymous	3	67	TTC	F	TTT	F	1	AaeL_AAEL000244, AAEL000244	alpha-(1,3)-fucosyltransferase C	Other
LOC5579813	8562960	0.686111111	0.39695752	4.390334017	0.426663649	0.481321941	0.498137495	T	TG	+	intr	.	NA	.	.	.	.	.	1	AaeL_AAEL005530, AAEL005530	uncharacterized LOC5579813	Other
LOC5579813	8581252	0.240271377	0.528609155	4.556738384	0.3648	0.497777778	0.476804734	A	AC	+	intr	.	NA	.	.	.	.	.	1	AaeL_AAEL005530, AAEL005530	uncharacterized LOC5579813	Other
LOC5579813	8612518	0.384232955	0.13627321	4.190987513	0.471021948	0.23553719	0.381786045	C	CG	+	intr	.	NA	.	.	.	.	.	1	AaeL_AAEL005530, AAEL005530	uncharacterized LOC5579813	Other
LOC5579817	8639774	0.601704545	0.337114487	3.750512971	0.48	0.445336889	0.494954234	G	GA	-	CDS	Replacement	2	326	CCT	P	CTT	L	1	AaeL_AAEL005531, AAEL005531	venom allergen 5	Other
LOC5579811	8698421	0.387837948	0.147410845	3.91008975	0.474636799	0.277777778	0.390731377	A	AG	-	CDS	Synonymous	3	400	ATT	I	ATC	I	1	AaeL_AAEL005527, AAEL005527, MUT7_AEDAE	exonuclease mut-7 homolog	Other
LOC5579811	8698441	0.435226155	0.183081738	3.941789786	0.49139043	0.315443218	0.423580416	G	GA	-	CDS	Synonymous	1	394	CTG	L	TTG	L	1	AaeL_AAEL005527, AAEL005527, MUT7_AEDAE	exonuclease mut-7 homolog	Other
LOC5579811	8698445	0.422688423	0.169934641	4.041968591	0.486111111	0.297520661	0.4096875	C	CT	-	CDS	Synonymous	3	392	CTG	L	CTA	L	1	AaeL_AAEL005527, AAEL005527, MUT7_AEDAE	exonuclease mut-7 homolog	Other
LOC5579825	9901699	0.818548387	1	5.100950183	0.277777778	0	0.180946045	C	CA	-	intr	.	NA	.	.	.	.	.	1	AaeL_AAEL005526, AAEL005525, AAEL005526	uncharacterized LOC5579825	Other
LOC5579825	9902995	0	0.175925926	4.949497461	0	0.269471117	0.160244704	T	TA	-	intr	.	NA	.	.	.	.	.	1	AaeL_AAEL005526, AAEL005525, AAEL005526	uncharacterized LOC5579825	Other
LOC5574317	10712761	0.249122985	0.269844146	4.062486199	0.377887074	0.421973153	0.412417998	T	TCG	-	CDS	Synonymous	3	1235	TCA	S	TCG	S	1	AaeL_AAEL002346, AAEL002346	plexin-A2	Other
LOC5574317	10751699	0.927427427	0.723658441	3.833803355	0.144042969	0.406111111	0.317654748	A	AG	-	CDS	Synonymous	3	620	TAC	Y	TAT	Y	1	AaeL_AAEL002346, AAEL002346	plexin-A2	Other
LOC5574321	11145576	0.562367865	0.255102041	5.004963039	0.489795918	0.380049979	0.46110417	A	AT	-	3UTR	.	NA	.	.	.	.	.	1	AaeL_AAEL002359, AAEL002359	uncharacterized LOC5574321	Other
LOC5574321	11145896	0.390056818	0.719311605	5.55177327	0.480908971	0.391646849	0.483389551	T	TI	-	CDS	Replacement	1	587	TGC	C	AGC	S	1	AaeL_AAEL002359, AAEL002359	uncharacterized LOC5574321	Other
LOC5574321	11145912	0.54317852	0.082795699	11.67115348	0.496326531	0.159838031	0.407656581	G	GA	-	CDS	Synonymous	3	581	AAC	N	AAT	N	1	AaeL_AAEL002359, AAEL002359	uncharacterized LOC5574321	Other
LOC5574321	11145921	0.501984127	0.091236346	9.730174398	0.499964692	0.181239108	0.415420135	C	CT	-	CDS	Synonymous	3	578	GCG	A	GCA	A	1	AaeL_AAEL002359, AAEL002359	uncharacterized LOC5574321	Other
LOC5574321	11145924	0.452807646	0.727272727	4.099868811	0.494649227	0.388608	0.480983454	C	CT	-	CDS	Synonymous	3	577	AAA	K	AAG	K	1	AaeL_AAEL002359, AAEL002359	uncharacterized LOC5574321	Other
LOC5574321	11161433	0.369458128	0.073698445	6.322113993	0.471335053	0.13875	0.341563966	A	AI	-	intr	.	NA	.	.	.	.	.	1	AaeL_AAEL002359, AAEL002359	uncharacterized LOC5574321	Other
LOC5578495	11247059	0.48054371	0.18917603	4.89685517	0.498810232	0.302777365	0.427879421	A	AG	+	CDS	Synonymous	3	546	GAA	E	GAG	E	1	AaeL_AAEL003558, AAEL002335, AAEL003558	zinc finger protein 2	Other
LOC5578495	11247071	0.471293706	0.147933227	6.119623493	0.496943217	0.250045626	0.39807161	G	GA	+	CDS	Synonymous	3	550	GCG	A	GCA	A	1	AaeL_AAEL003558, AAEL002335, AAEL003558	zinc finger protein 2	Other
LOC5578495	11247074	0.541230191	0.260339786	4.296119419	0.498829344	0.384403199	0.466913739	C	CT	+	CDS	Synonymous	3	551	TTC	F	TTT	F	1	AaeL_AAEL003558, AAEL002335, AAEL003558	zinc finger protein 2	Other
LOC5578495	11247248	0.526886156	0.264878012	3.819244589	0.498416446	0.388245736	0.456294896	C	CA	+	CDS	Synonymous	3	609	CCC	P	CCA	P	1	AaeL_AAEL003558, AAEL002335, AAEL003558	zinc finger protein 2	Other
LOC5578495	11248766	0.603586171	0.329871928	3.980176171	0.47020894	0.434585785	0.493101537	C	CT	+	intr	.	NA	.	.	.	.	.	1	AaeL_AAEL003558, AAEL002335, AAEL003558	zinc finger protein 2	Other
LOC5578495	11248778	0.61939759	0.350490829	3.847681287	0.461303635	0.451722047	0.498314256	G	GT	+	intr	.	NA	.	.	.	.	.	1	AaeL_AAEL003558, AAEL002335, AAEL003558	zinc finger protein 2	Other
LOC5578495	11248806	0.584276018	0.264971967	5.307359389	0.48875	0.389731693	0.475226543	G	GA	+	CDS	Replacement	1	1108	GCG	A	ACG	T	1	AaeL_AAEL003558, AAEL002335, AAEL003558	zinc finger protein 2	Other
LOC110674742	11379711	0.026932441	0.368406593	8.925069267	0.050812854	0.465054829	0.28649152	T	TC	-	rint	.	NA	.	.	.	.	.	1		uncharacterized LOC110674742	Other
LOC110674742	11379722	0.011627907	0.325431034	8.56882537	0.021050249	0.447292967	0.265927978	A	AG	-	rint	.	NA	.	.	.	.	.	1		uncharacterized LOC110674742	Other
LOC110674742	11379725	0.035714286	0.299418605	6.225143926	0.068877551	0.425244444	0.273565128	G	GA	-	rint	.	NA	.	.	.	.	.	1		uncharacterized LOC110674742	Other
LOC110674742	11379726	0.012820513	0.254594595	6.539466133	0.023526077	0.388954948	0.242878151	C	CAG	-	rint	.	NA	.	.	.	.	.	1		uncharacterized LOC110674742	Other
LOC110674742	11379727	0.022727273	0.282714547	6.493382498	0.047031499	0.4180839	0.271074617	A	AC	-	rint	.	NA	.	.	.	.	.	1		uncharacterized LOC110674742	Other
LOC110674742	11379728	0.034090909	0.239583333	5.350742633	0.068096886	0.393162393	0.249162558	A	AGT	-	rint	.	NA	.	.	.	.	.	1		uncharacterized LOC110674742	Other
LOC110674742	11379731	0.027027027	0.265669516	5.743660688	0.04875	0.402821135	0.271308764	G	GC	-	rint	.	NA	.	.	.	.	.	1		uncharacterized LOC110674742	Other
LOC110674742	11379733	0.027027027	0.250430663	5.311950046	0.04816339	0.382612392	0.257353869	T	TA	-	rint	.	NA	.	.	.	.	.	1		uncharacterized LOC110674742	Other
LOC5574328	11626320	0.218858268	0.491765053	4.257227827	0.348386346	0.49999266	0.466667227	A	AC	-	intr	.	NA	.	.	.	.	.	1	AaeL_AAEL002340, AAEL002336, AAEL002340, AAEL002352	protein lap4	Other
LOC5574328	11626735	0.721065524	0.43997599	4.249442318	0.407503758	0.484056122	0.490025216	T	TC	-	CDS	Synonymous	3	2501	GAG	E	GAA	E	1	AaeL_AAEL002340, AAEL002336, AAEL002340, AAEL002352	protein lap4	Other
LOC5574328	11626738	0.693055556	0.360772976	4.961117101	0.433539497	0.451913563	0.502170225	G	GAC	-	CDS	Synonymous	3	2500	GAT	D	GAC	D	1	AaeL_AAEL002340, AAEL002336, AAEL002340, AAEL002352	protein lap4	Other
LOC5574328	11626798	0.50133671	0.231693989	4.119668511	0.499729584	0.363141967	0.473042011	G	GA	-	CDS	Synonymous	3	2480	CAC	H	CAT	H	1	AaeL_AAEL002340, AAEL002336, AAEL002340, AAEL002352	protein lap4	Other
LOC5574328	11626804	0.524524339	0.252659574	4.095996498	0.497531045	0.378144528	0.482044046	A	AG	-	CDS	Synonymous	3	2478	GAT	D	GAC	D	1	AaeL_AAEL002340, AAEL002336, AAEL002340, AAEL002352	protein lap4	Other
LOC5574328	11626852	0.014285714	0.183977456	4.226278142	0.030295858	0.325624651	0.163901856	A	AG	-	CDS	Synonymous	3	2462	CCT	P	CCC	P	1	AaeL_AAEL002340, AAEL002336, AAEL002340, AAEL002352	protein lap4	Other
LOC5574328	11735079	0.297584819	0.575747434	4.135705933	0.417961865	0.485907614	0.490341856	A	AC	-	intr	.	NA	.	.	.	.	.	1	AaeL_AAEL002340, AAEL002336, AAEL002340, AAEL002352	protein lap4	Other
LOC5574331	11950452	0	0.192175704	5.396941539	0	0.299638078	0.155726573	T	TC	-	intr	.	NA	.	.	.	.	.	1	AaeL_AAEL002331, AAEL002331	mannose-6-phosphate isomerase	Other
LOC5564257	12248482	0.138570987	0	3.942919709	0.241305017	0	0.121620728	T	TC	-	CDS	Synonymous	3	283	GAA	E	GAG	E	1	AaeL_AAEL004167, AAEL004167	splicing factor 1	Other
LOC5564257	12262302	0.852217602	0.473037832	7.915547164	0.268132034	0.496001058	0.438872316	C	CT	-	intr	.	NA	.	.	.	.	.	1	AaeL_AAEL004167, AAEL004167	splicing factor 1	Other
LOC5564251	12277853	0.355757196	0.115508021	4.203686076	0.448241966	0.200783197	0.355029586	G	GT	-	CDS	Synonymous	3	481	CGC	R	CGA	R	1	AaeL_AAEL004160, AAEL004160, AAEL004189	probable G-protein coupled receptor B0563.6	Other
LOC5569467	13129659	0.62635054	0.623355263	5.436628834	0.663666715	0.513520822	0.616995203	T	TAC	-	CDS	Synonymous	3	100	GAG	E	GAA	E	1	AaeL_AAEL007652, AAEL007652	uncharacterized LOC5569467	Other
LOC5569467	13130005	0.008474576	0.275171625	7.189744423	0.022469008	0.402042462	0.277777778	G	GA	-	CDS	Synonymous	3	5	AGC	S	AGT	S	1	AaeL_AAEL007652, AAEL007652	uncharacterized LOC5569467	Other
LOC5569467	13130006	0.86525974	0.605193662	4.512337151	0.211932066	0.474260292	0.400745025	C	CT	-	CDS	Replacement	2	5	AAC	N	AGC	S	1	AaeL_AAEL007652, AAEL007652	uncharacterized LOC5569467	Other
LOC5569469	13193749	0.376187246	0.104824561	4.385332449	0.539770479	0.190735034	0.355530754	G	GAT	-	intr	.	NA	.	.	.	.	.	1	AaeL_AAEL007648, AAEL007648	calphotin	Other
LOC5569471	13486232	0.009803922	0.200924609	4.96902156	0.017697704	0.336297864	0.236641648	C	CG	+	intr	.	NA	.	.	.	.	.	1	AaeL_AAEL007660, AAEL007660	phosphatidylinositide phosphatase SAC1	Other
LOC5569473	13667506	0.292857143	0.563356322	3.955404076	0.415656888	0.49247953	0.488542631	T	TC	-	intr	.	NA	.	.	.	.	.	1	AaeL_AAEL007659, AAEL007659	histidine-rich glycoprotein	Other
LOC5569473	13667508	0.263513514	0.556597641	4.599697402	0.391374605	0.494512472	0.480534497	T	TC	-	intr	.	NA	.	.	.	.	.	1	AaeL_AAEL007659, AAEL007659	histidine-rich glycoprotein	Other
LOC5569473	13667509	0.259751773	0.535535439	4.170009482	0.386720314	0.498303327	0.475138063	T	TA	-	intr	.	NA	.	.	.	.	.	1	AaeL_AAEL007659, AAEL007659	histidine-rich glycoprotein	Other
LOC5569473	13667513	0.282752708	0.62038835	5.793980144	0.407104637	0.470348197	0.492224221	C	CT	-	intr	.	NA	.	.	.	.	.	1	AaeL_AAEL007659, AAEL007659	histidine-rich glycoprotein	Other
LOC5569473	13667515	0.271303657	0.587418498	5.200188163	0.398460093	0.48374093	0.485022189	G	GA	-	intr	.	NA	.	.	.	.	.	1	AaeL_AAEL007659, AAEL007659	histidine-rich glycoprotein	Other
LOC5569473	13667530	0.27265745	0.60257766	5.590118101	0.410502959	0.478596908	0.490734903	T	TC	-	intr	.	NA	.	.	.	.	.	1	AaeL_AAEL007659, AAEL007659	histidine-rich glycoprotein	Other
LOC5569473	13667582	0.189994258	0.46875	4.562055107	0.309799563	0.496883657	0.43501931	T	TC	-	CDS	Replacement	1	15	ATC	I	GTC	V	1	AaeL_AAEL007659, AAEL007659	histidine-rich glycoprotein	Other
LOC5569475	13855702	0	0.200396825	5.625750942	0	0.32	0.166527778	T	TA	-	intr	.	NA	.	.	.	.	.	1	AaeL_AAEL007658, AAEL007658	partitioning defective 3 homolog	Other
LOC5569475	13855706	0	0.198717949	4.791149089	0	0.322066327	0.169197091	G	GCT	-	intr	.	NA	.	.	.	.	.	1	AaeL_AAEL007658, AAEL007658	partitioning defective 3 homolog	Other
LOC5569475	13855708	0	0.265384615	7.573758722	0	0.392219388	0.214158239	T	TA	-	intr	.	NA	.	.	.	.	.	1	AaeL_AAEL007658, AAEL007658	partitioning defective 3 homolog	Other
LOC5569475	13855749	0.030048526	0.21969697	4.302884468	0.056028107	0.34424013	0.204764543	G	GT	-	intr	.	NA	.	.	.	.	.	1	AaeL_AAEL007658, AAEL007658	partitioning defective 3 homolog	Other
LOC5569477	14228949	0.170986622	0.429824561	4.184398601	0.286755519	0.490869248	0.407449973	G	GT	-	CDS	Synonymous	3	7	GTC	V	GTA	V	1	AaeL_AAEL007654, AAEL007654	zinc finger protein 160	Other
LOC5569477	14228979	0	0.18962963	5.326417819	0	0.310650888	0.119986851	C	CT	-	5UTR	.	NA	.	.	.	.	.	1	AaeL_AAEL007654, AAEL007654	zinc finger protein 160	Other
LOC5569478	14247638	0.02238806	0.295940171	6.90647924	0.0582	0.425078044	0.299067283	T	TC	+	intr	.	NA	.	.	.	.	.	1	AaeL_AAEL007649, AAEL007649	cell cycle checkpoint protein RAD17	Other
LOC5574713	16473864	0.963157895	0.585784314	9.80329784	0.086243496	0.481321941	0.320874847	T	TC	-	CDS	Replacement	1	189	GAC	D	AAC	N	1	AaeL_AAEL011355, AAEL011355	carnitine O-acetyltransferase	Other
LOC5574717	16486613	0.479591837	0.153921569	6.129703328	0.499167014	0.259701155	0.399524376	C	CT	+	intr	.	NA	.	.	.	.	.	1		GPI transamidase component PIG-T	Other
LOC5574716	16501329	0.183333333	0.013310285	4.267922979	0.294543064	0.025636701	0.128418549	G	GT	-	intr	.	NA	.	.	.	.	.	1	AaeL_AAEL011352, AAEL011352	DNA polymerase subunit gamma-2, mitochondrial	Other
LOC5574716	16501333	0.16031746	0.006024096	4.108806641	0.2721875	0.013792438	0.1171875	G	GA	-	intr	.	NA	.	.	.	.	.	1	AaeL_AAEL011352, AAEL011352	DNA polymerase subunit gamma-2, mitochondrial	Other
LOC5574716	16501338	0.169630643	0.013368056	3.8965031	0.280654411	0.025636701	0.121437005	T	TA	-	intr	.	NA	.	.	.	.	.	1	AaeL_AAEL011352, AAEL011352	DNA polymerase subunit gamma-2, mitochondrial	Other
LOC5574716	16523724	0.418878425	0.155433948	4.416514106	0.487106399	0.266334706	0.396299039	T	TC	-	CDS	Replacement	2	13	AAT	N	AGT	S	1	AaeL_AAEL011352, AAEL011352	DNA polymerase subunit gamma-2, mitochondrial	Other
LOC5574720	16537345	0.448653199	0	13.54705566	0.488836042	0	0.30991436	G	GA	+	5UTR	.	NA	.	.	.	.	.	1	AaeL_AAEL011362, AAEL011362	zinc finger protein 567	Other
LOC5574720	16537355	0.161053039	0	4.545259459	0.26035503	0	0.137174211	T	TC	+	5UTR	.	NA	.	.	.	.	.	1	AaeL_AAEL011362, AAEL011362	zinc finger protein 567	Other
LOC5574724	16539560	0.464726027	0.149590164	5.865675449	0.497554893	0.255382364	0.410403101	C	CT	-	CDS	Replacement	3	254	ATG	M	ATA	I	1	AaeL_AAEL011356, AAEL011356	prostaglandin reductase 1	Other
LOC5574724	16540544	0.016666667	0.241574386	5.675643653	0.03251144	0.365122288	0.229152	T	TA	-	CDS	Synonymous	3	30	GTA	V	GTT	V	1	AaeL_AAEL011356, AAEL011356	prostaglandin reductase 1	Other
LOC5574724	16541332	0	0.15	4.247887558	0	0.255	0.12887574	C	CT	-	5UTR	.	NA	.	.	.	.	.	1	AaeL_AAEL011356, AAEL011356	prostaglandin reductase 1	Other
LOC5565491	17424546	0.869208838	1	3.73667741	0.227489753	0	0.115630826	T	TC	+	intr	.	NA	.	.	.	.	.	1	AaeL_AAEL004824, AAEL004824	uncharacterized LOC5565491	Other
LOC5565491	17426010	0.208101266	0.509657089	5.05681398	0.329229212	0.499788311	0.449563737	G	GA	+	CDS	Synonymous	3	1034	GAG	E	GAA	E	1	AaeL_AAEL004824, AAEL004824	uncharacterized LOC5565491	Other
LOC5565491	17426214	0.171568627	0	4.830561507	0.284081633	0	0.15837482	C	CT	+	CDS	Synonymous	3	1102	GTC	V	GTT	V	1	AaeL_AAEL004824, AAEL004824	uncharacterized LOC5565491	Other
LOC5565491	17426223	0.192016317	0.454344042	4.136441366	0.311220787	0.495	0.434491324	T	TC	+	CDS	Synonymous	3	1105	AAT	N	AAC	N	1	AaeL_AAEL004824, AAEL004824	uncharacterized LOC5565491	Other
LOC5565491	17426241	0.146167048	0.519001832	7.730072088	0.247705113	0.499888617	0.434475405	G	GT	+	CDS	Synonymous	3	1111	GTG	V	GTT	V	1	AaeL_AAEL004824, AAEL004824	uncharacterized LOC5565491	Other
LOC5565507	17498354	0.783847651	0.971830986	4.307509763	0.339080991	0.047875343	0.229263083	A	AG	+	intr	.	NA	.	.	.	.	.	1	AaeL_AAEL013895, AAEL013895	uncharacterized LOC5565507	Other
LOC5578732	18130937	0.355263158	0.658333333	4.741012491	0.458102493	0.4578564	0.499994695	G	GA	+	CDS	Synonymous	3	317	CGA	R	CGG	R	1	AaeL_AAEL013843, AAEL013843	serine/arginine repetitive matrix protein 2	Other
LOC5563880	18439754	0.429853566	0.131538245	5.572995768	0.487151098	0.225766356	0.356815194	T	TA	-	intr	.	NA	.	.	.	.	.	1	AaeL_AAEL014198, AAEL014198	probable cardiolipin synthase (CMP-forming)	Other
LOC5576694	18540823	0.539174641	0.801103137	4.087685178	0.49692426	0.329379473	0.445533743	A	AG	-	intr	.	NA	.	.	.	.	.	1	AaeL_AAEL012717, AAEL012717, AAEL014200	echinoderm microtubule-associated protein-like CG42247	Other
LOC5576694	18540828	0.554563125	0.805912711	3.85854251	0.494076542	0.322376212	0.436737084	A	AG	-	intr	.	NA	.	.	.	.	.	1	AaeL_AAEL012717, AAEL012717, AAEL014200	echinoderm microtubule-associated protein-like CG42247	Other
LOC5576694	18540829	0.540725657	0.805702739	4.188599949	0.496668055	0.323175241	0.441799308	G	GA	-	intr	.	NA	.	.	.	.	.	1	AaeL_AAEL012717, AAEL012717, AAEL014200	echinoderm microtubule-associated protein-like CG42247	Other
LOC5576694	18677894	0.202814378	0.472805386	4.265595387	0.336366772	0.499291826	0.446066417	G	GA	-	5UTR	.	NA	.	.	.	.	.	1	AaeL_AAEL012717, AAEL012717, AAEL014200	echinoderm microtubule-associated protein-like CG42247	Other
LOC5570397	19950958	0.683179012	0.92326372	4.709201039	0.430844888	0.140362121	0.294189437	G	GA	-	CDS	Synonymous	3	462	ATT	I	ATC	I	1	AaeL_AAEL008301, AAEL008301, AAEL010711, AAEL017107	ephrin type-B receptor 5	Other
LOC5570397	19950961	0.663149351	0.892183908	4.007564683	0.438600336	0.187852462	0.316542696	G	GA	-	CDS	Synonymous	3	461	GAT	D	GAC	D	1	AaeL_AAEL008301, AAEL008301, AAEL010711, AAEL017107	ephrin type-B receptor 5	Other
LOC5570397	19951954	0.029290661	0.197698504	3.759735169	0.053599107	0.317763997	0.215817787	A	AG	-	CDS	Synonymous	3	130	TTT	F	TTC	F	1	AaeL_AAEL008301, AAEL008301, AAEL010711, AAEL017107	ephrin type-B receptor 5	Other
LOC5576540	20961179	0.079060115	0.378809524	6.342892899	0.138261329	0.464308607	0.32	T	TG	-	CDS	Synonymous	1	11	AGA	R	CGA	R	1	AaeL_AAEL012600, AAEL012600	uncharacterized LOC5576540	Other
LOC5576540	20961212	0.02173913	0.370927318	9.336629018	0.041647804	0.459790599	0.302122314	T	TI	-	5UTR	.	NA	.	.	.	.	.	1	AaeL_AAEL012600, AAEL012600	uncharacterized LOC5576540	Other
LOC5576540	20961243	0.02112069	0.378219485	9.613091809	0.03998334	0.472205698	0.345119879	G	GA	-	5UTR	.	NA	.	.	.	.	.	1	AaeL_AAEL012600, AAEL012600	uncharacterized LOC5576540	Other
LOC5576535	21048490	0	0.22337963	6.274629085	0	0.335644444	0.195158566	T	TG	+	intr	.	NA	.	.	.	.	.	1	AaeL_AAEL012594, AAEL012594	rab GTPase-binding effector protein 1	Other
LOC5576535	21048491	0	0.226819923	6.372975	0	0.338933528	0.195158566	G	GT	+	intr	.	NA	.	.	.	.	.	1	AaeL_AAEL012594, AAEL012594	rab GTPase-binding effector protein 1	Other
LOC5576535	21048492	0	0.243892829	6.865925155	0	0.353907962	0.206991677	T	TC	+	intr	.	NA	.	.	.	.	.	1	AaeL_AAEL012594, AAEL012594	rab GTPase-binding effector protein 1	Other
LOC5576535	21048493	0	0.190909091	5.361837873	0	0.305818105	0.171772604	C	CG	+	intr	.	NA	.	.	.	.	.	1	AaeL_AAEL012594, AAEL012594	rab GTPase-binding effector protein 1	Other
LOC5564091	21246421	0.807606864	0.533316737	4.433291035	0.310444118	0.497355372	0.438866871	G	GA	-	CDS	Synonymous	3	616	GAT	D	GAC	D	1	AaeL_AAEL014309, AAEL012597, AAEL014309	uncharacterized LOC5564091	Other
LOC5567111	22310226	0.027027027	0.200520833	3.951571324	0.049967127	0.328942684	0.178777461	G	GA	+	intr	.	NA	.	.	.	.	.	1	AaeL_AAEL005833, AAEL005833	cytosolic purine 5'-nucleotidase	Other
LOC5567111	22310228	0.027777778	0.210365854	4.17341527	0.052593134	0.340750907	0.187029241	T	TG	+	intr	.	NA	.	.	.	.	.	1	AaeL_AAEL005833, AAEL005833	cytosolic purine 5'-nucleotidase	Other
LOC5567111	22311352	0.028645833	0.2314436	4.696018594	0.05213648	0.325413223	0.18795	C	CT	+	intr	.	NA	.	.	.	.	.	1	AaeL_AAEL005833, AAEL005833	cytosolic purine 5'-nucleotidase	Other
LOC5579417	22490782	0.498863636	0.240981241	3.799456153	0.498980229	0.349075911	0.463073676	C	CT	-	CDS	Synonymous	3	598	GCG	A	GCA	A	1	AaeL_AAEL015458, AAEL015458, AAEL015639, TSF, TSFM	transferrin	Other
LOC5579417	22490824	0.486797162	0.177566004	5.463151372	0.49875956	0.286940586	0.432977993	G	GA	-	CDS	Synonymous	3	584	GCC	A	GCT	A	1	AaeL_AAEL015458, AAEL015458, AAEL015639, TSF, TSFM	transferrin	Other
LOC5579417	22490887	0.096357886	0.36083042	5.073031867	0.182111044	0.461950059	0.372570514	G	GA	-	CDS	Synonymous	3	563	GGC	G	GGT	G	1	AaeL_AAEL015458, AAEL015458, AAEL015639, TSF, TSFM	transferrin	Other
LOC5567112	22534974	0.031914894	0.216795069	4.128290884	0.056028107	0.34241305	0.223886878	A	AG	+	CDS	Replacement	2	496	CAG	Q	CGG	R	1	AaeL_AAEL005826, AAEL005826	uncharacterized LOC5567112	Other
LOC5567108	22551269	0.654341927	0.924369748	5.547709611	0.455807159	0.151141869	0.306075151	C	CT	-	intr	.	NA	.	.	.	.	.	1	AaeL_AAEL005825, AAEL005825	translation initiation factor eIF-2B subunit beta	Other
LOC5567107	22721835	0.166779891	0.430110837	4.326546251	0.276103793	0.491626298	0.394790001	C	CT	-	intr	.	NA	.	.	.	.	.	1	AaeL_AAEL005835, AAEL005835	tetraspanin-13	Other
LOC5564702	22771630	0.248504983	0.013513514	6.379602604	0.381328074	0.025636701	0.235920916	C	CAT	+	3UTR	.	NA	.	.	.	.	.	1	AaeL_AAEL009711, AAEL009711, AAEL014574	uncharacterized LOC5564702	Other
LOC5564702	22771634	0.180555556	0	5.076342162	0.295910494	0	0.172902249	G	GT	+	3UTR	.	NA	.	.	.	.	.	1	AaeL_AAEL009711, AAEL009711, AAEL014574	uncharacterized LOC5564702	Other
LOC5566179	22978719	0.351449275	0.124758635	3.775783423	0.455308747	0.221598083	0.362556498	T	TA	-	intr	.	NA	.	.	.	.	.	1	AaeL_AAEL015077, AAEL015077	DDB1- and CUL4-associated factor 6	Other
LOC5577047	23167353	0.574025974	0.140913847	9.81838011	0.49382716	0.252400549	0.444444444	T	TC	+	CDS	Synonymous	3	41	CGT	R	CGC	R	1		uncharacterized LOC5577047	Other
LOC5574747	23244645	0.007936508	0.250653595	6.503788042	0.015036731	0.373402572	0.238502891	G	GA	-	intr	.	NA	.	.	.	.	.	1	AaeL_AAEL011380, AAEL011380, AAEL017077	high mobility group protein DSP1	Other
LOC5574747	23313657	0.65	0.179956897	10.84200576	0.455	0.295619457	0.484939553	G	GI	-	intr	.	NA	.	.	.	.	.	1	AaeL_AAEL011380, AAEL011380, AAEL017077	high mobility group protein DSP1	Other
LOC5574747	23313713	0.554873055	0.207960199	6.355163237	0.493469388	0.30226379	0.449639643	C	CT	-	intr	.	NA	.	.	.	.	.	1	AaeL_AAEL011380, AAEL011380, AAEL017077	high mobility group protein DSP1	Other
LOC5565085	23574626	0.60494186	0.304320988	4.70702749	0.479024532	0.424217703	0.48737881	A	AC	-	intr	.	NA	.	.	.	.	.	1	AaeL_AAEL014723, AAEL014723	26S proteasome regulatory subunit 8	Other
LOC5565085	23574634	0.661451815	0.305172414	6.335137852	0.452370066	0.423706055	0.49284586	C	CT	-	intr	.	NA	.	.	.	.	.	1	AaeL_AAEL014723, AAEL014723	26S proteasome regulatory subunit 8	Other
LOC5565085	23574638	0.664386792	0.305320151	6.423845426	0.451381663	0.424217703	0.495176977	C	CT	-	intr	.	NA	.	.	.	.	.	1	AaeL_AAEL014723, AAEL014723	26S proteasome regulatory subunit 8	Other
LOC5575262	23774184	0	0.203728186	5.718952563	0	0.323881288	0.179362232	C	CT	+	CDS	Replacement	2	587	GCA	A	GTA	V	1	AaeL_AAEL011727, AAEL011727, mal2	molybdenum cofactor sulfurase 2	Other
LOC5575262	23774191	0	0.186643836	5.243914465	0	0.300789699	0.171772604	T	TC	+	CDS	Synonymous	3	589	GCT	A	GCC	A	1	AaeL_AAEL011727, AAEL011727, mal2	molybdenum cofactor sulfurase 2	Other
LOC5575262	23774206	0.715634712	0.452380952	3.798748559	0.409061419	0.495739645	0.485047204	G	GA	+	CDS	Synonymous	3	594	AAA	K	AAG	K	1	AaeL_AAEL011727, AAEL011727, mal2	molybdenum cofactor sulfurase 2	Other
LOC5575262	23774425	0.956858173	0.763602251	4.09070785	0.078685076	0.355474621	0.231880464	C	CT	+	CDS	Synonymous	3	667	GTT	V	GTC	V	1	AaeL_AAEL011727, AAEL011727, mal2	molybdenum cofactor sulfurase 2	Other
LOC5575266	23863162	0.947529482	0.749013158	4.039728298	0.103732897	0.361964953	0.22798149	T	TC	-	CDS	Synonymous	3	300	GGG	G	GGA	G	1	AaeL_AAEL011719, AAEL011719	nucleoporin Nup43	Other
LOC5575266	23864287	0.721244826	0.336983268	7.282002503	0.396694215	0.440386897	0.499986715	G	GA	-	5UTR	.	NA	.	.	.	.	.	1	AaeL_AAEL011719, AAEL011719	nucleoporin Nup43	Other
LOC5564286	23875739	0.586136271	0.309212121	4.085179839	0.484977778	0.425805084	0.496439956	C	CA	+	CDS	Synonymous	3	323	CCC	P	CCA	P	1	AaeL_AAEL014389, AAEL014389	activating signal cointegrator 1	Other
LOC5564286	23876638	0.231025641	0.033783784	4.412157897	0.348440853	0.057752268	0.175627186	G	GT	+	CDS	Synonymous	3	523	GCG	A	GCT	A	1	AaeL_AAEL014389, AAEL014389	activating signal cointegrator 1	Other
LOC5575256	24241220	0.157852564	0.442337461	4.944178414	0.270048884	0.4921875	0.444444444	C	CG	+	intr	.	NA	.	.	.	.	.	1	AaeL_AAEL015559, AAEL000653, AAEL015559	carboxypeptidase B	Other
LOC5575256	24241240	0.147546898	0.402631579	4.270474313	0.254345358	0.478806228	0.410167827	G	GA	+	intr	.	NA	.	.	.	.	.	1	AaeL_AAEL015559, AAEL000653, AAEL015559	carboxypeptidase B	Other
LOC5574426	24559142	0.509615385	0.110948192	9.006593868	0.499716553	0.220720222	0.425704566	C	CT	-	CDS	Synonymous	3	314	CAG	Q	CAA	Q	1	AaeL_AAEL011144, AAEL011144	pancreatic lipase-related protein 2	Other
LOC5570126	24790015	0.554037267	0.279220779	4.091970077	0.49382716	0.400948912	0.484490978	C	CT	+	CDS	Synonymous	3	123	ATC	I	ATT	I	1	AaeL_AAEL008118, AAEL008118, mab-21	protein mab-21	Other
LOC5570126	24790099	0.186539693	0.4571389	4.375783051	0.298247696	0.496608997	0.438909471	C	CT	+	CDS	Synonymous	3	151	TAC	Y	TAT	Y	1	AaeL_AAEL008118, AAEL008118, mab-21	protein mab-21	Other
LOC5570128	24890722	0.246745271	0.0497558	4.052619366	0.36706543	0.091890606	0.239638262	A	AG	-	CDS	Synonymous	3	61	AGT	S	AGC	S	1	AaeL_AAEL008109, AAEL008109	protein mab-21-like	Other
LOC5570128	24890725	0.235869565	0.045700086	3.956663449	0.356949703	0.081484835	0.231111111	T	TG	-	CDS	Synonymous	3	60	TCA	S	TCC	S	1	AaeL_AAEL008109, AAEL008109	protein mab-21-like	Other
LOC5570128	24890746	0.335875332	0.072222222	5.428575249	0.44759588	0.124444444	0.316662875	T	TC	-	CDS	Synonymous	3	53	GTA	V	GTG	V	1	AaeL_AAEL008109, AAEL008109	protein mab-21-like	Other
LOC5570128	24890920	0.421403509	0.153703704	4.539417138	0.486111111	0.246230082	0.394361342	A	AG	-	5UTR	.	NA	.	.	.	.	.	1	AaeL_AAEL008109, AAEL008109	protein mab-21-like	Other
LOC5580053	25122782	0.033801874	0.272911554	5.56827383	0.062434964	0.392390265	0.273298249	C	CA	-	CDS	Synonymous	3	369	GCG	A	GCT	A	1	AaeL_AAEL002175, AAEL002175	interferon-related developmental regulator 2	Other
LOC5580053	25123772	0.140903541	0	4.004963104	0.241699219	0	0.132168914	C	CT	-	CDS	Synonymous	3	39	CTG	L	CTA	L	1	AaeL_AAEL002175, AAEL002175	interferon-related developmental regulator 2	Other
LOC5580053	25123781	0.156267105	0	4.416191916	0.264736015	0	0.138917965	C	CT	-	CDS	Synonymous	3	36	TCG	S	TCA	S	1	AaeL_AAEL002175, AAEL002175	interferon-related developmental regulator 2	Other
LOC5580053	25123829	0.262019231	0.743243243	11.02021948	0.3848	0.381665449	0.497621879	C	CT	-	CDS	Synonymous	3	20	TCG	S	TCA	S	1	AaeL_AAEL002175, AAEL002175	interferon-related developmental regulator 2	Other
LOC5580073	25234885	0.694981213	0.360613208	5.661592918	0.419368839	0.463868655	0.493016529	T	TA	-	CDS	Synonymous	3	11	GCT	A	GCA	A	1	AaeL_AAEL002158, AAEL002158	soma ferritin	Other
LOC5580067	25306375	0.773071377	0.506406374	4.066747807	0.352236386	0.499908692	0.481757354	T	TC	+	CDS	Synonymous	3	308	TAC	Y	TAT	Y	1	AaeL_AAEL002176, AAEL002176	uncharacterized protein C1683.06c	Other
LOC5580052	25336795	0.800387597	0.522408964	4.484994538	0.305274464	0.499384426	0.468228451	C	CT	-	intr	.	NA	.	.	.	.	.	1	AaeL_AAEL002157, AAEL002157	ribonuclease P protein subunit p40	Other
LOC5580052	25337107	0.0125	0.177460317	4.158938467	0.021426058	0.293367347	0.189660753	G	GT	-	CDS	Synonymous	3	77	CTC	L	CTA	L	1	AaeL_AAEL002157, AAEL002157	ribonuclease P protein subunit p40	Other
LOC5564913	26183058	0.152703644	0.478857663	6.155316926	0.273929845	0.499870762	0.456043602	G	GA	-	CDS	Synonymous	3	461	CCC	P	CCT	P	1		oocyte zinc finger protein XlCOF22	Other
LOC5566360	26200979	0.374396135	0.075555556	6.378807167	0.4712	0.150497178	0.391497242	T	TG	-	intr	.	NA	.	.	.	.	.	1		uncharacterized LOC5566360	Other
LOC23687811	26653621	0.276091082	0.544032258	3.931393557	0.399397111	0.496771365	0.481014632	A	AI	-	3UTR	.	NA	.	.	.	.	.	1	AaeL_AAEL017391, AAEL017391	CREB-binding protein	Other
LOC23687811	26673247	0.131127451	0	3.745571063	0.225860964	0	0.145018861	A	AT	-	intr	.	NA	.	.	.	.	.	1	AaeL_AAEL017391, AAEL017391	CREB-binding protein	Other
LOC5578281	27021348	0.312719298	0.593543654	4.178179499	0.42482299	0.48	0.496493484	C	CG	+	intr	.	NA	.	.	.	.	.	1	AaeL_AAEL013600, AAEL013600	integrin alpha-PS2	Other
LOC5578281	27021369	0.319444444	0.583333333	3.751940967	0.427437642	0.483292866	0.496409078	T	TA	+	intr	.	NA	.	.	.	.	.	1	AaeL_AAEL013600, AAEL013600	integrin alpha-PS2	Other
LOC5578281	27021381	0.235016648	0.541666667	5.064221039	0.366230678	0.495240928	0.476033752	A	AT	+	intr	.	NA	.	.	.	.	.	1	AaeL_AAEL013600, AAEL013600	integrin alpha-PS2	Other
LOC5578281	27033434	0.270221473	0.535383598	3.879760333	0.39540893	0.498694656	0.48089208	G	GT	+	CDS	Synonymous	3	317	TCG	S	TCT	S	1	AaeL_AAEL013600, AAEL013600	integrin alpha-PS2	Other
LOC5578281	27033440	0.261515152	0.556359253	4.651939662	0.391646849	0.497233796	0.481974043	C	CT	+	CDS	Synonymous	3	319	GCC	A	GCT	A	1	AaeL_AAEL013600, AAEL013600	integrin alpha-PS2	Other
LOC5578281	27033443	0.247380033	0.536651235	4.554065629	0.377024258	0.499248843	0.475308642	T	TC	+	CDS	Synonymous	3	320	ACT	T	ACC	T	1	AaeL_AAEL013600, AAEL013600	integrin alpha-PS2	Other
LOC5578281	27033446	0.751681196	0.437410416	5.221282344	0.375	0.495497895	0.481480954	G	GA	+	CDS	Synonymous	3	321	GGA	G	GGG	G	1	AaeL_AAEL013600, AAEL013600	integrin alpha-PS2	Other
LOC5569249	27304171	0.794549266	0.5355354	3.981969013	0.32	0.497566252	0.447089563	G	GC	-	CDS	Synonymous	3	3293	ACG	T	ACC	T	1	AaeL_AAEL007506, AAEL007506	protein lava lamp	Other
LOC5569249	27304192	0.857499169	0.582323232	4.832796145	0.23034668	0.486548529	0.422255172	G	GA	-	CDS	Synonymous	3	3286	GCT	A	GCC	A	1	AaeL_AAEL007506, AAEL007506	protein lava lamp	Other
LOC5569249	27327124	0.792101341	0.986486486	4.926942877	0.328180737	0.025100546	0.194197896	G	GA	-	CDS	Synonymous	3	2576	ACT	T	ACC	T	1	AaeL_AAEL007506, AAEL007506	protein lava lamp	Other
LOC5569249	27327127	1	1	4.262547198	0.295529481	0.023073779	0.166805498	T	TAG	-	CDS	Synonymous	3	2575	CCC	P	CCT	P	1	AaeL_AAEL007506, AAEL007506	protein lava lamp	Other
LOC5569249	27327702	0.0676357	0.264552371	3.737520699	0.123270375	0.390282668	0.303745101	G	GA	-	CDS	Synonymous	1	2384	CTG	L	TTG	L	1	AaeL_AAEL007506, AAEL007506	protein lava lamp	Other
LOC5569249	27327715	0.625715801	0.310432205	5.10242255	0.463809941	0.429043911	0.493206368	A	AT	-	CDS	Synonymous	3	2379	GTT	V	GTA	V	1	AaeL_AAEL007506, AAEL007506	protein lava lamp	Other
LOC5569249	27327856	0.695037054	0.390119166	4.822375717	0.43739645	0.477116903	0.497844608	A	AG	-	CDS	Synonymous	3	2332	TTC	F	TTT	F	1	AaeL_AAEL007506, AAEL007506	protein lava lamp	Other
LOC5568329	28253741	0.252234882	0.509687096	3.750206884	0.384851469	0.499780708	0.474351125	A	AT	-	CDS	Replacement	1	950	TCC	S	ACC	T	1	AaeL_AAEL001099, AAEL001099	integrator complex subunit 6	Other
LOC5568329	28253792	0.296243391	0.572300455	4.085704734	0.417107874	0.487627825	0.494584468	A	AT	-	CDS	Replacement	1	933	TCC	S	ACC	T	1	AaeL_AAEL001099, AAEL001099	integrator complex subunit 6	Other
LOC5568329	28253793	0.326898933	0.595537398	3.858145523	0.440441695	0.4789875	0.498878454	C	CT	-	CDS	Synonymous	3	932	ACG	T	ACA	T	1	AaeL_AAEL001099, AAEL001099	integrator complex subunit 6	Other
LOC5568329	28302677	0.172631579	0	4.859536127	0.267069791	0	0.138115393	A	AG	-	5UTR	.	NA	.	.	.	.	.	1	AaeL_AAEL001099, AAEL001099	integrator complex subunit 6	Other
LOC5568334	28310965	0.294070081	0.018518519	7.093306155	0.406766529	0.03251144	0.224994849	T	TA	-	5UTR	.	NA	.	.	.	.	.	1	AaeL_AAEL001086, AAEL001086	myelin transcription factor 1-like protein	Other
LOC5568334	28310967	0.266098485	0.008928571	6.889436608	0.384087791	0.015624031	0.189164201	T	TA	-	5UTR	.	NA	.	.	.	.	.	1	AaeL_AAEL001086, AAEL001086	myelin transcription factor 1-like protein	Other
LOC5568334	28310973	0.235294118	0.009433962	5.960026628	0.347128028	0.017389966	0.180803515	C	CT	-	5UTR	.	NA	.	.	.	.	.	1	AaeL_AAEL001086, AAEL001086	myelin transcription factor 1-like protein	Other
LOC5568334	28310985	0.301391524	0.016666667	7.510114571	0.403628792	0.031737773	0.213262324	T	TC	-	5UTR	.	NA	.	.	.	.	.	1	AaeL_AAEL001086, AAEL001086	myelin transcription factor 1-like protein	Other
LOC5565132	28322484	0.917391878	0.668951753	4.840879158	0.156734694	0.435388099	0.359472858	A	AG	+	CDS	Synonymous	3	202	CAG	Q	CAA	Q	1	AaeL_AAEL014747, AAEL014747	COP9 signalosome complex subunit 5	Other
LOC5564957	29227259	0.145454545	0	4.126303094	0.239705175	0	0.097090319	G	GA	-	intr	.	NA	.	.	.	.	.	1	AaeL_AAEL014671, AAEL014671	probable alpha-aspartyl dipeptidase	Other
LOC5564957	29227263	0.138461538	0	3.940010916	0.2268431	0	0.09691263	A	AT	-	intr	.	NA	.	.	.	.	.	1	AaeL_AAEL014671, AAEL014671	probable alpha-aspartyl dipeptidase	Other
LOC5564957	29227271	0.149707602	0	4.240054264	0.247350849	0	0.101403061	A	AG	-	intr	.	NA	.	.	.	.	.	1	AaeL_AAEL014671, AAEL014671	probable alpha-aspartyl dipeptidase	Other
LOC110674824	29315932	0.228448276	0.03	4.541437287	0.361781273	0.058769513	0.230112453	A	AC	-	intr	.	NA	.	.	.	.	.	1		uncharacterized LOC110674824	Other
LOC110674824	29316351	0.172346851	0.015151515	3.863130978	0.279396878	0.025312295	0.156088015	G	GA	-	5UTR	.	NA	.	.	.	.	.	1		uncharacterized LOC110674824	Other
LOC5571381	29358277	0.452645209	0.147826087	5.589876146	0.495377219	0.252686874	0.38358844	G	GA	-	CDS	Synonymous	3	215	CAC	H	CAT	H	1	AaeL_AAEL009020, AAEL009020, GSTT3	glutathione S-transferase theta-1	Detox
LOC5571381	29358846	0.602834467	0.316764133	4.306901254	0.479572205	0.426035503	0.495333665	A	AC	-	intr	.	NA	.	.	.	.	.	1	AaeL_AAEL009020, AAEL009020, GSTT3	glutathione S-transferase theta-1	Detox
LOC5576501	29415136	0	0.180092593	5.063635361	0	0.296287913	0.173641035	A	AG	+	5UTR	.	NA	.	.	.	.	.	1	AaeL_AAEL012552, AAEL012552	NADH-ubiquinone oxidoreductase 75 kDa subunit, mitochondrial	Other
LOC5576501	29415140	0	0.184808612	5.193309792	0	0.305460249	0.183431611	A	AT	+	5UTR	.	NA	.	.	.	.	.	1	AaeL_AAEL012552, AAEL012552	NADH-ubiquinone oxidoreductase 75 kDa subunit, mitochondrial	Other
LOC5574419	29488934	0.250955657	0.508774631	3.763079165	0.373905913	0.499846106	0.470502612	A	AG	-	CDS	Synonymous	3	276	TTT	F	TTC	F	1	AaeL_AAEL011143, AAEL011143, AAEL011146	ubiquitin carboxyl-terminal hydrolase 45	Other
LOC5574419	29490087	0.435294118	0	13.06436027	0.492961793	0	0.299146995	A	AT	-	5UTR	.	NA	.	.	.	.	.	1	AaeL_AAEL011143, AAEL011143, AAEL011146	ubiquitin carboxyl-terminal hydrolase 45	Other
LOC5576498	29614068	0.380186262	0.670258621	4.397925772	0.472366882	0.440330579	0.499841192	C	CT	+	CDS	Synonymous	3	39	CCT	P	CCC	P	1	AaeL_AAEL012549, AAEL012549	probable phospholipid-transporting ATPase IF	Other
LOC5576498	29614432	0.293062201	0.027272727	6.524973267	0.414039262	0.05213648	0.276831145	C	CT	+	intr	.	NA	.	.	.	.	.	1	AaeL_AAEL012549, AAEL012549	probable phospholipid-transporting ATPase IF	Other
LOC5576498	29614483	0.232323232	0	6.530975549	0.355029586	0	0.197530864	T	TA	+	intr	.	NA	.	.	.	.	.	1	AaeL_AAEL012549, AAEL012549	probable phospholipid-transporting ATPase IF	Other
LOC5576498	29640812	0.268686869	0.022900763	6.073488556	0.396694215	0.04875	0.213970986	A	AG	+	CDS	Synonymous	3	1392	TAA	*	TAG	*	1	AaeL_AAEL012549, AAEL012549	probable phospholipid-transporting ATPase IF	Other
LOC5576498	29640817	0.282608696	0.026923077	6.238897837	0.41225347	0.057799909	0.227010887	C	CA	+	3UTR	.	NA	.	.	.	.	.	1	AaeL_AAEL012549, AAEL012549	probable phospholipid-transporting ATPase IF	Other
LOC5576498	29640821	0.303394355	0.030769231	6.624929758	0.42682762	0.066865314	0.243822715	T	TC	+	3UTR	.	NA	.	.	.	.	.	1	AaeL_AAEL012549, AAEL012549	probable phospholipid-transporting ATPase IF	Other
LOC5576498	29640829	0.328999212	0.059469697	5.837582252	0.447406866	0.111961451	0.2721875	A	AG	+	3UTR	.	NA	.	.	.	.	.	1	AaeL_AAEL012549, AAEL012549	probable phospholipid-transporting ATPase IF	Other
LOC5579033	30366704	0.297413793	0	8.524958312	0.408163265	0	0.180730177	G	GA	-	3UTR	.	NA	.	.	.	.	.	1	AaeL_AAEL013977, AAEL013977	eukaryotic translation initiation factor 3 subunit A	Other
LOC5579269	30463442	0.047589278	0.245761931	4.126847114	0.091415947	0.36445598	0.211137122	T	TC	+	5UTR	.	NA	.	.	.	.	.	1	AaeL_AAEL015640, AAEL015640	transcription factor IIIA	Other
LOC5579269	30463446	0.061985055	0.273427493	4.201757994	0.117401511	0.393799622	0.249407699	A	AG	+	5UTR	.	NA	.	.	.	.	.	1	AaeL_AAEL015640, AAEL015640	transcription factor IIIA	Other
LOC5579269	30463453	0.419849698	0.167551331	4.047397105	0.48879772	0.274497789	0.436912091	A	AG	+	5UTR	.	NA	.	.	.	.	.	1	AaeL_AAEL015640, AAEL015640	transcription factor IIIA	Other
LOC5579269	30463460	0.078267748	0.299866514	4.201549522	0.134349159	0.412857008	0.265248672	T	TA	+	5UTR	.	NA	.	.	.	.	.	1	AaeL_AAEL015640, AAEL015640	transcription factor IIIA	Other
LOC5579269	30463468	0.40006765	0.155835381	3.936491801	0.482251628	0.255863435	0.424003207	C	CT	+	5UTR	.	NA	.	.	.	.	.	1	AaeL_AAEL015640, AAEL015640	transcription factor IIIA	Other
LOC5579269	30464781	0.477623682	0.743390945	3.934460518	0.498937755	0.377894856	0.46897686	A	AG	+	CDS	Replacement	2	382	CGG	R	CAG	Q	1	AaeL_AAEL015640, AAEL015640	transcription factor IIIA	Other
LOC5564714	30472730	0.463409962	0.775101611	5.247748545	0.497302818	0.360910823	0.463406381	G	GC	+	CDS	Synonymous	3	274	CCC	P	CCG	P	1	AaeL_AAEL014582, AAEL014582	pre-mRNA-splicing factor Slu7	Other
LOC5564714	30472733	0.504689984	0.802364865	5.012609187	0.499980222	0.338803505	0.441595898	C	CT	+	CDS	Synonymous	3	275	AAT	N	AAC	N	1	AaeL_AAEL014582, AAEL014582	pre-mRNA-splicing factor Slu7	Other
LOC5564714	30472740	0.529473135	0.827335859	5.186651477	0.498614958	0.307372176	0.421657986	T	TC	+	CDS	Synonymous	1	278	CTG	L	TTG	L	1	AaeL_AAEL014582, AAEL014582	pre-mRNA-splicing factor Slu7	Other
LOC5564714	30472823	0.413906318	0.089305044	6.911187667	0.485774423	0.166378188	0.33654869	G	GC	+	CDS	Synonymous	3	305	CTG	L	CTC	L	1	AaeL_AAEL014582, AAEL014582	pre-mRNA-splicing factor Slu7	Other
LOC5564714	30472994	0.533135982	0.242964545	4.593866975	0.499724481	0.382203071	0.45792387	G	GA	+	CDS	Synonymous	3	362	CCG	P	CCA	P	1	AaeL_AAEL014582, AAEL014582	pre-mRNA-splicing factor Slu7	Other
LOC5564714	30473084	0.270717684	0.5559256	4.375372752	0.410612135	0.496135732	0.489918858	A	AG	+	CDS	Synonymous	3	392	AGA	R	AGG	R	1	AaeL_AAEL014582, AAEL014582	pre-mRNA-splicing factor Slu7	Other
LOC23687526	30490270	0.172380952	0	4.852702103	0.26035503	0	0.127513771	G	GA	-	CDS	Synonymous	1	552	CTG	L	TTG	L	1	AaeL_AAEL017106, AAEL017106	protein scarlet	Other
LOC23687526	30490373	0.145104895	0.44047619	5.353092435	0.246624533	0.49382716	0.439101842	C	CG	-	CDS	Synonymous	3	517	CCG	P	CCC	P	1	AaeL_AAEL017106, AAEL017106	protein scarlet	Other
LOC23687526	30490382	0.017246335	0.289198606	7.028543252	0.032777778	0.410864198	0.2952	G	GT	-	CDS	Synonymous	3	514	GCC	A	GCA	A	1	AaeL_AAEL017106, AAEL017106	protein scarlet	Other
LOC23687526	30490385	0.139366363	0.441569974	5.599774778	0.231983418	0.493557341	0.439864413	C	CT	-	CDS	Synonymous	3	513	CTG	L	CTA	L	1	AaeL_AAEL017106, AAEL017106	protein scarlet	Other
LOC23687526	30490457	0.034448602	0.469187675	11.86234452	0.070826125	0.4982	0.415656888	T	TC	-	CDS	Synonymous	3	489	ACA	T	ACG	T	1	AaeL_AAEL017106, AAEL017106	protein scarlet	Other
LOC5573415	30949845	0.010416667	0.324789326	8.630906027	0.017697704	0.438276114	0.326406603	C	CA	+	intr	.	NA	.	.	.	.	.	1	AaeL_AAEL002058, AAEL002054, AAEL002058, AAEL009260, AAEL009261, AAEL015381	uncharacterized LOC5573415	Other
LOC5573415	30949881	0.053494184	0.277332848	4.689258724	0.102028066	0.403336917	0.295255528	C	CT	+	intr	.	NA	.	.	.	.	.	1	AaeL_AAEL002058, AAEL002054, AAEL002058, AAEL009260, AAEL009261, AAEL015381	uncharacterized LOC5573415	Other
LOC5573415	31006113	0	0.275	7.855605151	0	0.396694215	0.241699219	C	CA	+	intr	.	NA	.	.	.	.	.	1	AaeL_AAEL002058, AAEL002054, AAEL002058, AAEL009260, AAEL009261, AAEL015381	uncharacterized LOC5573415	Other
LOC5573415	31076309	0.08	0.386148649	6.515577023	0.150247934	0.475628268	0.330120964	G	GA	+	intr	.	NA	.	.	.	.	.	1	AaeL_AAEL002058, AAEL002054, AAEL002058, AAEL009260, AAEL009261, AAEL015381	uncharacterized LOC5573415	Other
LOC5577191	31707087	0.408653846	0.073041396	7.618279057	0.485136742	0.113406659	0.333907642	C	CT	-	3UTR	.	NA	.	.	.	.	.	1	AaeL_AAEL013076, AAEL007400, AAEL013076	signal recognition particle 54 kDa protein	Other
LOC5577194	31840609	0.004219409	0.154067741	4.061725318	0.009153125	0.260810953	0.150618729	C	CT	+	intr	.	NA	.	.	.	.	.	1	AaeL_AAEL013077, AAEL013077	uncharacterized LOC5577194	Other
LOC5564018	31853795	0.015625	0.184210526	4.15265067	0.028565427	0.300554017	0.18549346	C	CT	-	3UTR	.	NA	.	.	.	.	.	1	AaeL_AAEL013078, AAEL013078	probable Dol-P-Man:Man(7)GlcNAc(2)-PP-Dol alpha-1,6-mannosyltransferase	Other
LOC5564018	31853804	0	0.161387632	4.554300714	0	0.262716049	0.163379356	A	AT	-	3UTR	.	NA	.	.	.	.	.	1	AaeL_AAEL013078, AAEL013078	probable Dol-P-Man:Man(7)GlcNAc(2)-PP-Dol alpha-1,6-mannosyltransferase	Other
LOC5564018	31853811	0	0.17611336	4.954623295	0	0.277777778	0.177891274	C	CT	-	3UTR	.	NA	.	.	.	.	.	1	AaeL_AAEL013078, AAEL013078	probable Dol-P-Man:Man(7)GlcNAc(2)-PP-Dol alpha-1,6-mannosyltransferase	Other
LOC5564018	31853845	0	0.146176664	4.145592188	0	0.239546314	0.166138776	C	CT	-	CDS	Synonymous	3	681	GAG	E	GAA	E	1	AaeL_AAEL013078, AAEL013078	probable Dol-P-Man:Man(7)GlcNAc(2)-PP-Dol alpha-1,6-mannosyltransferase	Other
LOC5564018	31853886	0	0.192738299	5.412546243	0	0.300949546	0.196913265	G	GA	-	CDS	Synonymous	1	668	CTG	L	TTG	L	1	AaeL_AAEL013078, AAEL013078	probable Dol-P-Man:Man(7)GlcNAc(2)-PP-Dol alpha-1,6-mannosyltransferase	Other
LOC5564018	31854130	0.035162021	0.219910729	4.046147791	0.067713143	0.336142617	0.215733936	T	TC	-	CDS	Synonymous	3	586	CGA	R	CGG	R	1	AaeL_AAEL013078, AAEL013078	probable Dol-P-Man:Man(7)GlcNAc(2)-PP-Dol alpha-1,6-mannosyltransferase	Other
LOC5577550	32295120	0	0.15987526	4.513452679	0	0.277777778	0.16449751	G	GC	-	3UTR	.	NA	.	.	.	.	.	1		high affinity copper uptake protein 1	Other
LOC5572256	32387322	0.025448143	0.192583732	3.825622493	0.047402842	0.314098751	0.213837429	A	AG	-	intr	.	NA	.	.	.	.	.	1	AaeL_AAEL009692, AAEL009692, AAEL013264, STAT, STAT1	signal transducer and transcription activator	Other
LOC5572256	32439443	0.816498316	1	5.157321216	0.300171753	0	0.161975309	T	TC	-	intr	.	NA	.	.	.	.	.	1	AaeL_AAEL009692, AAEL009692, AAEL013264, STAT, STAT1	signal transducer and transcription activator	Other
LOC5572256	32439447	0.828431373	0.99122807	4.233261656	0.285932023	0.019997959	0.152777778	G	GA	-	intr	.	NA	.	.	.	.	.	1	AaeL_AAEL009692, AAEL009692, AAEL013264, STAT, STAT1	signal transducer and transcription activator	Other
LOC5572256	32439479	0.402927121	0.13539283	4.699736803	0.485797248	0.233434114	0.376160087	G	GA	-	intr	.	NA	.	.	.	.	.	1	AaeL_AAEL009692, AAEL009692, AAEL013264, STAT, STAT1	signal transducer and transcription activator	Other
LOC5566264	34811195	0.167307692	0	4.714666343	0.26311351	0	0.115502959	T	TC	-	3UTR	.	NA	.	.	.	.	.	1		uncharacterized LOC5566264	Other
LOC5566264	34811563	0.354329828	0.676906047	5.299696976	0.464351306	0.430773391	0.499358726	T	TG	-	CDS	Synonymous	3	196	ATC	I	ATA	I	1		uncharacterized LOC5566264	Other
LOC5566264	34811692	0.220682976	0.04187674	3.741941887	0.332021583	0.073964497	0.236260589	G	GT	-	CDS	Synonymous	3	153	TCC	S	TCA	S	1		uncharacterized LOC5566264	Other
LOC5569801	34908991	0.044098143	0.235895445	4.032254362	0.08677686	0.3648	0.253508375	T	TC	+	CDS	Synonymous	3	88	CAT	H	CAC	H	1		cuticle protein 5	Cuticle
LOC5569800	34933141	0.133132859	0	3.798646264	0.229492521	0	0.116339162	G	GT	-	3UTR	.	NA	.	.	.	.	.	1	AaeL_AAEL001319, AAEL001319	cuticle protein 2	Cuticle
LOC5571723	35458087	0.148641588	0.398049645	4.119931857	0.251979998	0.476235934	0.40061164	C	CT	+	CDS	Synonymous	3	380	GAC	D	GAT	D	1	AaeL_AAEL009248, AAEL009248, AAEL015453	uncharacterized LOC5571723	Other
LOC5571723	35475326	0.444703342	0.736623568	4.569725756	0.494201183	0.392024221	0.482894454	T	TC	+	intr	.	NA	.	.	.	.	.	1	AaeL_AAEL009248, AAEL009248, AAEL015453	uncharacterized LOC5571723	Other
LOC5573032	35816934	0.489133003	0.202733313	4.684524242	0.498217866	0.322932741	0.437506377	G	GC	-	CDS	Replacement	2	191	GCG	A	GGG	G	1	AaeL_AAEL010209, AAEL010209	ubiquitin-like-conjugating enzyme ATG10	Other
LOC5573032	35817200	0.628910874	0.358359195	3.886109551	0.464559791	0.464500152	0.499988553	G	GA	-	intr	.	NA	.	.	.	.	.	1	AaeL_AAEL010209, AAEL010209	ubiquitin-like-conjugating enzyme ATG10	Other
LOC5578709	35840493	0.667419679	0.266279794	7.952231762	0.441933772	0.386720314	0.493079585	A	AT	-	CDS	Synonymous	3	416	CCT	P	CCA	P	1	AaeL_AAEL013818, AAEL013818	splicing factor 3A subunit 1	Other
LOC5578709	35840496	0.690741915	0.258838384	9.065788149	0.427029415	0.380352692	0.49394731	C	CT	-	CDS	Synonymous	3	415	AAG	K	AAA	K	1	AaeL_AAEL013818, AAEL013818	splicing factor 3A subunit 1	Other
LOC5578709	35841516	0.882884792	0.647127329	4.074081198	0.207612457	0.458648383	0.376831477	C	CT	-	CDS	Synonymous	3	75	GGA	G	GGG	G	1	AaeL_AAEL013818, AAEL013818	splicing factor 3A subunit 1	Other
LOC5578709	35841591	0.663690476	0.362326553	4.696017509	0.444444444	0.462809917	0.49905482	T	TC	-	CDS	Synonymous	3	50	CGG	R	CGA	R	1	AaeL_AAEL013818, AAEL013818	splicing factor 3A subunit 1	Other
LOC5578707	35851074	0.81706753	0.541405024	4.527696467	0.298762863	0.4928	0.449795932	A	AG	-	CDS	Replacement	2	186	GCA	A	GTA	V	1	AaeL_AAEL013814, AAEL013814	probable phosphomevalonate kinase	Other
LOC5578707	35851084	0.836293008	0.421865716	8.934124037	0.273483728	0.48	0.487599975	T	TC	-	CDS	Replacement	1	183	GTA	V	ATA	I	1	AaeL_AAEL013814, AAEL013814	probable phosphomevalonate kinase	Other
LOC5578707	35851211	0.127906977	0.479918312	7.204662906	0.223093564	0.49905482	0.441078191	C	CT	-	CDS	Synonymous	3	140	CGG	R	CGA	R	1	AaeL_AAEL013814, AAEL013814	probable phosphomevalonate kinase	Other
LOC5578707	35851265	0.661929971	0.320071429	5.87653143	0.446560651	0.438676138	0.49943189	C	CT	-	CDS	Synonymous	3	122	GGG	G	GGA	G	1	AaeL_AAEL013814, AAEL013814	probable phosphomevalonate kinase	Other
LOC5578707	35851271	0.858385988	0.497505346	7.325159531	0.243822715	0.499825312	0.439956867	C	CT	-	CDS	Synonymous	3	120	CAA	Q	CAG	Q	1	AaeL_AAEL013814, AAEL013814	probable phosphomevalonate kinase	Other
LOC5578706	35875392	0.006578947	0.17827529	4.55800547	0.017697704	0.29830168	0.192189349	A	AT	-	intr	.	NA	.	.	.	.	.	1	AaeL_AAEL013820, AAEL013820	protein RCC2 homolog	Other
LOC5578703	35917621	0.881321839	0.648360149	3.988592184	0.209135306	0.448411387	0.372335776	T	TC	+	CDS	Replacement	1	8	CAC	H	TAC	Y	1	AaeL_AAEL013822, AAEL013822	Fanconi anemia group M protein	Other
LOC5578703	35917622	0.880976474	0.656417112	3.779705965	0.209750567	0.448341837	0.369845898	A	AG	+	CDS	Replacement	2	8	TGC	C	TAC	Y	1	AaeL_AAEL013822, AAEL013822	Fanconi anemia group M protein	Other
LOC5578703	35917623	0.855613426	0.622985171	3.746978045	0.246624533	0.465546875	0.397287925	C	CT	+	CDS	Synonymous	3	8	TAT	Y	TAC	Y	1	AaeL_AAEL013822, AAEL013822	Fanconi anemia group M protein	Other
LOC5578703	35917628	0.859340659	0.606575964	4.27188547	0.241699219	0.470660854	0.397265358	G	GT	+	CDS	Replacement	2	10	GTT	V	GGT	G	1	AaeL_AAEL013822, AAEL013822	Fanconi anemia group M protein	Other
LOC5578703	35919735	0.804369919	0.986666667	4.600745951	0.310650888	0.030295858	0.18612426	G	GA	+	CDS	Replacement	2	446	CAG	Q	CGG	R	1	AaeL_AAEL013822, AAEL013822	Fanconi anemia group M protein	Other
LOC5578703	35919757	0.837094111	0.988764045	3.846386012	0.271731191	0.02515315	0.155958076	T	TC	+	CDS	Synonymous	3	453	CAC	H	CAT	H	1	AaeL_AAEL013822, AAEL013822	Fanconi anemia group M protein	Other
LOC5578704	35947449	0	0.141011763	4.007844093	0	0.253261389	0.152777778	G	GA	-	CDS	Synonymous	3	580	ATC	I	ATT	I	1	AaeL_AAEL013813, AAEL010786, AAEL013813	cap-specific mRNA (nucleoside-2'-O-)-methyltransferase 1	Other
LOC5578704	35947452	0	0.134298045	3.829515388	0	0.246483671	0.150012914	T	TC	-	CDS	Synonymous	3	579	CCA	P	CCG	P	1	AaeL_AAEL013813, AAEL010786, AAEL013813	cap-specific mRNA (nucleoside-2'-O-)-methyltransferase 1	Other
LOC5577442	36550280	0.526825922	0.18591133	6.906105408	0.52808451	0.320553736	0.480099749	T	TID	+	CDS	Replacement	3	202	AGT	S	AGI	T	1	AaeL_AAEL013185, AAEL013185	uncharacterized LOC5577442	Other
LOC5577442	36550379	0.392133661	0.123032843	4.868563462	0.47802931	0.217523175	0.381202495	T	TA	+	CDS	Replacement	3	235	GAT	D	GAA	E	1	AaeL_AAEL013185, AAEL013185	uncharacterized LOC5577442	Other
LOC5577442	36550631	0.475588697	0.184324324	8.495622632	0.499529527	0.325208086	0.469406264	C	CGT	+	CDS	Synonymous	3	319	TCC	S	TCG	S	1	AaeL_AAEL013185, AAEL013185	uncharacterized LOC5577442	Other
LOC5577442	36550640	0.416666667	0.084101382	7.244188918	0.489795918	0.157025104	0.377354735	G	GA	+	CDS	Synonymous	3	322	AAG	K	AAA	K	1	AaeL_AAEL013185, AAEL013185	uncharacterized LOC5577442	Other
LOC5576759	38256912	0.291666667	0.558603896	3.871338235	0.411357341	0.49314179	0.494838285	T	TG	+	5UTR	.	NA	.	.	.	.	.	1	AaeL_AAEL012741, AAEL012741	uncharacterized LOC5576759	Other
LOC5576759	38256959	0.633333333	0.292092575	5.885170483	0.462087797	0.403921937	0.478096268	G	GT	+	5UTR	.	NA	.	.	.	.	.	1	AaeL_AAEL012741, AAEL012741	uncharacterized LOC5576759	Other
LOC5578374	38466628	0.11223203	0.37147708	4.730297132	0.197530864	0.467406066	0.391902308	T	TG	-	intr	.	NA	.	.	.	.	.	1	AaeL_AAEL013652, AAEL013652	acyl-CoA dehydrogenase family member 9, mitochondrial	Other
LOC5578374	38476653	0.670590753	0.370631068	4.661678685	0.441152965	0.461166353	0.499921875	G	GC	-	5UTR	.	NA	.	.	.	.	.	1	AaeL_AAEL013652, AAEL013652	acyl-CoA dehydrogenase family member 9, mitochondrial	Other
LOC5578376	38533688	0.2151513	0.5052902	4.715880962	0.34875	0.499932396	0.475980484	G	GA	-	CDS	Synonymous	1	940	CTG	L	TTG	L	1	AaeL_AAEL013650, AAEL013650, AAEL013651, AAEL013654	protein tramtrack, beta isoform	Other
LOC5578376	38556089	0.104122622	0.322222222	3.779506573	0.18549346	0.444444444	0.33165676	A	AC	-	intr	.	NA	.	.	.	.	.	1	AaeL_AAEL013650, AAEL013650, AAEL013651, AAEL013654	protein tramtrack, beta isoform	Other
LOC5578376	38586491	0.688995215	0.408604452	4.169628887	0.423854848	0.483628118	0.497583574	C	CA	-	intr	.	NA	.	.	.	.	.	1	AaeL_AAEL013650, AAEL013650, AAEL013651, AAEL013654	protein tramtrack, beta isoform	Other
LOC5572116	39773302	0.694519317	0.932757929	4.818941519	0.421373365	0.10292008	0.326898309	T	TC	-	CDS	Synonymous	3	1215	CTG	L	CTA	L	1	AaeL_AAEL009531, AAEL009531	Niemann-Pick type protein homolog 1B	Other
LOC5572116	39773305	0.695780292	0.928090104	4.580845745	0.419647189	0.112100346	0.32441701	G	GA	-	CDS	Synonymous	3	1214	TAT	Y	TAC	Y	1	AaeL_AAEL009531, AAEL009531	Niemann-Pick type protein homolog 1B	Other
LOC5572116	39773995	0.872914349	0.593358396	5.104786062	0.21875	0.478849152	0.396059952	A	AG	-	CDS	Synonymous	3	1003	TAC	Y	TAT	Y	1	AaeL_AAEL009531, AAEL009531	Niemann-Pick type protein homolog 1B	Other
LOC5572116	39775838	0	0.160060434	4.518451501	0	0.270551509	0.162627551	G	GA	-	CDS	Synonymous	3	428	TTC	F	TTT	F	1	AaeL_AAEL009531, AAEL009531	Niemann-Pick type protein homolog 1B	Other
LOC5564686	40066301	0.134868421	0.395121951	4.515931982	0.22967128	0.478252166	0.383173841	A	AG	-	intr	.	NA	.	.	.	.	.	1	AaeL_AAEL004397, AAEL004397, AAEL009529	transient receptor potential cation channel protein painless	Other
LOC5563874	40449647	0.207750583	0	5.831866051	0.32	0	0.162936288	A	AG	+	3UTR	.	NA	.	.	.	.	.	1	AaeL_AAEL015599, AAEL015599	POU domain, class 6, transcription factor 2	Other
LOC5563874	40449753	0.404978962	0.706293706	4.743760739	0.475628268	0.423440454	0.493680193	A	AT	+	3UTR	.	NA	.	.	.	.	.	1	AaeL_AAEL015599, AAEL015599	POU domain, class 6, transcription factor 2	Other
LOC5579970	40726031	0.818787879	0.535130719	4.746232704	0.307372176	0.498335799	0.466392318	A	AG	-	ncRN	.	NA	.	.	.	.	.	1		cathepsin B	Other
LOC5579970	40726055	0.738172043	0.375192901	6.622727494	0.386992744	0.485864202	0.498348527	T	TC	-	ncRN	.	NA	.	.	.	.	.	1		cathepsin B	Other
LOC5569408	42285100	0.273790323	0.055871212	4.484152517	0.406958862	0.119808	0.272856062	T	TC	+	CDS	Synonymous	1	119	TTG	L	CTG	L	1	AaeL_AAEL007619, AAEL007619, TOLL5A	protein toll	Other
LOC5569408	42285618	0.818311195	0.557142857	4.17085696	0.3046875	0.492416705	0.432622977	A	AG	+	CDS	Synonymous	3	291	TTG	L	TTA	L	1	AaeL_AAEL007619, AAEL007619, TOLL5A	protein toll	Other
LOC5569408	42286992	0.095860247	0.316340184	3.935100237	0.178464616	0.428598807	0.33928296	T	TC	+	CDS	Synonymous	3	729	CTT	L	CTC	L	1	AaeL_AAEL007619, AAEL007619, TOLL5A	protein toll	Other
LOC5569408	42287838	0.164656772	0	4.642763586	0.298364324	0	0.146985271	C	CT	+	3UTR	.	NA	.	.	.	.	.	1	AaeL_AAEL007619, AAEL007619, TOLL5A	protein toll	Other
LOC5569405	42339555	0.527187587	0.253739176	4.131455993	0.497930987	0.377325531	0.469556418	G	GT	-	ncRN	.	NA	.	.	.	.	.	1		uncharacterized LOC5569405	Other
LOC5569405	42340120	0.161021109	0.004201681	4.249830404	0.266640525	0.01129907	0.15936004	A	AT	-	ncRN	.	NA	.	.	.	.	.	1		uncharacterized LOC5569405	Other
LOC5569405	42340472	0.137121212	0	3.90440653	0.246856509	0	0.128967566	C	CT	-	ncRN	.	NA	.	.	.	.	.	1		uncharacterized LOC5569405	Other
LOC5573611	42351524	0	0.15626117	4.416032168	0	0.24817898	0.13200831	C	CT	+	CDS	Synonymous	3	101	AAC	N	AAT	N	1	AaeL_AAEL010616, AAEL010616	uncharacterized LOC5573611	Other
LOC5564186	42830141	0.132371473	0	3.778487418	0.229856089	0	0.128022969	G	GA	+	CDS	Synonymous	3	501	CCG	P	CCA	P	1	AaeL_AAEL014337, AAEL007613, AAEL014337, AeToll1, TOLL1A, Toll1	protein toll	Other
LOC5564186	42830232	0.336325439	0.617961975	4.174684269	0.443393772	0.470001262	0.499236359	C	CT	+	CDS	Synonymous	1	532	CTG	L	TTG	L	1	AaeL_AAEL014337, AAEL007613, AAEL014337, AeToll1, TOLL1A, Toll1	protein toll	Other
LOC5564186	42831191	0.536535568	0.80858396	4.382401457	0.496979785	0.323546711	0.441595898	A	AG	+	CDS	Synonymous	3	851	CTG	L	CTA	L	1	AaeL_AAEL014337, AAEL007613, AAEL014337, AeToll1, TOLL1A, Toll1	protein toll	Other
LOC5564186	42831194	0.502292861	0.788381547	4.628427858	0.499947938	0.340962692	0.455807159	A	AT	+	CDS	Synonymous	3	852	ATT	I	ATA	I	1	AaeL_AAEL014337, AAEL007613, AAEL014337, AeToll1, TOLL1A, Toll1	protein toll	Other
LOC5569417	42871958	0.200588153	0.012048193	4.81677845	0.321267602	0.02484079	0.173416778	T	TC	+	CDS	Synonymous	3	361	TTT	F	TTC	F	1	AaeL_AAEL017523, AAEL015215, AAEL017523, TOLL4	protein toll	Other
LOC5569417	42871964	0.179490847	0.006072874	4.624806298	0.294103349	0.012499506	0.150980184	A	AT	+	CDS	Replacement	3	363	AAA	K	AAT	N	1	AaeL_AAEL017523, AAEL015215, AAEL017523, TOLL4	protein toll	Other
LOC5569417	42871967	0.176737275	0.00984252	4.304817345	0.290465646	0.019605921	0.152469752	C	CT	+	CDS	Synonymous	3	364	ATC	I	ATT	I	1	AaeL_AAEL017523, AAEL015215, AAEL017523, TOLL4	protein toll	Other
LOC5569417	42871968	0.17517533	0.00984252	4.262574499	0.288914942	0.019918303	0.152309981	T	TC	+	CDS	Replacement	1	365	TCA	S	CCA	P	1	AaeL_AAEL017523, AAEL015215, AAEL017523, TOLL4	protein toll	Other
LOC5569417	42871973	0.168544298	0.011857708	3.95890622	0.280486128	0.024486032	0.153865639	A	AC	+	CDS	Synonymous	3	366	GCA	A	GCC	A	1	AaeL_AAEL017523, AAEL015215, AAEL017523, TOLL4	protein toll	Other
LOC5569417	42871974	0.167376436	0.012396694	3.894888945	0.278904378	0.025365791	0.153261543	A	AC	+	CDS	Replacement	1	367	AAT	N	CAT	H	1	AaeL_AAEL017523, AAEL015215, AAEL017523, TOLL4	protein toll	Other
LOC5569417	42871976	0.168135248	0.011952191	3.942194146	0.279909393	0.024337076	0.154160673	T	TC	+	CDS	Synonymous	3	367	AAT	N	AAC	N	1	AaeL_AAEL017523, AAEL015215, AAEL017523, TOLL4	protein toll	Other
LOC5569417	42871979	0.164542622	0.006329114	4.202386834	0.275615044	0.012578112	0.147427503	G	GA	+	CDS	Synonymous	3	368	CCG	P	CCA	P	1	AaeL_AAEL017523, AAEL015215, AAEL017523, TOLL4	protein toll	Other
LOC5569417	42871981	0.168495192	0.011673152	3.968890047	0.28040916	0.024287826	0.155065892	T	TC	+	CDS	Replacement	2	369	TTA	L	TCA	S	1	AaeL_AAEL017523, AAEL015215, AAEL017523, TOLL4	protein toll	Other
LOC5569417	42872179	0.468642157	0.168600305	5.277469785	0.497903835	0.274079274	0.416631944	T	TA	+	CDS	Replacement	2	435	GTG	V	GAG	E	1	AaeL_AAEL017523, AAEL015215, AAEL017523, TOLL4	protein toll	Other
LOC5569417	42872191	0.446581625	0.170691459	4.618289518	0.494615522	0.27411986	0.409916671	C	CT	+	CDS	Replacement	2	439	GCT	A	GTT	V	1	AaeL_AAEL017523, AAEL015215, AAEL017523, TOLL4	protein toll	Other
LOC5578380	42989782	0.560714286	0.201845356	6.469123228	0.501983471	0.333257125	0.496573559	T	TID	-	intr	.	NA	.	.	.	.	.	1	AaeL_AAEL013656, AAEL013656	SPARC	Other
LOC5573035	43037085	0.679619678	0.929554656	5.08045394	0.4278	0.124444444	0.296703114	A	AG	-	CDS	Synonymous	1	2317	CTG	L	TTG	L	1	AaeL_AAEL010210, AAEL010210	neurogenic locus Notch protein	Other
LOC5573035	43037092	0.63414787	0.91344246	5.628338902	0.46030341	0.156521386	0.329981713	C	CT	-	CDS	Synonymous	3	2314	GCA	A	GCG	A	1	AaeL_AAEL010210, AAEL010210	neurogenic locus Notch protein	Other
LOC5573035	43039030	0.184693232	0.457236842	4.436714088	0.283164783	0.495973044	0.427324219	G	GA	-	CDS	Synonymous	3	1692	TTC	F	TTT	F	1	AaeL_AAEL010210, AAEL010210	neurogenic locus Notch protein	Other
LOC5573035	43039051	0.181581539	0.467888075	4.813276892	0.295497566	0.497621879	0.437836212	T	TA	-	CDS	Synonymous	3	1685	GGA	G	GGT	G	1	AaeL_AAEL010210, AAEL010210	neurogenic locus Notch protein	Other
LOC5573035	43039057	0.159553759	0.452136752	5.147562454	0.268477994	0.495464853	0.424446812	G	GA	-	CDS	Synonymous	3	1683	TGC	C	TGT	C	1	AaeL_AAEL010210, AAEL010210	neurogenic locus Notch protein	Other
LOC5573035	43039060	0.18217636	0.502508961	5.7426452	0.299875052	0.5	0.451628058	T	TC	-	CDS	Synonymous	3	1682	AAA	K	AAG	K	1	AaeL_AAEL010210, AAEL010210	neurogenic locus Notch protein	Other
LOC5573035	43039066	0.16550152	0.454081633	4.991469265	0.275059488	0.494649227	0.428293827	G	GA	-	CDS	Synonymous	3	1680	AAC	N	AAT	N	1	AaeL_AAEL010210, AAEL010210	neurogenic locus Notch protein	Other
LOC5573035	43039074	0.194327873	0.473769525	4.55328491	0.310100054	0.497645136	0.449071978	G	GA	-	CDS	Synonymous	1	1678	CTG	L	TTG	L	1	AaeL_AAEL010210, AAEL010210	neurogenic locus Notch protein	Other
LOC5573035	43039087	0.167207792	0.445454545	4.705383383	0.273719008	0.49382716	0.43287875	C	CT	-	CDS	Synonymous	3	1673	CAG	Q	CAA	Q	1	AaeL_AAEL010210, AAEL010210	neurogenic locus Notch protein	Other
LOC5573035	43039354	0.475609756	0.756578947	4.356067373	0.497323022	0.376457713	0.482670326	C	CT	-	CDS	Synonymous	3	1584	GAA	E	GAG	E	1	AaeL_AAEL010210, AAEL010210	neurogenic locus Notch protein	Other
LOC5573035	43040944	0.020133706	0.186041083	3.94205066	0.042533081	0.305006247	0.191680886	C	CT	-	CDS	Synonymous	3	1054	TCG	S	TCA	S	1	AaeL_AAEL010210, AAEL010210	neurogenic locus Notch protein	Other
LOC5573035	43042510	0.054411765	0.297474747	5.195950877	0.104938272	0.419520241	0.32433719	C	CA	-	CDS	Synonymous	3	532	CTG	L	CTT	L	1	AaeL_AAEL010210, AAEL010210	neurogenic locus Notch protein	Other
LOC5573035	43042626	0.390522876	0.706508135	5.147159675	0.463757396	0.423440454	0.496987135	T	TG	-	intr	.	NA	.	.	.	.	.	1	AaeL_AAEL010210, AAEL010210	neurogenic locus Notch protein	Other
LOC5573035	43066957	0.342857143	0.056018519	6.414009422	0.450612245	0.112274449	0.264513649	G	GI	-	intr	.	NA	.	.	.	.	.	1	AaeL_AAEL010210, AAEL010210	neurogenic locus Notch protein	Other
LOC5573035	43085468	0.273809524	0	7.820539568	0.397675737	0	0.227208161	T	TA	-	intr	.	NA	.	.	.	.	.	1	AaeL_AAEL010210, AAEL010210	neurogenic locus Notch protein	Other
LOC5573035	43085905	0.055592992	0.257943144	4.080573513	0.115836001	0.389044464	0.299235369	A	AC	-	intr	.	NA	.	.	.	.	.	1	AaeL_AAEL010210, AAEL010210	neurogenic locus Notch protein	Other
LOC5573035	43138561	0.851219512	0.488292683	7.314146647	0.266640525	0.499456587	0.440917969	T	TA	-	intr	.	NA	.	.	.	.	.	1	AaeL_AAEL010210, AAEL010210	neurogenic locus Notch protein	Other
LOC5573040	43274070	0.485816498	0.753664154	4.019488272	0.499953474	0.373186239	0.459743946	G	GA	+	CDS	Replacement	1	457	ACC	T	GCC	A	1	AaeL_AAEL010214, AAEL010214	coiled-coil domain-containing protein 151	Other
LOC5573040	43274366	0.13066367	0.377147319	4.206429255	0.216730258	0.46875	0.387811634	T	TC	+	CDS	Synonymous	3	555	AAT	N	AAC	N	1	AaeL_AAEL010214, AAEL010214	coiled-coil domain-containing protein 151	Other
LOC5579017	43890697	0.017241379	0.291353383	7.093428729	0.030761719	0.422405877	0.270887574	C	CT	+	CDS	Synonymous	3	366	TGC	C	TGT	C	1	AaeL_AAEL003788, AAEL003788	protein msta	Other
LOC5579014	44010181	0.912527473	0.675248419	4.473982295	0.168038409	0.44766436	0.353668369	T	TG	-	CDS	Synonymous	3	7	CCC	P	CCA	P	1	AaeL_AAEL003810, AAEL003810	facilitated trehalose transporter Tret1	Other
LOC5579012	44124087	0.591891892	0.315588307	4.060668272	0.486992716	0.422147553	0.485290267	C	CG	+	intr	.	NA	.	.	.	.	.	1	AaeL_AAEL003774, AAEL003774	ER membrane protein complex subunit 8/9 homolog	Other
LOC5579011	44155488	0	0.133540373	3.809439825	0	0.222414456	0.119876726	C	CG	-	CDS	Synonymous	3	675	TCG	S	TCC	S	1	AaeL_AAEL003802, AAEL003802	uncharacterized LOC5579011	Other
LOC5579009	44214886	0.870489691	0.601449275	4.798224355	0.226116378	0.47239392	0.383194444	G	GA	+	intr	.	NA	.	.	.	.	.	1	AaeL_AAEL003791, AAEL003791	uncharacterized protein F54F2.9	Other
LOC5579009	44215646	0.16902834	0.435728411	4.395227676	0.280654411	0.491781723	0.422559834	G	GA	+	CDS	Synonymous	3	488	AAG	K	AAA	K	1	AaeL_AAEL003791, AAEL003791	uncharacterized protein F54F2.9	Other
LOC5579009	44215649	0.142857143	0.466445183	6.177263446	0.242274819	0.49704142	0.421022354	G	GA	+	CDS	Synonymous	3	489	AAG	K	AAA	K	1	AaeL_AAEL003791, AAEL003791	uncharacterized protein F54F2.9	Other
LOC5579009	44215652	0.770299145	0.988095238	5.639254594	0.366805411	0.026311111	0.206297618	A	AG	+	CDS	Synonymous	3	490	GCG	A	GCA	A	1	AaeL_AAEL003791, AAEL003791	uncharacterized protein F54F2.9	Other
LOC5579009	44215695	0.142592593	0.617117117	11.34424029	0.232568501	0.473877551	0.470989397	T	TG	+	CDS	Replacement	1	505	TTG	L	GTG	V	1	AaeL_AAEL003791, AAEL003791	uncharacterized protein F54F2.9	Other
LOC5579002	45125991	0	0.261322906	7.455638341	0	0.385199653	0.284597489	C	CT	+	intr	.	NA	.	.	.	.	.	1	AaeL_AAEL005282, AAEL005282	uncharacterized LOC5579002	Other
LOC5579002	45126011	0.156818182	0	4.431029236	0.261621315	0	0.092308978	C	CT	+	intr	.	NA	.	.	.	.	.	1	AaeL_AAEL005282, AAEL005282	uncharacterized LOC5579002	Other
LOC5579002	45126071	1	0.842198582	4.457517633	0	0.266412724	0.177316574	C	CT	+	CDS	Synonymous	3	28	CCT	P	CCC	P	1	AaeL_AAEL005282, AAEL005282	uncharacterized LOC5579002	Other
LOC5579002	45126599	0.038550058	0.306529851	6.275391483	0.074814443	0.419454857	0.269924743	A	AC	+	CDS	Replacement	3	204	GAA	E	GAC	D	1	AaeL_AAEL005282, AAEL005282	uncharacterized LOC5579002	Other
LOC5579002	45126611	0.974548041	0.70211039	6.777240167	0.051539792	0.416197469	0.257844361	T	TC	+	CDS	Synonymous	3	208	AGC	S	AGT	S	1	AaeL_AAEL005282, AAEL005282	uncharacterized LOC5579002	Other
LOC5579002	45126617	0.024078546	0.259606737	5.742294983	0.047092986	0.38669375	0.230112453	C	CT	+	CDS	Synonymous	3	210	AAC	N	AAT	N	1	AaeL_AAEL005282, AAEL005282	uncharacterized LOC5579002	Other
LOC5579002	45126620	0.020942408	0.246553885	5.556808334	0.041865652	0.375	0.221445241	C	CT	+	CDS	Synonymous	3	211	GAC	D	GAT	D	1	AaeL_AAEL005282, AAEL005282	uncharacterized LOC5579002	Other
LOC5579002	45126630	0.972106499	0.763860544	4.866071864	0.053850888	0.362486605	0.225825188	C	CT	+	CDS	Synonymous	1	215	TTG	L	CTG	L	1	AaeL_AAEL005282, AAEL005282	uncharacterized LOC5579002	Other
LOC5579001	45172559	0.925497367	0.753226261	5.638094451	0.13986767	0.527370319	0.371788523	T	TCG	-	CDS	Synonymous	3	168	CCG	P	CCA	P	1	AaeL_AAEL003803, AAEL003803	uncharacterized LOC5579001	Other
LOC5579001	45172577	0.894879863	0.611918446	5.462052409	0.186808316	0.475373068	0.373343292	G	GA	-	CDS	Synonymous	3	162	GTT	V	GTC	V	1	AaeL_AAEL003803, AAEL003803	uncharacterized LOC5579001	Other
LOC5578999	45492028	1	0.700656096	8.583423153	0	0.436790123	0.292521359	A	AG	-	CDS	Synonymous	3	240	GAC	D	GAT	D	1	AaeL_AAEL003813, AAEL003813	mitochondrial GTPase 1-like	Other
LOC5578999	45492031	1	0.713841808	8.186638823	0	0.422673905	0.277777778	T	TC	-	CDS	Synonymous	3	239	CAG	Q	CAA	Q	1	AaeL_AAEL003813, AAEL003813	mitochondrial GTPase 1-like	Other
LOC5579479	45601218	0.29787234	0.048461538	5.501676776	0.418288818	0.093233372	0.280039567	A	AG	-	intr	.	NA	.	.	.	.	.	1	AaeL_AAEL014706, AAEL014706, AAEL015339, AAEL015340	nuclear mitotic apparatus protein 1	Other
LOC5579479	45628640	0.03223536	0.22566047	4.348347302	0.057093426	0.350971512	0.229732196	C	CT	-	CDS	Replacement	2	790	AGT	S	AAT	N	1	AaeL_AAEL014706, AAEL014706, AAEL015339, AAEL015340	nuclear mitotic apparatus protein 1	Other
LOC5579479	45658896	0.234398782	0.5	4.009874096	0.359861592	0.5	0.448341837	A	AT	-	5UTR	.	NA	.	.	.	.	.	1	AaeL_AAEL014706, AAEL014706, AAEL015339, AAEL015340	nuclear mitotic apparatus protein 1	Other
LOC5565024	45681416	0.286879433	0.034722222	5.916739131	0.418957666	0.073964497	0.233937782	T	TC	-	3UTR	.	NA	.	.	.	.	.	1	AaeL_AAEL014704, AAEL014704	DDB1- and CUL4-associated factor 13	Other
LOC5565025	45698611	0.348095238	0.122258065	3.779027091	0.452513746	0.205197704	0.333521941	C	CT	+	CDS	Synonymous	3	100	TAC	Y	TAT	Y	1	AaeL_AAEL014702, AAEL014702	lysine--tRNA ligase	Other
LOC5565025	45714222	0.522901399	0.850742512	5.471257566	0.498416446	0.259519139	0.418157154	A	AGT	+	3UTR	.	NA	.	.	.	.	.	1	AaeL_AAEL014702, AAEL014702	lysine--tRNA ligase	Other
LOC5565025	45714229	0.27734108	0.056366112	4.556047844	0.42	0.105282327	0.274758782	T	TA	+	3UTR	.	NA	.	.	.	.	.	1	AaeL_AAEL014702, AAEL014702	lysine--tRNA ligase	Other
LOC5565023	45730362	0.780542169	0.964771449	4.030889987	0.341604706	0.066272587	0.213395295	A	AG	-	CDS	Synonymous	3	556	TAC	Y	TAT	Y	1	AaeL_AAEL014701, AAEL014701, AAEL014703	basic proline-rich protein	Other
LOC5565023	45730365	0.78478123	0.964769231	3.919433248	0.335816185	0.066587396	0.208320417	C	CT	-	CDS	Synonymous	3	555	CCA	P	CCG	P	1	AaeL_AAEL014701, AAEL014701, AAEL014703	basic proline-rich protein	Other
LOC5565023	45730485	0.119815668	0.361036322	4.182512307	0.213885976	0.461747397	0.369053887	A	AC	-	CDS	Synonymous	3	515	GGT	G	GGG	G	1	AaeL_AAEL014701, AAEL014701, AAEL014703	basic proline-rich protein	Other
LOC5565023	45739224	0	0.144444444	4.099338083	0	0.249131944	0.133914337	G	GT	-	5UTR	.	NA	.	.	.	.	.	1	AaeL_AAEL014701, AAEL014701, AAEL014703	basic proline-rich protein	Other
LOC5565022	45746808	0.511539849	0.201346801	5.331758062	0.499288003	0.342653183	0.475045269	A	AT	+	5UTR	.	NA	.	.	.	.	.	1	AaeL_AAEL014705, AAEL014705	transmembrane protein 183	Other
LOC5574009	45837440	0.541061478	0.279009992	3.782723696	0.497152011	0.386938237	0.47096821	C	CG	-	5UTR	.	NA	.	.	.	.	.	1	AaeL_AAEL012436, AAEL012436	probable 4-coumarate--CoA ligase 1	Other
LOC5574006	45852153	0.017568569	0.20467365	4.592249585	0.035491363	0.331425598	0.23040211	G	GA	-	CDS	Synonymous	3	280	CGC	R	CGT	R	1	AaeL_AAEL010853, AAEL010853	probable 4-coumarate--CoA ligase 1	Other
LOC5576275	45879196	0.498602484	0.205459561	4.84637826	0.499923792	0.322845805	0.4559045	G	GA	-	CDS	Synonymous	3	219	ATC	I	ATT	I	1		4-coumarate--CoA ligase-like 9	Other
LOC5569205	46327539	0.032786885	0.241545894	4.749593752	0.073287982	0.368828079	0.223741028	C	CT	+	CDS	Synonymous	3	48	GAC	D	GAT	D	1	AaeL_AAEL007461, AAEL007461	transcription factor Ouib	Other
LOC5569204	46336335	0.079040404	0.291940789	3.968654804	0.144931196	0.414183673	0.331343796	T	TA	-	CDS	Synonymous	3	365	CGA	R	CGT	R	1	AaeL_AAEL007464, AAEL007464	zinc finger protein 223	Other
LOC5569203	46402981	0.026315789	0.222807018	4.588014401	0.053293301	0.356038073	0.234255983	C	CT	+	CDS	Synonymous	3	120	GTC	V	GTT	V	1	AaeL_AAEL007469, AAEL007469	mitotic checkpoint protein BUB3	Other
LOC5569200	46404129	0.195273632	0.023255814	4.014917685	0.304269496	0.029733001	0.157676795	G	GT	-	intr	.	NA	.	.	.	.	.	1	AaeL_AAEL007456, AAEL007456	zinc finger protein 250	Other
LOC5569202	46482791	0.232023651	0.004694836	6.187990813	0.348099696	0.011267244	0.175503258	T	TC	+	CDS	Synonymous	3	318	TGT	C	TGC	C	1	AaeL_AAEL007476, AAEL007476	probable E3 ubiquitin-protein ligase makorin-1	Other
LOC5569202	46482797	0.203298887	0.004975124	5.356076716	0.310272	0.011593809	0.15441534	C	CT	+	CDS	Synonymous	3	320	AGC	S	AGT	S	1	AaeL_AAEL007476, AAEL007476	probable E3 ubiquitin-protein ligase makorin-1	Other
LOC5569198	46646099	0.029146141	0.367063492	8.744954432	0.054751041	0.469480969	0.340894149	T	TC	+	5UTR	.	NA	.	.	.	.	.	1	AaeL_AAEL007458, AAEL007458	proton-coupled amino acid transporter-like protein CG1139	Other
LOC5566777	47063593	1	0.867386778	3.784887031	0	0.233380206	0.145550119	C	CT	+	CDS	Synonymous	3	320	TCT	S	TCC	S	1	AaeL_AAEL005627, AAEL005627	dorsal-ventral patterning protein Sog	Other
LOC5566777	47065377	0	0.133921569	3.819538901	0	0.21875	0.116117943	C	CT	+	CDS	Synonymous	3	868	CTC	L	CTT	L	1	AaeL_AAEL005627, AAEL005627	dorsal-ventral patterning protein Sog	Other
LOC5566771	47354549	0.79138796	0.431130659	6.76100557	0.32486464	0.493278723	0.484164033	A	AG	-	5UTR	.	NA	.	.	.	.	.	1	AaeL_AAEL005635, AAEL005635	nuclear pore complex protein Nup50	Other
LOC5566768	47404844	0.60023015	0.318681319	4.188872546	0.481176209	0.42935466	0.495180165	T	TC	+	CDS	Synonymous	3	77	TGT	C	TGC	C	1	AaeL_AAEL005626, AAEL005626	exostosin-2	Other
LOC5566768	47404880	0.558080808	0.239750446	5.367495936	0.493343195	0.3848	0.484429066	A	AG	+	CDS	Synonymous	3	89	GGA	G	GGG	G	1	AaeL_AAEL005626, AAEL005626	exostosin-2	Other
LOC5566768	47425352	0.025403609	0.202978056	4.103479572	0.036684427	0.321930281	0.206442908	G	GT	+	intr	.	NA	.	.	.	.	.	1	AaeL_AAEL005626, AAEL005626	exostosin-2	Other
LOC5566778	47437555	0.527380537	0.25974026	3.969999232	0.499314129	0.38358844	0.466468786	G	GT	-	CDS	Replacement	3	772	AAC	N	AAA	K	1	AaeL_AAEL005639, AAEL005639	ER degradation-enhancing alpha-mannosidase-like protein 2	Other
LOC5566778	47437594	0.634920635	0.348697809	4.287510078	0.465373961	0.453498315	0.499573765	C	CT	-	CDS	Synonymous	3	759	AAG	K	AAA	K	1	AaeL_AAEL005639, AAEL005639	ER degradation-enhancing alpha-mannosidase-like protein 2	Other
LOC5566778	47437603	0.213461538	0.530129672	5.443757234	0.336036233	0.498866213	0.468492269	T	TG	-	CDS	Replacement	3	756	GAA	E	GAC	D	1	AaeL_AAEL005639, AAEL005639	ER degradation-enhancing alpha-mannosidase-like protein 2	Other
LOC5566765	47690355	0.163352007	0.433571429	4.527181164	0.257316772	0.49800554	0.421390414	T	TC	+	CDS	Synonymous	3	582	GCT	A	GCC	A	1	AaeL_AAEL005634, AAEL005634	uncharacterized LOC5566765	Other
LOC5566765	47690397	0.096638655	0.370983936	5.339502973	0.202907986	0.460113047	0.335975616	G	GC	+	CDS	Synonymous	3	596	CTG	L	CTC	L	1	AaeL_AAEL005634, AAEL005634	uncharacterized LOC5566765	Other
LOC5566767	48320249	0.528518519	0.255238095	4.122369983	0.498335799	0.38563327	0.481205748	G	GA	+	CDS	Synonymous	3	168	AAG	K	AAA	K	1	AaeL_AAEL005632, AAEL005632	uncharacterized LOC5566767	Other
LOC5569480	49487145	0	0.141666667	4.025282918	0	0.255	0.169921875	T	TC	-	intr	.	NA	.	.	.	.	.	1	AaeL_AAEL007664, AAEL007664	neuronal acetylcholine receptor subunit alpha-7	Other
LOC5569480	49569264	0.400152439	0	11.83310146	0.484143366	0	0.31526336	G	GA	-	intr	.	NA	.	.	.	.	.	1	AaeL_AAEL007664, AAEL007664	neuronal acetylcholine receptor subunit alpha-7	Other
LOC5569480	49569277	0.321225071	0	9.255624974	0.435742257	0	0.227337278	G	GI	-	intr	.	NA	.	.	.	.	.	1	AaeL_AAEL007664, AAEL007664	neuronal acetylcholine receptor subunit alpha-7	Other
LOC5573522	50883553	0.202380952	0	5.681226939	0.316828255	0	0.18549346	C	CT	+	CDS	Synonymous	3	473	GAC	D	GAT	D	1	AaeL_AAEL010568, AAEL010568	chromosome-associated kinesin KIF4A	Other
LOC5573522	50883559	0.215454545	0	6.049302505	0.33499321	0	0.192536618	G	GA	+	CDS	Synonymous	3	475	AAG	K	AAA	K	1	AaeL_AAEL010568, AAEL010568	chromosome-associated kinesin KIF4A	Other
LOC5573522	50883646	0.147969188	0	4.193516848	0.252092014	0	0.150947888	T	TC	+	CDS	Synonymous	3	504	CAT	H	CAC	H	1	AaeL_AAEL010568, AAEL010568	chromosome-associated kinesin KIF4A	Other
LOC5573522	50884144	0.825906542	1	4.899426474	0.290985434	0	0.1513791	A	AG	+	CDS	Synonymous	3	670	AAG	K	AAA	K	1	AaeL_AAEL010568, AAEL010568	chromosome-associated kinesin KIF4A	Other
LOC5573522	50884444	0.133395746	0	3.805608868	0.232794293	0	0.104378496	C	CT	+	CDS	Synonymous	3	770	CTC	L	CTT	L	1	AaeL_AAEL010568, AAEL010568	chromosome-associated kinesin KIF4A	Other
LOC5573522	50885410	0.749379482	0.458033209	4.596388509	0.375846021	0.496937618	0.469812245	T	TC	+	CDS	Synonymous	3	1048	GAC	D	GAT	D	1	AaeL_AAEL010568, AAEL010568	chromosome-associated kinesin KIF4A	Other
LOC5573522	50885440	0.743678161	0.423643155	5.354803756	0.376818158	0.489444079	0.47984221	T	TC	+	CDS	Synonymous	3	1058	AAC	N	AAT	N	1	AaeL_AAEL010568, AAEL010568	chromosome-associated kinesin KIF4A	Other
LOC5573522	50885665	0.355373257	0.647800824	4.45090732	0.456747405	0.454359439	0.499913435	C	CT	+	CDS	Synonymous	3	1133	GAT	D	GAC	D	1	AaeL_AAEL010568, AAEL010568	chromosome-associated kinesin KIF4A	Other
LOC5573519	50978517	0.820855615	0.988888889	4.290200193	0.294543064	0.021050249	0.15920768	A	AT	-	intr	.	NA	.	.	.	.	.	1	AaeL_AAEL010557, AAEL010557	basic helix-loop-helix transcription factor scleraxis	Other
LOC5573519	50978526	0.811868687	0.9875	4.447702939	0.305818105	0.024092802	0.168238235	G	GA	-	intr	.	NA	.	.	.	.	.	1	AaeL_AAEL010557, AAEL010557	basic helix-loop-helix transcription factor scleraxis	Other
LOC5569929	51717514	0	0.171750663	4.835521757	0	0.285785124	0.1208987	G	GA	+	CDS	Synonymous	3	208	GCG	A	GCA	A	1	AaeL_AAEL008029, AAEL008029	ras-related protein Rab-35	Other
LOC5569936	51844346	0.654595441	0.336887669	5.153965168	0.461921827	0.446833648	0.499988025	T	TC	-	CDS	Replacement	1	51	GCG	A	ACG	T	1	AaeL_AAEL008025, AAEL008025	uncharacterized protein C6orf136 homolog	Other
LOC5569936	51844359	0.643124252	0.322458456	5.244876829	0.468962947	0.438201904	0.499520572	C	CT	-	CDS	Synonymous	3	46	TCG	S	TCA	S	1	AaeL_AAEL008025, AAEL008025	uncharacterized protein C6orf136 homolog	Other
LOC5569936	51844361	0.632535249	0.311693017	5.259051213	0.472996429	0.432132964	0.498891691	A	AG	-	CDS	Replacement	1	46	TCG	S	CCG	P	1	AaeL_AAEL008025, AAEL008025	uncharacterized protein C6orf136 homolog	Other
LOC5569936	51844375	0.595943205	0.329709213	3.796846291	0.483471074	0.440832	0.49726718	G	GT	-	CDS	Replacement	2	41	CCA	P	CAA	Q	1	AaeL_AAEL008025, AAEL008025	uncharacterized protein C6orf136 homolog	Other
LOC5569936	51844538	0.620512821	0.35513834	3.759493576	0.466310548	0.458271605	0.499962193	A	AG	-	5UTR	.	NA	.	.	.	.	.	1	AaeL_AAEL008025, AAEL008025	uncharacterized protein C6orf136 homolog	Other
LOC110677788	51866214	0.080889163	0.320732839	4.638026792	0.152777778	0.416584011	0.318163277	G	GA	+	CDS	Synonymous	3	22	TCG	S	TCA	S	1	AaeL_AAEL008027, AAEL008027	histone-lysine N-methyltransferase Suv4-20-like	Other
LOC110677788	51866460	0.487487487	0.746922665	3.794331248	0.5	0.3648	0.454900936	G	GC	+	CDS	Synonymous	3	104	GGC	G	GGG	G	1	AaeL_AAEL008027, AAEL008027	histone-lysine N-methyltransferase Suv4-20-like	Other
LOC110677788	51866539	0.589462334	0.84015112	4.063728654	0.483613258	0.266262845	0.410612135	A	AT	+	intr	.	NA	.	.	.	.	.	1	AaeL_AAEL008027, AAEL008027	histone-lysine N-methyltransferase Suv4-20-like	Other
LOC110677788	51866852	0.367361111	0.640645161	3.954228477	0.463391003	0.459183673	0.498767668	G	GA	+	CDS	Synonymous	3	212	CCG	P	CCA	P	1	AaeL_AAEL008027, AAEL008027	histone-lysine N-methyltransferase Suv4-20-like	Other
LOC110677788	51866907	0.354700855	0.653295669	4.617667288	0.454086318	0.446560651	0.499676817	A	AC	+	CDS	Synonymous	1	231	AGA	R	CGA	R	1	AaeL_AAEL008027, AAEL008027	histone-lysine N-methyltransferase Suv4-20-like	Other
LOC110677788	51868400	0.288858696	0.622382145	5.660354629	0.42335041	0.470998602	0.497285319	T	TC	+	CDS	Synonymous	3	728	ATT	I	ATC	I	1	AaeL_AAEL008027, AAEL008027	histone-lysine N-methyltransferase Suv4-20-like	Other
LOC5568406	52784179	0.529411765	0.261042098	3.98373309	0.498761287	0.386105372	0.471888617	G	GA	-	CDS	Synonymous	3	187	CGC	R	CGT	R	1	AaeL_AAEL006823, AAEL006823	probable 4-coumarate--CoA ligase 3	Other
LOC5568404	52846458	0.148741419	0.006097561	3.794251802	0.227443445	0.013697979	0.111961451	T	TC	+	5UTR	.	NA	.	.	.	.	.	1	AaeL_AAEL006819, AAEL006819	exosome complex component RRP46	Other
LOC5568408	53126420	0.034090909	0.285013381	5.898113585	0.066587396	0.401743012	0.272920605	A	AT	+	intr	.	NA	.	.	.	.	.	1	AaeL_AAEL006829, AAEL006829	microsomal glutathione S-transferase 1	Other
LOC5568408	53126435	0.057359307	0.294019934	4.960297676	0.109518659	0.413848345	0.3046875	G	GC	+	intr	.	NA	.	.	.	.	.	1	AaeL_AAEL006829, AAEL006829	microsomal glutathione S-transferase 1	Other
LOC5570648	53238100	0.403263804	0.676197531	3.966988963	0.484929591	0.43307555	0.495425331	A	AG	+	CDS	Synonymous	3	211	CAG	Q	CAA	Q	1	AaeL_AAEL008468, AAEL008468	cystathionine beta-synthase	Other
LOC5570648	53238301	0.112582345	0.342757937	3.98358745	0.19403616	0.4536862	0.332551012	A	AG	+	CDS	Synonymous	3	278	GAA	E	GAG	E	1	AaeL_AAEL008468, AAEL008468	cystathionine beta-synthase	Other
LOC5570648	53238677	0.08215103	0.346830373	5.290261783	0.148798186	0.438638484	0.301910327	C	CT	+	intr	.	NA	.	.	.	.	.	1	AaeL_AAEL008468, AAEL008468	cystathionine beta-synthase	Other
LOC5570648	53238707	0.232452798	0.495714286	3.961021194	0.356157025	0.499601009	0.452004644	C	CT	+	intr	.	NA	.	.	.	.	.	1	AaeL_AAEL008468, AAEL008468	cystathionine beta-synthase	Other
LOC5570648	53238737	0.231578947	0.510302198	4.34644361	0.355647137	0.499828532	0.458165426	G	GC	+	CDS	Synonymous	3	403	ACG	T	ACC	T	1	AaeL_AAEL008468, AAEL008468	cystathionine beta-synthase	Other
LOC5570649	53271327	0	0.131761787	3.762352109	0	0.227489753	0.12624783	G	GA	+	CDS	Synonymous	3	162	GCG	A	GCA	A	1	AaeL_AAEL008467, AAEL008467	cystathionine beta-synthase	Other
LOC5570649	53272359	0.057517389	0.253623188	3.885021073	0.108924455	0.379021183	0.267735089	T	TG	+	CDS	Synonymous	3	486	GTT	V	GTG	V	1	AaeL_AAEL008467, AAEL008467	cystathionine beta-synthase	Other
LOC5570647	53292360	0.593137255	0.270221007	5.394977451	0.48	0.39296057	0.478889097	A	AT	-	ncRN	.	NA	.	.	.	.	.	1		uncharacterized LOC5570647	Other
LOC5570650	53303988	0	0.146359048	4.15046556	0	0.220436653	0.12900696	T	TC	+	CDS	Synonymous	1	181	TTG	L	CTG	L	1	AaeL_AAEL008462, AAEL008462	AP-3 complex subunit delta	Other
LOC5570650	53303993	0	0.132352941	3.777996884	0	0.207612457	0.11775993	T	TC	+	CDS	Synonymous	3	182	CGT	R	CGC	R	1	AaeL_AAEL008462, AAEL008462	AP-3 complex subunit delta	Other
LOC5570650	53303996	0	0.146060606	4.14249139	0	0.211762689	0.119329104	C	CG	+	CDS	Synonymous	3	183	CCC	P	CCG	P	1	AaeL_AAEL008462, AAEL008462	AP-3 complex subunit delta	Other
LOC5570650	53303999	0	0.157777778	4.45688052	0	0.233747261	0.139390419	T	TC	+	CDS	Synonymous	3	184	GCT	A	GCC	A	1	AaeL_AAEL008462, AAEL008462	AP-3 complex subunit delta	Other
LOC5570650	53304228	0.113127647	0.477173233	7.848655743	0.209496797	0.499964692	0.415039916	G	GA	+	intr	.	NA	.	.	.	.	.	1	AaeL_AAEL008462, AAEL008462	AP-3 complex subunit delta	Other
LOC5570650	53304236	0.086518519	0.462822719	8.65694088	0.208795014	0.5	0.407709191	T	TA	+	intr	.	NA	.	.	.	.	.	1	AaeL_AAEL008462, AAEL008462	AP-3 complex subunit delta	Other
LOC5570650	53304475	0	0.173186344	4.874668355	0	0.286577778	0.142011834	T	TA	+	CDS	Synonymous	3	253	CCT	P	CCA	P	1	AaeL_AAEL008462, AAEL008462	AP-3 complex subunit delta	Other
LOC5570650	53316642	0.047087881	0.231811146	3.788189247	0.090159122	0.347566713	0.236256467	A	AC	+	CDS	Synonymous	3	631	GCA	A	GCC	A	1	AaeL_AAEL008462, AAEL008462	AP-3 complex subunit delta	Other
LOC5570650	53317538	0	0.146990741	4.167349567	0	0.250311111	0.114160129	G	GA	+	intr	.	NA	.	.	.	.	.	1	AaeL_AAEL008462, AAEL008462	AP-3 complex subunit delta	Other
LOC5570652	53362855	0.759373678	0.995145631	6.424647158	0.383769133	0.010810491	0.24739283	A	AG	-	CDS	Synonymous	1	951	CTG	L	TTG	L	1	AaeL_AAEL008459, AAEL008459	TATA element modulatory factor	Other
LOC5570652	53365181	0.732381201	0.942275132	4.237733231	0.387926758	0.115226876	0.278855217	G	GC	-	CDS	Synonymous	3	175	TCG	S	TCC	S	1	AaeL_AAEL008459, AAEL008459	TATA element modulatory factor	Other
LOC5570651	53375167	0	0.145513963	4.127889873	0	0.250413516	0.149422993	C	CT	+	CDS	Synonymous	3	73	AGC	S	AGT	S	1	AaeL_AAEL008465, AAEL008465	gamma-tubulin complex component 3 homolog	Other
LOC5570651	53381737	0.157588739	0.460011966	5.434199871	0.269100455	0.497908468	0.436624544	G	GA	+	CDS	Synonymous	3	235	GTG	V	GTA	V	1	AaeL_AAEL008465, AAEL008465	gamma-tubulin complex component 3 homolog	Other
LOC5570651	53381753	0.439303905	0.769493007	5.74504763	0.493680193	0.343405437	0.464582123	T	TC	+	CDS	Synonymous	1	241	CTG	L	TTG	L	1	AaeL_AAEL008465, AAEL008465	gamma-tubulin complex component 3 homolog	Other
LOC5570651	53381764	0.167794775	0.45994183	5.069246127	0.280354246	0.498171985	0.446153743	C	CT	+	CDS	Synonymous	3	244	ATC	I	ATT	I	1	AaeL_AAEL008465, AAEL008465	gamma-tubulin complex component 3 homolog	Other
LOC5570651	53381771	0.14895496	0.433795949	5.030918161	0.257116621	0.493469388	0.431303111	A	AC	+	CDS	Synonymous	1	247	AGG	R	CGG	R	1	AaeL_AAEL008465, AAEL008465	gamma-tubulin complex component 3 homolog	Other
LOC5570651	53381776	0.146868413	0.432461969	5.070172164	0.251119726	0.493484289	0.432841753	A	AG	+	CDS	Synonymous	3	248	ACA	T	ACG	T	1	AaeL_AAEL008465, AAEL008465	gamma-tubulin complex component 3 homolog	Other
LOC5570651	53381777	0.116235632	0.42281969	5.987005854	0.201656567	0.489605192	0.412283106	C	CT	+	CDS	Synonymous	1	249	CTG	L	TTG	L	1	AaeL_AAEL008465, AAEL008465	gamma-tubulin complex component 3 homolog	Other
LOC5570651	53383276	0.527792696	0.810858586	4.678876912	0.498943057	0.298247696	0.44642841	C	CT	+	CDS	Synonymous	3	748	GTT	V	GTC	V	1	AaeL_AAEL008465, AAEL008465	gamma-tubulin complex component 3 homolog	Other
LOC5570651	53383279	0.545	0.798511208	3.870256971	0.496975309	0.313911633	0.44639361	A	AG	+	CDS	Synonymous	3	749	CGG	R	CGA	R	1	AaeL_AAEL008465, AAEL008465	gamma-tubulin complex component 3 homolog	Other
LOC5570651	53383288	0.474952995	0.787371134	5.329669532	0.497240816	0.328419873	0.46875	A	AG	+	CDS	Synonymous	3	752	GAG	E	GAA	E	1	AaeL_AAEL008465, AAEL008465	gamma-tubulin complex component 3 homolog	Other
LOC5570651	53383303	0.457207207	0.783565664	5.703000354	0.492271731	0.332409972	0.481398973	A	AG	+	CDS	Synonymous	3	757	CGG	R	CGA	R	1	AaeL_AAEL008465, AAEL008465	gamma-tubulin complex component 3 homolog	Other
LOC5570651	53383313	0.473328592	0.192436662	4.602071882	0.498581982	0.313499392	0.450555753	C	CG	+	CDS	Replacement	1	761	CTG	L	GTG	V	1	AaeL_AAEL008465, AAEL008465	gamma-tubulin complex component 3 homolog	Other
LOC5570651	53383345	0.296703297	0.686502508	7.529595392	0.416483932	0.426663649	0.498614958	C	CA	+	CDS	Replacement	3	771	GAC	D	GAA	E	1	AaeL_AAEL008465, AAEL008465	gamma-tubulin complex component 3 homolog	Other
LOC5570651	53383837	0.131992337	0.435185185	5.705363926	0.220567443	0.4902	0.399524376	A	AT	+	intr	.	NA	.	.	.	.	.	1	AaeL_AAEL008465, AAEL008465	gamma-tubulin complex component 3 homolog	Other
LOC5570651	53383863	0.161375661	0.409973667	4.001332338	0.272043246	0.482103725	0.403816559	A	AT	+	CDS	Replacement	2	778	CAA	Q	CTA	L	1	AaeL_AAEL008465, AAEL008465	gamma-tubulin complex component 3 homolog	Other
LOC5570651	53383933	0.129555108	0.414529915	5.225450271	0.221541546	0.48769704	0.379201379	G	GT	+	CDS	Synonymous	3	801	ACG	T	ACT	T	1	AaeL_AAEL008465, AAEL008465	gamma-tubulin complex component 3 homolog	Other
LOC5570653	53411366	0	0.152626812	4.318335232	0	0.26035503	0.13875	G	GA	-	intr	.	NA	.	.	.	.	.	1	AaeL_AAEL008461, AAEL008461	surfeit locus protein 4 homolog	Other
LOC5570653	53411373	0.667573624	0.94243941	6.030948804	0.442495274	0.119808	0.309861111	A	AT	-	intr	.	NA	.	.	.	.	.	1	AaeL_AAEL008461, AAEL008461	surfeit locus protein 4 homolog	Other
LOC5570655	53912199	0.452661827	0.718561644	3.868966753	0.495425331	0.410972635	0.476827739	A	AG	+	CDS	Synonymous	3	152	CGG	R	CGA	R	1	AaeL_AAEL008466, AAEL008466	homeobox protein B-H1	Other
LOC5570655	53912526	0	0.160537482	4.531332884	0	0.276360096	0.1472	A	AG	+	CDS	Synonymous	3	261	CAA	Q	CAG	Q	1	AaeL_AAEL008466, AAEL008466	homeobox protein B-H1	Other
LOC5570658	54358314	0.601146601	0.893855422	5.722036205	0.48	0.176380802	0.377732158	C	CT	-	intr	.	NA	.	.	.	.	.	1	AaeL_AAEL008463, AAEL008463	probable ATP-dependent RNA helicase CG8611	Other
LOC5570658	54358393	0.400606061	0.13320802	4.71764855	0.480522853	0.232202491	0.381705169	G	GA	-	intr	.	NA	.	.	.	.	.	1	AaeL_AAEL008463, AAEL008463	probable ATP-dependent RNA helicase CG8611	Other
LOC5570658	54359103	0.305227987	0.06302521	5.003065651	0.425448485	0.120707596	0.308693804	C	CG	-	CDS	Synonymous	3	433	CTG	L	CTC	L	1	AaeL_AAEL008463, AAEL008463	probable ATP-dependent RNA helicase CG8611	Other
LOC5570658	54359649	0.106589147	0.443548387	7.021526104	0.17339088	0.496443606	0.410502959	A	AG	-	CDS	Synonymous	3	251	GCT	A	GCC	A	1	AaeL_AAEL008463, AAEL008463	probable ATP-dependent RNA helicase CG8611	Other
LOC5574018	54537954	0	0.174316109	4.90550621	0	0.283439258	0.184929323	C	CT	+	intr	.	NA	.	.	.	.	.	1	AaeL_AAEL010863, AAEL010863	uncharacterized LOC5574018	Other
LOC5574018	54537972	0	0.177447552	4.991133155	0	0.293367347	0.192293401	A	AT	+	intr	.	NA	.	.	.	.	.	1	AaeL_AAEL010863, AAEL010863	uncharacterized LOC5574018	Other
LOC5574018	54537994	0	0.160580021	4.532481769	0	0.270551509	0.165289256	T	TG	+	intr	.	NA	.	.	.	.	.	1	AaeL_AAEL010863, AAEL010863	uncharacterized LOC5574018	Other
LOC5574018	54538025	0	0.189223375	5.315179546	0	0.300014609	0.183843809	C	CT	+	intr	.	NA	.	.	.	.	.	1	AaeL_AAEL010863, AAEL010863	uncharacterized LOC5574018	Other
LOC5574018	54538038	0	0.189264144	5.316307171	0	0.295727495	0.18138179	G	GT	+	intr	.	NA	.	.	.	.	.	1	AaeL_AAEL010863, AAEL010863	uncharacterized LOC5574018	Other
LOC5574018	54538059	0	0.189603268	5.325688466	0	0.299235369	0.203406504	G	GA	+	intr	.	NA	.	.	.	.	.	1	AaeL_AAEL010863, AAEL010863	uncharacterized LOC5574018	Other
LOC5574018	54538083	0.834199584	0.73232582	5.526631755	0.288233812	0.578043704	0.485309829	C	CGT	+	intr	.	NA	.	.	.	.	.	1	AaeL_AAEL010863, AAEL010863	uncharacterized LOC5574018	Other
LOC5574018	54538462	0.309934319	0.587516088	4.100543859	0.4278	0.483379628	0.499841694	T	TA	+	intr	.	NA	.	.	.	.	.	1	AaeL_AAEL010863, AAEL010863	uncharacterized LOC5574018	Other
LOC5574015	54691752	0.423218673	0.169047619	4.08280467	0.487653061	0.280770636	0.413194444	T	TI	-	intr	.	NA	.	.	.	.	.	1	AaeL_AAEL010850, AAEL010850	troponin I	Other
LOC5574015	54692055	0.177724101	0.446979407	4.399161665	0.293367347	0.489795918	0.429240363	C	CT	-	CDS	Synonymous	3	75	GAG	E	GAA	E	1	AaeL_AAEL010850, AAEL010850	troponin I	Other
LOC5574013	54936337	0.040736146	0.220943157	3.802226737	0.077459832	0.350623047	0.255641781	G	GA	-	CDS	Synonymous	3	262	CTC	L	CTT	L	1	AaeL_AAEL010864, AAEL010864	tetratricopeptide repeat protein 17	Other
LOC5574012	55020609	0.800726744	0.992424242	5.068981608	0.323881288	0.018689925	0.201292882	T	TG	+	5UTR	.	NA	.	.	.	.	.	1	AaeL_AAEL010854, AAEL010854	ubiquitin carboxyl-terminal hydrolase 2	Other
LOC5574012	55023698	0.22037037	0.026315789	4.521774877	0.339162397	0.0582	0.23610198	G	GA	+	intr	.	NA	.	.	.	.	.	1	AaeL_AAEL010854, AAEL010854	ubiquitin carboxyl-terminal hydrolase 2	Other
LOC5564969	56381128	0.197916667	0.46364047	4.186522817	0.317491319	0.498614958	0.471734559	G	GT	-	intr	.	NA	.	.	.	.	.	1	AaeL_AAEL014682, AAEL014682, AAEL014683	protein cramped	Other
LOC5579133	57626565	0.1425	0.523809524	8.039577997	0.238579882	0.498918334	0.459453533	T	TG	-	5UTR	.	NA	.	.	.	.	.	1	AaeL_AAEL014010, AAEL014010	sodium channel protein Nach	Other
LOC5573411	58277040	0.06547619	0.28908046	4.459476767	0.107755102	0.385283525	0.301783265	G	GA	-	CDS	Synonymous	3	362	GTC	V	GTT	V	1	AaeL_AAEL002048, AAEL002048	histidine--tRNA ligase, cytoplasmic	Other
LOC5571382	58798904	0	0.166159567	4.683506218	0	0.270551509	0.192293401	C	CG	-	3UTR	.	NA	.	.	.	.	.	1	AaeL_AAEL009018, AAEL009018, CYP6CB1	probable cytochrome P450 6a14	Detox
LOC5571382	58798913	0	0.137339369	3.910199473	0	0.224205739	0.15879017	C	CA	-	3UTR	.	NA	.	.	.	.	.	1	AaeL_AAEL009018, AAEL009018, CYP6CB1	probable cytochrome P450 6a14	Detox
LOC5571379	59113483	0.211583353	0.473169192	4.013542014	0.341796875	0.498094803	0.454419985	C	CT	-	CDS	Replacement	1	1638	GCC	A	ACC	T	1	AaeL_AAEL009022, AAEL009022, AAEL017420	Ca(2+)/calmodulin-responsive adenylate cyclase	Other
LOC5571379	59117214	0.407939189	0.100840336	6.210255772	0.482251628	0.174817898	0.384359886	A	AT	-	intr	.	NA	.	.	.	.	.	1	AaeL_AAEL009022, AAEL009022, AAEL017420	Ca(2+)/calmodulin-responsive adenylate cyclase	Other
LOC5571379	59117217	0.218166384	0.034482759	4.034164426	0.34026465	0.068877551	0.235008	T	TG	-	intr	.	NA	.	.	.	.	.	1	AaeL_AAEL009022, AAEL009022, AAEL017420	Ca(2+)/calmodulin-responsive adenylate cyclase	Other
LOC5571379	59117218	0.753960857	0.273333333	11.00233027	0.367309458	0.396694215	0.497233796	G	GA	-	intr	.	NA	.	.	.	.	.	1	AaeL_AAEL009022, AAEL009022, AAEL017420	Ca(2+)/calmodulin-responsive adenylate cyclase	Other
LOC5571379	59144992	0	0.219155844	6.15432739	0	0.34424013	0.180846001	G	GA	-	intr	.	NA	.	.	.	.	.	1	AaeL_AAEL009022, AAEL009022, AAEL017420	Ca(2+)/calmodulin-responsive adenylate cyclase	Other
LOC5571379	59144995	0	0.201282051	5.650489432	0	0.327346158	0.171604411	C	CA	-	intr	.	NA	.	.	.	.	.	1	AaeL_AAEL009022, AAEL009022, AAEL017420	Ca(2+)/calmodulin-responsive adenylate cyclase	Other
LOC5571379	59144996	0	0.204081633	5.728857553	0	0.33039488	0.166725011	T	TA	-	intr	.	NA	.	.	.	.	.	1	AaeL_AAEL009022, AAEL009022, AAEL017420	Ca(2+)/calmodulin-responsive adenylate cyclase	Other
LOC5571379	59144997	0	0.1875	5.267550011	0	0.314744802	0.150247934	C	CA	-	intr	.	NA	.	.	.	.	.	1	AaeL_AAEL009022, AAEL009022, AAEL017420	Ca(2+)/calmodulin-responsive adenylate cyclase	Other
LOC5571379	59144998	0	0.177337398	4.988117267	0	0.294912259	0.140158577	A	AC	-	intr	.	NA	.	.	.	.	.	1	AaeL_AAEL009022, AAEL009022, AAEL017420	Ca(2+)/calmodulin-responsive adenylate cyclase	Other
LOC5571379	59144999	0	0.142094017	4.036666692	0	0.251807851	0.117715699	T	TG	-	intr	.	NA	.	.	.	.	.	1	AaeL_AAEL009022, AAEL009022, AAEL017420	Ca(2+)/calmodulin-responsive adenylate cyclase	Other
LOC5576072	59575737	0.312575127	0.597413793	4.280648658	0.4296875	0.481071231	0.496671937	C	CT	+	CDS	Synonymous	3	722	GTC	V	GTT	V	1	AaeL_AAEL012300, AAEL012300	anoctamin-1	Other
LOC5576070	59696876	1	1	4.825144798	0.49382716	0.388608	0.470543878	A	ACG	-	5UTR	.	NA	.	.	.	.	.	1	AaeL_AAEL012297, AAEL012297	fatty acid hydroxylase domain-containing protein 2	Other
LOC5576074	60142618	0.023255814	0.204545455	4.262963807	0.049967127	0.313712262	0.195296566	A	AG	-	intr	.	NA	.	.	.	.	.	1	AaeL_AAEL010527, AAEL010527	cytosolic endo-beta-N-acetylglucosaminidase	Other
LOC5573489	60218981	0.004854369	0.173293633	4.53783061	0.009592103	0.291449653	0.175515121	G	GT	-	CDS	Replacement	1	50	CTT	L	ATT	I	1	AaeL_AAEL010519, AAEL010519, AAEL014505	succinate dehydrogenase [ubiquinone] cytochrome b small subunit, mitochondrial	Other
LOC5580024	60594888	0.166666667	0	4.697265358	0.281183432	0	0.186788257	C	CT	-	intr	.	NA	.	.	.	.	.	1	AaeL_AAEL009657, AAEL009657	putative lipoyltransferase 2, mitochondrial	Other
LOC5580024	60594890	0.167023046	0	4.706938355	0.281183432	0	0.19242599	C	CA	-	intr	.	NA	.	.	.	.	.	1	AaeL_AAEL009657, AAEL009657	putative lipoyltransferase 2, mitochondrial	Other
LOC5569128	60788286	0.291421362	0.033641582	6.10858972	0.42	0.068290391	0.235898355	C	CG	+	CDS	Synonymous	3	494	CCC	P	CCG	P	1	AaeL_AAEL009652, AAEL009652	activin receptor type-2A	Other
LOC5569128	60788287	0.146511628	0	4.154543039	0.236442109	0	0.103317507	C	CT	+	CDS	Synonymous	1	495	CTG	L	TTG	L	1	AaeL_AAEL009652, AAEL009652	activin receptor type-2A	Other
LOC5568968	61091661	0.494377445	0.236388562	3.819243998	0.499837676	0.3587706	0.452848906	C	CT	+	CDS	Synonymous	3	1022	GGC	G	GGT	G	1	AaeL_AAEL007268, AAEL007268	protein kibra	Other
LOC5568968	61091689	0.57199193	0.26514361	4.961993843	0.488390023	0.391111111	0.480824653	A	AC	+	CDS	Replacement	1	1032	ATG	M	CTG	L	1	AaeL_AAEL007268, AAEL007268	protein kibra	Other
LOC5578653	61248601	0	0.136200717	3.879972936	0	0.237812128	0.127401563	T	TG	+	intr	.	NA	.	.	.	.	.	1	AaeL_AAEL013801, AAEL013801	sodium-independent sulfate anion transporter	Other
LOC5578653	61267991	0	0.132004981	3.768787493	0	0.231111111	0.116170959	T	TA	+	CDS	Synonymous	3	225	GTT	V	GTA	V	1	AaeL_AAEL013801, AAEL013801	sodium-independent sulfate anion transporter	Other
LOC5578653	61268770	0.11894061	0.427642276	6.014348306	0.210434714	0.491154845	0.416425018	T	TA	+	CDS	Synonymous	3	464	GGT	G	GGA	G	1	AaeL_AAEL013801, AAEL013801	sodium-independent sulfate anion transporter	Other
LOC5578653	61268771	0.101461039	0.416008295	6.42029835	0.184830119	0.487043427	0.401767714	C	CT	+	CDS	Synonymous	1	465	CTG	L	TTG	L	1	AaeL_AAEL013801, AAEL013801	sodium-independent sulfate anion transporter	Other
LOC5578653	61268788	0.173750791	0.444166406	4.455937039	0.287653074	0.490939349	0.430414239	G	GT	+	CDS	Replacement	3	470	TTG	L	TTT	F	1	AaeL_AAEL013801, AAEL013801	sodium-independent sulfate anion transporter	Other
LOC5578653	61268800	0.27317248	0.61175	5.843477766	0.397145331	0.484756866	0.490967164	T	TC	+	CDS	Synonymous	3	474	GTT	V	GTC	V	1	AaeL_AAEL013801, AAEL013801	sodium-independent sulfate anion transporter	Other
LOC5578653	61268807	0.23256663	0.590921035	6.581297395	0.355029586	0.49315301	0.47890431	C	CT	+	CDS	Synonymous	1	477	CTG	L	TTG	L	1	AaeL_AAEL013801, AAEL013801	sodium-independent sulfate anion transporter	Other
LOC5578653	61268833	0.252507837	0.560810811	5.042085458	0.3772026	0.495867769	0.475424973	A	AC	+	CDS	Synonymous	3	485	ATA	I	ATC	I	1	AaeL_AAEL013801, AAEL013801	sodium-independent sulfate anion transporter	Other
LOC5578653	61269068	0.347993827	0.71281362	6.628044233	0.4536862	0.407419651	0.49772291	C	CT	+	CDS	Synonymous	1	564	TTG	L	CTG	L	1	AaeL_AAEL013801, AAEL013801	sodium-independent sulfate anion transporter	Other
LOC5578653	61269079	0.337956069	0.684140551	6.011802439	0.448887038	0.431600676	0.499714615	G	GA	+	CDS	Synonymous	3	567	AAA	K	AAG	K	1	AaeL_AAEL013801, AAEL013801	sodium-independent sulfate anion transporter	Other
LOC5578653	61269178	0.119004525	0.525510204	9.159354223	0.211656962	0.498985472	0.422601451	G	GT	+	CDS	Synonymous	3	600	CGG	R	CGT	R	1	AaeL_AAEL013801, AAEL013801	sodium-independent sulfate anion transporter	Other
LOC5578653	61269226	0.123882503	0.429075738	5.854004253	0.21875	0.490306041	0.376305474	A	AI	+	3UTR	.	NA	.	.	.	.	.	1	AaeL_AAEL013801, AAEL013801	sodium-independent sulfate anion transporter	Other
LOC5578652	61366683	0.011904762	0.187293729	4.461833079	0.03251144	0.305083872	0.215201139	G	GA	+	intr	.	NA	.	.	.	.	.	1		putative fatty acyl-CoA reductase CG5065	Other
LOC5570124	61469895	0.52027027	0.845261122	6.102241579	0.498934911	0.26035503	0.410502959	A	AC	+	3UTR	.	NA	.	.	.	.	.	1	AaeL_AAEL011818, AAEL011818	uncharacterized LOC5570124	Other
LOC5570124	61469896	0.498522167	0.820454545	5.807645243	0.5	0.293367347	0.433436815	T	TA	+	3UTR	.	NA	.	.	.	.	.	1	AaeL_AAEL011818, AAEL011818	uncharacterized LOC5570124	Other
LOC5570119	61563194	0.339796318	0.09998418	4.373125606	0.440679012	0.175047061	0.318818707	A	AG	+	CDS	Synonymous	3	13	GTA	V	GTG	V	1	AaeL_AAEL008095, AAEL008086, AAEL008095	nitric oxide-associated protein 1	Other
LOC5570119	61563248	0.310688406	0.089226634	4.0442432	0.426479733	0.162337026	0.290202718	C	CA	+	CDS	Synonymous	3	31	TCC	S	TCA	S	1	AaeL_AAEL008095, AAEL008086, AAEL008095	nitric oxide-associated protein 1	Other
LOC5570119	61563266	0.261796043	0.053176471	4.290151346	0.392088784	0.090702948	0.227033786	C	CT	+	CDS	Synonymous	3	37	CCC	P	CCT	P	1	AaeL_AAEL008095, AAEL008086, AAEL008095	nitric oxide-associated protein 1	Other
LOC5570119	61563272	0.265704584	0.056005271	4.264555439	0.392459567	0.090294468	0.233068694	C	CT	+	CDS	Synonymous	3	39	GAC	D	GAT	D	1	AaeL_AAEL008095, AAEL008086, AAEL008095	nitric oxide-associated protein 1	Other
LOC5570119	61563938	0.172187716	0.511619463	6.377264232	0.275734366	0.499797306	0.463193318	G	GA	+	intr	.	NA	.	.	.	.	.	1	AaeL_AAEL008095, AAEL008086, AAEL008095	nitric oxide-associated protein 1	Other
LOC5570119	61563940	0.038474576	0.362121212	8.033853046	0.070701119	0.458622631	0.342760477	G	GI	+	intr	.	NA	.	.	.	.	.	1	AaeL_AAEL008095, AAEL008086, AAEL008095	nitric oxide-associated protein 1	Other
LOC5570119	61563965	0.054487179	0.262934363	4.260411899	0.100977778	0.388503086	0.263964089	C	CA	+	intr	.	NA	.	.	.	.	.	1	AaeL_AAEL008095, AAEL008086, AAEL008095	nitric oxide-associated protein 1	Other
LOC5570119	61563967	0.056015038	0.28054741	4.658095313	0.103584162	0.404296875	0.269593479	A	AT	+	intr	.	NA	.	.	.	.	.	1	AaeL_AAEL008095, AAEL008086, AAEL008095	nitric oxide-associated protein 1	Other
LOC5570119	61575951	0.135987387	0.3915815	4.386105589	0.236831988	0.474616247	0.421726807	A	AC	+	CDS	Synonymous	3	352	GGA	G	GGC	G	1	AaeL_AAEL008095, AAEL008086, AAEL008095	nitric oxide-associated protein 1	Other
LOC5570119	61575961	0.119201246	0.39018589	4.961526903	0.212797784	0.475004377	0.422525806	C	CT	+	CDS	Synonymous	1	356	CTG	L	TTG	L	1	AaeL_AAEL008095, AAEL008086, AAEL008095	nitric oxide-associated protein 1	Other
LOC5570119	61575990	0.142872088	0.3791364	3.846523734	0.242351199	0.469870267	0.408941539	T	TC	+	CDS	Synonymous	3	365	AGT	S	AGC	S	1	AaeL_AAEL008095, AAEL008086, AAEL008095	nitric oxide-associated protein 1	Other
LOC5570119	61576155	0.758837871	0.472857143	4.249218731	0.435292038	0.557590447	0.551598008	C	CAT	+	CDS	Synonymous	3	420	CTA	L	CTC	L	1	AaeL_AAEL008095, AAEL008086, AAEL008095	nitric oxide-associated protein 1	Other
LOC5570119	61576175	0.746046033	0.400161563	6.117653885	0.383284939	0.481934294	0.495464853	A	AT	+	CDS	Replacement	2	427	CTG	L	CAG	Q	1	AaeL_AAEL008095, AAEL008086, AAEL008095	nitric oxide-associated protein 1	Other
LOC5570119	61576194	0.740931482	0.353541417	7.504872166	0.393674998	0.459183673	0.49959892	T	TC	+	CDS	Synonymous	3	433	CTC	L	CTT	L	1	AaeL_AAEL008095, AAEL008086, AAEL008095	nitric oxide-associated protein 1	Other
LOC5570119	61576209	0.655383895	0.383848546	3.915368446	0.457407111	0.473612126	0.499903931	C	CA	+	CDS	Synonymous	3	438	GCC	A	GCA	A	1	AaeL_AAEL008095, AAEL008086, AAEL008095	nitric oxide-associated protein 1	Other
LOC5578310	61628809	0.340371314	0.11737408	3.758317611	0.445925859	0.206654595	0.336007185	G	GA	-	CDS	Synonymous	3	385	ATC	I	ATT	I	1	AaeL_AAEL013627, AAEL008077, AAEL013627	uncharacterized LOC5578310	Other
LOC5578310	61628842	0.272552448	0.055236645	4.48033407	0.395143681	0.102264427	0.231445862	T	TA	-	CDS	Synonymous	3	374	ATA	I	ATT	I	1	AaeL_AAEL013627, AAEL008077, AAEL013627	uncharacterized LOC5578310	Other
LOC5578310	61628845	0.277777778	0.051598465	4.791134712	0.401234568	0.096523987	0.236232687	T	TC	-	CDS	Synonymous	3	373	CGA	R	CGG	R	1	AaeL_AAEL013627, AAEL008077, AAEL013627	uncharacterized LOC5578310	Other
LOC5578310	61628848	0.25	0.05702016	3.814089092	0.375	0.10278828	0.21875	C	CT	-	CDS	Synonymous	3	372	GAG	E	GAA	E	1	AaeL_AAEL013627, AAEL008077, AAEL013627	uncharacterized LOC5578310	Other
LOC5578310	61629061	0.66704918	0.314179632	6.22182916	0.457389761	0.431219555	0.496339615	T	TC	-	CDS	Synonymous	3	301	AAA	K	AAG	K	1	AaeL_AAEL013627, AAEL008077, AAEL013627	uncharacterized LOC5578310	Other
LOC5578310	61629067	0.64784689	0.281264058	6.694302876	0.464333938	0.40441521	0.48905404	A	AG	-	CDS	Synonymous	3	299	ATT	I	ATC	I	1	AaeL_AAEL013627, AAEL008077, AAEL013627	uncharacterized LOC5578310	Other
LOC5578310	61629103	0.409678436	0.69483217	4.299657435	0.482731616	0.423595041	0.480949418	G	GA	-	CDS	Synonymous	3	287	CAT	H	CAC	H	1	AaeL_AAEL013627, AAEL008077, AAEL013627	uncharacterized LOC5578310	Other
LOC5578310	61629112	0.545283019	0.264474276	4.28151177	0.495713306	0.388673376	0.457357663	A	AG	-	CDS	Synonymous	3	284	ACT	T	ACC	T	1	AaeL_AAEL013627, AAEL008077, AAEL013627	uncharacterized LOC5578310	Other
LOC5578310	61629215	0.569828722	0.260283946	5.050393105	0.4894641	0.406869806	0.479228366	A	AT	-	CDS	Replacement	2	250	TTC	F	TAC	Y	1	AaeL_AAEL013627, AAEL008077, AAEL013627	uncharacterized LOC5578310	Other
LOC5578310	61629284	0.373138161	0.70896386	5.724694915	0.474042621	0.424678385	0.491553448	T	TA	-	CDS	Replacement	2	227	TTT	F	TAT	Y	1	AaeL_AAEL013627, AAEL008077, AAEL013627	uncharacterized LOC5578310	Other
LOC5578310	61629292	0.401353965	0.15532345	3.98407675	0.48	0.266805473	0.378667281	G	GA	-	CDS	Synonymous	3	224	ACC	T	ACT	T	1	AaeL_AAEL013627, AAEL008077, AAEL013627	uncharacterized LOC5578310	Other
LOC5578310	61629319	0.344491525	0.114664981	3.952840765	0.452513746	0.203055298	0.334344152	C	CT	-	CDS	Synonymous	3	215	AAG	K	AAA	K	1	AaeL_AAEL013627, AAEL008077, AAEL013627	uncharacterized LOC5578310	Other
LOC5578310	61629373	0.583333333	0.831768388	3.94870113	0.49314179	0.258187534	0.381409175	T	TC	-	CDS	Synonymous	3	197	AAG	K	AAA	K	1	AaeL_AAEL013627, AAEL008077, AAEL013627	uncharacterized LOC5578310	Other
LOC5570106	62389589	0.319638306	0.03870869	6.653598044	0.443230151	0.07133059	0.312289084	G	GA	+	5UTR	.	NA	.	.	.	.	.	1	AaeL_AAEL013695, AAEL008090, AAEL013695	glutamate receptor ionotropic, NMDA 2B	Other
LOC5570103	62448418	0.401668521	0.151386749	4.119244784	0.476131629	0.252192	0.390855953	T	TA	-	intr	.	NA	.	.	.	.	.	1	AaeL_AAEL008094, AAEL008094	uncharacterized LOC5570103	Other
LOC5578405	62479592	0.384383562	0.062372881	7.338818343	0.468239804	0.132653061	0.376204812	A	AG	-	5UTR	.	NA	.	.	.	.	.	1	AaeL_AAEL013692, AAEL008076, AAEL013692, PIWI3	protein aubergine	Other
LOC5578405	62479640	0.394444444	0.136982066	4.424406805	0.477502296	0.232302201	0.375	C	CT	-	5UTR	.	NA	.	.	.	.	.	1	AaeL_AAEL013692, AAEL008076, AAEL013692, PIWI3	protein aubergine	Other
LOC5570107	62493138	0.228139905	0.482926829	3.776300065	0.354669187	0.499274376	0.476804734	A	AG	+	CDS	Synonymous	3	618	CAA	Q	CAG	Q	1	AaeL_AAEL008098, AAEL008098, PIWI2	protein aubergine	Other
LOC5569755	63403316	0.403868113	0.817089019	8.736873718	0.488097959	0.296681369	0.481009299	G	GA	-	CDS	Synonymous	3	458	GGT	G	GGC	G	1	AaeL_AAEL007892, AAEL007892	xaa-Pro aminopeptidase ApepP	Other
LOC5569752	63581500	0	0.144831399	4.109665684	0	0.241513558	0.136354266	C	CG	-	intr	.	NA	.	.	.	.	.	1	AaeL_AAEL007904, AAEL007904	cleavage and polyadenylation specificity factor 73	Other
LOC5569752	63581503	0	0.151416122	4.285849109	0	0.251545284	0.143700455	T	TG	-	intr	.	NA	.	.	.	.	.	1	AaeL_AAEL007904, AAEL007904	cleavage and polyadenylation specificity factor 73	Other
LOC5569752	63581534	0	0.181557377	5.103855976	0	0.297520661	0.164676794	T	TC	-	intr	.	NA	.	.	.	.	.	1	AaeL_AAEL007904, AAEL007904	cleavage and polyadenylation specificity factor 73	Other
LOC5569752	63583251	0.199804007	0.030529233	3.751713858	0.327346158	0.063567634	0.204287379	G	GA	-	CDS	Synonymous	3	214	TAC	Y	TAT	Y	1	AaeL_AAEL007904, AAEL007904	cleavage and polyadenylation specificity factor 73	Other
LOC5569750	63614427	0.005102041	0.174611973	4.556966583	0.0118339	0.303956677	0.141064463	T	TA	-	3UTR	.	NA	.	.	.	.	.	1	AaeL_AAEL007915, AAEL007915, MOEH_AEDAE, Moe	moesin/ezrin/radixin homolog 1	Other
LOC5569750	63628960	0.060952012	0.253333333	3.731449332	0.131496974	0.399075824	0.284619021	C	CT	-	intr	.	NA	.	.	.	.	.	1	AaeL_AAEL007915, AAEL007915, MOEH_AEDAE, Moe	moesin/ezrin/radixin homolog 1	Other
LOC5569750	63672299	0.193459417	0.026118326	3.81324168	0.31761592	0.049554726	0.187986072	T	TC	-	intr	.	NA	.	.	.	.	.	1	AaeL_AAEL007915, AAEL007915, MOEH_AEDAE, Moe	moesin/ezrin/radixin homolog 1	Other
LOC5570747	63937478	0.239087302	0.621753247	7.334230072	0.368151936	0.46875	0.477291051	G	GT	-	intr	.	NA	.	.	.	.	.	1	AaeL_AAEL008530, AAEL008530	sorting nexin-29	Other
LOC5570747	63937539	0.026315789	0.21357232	4.337979899	0.062826784	0.324705679	0.207612457	A	AG	-	intr	.	NA	.	.	.	.	.	1	AaeL_AAEL008530, AAEL008530	sorting nexin-29	Other
LOC5570747	63938146	0.591996912	0.83611135	3.874794047	0.480792	0.271562071	0.412447733	A	AG	-	CDS	Replacement	1	201	CGG	R	TGG	W	1	AaeL_AAEL008530, AAEL008530	sorting nexin-29	Other
LOC5570754	63971661	0.35651341	0.678977273	5.297748836	0.459845728	0.435934272	0.49824883	G	GA	+	CDS	Synonymous	3	171	GCA	A	GCG	A	1	AaeL_AAEL008551, AAEL008551	transcription factor grauzone	Other
LOC5570754	63972576	0.235194078	0.518663155	4.451929325	0.35955	0.498398006	0.47397257	T	TC	+	CDS	Synonymous	3	476	TTT	F	TTC	F	1	AaeL_AAEL008551, AAEL008551	transcription factor grauzone	Other
LOC5570751	63988322	0.194522692	0.491666667	5.01737826	0.317925089	0.4998	0.450445816	T	TC	-	CDS	Synonymous	3	313	GGA	G	GGG	G	1	AaeL_AAEL008545, AAEL008545	transcription factor grauzone	Other
LOC5570751	63988501	0.174447612	0.446360153	4.489227252	0.292077911	0.494201183	0.402379665	T	TG	-	CDS	Synonymous	1	254	AGG	R	CGG	R	1	AaeL_AAEL008545, AAEL008545	transcription factor grauzone	Other
LOC5570751	63997841	0	0.310688406	8.929758919	0	0.40937163	0.245907264	G	GA	-	intr	.	NA	.	.	.	.	.	1	AaeL_AAEL008545, AAEL008545	transcription factor grauzone	Other
LOC5570753	64155381	0.932539683	0.592304458	7.87096985	0.131415162	0.487653061	0.399782917	C	CA	+	intr	.	NA	.	.	.	.	.	1	AaeL_AAEL014398, AAEL008555, AAEL014398	transcription factor grauzone	Other
LOC5570753	64155404	0.893862613	0.598532495	5.79656252	0.189342561	0.483960793	0.41366944	G	GT	+	intr	.	NA	.	.	.	.	.	1	AaeL_AAEL014398, AAEL008555, AAEL014398	transcription factor grauzone	Other
LOC5570753	64155411	0.095639535	0.375	5.493122426	0.174190739	0.470305769	0.387069895	A	AG	+	intr	.	NA	.	.	.	.	.	1	AaeL_AAEL014398, AAEL008555, AAEL014398	transcription factor grauzone	Other
LOC5570753	64155433	0.840108401	0.574074074	4.447005847	0.26311351	0.488608046	0.428916958	C	CA	+	intr	.	NA	.	.	.	.	.	1	AaeL_AAEL014398, AAEL008555, AAEL014398	transcription factor grauzone	Other
LOC5570763	64216814	0.844907407	0.506415094	6.498668107	0.247350849	0.499671269	0.437328807	T	TA	-	5UTR	.	NA	.	.	.	.	.	1	AaeL_AAEL008547, AAEL008547	zinc finger protein 675	Other
LOC5570763	64216838	0.88546798	0.598651961	5.448747779	0.187398594	0.487734069	0.385140576	T	TC	-	5UTR	.	NA	.	.	.	.	.	1	AaeL_AAEL008547, AAEL008547	zinc finger protein 675	Other
LOC5570771	64294701	0.420544633	0.156457304	4.424629526	0.487172279	0.264569948	0.408553644	C	CT	+	CDS	Synonymous	1	70	CTG	L	TTG	L	1	AaeL_AAEL004514, AAEL004514, AAEL008521	protein sel-1 homolog 1	Other
LOC5570771	64294942	0.414390756	0.16644747	3.949174382	0.487017363	0.293268586	0.41440372	G	GA	+	CDS	Replacement	2	150	GGG	G	GAG	E	1	AaeL_AAEL004514, AAEL004514, AAEL008521	protein sel-1 homolog 1	Other
LOC5570771	64320442	0.096426935	0.343037113	4.595537975	0.176380802	0.445868887	0.349512924	A	AT	+	intr	.	NA	.	.	.	.	.	1	AaeL_AAEL004514, AAEL004514, AAEL008521	protein sel-1 homolog 1	Other
LOC5570771	64320452	0.396853147	0.688149351	4.399357647	0.549672068	0.578993751	0.607188281	G	GAD	+	intr	.	NA	.	.	.	.	.	1	AaeL_AAEL004514, AAEL004514, AAEL008521	protein sel-1 homolog 1	Other
LOC5570771	64320494	0.527621723	0.259928802	3.970696611	0.49782267	0.382770083	0.47916458	A	AT	+	intr	.	NA	.	.	.	.	.	1	AaeL_AAEL004514, AAEL004514, AAEL008521	protein sel-1 homolog 1	Other
LOC5564984	64339866	0.399580021	0.72466638	5.443875278	0.479301362	0.401234568	0.493991762	C	CT	-	intr	.	NA	.	.	.	.	.	1	AaeL_AAEL004518, AAEL004518, AAEL004540, CLIPC5A, CLIPC6	serine protease persephone	Other
LOC5564984	64357274	0.991803279	0.715517241	7.563539235	0.017697704	0.399524376	0.268164545	G	GA	-	CDS	Synonymous	3	113	ATT	I	ATC	I	1	AaeL_AAEL004518, AAEL004518, AAEL004540, CLIPC5A, CLIPC6	serine protease persephone	Other
LOC5564984	64357283	0.992063492	0.739555791	6.790243702	0.016127966	0.37822567	0.247103442	T	TC	-	CDS	Synonymous	3	110	GCG	A	GCA	A	1	AaeL_AAEL004518, AAEL004518, AAEL004540, CLIPC5A, CLIPC6	serine protease persephone	Other
LOC5564984	64357289	0.992424242	0.735966736	6.9206667	0.017542486	0.398151774	0.243088731	G	GA	-	CDS	Synonymous	3	108	TAT	Y	TAC	Y	1	AaeL_AAEL004518, AAEL004518, AAEL004540, CLIPC5A, CLIPC6	serine protease persephone	Other
LOC5564988	64407532	0.532324455	0.207041715	5.723611055	0.498527733	0.328180737	0.459481059	T	TA	+	CDS	Replacement	2	129	ATG	M	AAG	K	1	AaeL_AAEL004524, AAEL004524, CLIPC5B	serine protease persephone	Other
LOC5564988	64407713	0.379986477	0.698768197	5.213453395	0.471655329	0.415224913	0.497575283	T	TC	+	CDS	Synonymous	3	189	AAC	N	AAT	N	1	AaeL_AAEL004524, AAEL004524, CLIPC5B	serine protease persephone	Other
LOC5564988	64407831	0.189711567	0.495882353	5.293635485	0.307372176	0.499950985	0.44341566	C	CT	+	intr	.	NA	.	.	.	.	.	1	AaeL_AAEL004524, AAEL004524, CLIPC5B	serine protease persephone	Other
LOC5564988	64407835	0.803600129	0.453177823	6.532562205	0.315688776	0.494907836	0.46673901	T	TG	+	intr	.	NA	.	.	.	.	.	1	AaeL_AAEL004524, AAEL004524, CLIPC5B	serine protease persephone	Other
LOC5564988	64407865	0.491428066	0.791078431	5.000951773	0.49980264	0.331556555	0.462978389	C	CG	+	CDS	Synonymous	3	211	GCG	A	GCC	A	1	AaeL_AAEL004524, AAEL004524, CLIPC5B	serine protease persephone	Other
LOC5564988	64408323	0.517758784	0.199483471	5.569011851	0.499155564	0.319002772	0.435497333	C	CT	+	CDS	Synonymous	3	344	TTC	F	TTT	F	1	AaeL_AAEL004524, AAEL004524, CLIPC5B	serine protease persephone	Other
LOC5564999	64447734	0.667737476	0.917787038	4.890207759	0.436976997	0.139390419	0.306382177	A	AG	-	CDS	Synonymous	3	519	GGC	G	GGT	G	1	AaeL_AAEL004538, AAEL004538	N-acetylgalactosaminyltransferase 7	Other
LOC5564999	64447973	0.601108801	0.84009324	3.780414135	0.476739715	0.267487299	0.382847832	G	GA	-	CDS	Synonymous	1	440	TTG	L	CTG	L	1	AaeL_AAEL004538, AAEL004538	N-acetylgalactosaminyltransferase 7	Other
LOC5564999	64465818	0.37398374	0.127906977	4.222879245	0.469556418	0.223093564	0.37035643	G	GT	-	intr	.	NA	.	.	.	.	.	1	AaeL_AAEL004538, AAEL004538	N-acetylgalactosaminyltransferase 7	Other
LOC5564999	64465943	0.577405051	0.220597015	6.589393677	0.48856633	0.341301329	0.465203809	A	AG	-	intr	.	NA	.	.	.	.	.	1	AaeL_AAEL004538, AAEL004538	N-acetylgalactosaminyltransferase 7	Other
LOC5564999	64466038	0.540740741	0.164668864	7.65606764	0.496591196	0.292588337	0.456442004	T	TA	-	intr	.	NA	.	.	.	.	.	1	AaeL_AAEL004538, AAEL004538	N-acetylgalactosaminyltransferase 7	Other
LOC5564999	64466045	0.588324259	0.238738739	6.285653627	0.48436883	0.376319252	0.484572312	G	GI	-	intr	.	NA	.	.	.	.	.	1	AaeL_AAEL004538, AAEL004538	N-acetylgalactosaminyltransferase 7	Other
LOC5571233	65350572	0.05418578	0.427884615	9.233712856	0.09671792	0.48816568	0.361052986	C	CG	-	CDS	Synonymous	3	672	GTG	V	GTC	V	1	AaeL_AAEL008929, AAEL008929, CTLSE1	sushi, von Willebrand factor type A, EGF and pentraxin domain-containing protein 1	Other
LOC5571233	65350578	0.03420763	0.39416221	9.304246952	0.059467801	0.478889097	0.324630031	A	AG	-	CDS	Synonymous	3	670	CCT	P	CCC	P	1	AaeL_AAEL008929, AAEL008929, CTLSE1	sushi, von Willebrand factor type A, EGF and pentraxin domain-containing protein 1	Other
LOC5571233	65350606	0.074180015	0.282028986	7.108375934	0.133297501	0.418004235	0.279453774	T	TAG	-	intr	.	NA	.	.	.	.	.	1	AaeL_AAEL008929, AAEL008929, CTLSE1	sushi, von Willebrand factor type A, EGF and pentraxin domain-containing protein 1	Other
LOC5571233	65350609	0.019480519	0.287824675	6.845680125	0.031405613	0.426035503	0.223036818	T	TA	-	intr	.	NA	.	.	.	.	.	1	AaeL_AAEL008929, AAEL008929, CTLSE1	sushi, von Willebrand factor type A, EGF and pentraxin domain-containing protein 1	Other
LOC5571233	65350749	0.07753059	0.348815066	5.550497244	0.136708378	0.456603709	0.326042175	C	CT	-	CDS	Synonymous	3	632	CGG	R	CGA	R	1	AaeL_AAEL008929, AAEL008929, CTLSE1	sushi, von Willebrand factor type A, EGF and pentraxin domain-containing protein 1	Other
LOC5571233	65350770	0.150396061	0.436958874	5.064250769	0.237615475	0.490752	0.406454712	G	GC	-	CDS	Synonymous	3	625	ACC	T	ACG	T	1	AaeL_AAEL008929, AAEL008929, CTLSE1	sushi, von Willebrand factor type A, EGF and pentraxin domain-containing protein 1	Other
LOC5571233	65350790	0.097216762	0.517927928	9.976002891	0.173298611	0.49940547	0.431822981	A	AG	-	CDS	Synonymous	1	619	TTG	L	CTG	L	1	AaeL_AAEL008929, AAEL008929, CTLSE1	sushi, von Willebrand factor type A, EGF and pentraxin domain-containing protein 1	Other
LOC5571233	65350809	0.140803336	0.528789105	8.274853415	0.237812128	0.498614958	0.455664198	T	TC	-	CDS	Synonymous	3	612	CGA	R	CGG	R	1	AaeL_AAEL008929, AAEL008929, CTLSE1	sushi, von Willebrand factor type A, EGF and pentraxin domain-containing protein 1	Other
LOC5571233	65365638	0.48048048	0.830634278	6.72509312	0.499702558	0.280654411	0.452513746	C	CA	-	intr	.	NA	.	.	.	.	.	1	AaeL_AAEL008929, AAEL008929, CTLSE1	sushi, von Willebrand factor type A, EGF and pentraxin domain-containing protein 1	Other
LOC5571233	65365943	0.087878788	0.345833333	5.017953665	0.157550535	0.449380165	0.31526336	T	TC	-	intr	.	NA	.	.	.	.	.	1	AaeL_AAEL008929, AAEL008929, CTLSE1	sushi, von Willebrand factor type A, EGF and pentraxin domain-containing protein 1	Other
LOC5571233	65365997	0.272753456	0.549148607	4.147673945	0.39528871	0.49527392	0.488345668	G	GA	-	intr	.	NA	.	.	.	.	.	1	AaeL_AAEL008929, AAEL008929, CTLSE1	sushi, von Willebrand factor type A, EGF and pentraxin domain-containing protein 1	Other
LOC5571233	65366152	0.097533159	0.419298246	6.694389988	0.171292915	0.484789075	0.357958206	C	CT	-	CDS	Synonymous	3	345	GAG	E	GAA	E	1	AaeL_AAEL008929, AAEL008929, CTLSE1	sushi, von Willebrand factor type A, EGF and pentraxin domain-containing protein 1	Other
LOC5571233	65366503	0.248863793	0.527272727	4.271719622	0.366980609	0.499008343	0.480182647	T	TC	-	CDS	Synonymous	3	251	AGA	R	AGG	R	1	AaeL_AAEL008929, AAEL008929, CTLSE1	sushi, von Willebrand factor type A, EGF and pentraxin domain-containing protein 1	Other
LOC5579161	65671972	0.777498429	0.184027778	16.33296854	0.34875	0.308390023	0.498810232	C	CG	+	CDS	Synonymous	3	178	GTC	V	GTG	V	1	AaeL_AAEL003878, AAEL003878	uncharacterized LOC5579161	Other
LOC5579161	65671978	0.708080808	0.24537037	10.2739536	0.413584143	0.380493827	0.499235355	G	GA	+	CDS	Synonymous	3	180	CAG	Q	CAA	Q	1	AaeL_AAEL003878, AAEL003878	uncharacterized LOC5579161	Other
LOC5579161	65671987	0.699121184	0.298829701	7.891287052	0.420857903	0.417606117	0.499787438	C	CA	+	CDS	Synonymous	3	183	TCC	S	TCA	S	1	AaeL_AAEL003878, AAEL003878	uncharacterized LOC5579161	Other
LOC5579160	65686845	0.084005376	0.345907173	5.184519814	0.148752047	0.451425198	0.325823677	C	CT	-	3UTR	.	NA	.	.	.	.	.	1	AaeL_AAEL003883, AAEL003883	uncharacterized LOC5579160	Other
LOC5579160	65686855	0.06408661	0.345679012	6.092312064	0.114753086	0.452370066	0.315054205	T	TG	-	3UTR	.	NA	.	.	.	.	.	1	AaeL_AAEL003883, AAEL003883	uncharacterized LOC5579160	Other
LOC5579160	65690154	0.310051737	0.725073314	8.427257775	0.428414901	0.391111111	0.498896446	C	CT	-	CDS	Synonymous	3	591	GAA	E	GAG	E	1	AaeL_AAEL003883, AAEL003883	uncharacterized LOC5579160	Other
LOC5564206	66123521	0.430851064	0.153773838	4.35631811	0.492619443	0.261836629	0.410599502	A	ACG	+	CDS	Synonymous	3	1018	GGA	G	GGC	G	1	AaeL_AAEL014356, AAEL014356, CTLSE2	uncharacterized LOC5564206	Other
LOC5564206	66123524	0.433673469	0.139467238	5.376122492	0.492887804	0.23610198	0.405983241	C	CT	+	CDS	Synonymous	3	1019	AAC	N	AAT	N	1	AaeL_AAEL014356, AAEL014356, CTLSE2	uncharacterized LOC5564206	Other
LOC5564206	66123611	0.45971867	0.105913978	7.630536821	0.4971875	0.19914403	0.386742543	C	CT	+	CDS	Synonymous	3	1048	GAC	D	GAT	D	1	AaeL_AAEL014356, AAEL014356, CTLSE2	uncharacterized LOC5564206	Other
LOC5572787	66153506	0.779648956	0.97972973	4.863729282	0.346627219	0.039718773	0.203716164	A	AG	-	CDS	Synonymous	3	973	GAC	D	GAT	D	1	AaeL_AAEL001890, AAEL001890	type I inositol 3,4-bisphosphate 4-phosphatase	Other
LOC5572395	66892381	0	0.228651685	6.425471628	0	0.321855658	0.203618138	G	GA	-	CDS	Synonymous	3	1437	TCC	S	TCT	S	1	AaeL_AAEL009775, AAEL009775	rapamycin-insensitive companion of mTOR	Other
LOC5572395	66906684	0.172237077	0.004201681	4.553443404	0.294739862	0.010694878	0.160213147	G	GA	-	CDS	Synonymous	3	887	TAC	Y	TAT	Y	1	AaeL_AAEL009775, AAEL009775	rapamycin-insensitive companion of mTOR	Other
LOC5572395	66906687	0.161010101	0.004132231	4.254253046	0.277777778	0.010581711	0.152010012	G	GA	-	CDS	Synonymous	3	886	TGC	C	TGT	C	1	AaeL_AAEL009775, AAEL009775	rapamycin-insensitive companion of mTOR	Other
LOC5572384	67540287	0.175101215	0.014925373	3.949884858	0.284667969	0.037721893	0.142786281	G	GA	+	intr	.	NA	.	.	.	.	.	1	AaeL_AAEL009776, AAEL009776	uncharacterized LOC5572384	Other
LOC5572383	67587949	0.328989362	0.016666667	8.34515742	0.444444444	0.033888228	0.328180737	A	AC	-	intr	.	NA	.	.	.	.	.	1	AaeL_AAEL009772, AAEL009772	probable nuclear transport factor 2	Other
LOC5564150	68186077	0	0.137802071	3.92248886	0	0.237812128	0.139069478	C	CT	-	3UTR	.	NA	.	.	.	.	.	1	AaeL_AAEL011921, AAEL011921, AAEL014330	F-box/LRR-repeat protein 4	Other
LOC5564150	68186110	0	0.151617251	4.291243922	0	0.259749483	0.146605059	A	AT	-	3UTR	.	NA	.	.	.	.	.	1	AaeL_AAEL011921, AAEL011921, AAEL014330	F-box/LRR-repeat protein 4	Other
LOC5564150	68186763	0.036290323	0.216942149	3.912303193	0.084938272	0.345974222	0.233363698	G	GC	-	CDS	Synonymous	3	508	GTC	V	GTG	V	1	AaeL_AAEL011921, AAEL011921, AAEL014330	F-box/LRR-repeat protein 4	Other
LOC5564150	68186974	0.400860814	0.152485107	4.063523981	0.480255588	0.264368152	0.392656582	G	GA	-	CDS	Replacement	2	438	TCG	S	TTG	L	1	AaeL_AAEL011921, AAEL011921, AAEL014330	F-box/LRR-repeat protein 4	Other
LOC5564150	68187012	0.088057171	0.298740962	3.790451451	0.148872779	0.417199893	0.305421527	A	AG	-	CDS	Synonymous	3	425	GAT	D	GAC	D	1	AaeL_AAEL011921, AAEL011921, AAEL014330	F-box/LRR-repeat protein 4	Other
LOC5564150	68187020	0	0.146061534	4.142516168	0	0.266598511	0.146884437	G	GT	-	CDS	Synonymous	1	423	CGG	R	AGG	R	1	AaeL_AAEL011921, AAEL011921, AAEL014330	F-box/LRR-repeat protein 4	Other
LOC5564150	68187140	0.02173913	0.197042017	4.145936073	0.048988662	0.316044074	0.210650755	G	GA	-	intr	.	NA	.	.	.	.	.	1	AaeL_AAEL011921, AAEL011921, AAEL014330	F-box/LRR-repeat protein 4	Other
LOC5564150	68187160	0.019607843	0.193768328	4.178329316	0.044176322	0.310650888	0.210015333	G	GA	-	intr	.	NA	.	.	.	.	.	1	AaeL_AAEL011921, AAEL011921, AAEL014330	F-box/LRR-repeat protein 4	Other
LOC5564150	68197778	0.104761905	0.413596168	6.205008276	0.18549346	0.486893424	0.39968533	G	GA	-	5UTR	.	NA	.	.	.	.	.	1	AaeL_AAEL011921, AAEL011921, AAEL014330	F-box/LRR-repeat protein 4	Other
LOC5564150	68197786	0.110144928	0.422084623	6.221864675	0.195628547	0.489026063	0.404434231	C	CT	-	5UTR	.	NA	.	.	.	.	.	1	AaeL_AAEL011921, AAEL011921, AAEL014330	F-box/LRR-repeat protein 4	Other
LOC5564150	68197839	0.117259552	0.511363636	8.765418753	0.221118411	0.499948985	0.446913269	T	TC	-	5UTR	.	NA	.	.	.	.	.	1	AaeL_AAEL011921, AAEL011921, AAEL014330	F-box/LRR-repeat protein 4	Other
LOC5578291	68665105	0.213607595	0.035714286	3.853489122	0.325624651	0.080502789	0.220272325	G	GA	+	CDS	Synonymous	3	325	GGG	G	GGA	G	1	AaeL_AAEL013608, AAEL013608	UDP-N-acetylglucosamine transporter	Other
LOC5574144	68942191	0.488722697	0.757142857	4.046057492	0.498614958	0.380049979	0.484248796	A	AT	-	3UTR	.	NA	.	.	.	.	.	1	AaeL_AAEL010957, AAEL010957	coagulation factor X	Other
LOC5574144	68942283	0.434971306	0.78412132	6.379071045	0.494959759	0.333351047	0.480715825	A	AG	-	CDS	Synonymous	3	240	AGC	S	AGT	S	1	AaeL_AAEL010957, AAEL010957	coagulation factor X	Other
LOC5574144	68942353	0.361757106	0.646214896	4.240564936	0.475404624	0.457199519	0.499788311	G	GA	-	CDS	Replacement	2	217	ATT	I	ACT	T	1	AaeL_AAEL010957, AAEL010957	coagulation factor X	Other
LOC110674773	69063150	0.858918919	0.611201299	4.142041927	0.24817898	0.48	0.421963115	C	CA	-	CDS	Replacement	3	785	CAT	H	CAG	Q	1		uncharacterized LOC110674773	Other
LOC110674773	69064739	0.539215686	0.261680123	4.207734045	0.496735027	0.404296875	0.481121269	G	GA	-	CDS	Synonymous	3	275	GGC	G	GGT	G	1		uncharacterized LOC110674773	Other
LOC110674773	69084679	0.727272727	0.413333333	5.13580951	0.396694215	0.4872	0.496443606	G	GT	-	5UTR	.	NA	.	.	.	.	.	1		uncharacterized LOC110674773	Other
LOC110674773	69084685	0.208880309	0.515806112	5.198632331	0.329861111	0.499948985	0.471256113	G	GC	-	5UTR	.	NA	.	.	.	.	.	1		uncharacterized LOC110674773	Other
LOC110674773	69084697	0.811120543	0.456944444	6.698388669	0.305818105	0.499521735	0.47096821	A	AG	-	5UTR	.	NA	.	.	.	.	.	1		uncharacterized LOC110674773	Other
LOC110674773	69084700	0.836182336	0.472727273	7.18679387	0.277777778	0.499939621	0.458923283	G	GC	-	5UTR	.	NA	.	.	.	.	.	1		uncharacterized LOC110674773	Other
LOC5578613	69102332	0.375	0.641407763	3.783816423	0.471655329	0.459557276	0.495673337	A	AG	-	CDS	Synonymous	3	290	TTC	F	TTT	F	1	AaeL_AAEL010958, AAEL010958	probable ATP-dependent DNA helicase HFM1	Other
LOC5578622	69190156	0.53769271	0.811257176	4.437135738	0.497240816	0.303264463	0.426931581	G	GC	-	CDS	Synonymous	3	268	CTG	L	CTC	L	1	AaeL_AAEL003606, AAEL003606	multifunctional protein ADE2	Other
LOC5578622	69190183	0.56966248	0.824912892	4.068208627	0.490393099	0.279909393	0.418036883	A	AG	-	CDS	Synonymous	3	259	GAC	D	GAT	D	1	AaeL_AAEL003606, AAEL003606	multifunctional protein ADE2	Other
LOC5578622	69190264	0	0.132368461	3.778407685	0	0.211932066	0.115836001	G	GA	-	CDS	Synonymous	3	232	GTC	V	GTT	V	1	AaeL_AAEL003606, AAEL003606	multifunctional protein ADE2	Other
LOC5578622	69190369	0.600696948	0.851314082	4.149512715	0.476804734	0.256318975	0.384334479	A	AG	-	CDS	Synonymous	3	197	TTC	F	TTT	F	1	AaeL_AAEL003606, AAEL003606	multifunctional protein ADE2	Other
LOC5578625	69372575	0.444744745	0.153855911	5.150460588	0.495240928	0.265360531	0.396694215	G	GA	-	intr	.	NA	.	.	.	.	.	1	AaeL_AAEL003582, 40sRpS13, AAEL003582	40S ribosomal protein S13	Other
LOC5578627	69416052	0.253152088	0.057954862	3.854127238	0.361121256	0.108727811	0.229185078	C	CG	-	5UTR	.	NA	.	.	.	.	.	1	AaeL_AAEL003607, AAEL003607	angiopoietin-related protein 2	Other
LOC5578627	69416060	0.250714286	0.056086957	3.872708536	0.355029586	0.105397512	0.225281711	C	CT	-	5UTR	.	NA	.	.	.	.	.	1	AaeL_AAEL003607, AAEL003607	angiopoietin-related protein 2	Other
LOC5565115	70009796	0.57518797	0.21966967	6.554245181	0.488521579	0.359861592	0.475759616	C	CI	+	intr	.	NA	.	.	.	.	.	1	AaeL_AAEL014729, AAEL014729	lymphokine-activated killer T-cell-originated protein kinase	Other
LOC5565115	70009813	0.62229668	0.241185897	7.275034286	0.470868014	0.37893676	0.490130456	C	CT	+	intr	.	NA	.	.	.	.	.	1	AaeL_AAEL014729, AAEL014729	lymphokine-activated killer T-cell-originated protein kinase	Other
LOC5565115	70009893	0.711286459	0.423231793	4.404697527	0.409832989	0.48737881	0.484181912	T	TC	+	intr	.	NA	.	.	.	.	.	1	AaeL_AAEL014729, AAEL014729	lymphokine-activated killer T-cell-originated protein kinase	Other
LOC5565115	70009894	0.704805326	0.394613583	4.453137568	0.444565008	0.477171452	0.504242451	C	CAG	+	intr	.	NA	.	.	.	.	.	1	AaeL_AAEL014729, AAEL014729	lymphokine-activated killer T-cell-originated protein kinase	Other
LOC5565115	70009971	0.722358722	0.443828758	4.188320691	0.397914952	0.49494695	0.482853224	G	GA	+	CDS	Synonymous	3	74	CGA	R	CGG	R	1	AaeL_AAEL014729, AAEL014729	lymphokine-activated killer T-cell-originated protein kinase	Other
LOC5565115	70010025	0.775707917	0.505409933	4.167571245	0.349288735	0.49986177	0.461177374	A	AG	+	CDS	Synonymous	3	92	AAG	K	AAA	K	1	AaeL_AAEL014729, AAEL014729	lymphokine-activated killer T-cell-originated protein kinase	Other
LOC5565113	70037377	0.193589744	0	5.436177548	0.315688776	0	0.160512	T	TC	-	CDS	Synonymous	3	177	TTA	L	TTG	L	1	AaeL_AAEL014731, AAEL014731	uncharacterized LOC5565113	Other
LOC5565116	70135889	0.814210526	0.978723404	3.871810742	0.288233812	0.04208579	0.152777778	C	CT	-	intr	.	NA	.	.	.	.	.	1	AaeL_AAEL014730, AAEL003609, AAEL014730	neurobeachin	Other
LOC5565116	70136087	0.066400581	0.268115942	3.877955512	0.140362121	0.392459567	0.317781223	C	CA	-	intr	.	NA	.	.	.	.	.	1	AaeL_AAEL014730, AAEL003609, AAEL014730	neurobeachin	Other
LOC5565116	70136562	0	0.169132653	4.764255181	0	0.280267643	0.161759042	A	AG	-	intr	.	NA	.	.	.	.	.	1	AaeL_AAEL014730, AAEL003609, AAEL014730	neurobeachin	Other
LOC5565116	70136564	0	0.17979798	5.055551815	0	0.2952	0.166043959	C	CT	-	intr	.	NA	.	.	.	.	.	1	AaeL_AAEL014730, AAEL003609, AAEL014730	neurobeachin	Other
LOC5569550	70491716	0.446464646	0.147360704	4.897956753	0.5878	0.255971948	0.441292021	C	CAT	-	CDS	Synonymous	3	331	ACG	T	ACA	T	1	AaeL_AAEL007748, AAEL007748, SCRB10	protein peste	Other
LOC5569550	70491721	0.447901049	0.800127918	6.565499231	0.495377219	0.315688776	0.463948903	C	CT	-	CDS	Replacement	1	330	ATG	M	GTG	V	1	AaeL_AAEL007748, AAEL007748, SCRB10	protein peste	Other
LOC5569550	70491744	0.522214303	0.803082891	4.574665622	0.498934911	0.309642372	0.441115998	G	GT	-	CDS	Replacement	2	322	GAG	E	GCG	A	1	AaeL_AAEL007748, AAEL007748, SCRB10	protein peste	Other
LOC5569550	70491761	0.525480769	0.836525308	5.625002742	0.498834721	0.280654411	0.433552197	G	GA	-	CDS	Synonymous	3	316	TGT	C	TGC	C	1	AaeL_AAEL007748, AAEL007748, SCRB10	protein peste	Other
LOC5569550	70492235	0.069940476	0.331961382	5.160038696	0.126666667	0.492562304	0.402147957	G	GACT	-	CDS	Synonymous	3	158	TCC	S	TCT	S	1	AaeL_AAEL007748, AAEL007748, SCRB10	protein peste	Other
LOC5569550	70492238	0.06462585	0.344662135	6.036527747	0.12317353	0.444444444	0.375846021	T	TG	-	CDS	Synonymous	3	157	ATA	I	ATC	I	1	AaeL_AAEL007748, AAEL007748, SCRB10	protein peste	Other
LOC5569550	70492253	0.029411765	0.237639553	4.824049233	0.061163435	0.355029586	0.279972552	A	AG	-	CDS	Synonymous	3	152	GGT	G	GGC	G	1	AaeL_AAEL007748, AAEL007748, SCRB10	protein peste	Other
LOC5569550	70492285	0	0.155215054	4.387883547	0	0.25605414	0.167112048	C	CA	-	CDS	Replacement	1	142	GCC	A	TCC	S	1	AaeL_AAEL007748, AAEL007748, SCRB10	protein peste	Other
LOC5569551	70554604	0.029411765	0.23845679	4.846510676	0.051576685	0.362260004	0.243050515	T	TC	-	CDS	Synonymous	3	2243	CCA	P	CCG	P	1	AaeL_AAEL007742, AAEL007742	proto-oncogene tyrosine-protein kinase ROS	Other
LOC5569551	70554820	0.916666667	0.642857143	5.52545387	0.159158448	0.462809917	0.336280864	A	AG	-	CDS	Synonymous	3	2171	TAC	Y	TAT	Y	1	AaeL_AAEL007742, AAEL007742	proto-oncogene tyrosine-protein kinase ROS	Other
LOC5569551	70555426	1	0.849957192	4.249034526	0	0.255457303	0.145125727	T	TG	-	intr	.	NA	.	.	.	.	.	1	AaeL_AAEL007742, AAEL007742	proto-oncogene tyrosine-protein kinase ROS	Other
LOC5569551	70557472	0.267416546	0.043445122	4.907917132	0.375948763	0.083808194	0.254727551	T	TG	-	CDS	Synonymous	3	1404	GGA	G	GGC	G	1	AaeL_AAEL007742, AAEL007742	proto-oncogene tyrosine-protein kinase ROS	Other
LOC5569551	70558393	0.142506645	0.424831081	5.023065199	0.244897959	0.495550018	0.426035503	T	TC	-	CDS	Synonymous	3	1097	CCA	P	CCG	P	1	AaeL_AAEL007742, AAEL007742	proto-oncogene tyrosine-protein kinase ROS	Other
LOC5569551	70558399	0.136923077	0.406200318	4.730526728	0.236831988	0.489026063	0.408163265	G	GA	-	CDS	Synonymous	3	1095	TCC	S	TCT	S	1	AaeL_AAEL007742, AAEL007742	proto-oncogene tyrosine-protein kinase ROS	Other
LOC5569551	70560214	0.156529517	0	4.423256387	0.252400549	0	0.115710886	G	GA	-	CDS	Synonymous	3	490	CTC	L	CTT	L	1	AaeL_AAEL007742, AAEL007742	proto-oncogene tyrosine-protein kinase ROS	Other
LOC5569551	70560232	0.51625	0.413242009	3.749984952	0.605687091	0.487223781	0.546164254	G	GAC	-	CDS	Synonymous	3	484	CTC	L	CTT	L	1	AaeL_AAEL007742, AAEL007742	proto-oncogene tyrosine-protein kinase ROS	Other
LOC5569551	70561398	0.010309278	0.165682062	3.977861677	0.025312295	0.276624876	0.175860625	G	GA	-	intr	.	NA	.	.	.	.	.	1	AaeL_AAEL007742, AAEL007742	proto-oncogene tyrosine-protein kinase ROS	Other
LOC5569555	71016942	0.063436693	0.258903793	3.768141858	0.1171875	0.382934443	0.272839657	A	AG	-	CDS	Synonymous	3	30	CGT	R	CGC	R	1	AaeL_AAEL007754, AAEL007754	uncharacterized LOC5569555	Other
LOC5569554	71231202	0.491071429	0.212273642	4.437823672	0.49849052	0.331172389	0.427513524	T	TC	-	3UTR	.	NA	.	.	.	.	.	1	AaeL_AAEL007744, AAEL007744	uncharacterized LOC5569554	Other
LOC5569554	71231227	0.446145435	0.197095099	3.787495453	0.49382716	0.316929693	0.409644479	G	GA	-	3UTR	.	NA	.	.	.	.	.	1	AaeL_AAEL007744, AAEL007744	uncharacterized LOC5569554	Other
LOC5569554	71238629	0.173076923	0	4.871683146	0.281183432	0	0.132653061	C	CT	-	5UTR	.	NA	.	.	.	.	.	1	AaeL_AAEL007744, AAEL007744	uncharacterized LOC5569554	Other
LOC5569554	71238656	0.201081081	0	5.644871385	0.312174818	0	0.156734694	T	TI	-	5UTR	.	NA	.	.	.	.	.	1	AaeL_AAEL007744, AAEL007744	uncharacterized LOC5569554	Other
LOC5569562	71270576	0.091651119	0.312932852	4.008083532	0.166423868	0.429974783	0.336734694	T	TC	+	CDS	Synonymous	3	262	TGT	C	TGC	C	1	AaeL_AAEL007759, AAEL007759	brefeldin A-inhibited guanine nucleotide-exchange protein 3	Other
LOC5569562	71272578	0.143881208	0	4.084310649	0.246528	0	0.121518591	C	CT	+	CDS	Synonymous	3	890	AAC	N	AAT	N	1	AaeL_AAEL007759, AAEL007759	brefeldin A-inhibited guanine nucleotide-exchange protein 3	Other
LOC5569562	71272602	0.183181226	0	5.148503018	0.295430566	0	0.136245675	A	AG	+	CDS	Synonymous	3	898	GGA	G	GGG	G	1	AaeL_AAEL007759, AAEL007759	brefeldin A-inhibited guanine nucleotide-exchange protein 3	Other
LOC5569562	71272617	0.23	0	6.464172531	0.345679012	0	0.150497178	G	GA	+	CDS	Synonymous	3	903	TCG	S	TCA	S	1	AaeL_AAEL007759, AAEL007759	brefeldin A-inhibited guanine nucleotide-exchange protein 3	Other
LOC5569560	71342894	0.340155945	0.023809524	8.234640198	0.457278107	0.04875	0.241577794	T	TC	+	CDS	Synonymous	3	118	CTT	L	CTC	L	1	AaeL_AAEL007741, AAEL007741	fatty acid hydroxylase domain-containing protein 2	Other
LOC5569564	71701740	0.353061224	0.055555556	6.741537089	0.447406866	0.104938272	0.282634947	T	TC	-	intr	.	NA	.	.	.	.	.	1	AaeL_AAEL007761, AAEL007761	chloride intracellular channel exc-4	Other
LOC5569564	71702106	0.191289199	0.024193548	3.85845369	0.316828255	0.049554726	0.168349453	T	TC	-	intr	.	NA	.	.	.	.	.	1	AaeL_AAEL007761, AAEL007761	chloride intracellular channel exc-4	Other
LOC5569567	71882844	0.362781955	0.088627451	5.452048883	0.462809917	0.188365651	0.349137076	T	TG	-	CDS	Synonymous	3	704	CGA	R	CGC	R	1		digestive organ expansion factor homolog	Other
LOC5569567	71883615	0.417145594	0.17024087	3.898098478	0.48816568	0.291121356	0.408163265	G	GT	-	CDS	Synonymous	3	447	CGC	R	CGA	R	1		digestive organ expansion factor homolog	Other
LOC5578884	71901739	0.012987013	0.193321218	4.559028294	0.027021955	0.314545763	0.18057322	A	AG	-	3UTR	.	NA	.	.	.	.	.	1	AaeL_AAEL013888, AAEL013888	pre-mRNA-processing factor 39	Other
LOC5563947	72465231	0.44869338	0.16429078	4.889769661	0.49548208	0.266561175	0.408770449	G	GT	+	3UTR	.	NA	.	.	.	.	.	1		DDB1- and CUL4-associated factor 5	Other
LOC5563947	72465258	0.170519912	0.015480764	3.79530793	0.275329067	0.031323657	0.144610651	G	GA	+	3UTR	.	NA	.	.	.	.	.	1		DDB1- and CUL4-associated factor 5	Other
LOC5563947	72465277	0.286992198	0.080640827	3.782094313	0.403664129	0.140245739	0.279757476	C	CA	+	3UTR	.	NA	.	.	.	.	.	1		DDB1- and CUL4-associated factor 5	Other
LOC110675246	72466122	0	0.161587811	4.559711008	0	0.258873457	0.160512	A	AG	+	intr	.	NA	.	.	.	.	.	1		uncharacterized protein DDB_G0283357-like	Other
LOC5576373	73022530	0.043135684	0.223566308	3.757584523	0.080936322	0.3580116	0.261589515	G	GA	+	CDS	Synonymous	3	2675	GAG	E	GAA	E	1	AaeL_AAEL012467, AAEL012467	mucin-5AC	Other
LOC5576373	73022636	0.036948884	0.220094227	3.962493636	0.071512499	0.332243423	0.214951934	G	GT	+	CDS	Replacement	1	2711	GTC	V	TTC	F	1	AaeL_AAEL012467, AAEL012467	mucin-5AC	Other
LOC5566747	73292741	0.044556629	0.248648649	4.346518933	0.084938272	0.378703497	0.253175053	T	TC	+	CDS	Replacement	1	386	TAT	Y	CAT	H	1	AaeL_AAEL005606, AAEL005606	BTB/POZ domain-containing protein 6	Other
LOC5566747	73292742	0.044610507	0.22929381	3.836893875	0.086155238	0.359861592	0.242616879	A	AG	+	CDS	Replacement	2	386	TAT	Y	TGT	C	1	AaeL_AAEL005606, AAEL005606	BTB/POZ domain-containing protein 6	Other
LOC110675318	73521287	0.663605442	0.90625	4.527492107	0.441595898	0.18	0.308982096	G	GA	+	intr	.	NA	.	.	.	.	.	1		V-type proton ATPase subunit d 1	Other
LOC5574246	73568617	0.606774194	0.920634921	6.757519905	0.473054847	0.155495749	0.333328587	G	GA	-	intr	.	NA	.	.	.	.	.	1	AaeL_AAEL011013, AAEL011013	protein single-minded	Other
LOC5574246	73568628	0.657721281	0.929462041	5.686542612	0.446127848	0.137486521	0.29157085	T	TI	-	intr	.	NA	.	.	.	.	.	1	AaeL_AAEL011013, AAEL011013	protein single-minded	Other
LOC5574247	73743063	0.372648489	0.110160193	4.840859173	0.459183673	0.195718319	0.336981225	A	AG	-	intr	.	NA	.	.	.	.	.	1	AaeL_AAEL011024, AAEL011024	zinc finger protein 239	Other
LOC5574247	73743087	0.262152778	0.060531326	3.973476127	0.384611688	0.113618172	0.265412022	C	CA	-	intr	.	NA	.	.	.	.	.	1	AaeL_AAEL011024, AAEL011024	zinc finger protein 239	Other
LOC5574249	73768563	0.994505495	0.852254747	3.807412014	0.01666549	0.24673322	0.136899811	A	AI	+	5UTR	.	NA	.	.	.	.	.	1	AaeL_AAEL011021, AAEL011021	GATA zinc finger domain-containing protein 1	Other
LOC5574249	73768813	0.96835443	0.777866994	4.284513533	0.079861111	0.343935286	0.263542822	C	CG	+	CDS	Replacement	1	80	GCC	A	CCC	P	1	AaeL_AAEL011021, AAEL011021	GATA zinc finger domain-containing protein 1	Other
LOC23687986	73778533	0.703512881	0.381112851	5.323933683	0.415224913	0.477040816	0.497651719	A	AG	-	CDS	Synonymous	3	393	CTC	L	CTT	L	1	AaeL_AAEL017566, AAEL017566	DNA ligase 1	Other
LOC23687986	73778770	0.18997107	0.016949153	4.229784163	0.284542136	0.025802042	0.17184746	C	CT	-	CDS	Synonymous	3	314	GCG	A	GCA	A	1	AaeL_AAEL017566, AAEL017566	DNA ligase 1	Other
LOC23687986	73778944	0.085877682	0.326719718	4.590191248	0.157809917	0.4352	0.338871544	T	TC	-	CDS	Synonymous	3	256	AAA	K	AAG	K	1	AaeL_AAEL017566, AAEL017566	DNA ligase 1	Other
LOC23687986	73778965	0.555876866	0.267384303	4.469052618	0.48737881	0.390870738	0.483084446	G	GA	-	CDS	Synonymous	3	249	GCC	A	GCT	A	1	AaeL_AAEL017566, AAEL017566	DNA ligase 1	Other
LOC23687986	73778989	0.338259442	0	9.791185506	0.441270471	0	0.272070025	G	GC	-	CDS	Replacement	3	241	AGC	S	AGG	R	1	AaeL_AAEL017566, AAEL017566	DNA ligase 1	Other
LOC23687986	73779261	0.443209575	0.14068323	5.595486503	0.497777778	0.225178359	0.428374153	T	TG	-	CDS	Replacement	1	151	AAA	K	CAA	Q	1	AaeL_AAEL017566, AAEL017566	DNA ligase 1	Other
LOC23687986	73780316	0.180706522	0.013888889	4.162024631	0.295777037	0.031737773	0.181864979	C	CT	-	intr	.	NA	.	.	.	.	.	1	AaeL_AAEL017566, AAEL017566	DNA ligase 1	Other
LOC5574250	73790498	0.669684365	0.970408163	7.58309376	0.440917969	0.058341342	0.290365673	C	CT	+	intr	.	NA	.	.	.	.	.	1	AaeL_AAEL011017, AAEL011017	GRAM domain-containing protein 1B	Other
LOC5579485	73844847	0.151724138	0	4.294111253	0.258546395	0	0.129799892	A	AG	-	intr	.	NA	.	.	.	.	.	1	AaeL_AAEL015296, AAEL011012, AAEL015296	septin-4	Other
LOC5574257	74164860	0.257424091	0.0526893	4.197588541	0.38015408	0.101558596	0.256584332	C	CG	-	CDS	Synonymous	3	950	GTG	V	GTC	V	1	AaeL_AAEL011023, AAEL011023	uncharacterized LOC5574257	Other
LOC5574257	74165430	0.555019557	0.282454361	4.028697153	0.493626431	0.408163265	0.497583574	T	TA	-	CDS	Synonymous	3	760	GTA	V	GTT	V	1	AaeL_AAEL011023, AAEL011023	uncharacterized LOC5574257	Other
LOC5574257	74165436	0.543778802	0.206932773	6.060585835	0.496409078	0.331425598	0.489567901	C	CT	-	CDS	Synonymous	3	758	TCG	S	TCA	S	1	AaeL_AAEL011023, AAEL011023	uncharacterized LOC5574257	Other
LOC5574257	74165460	0.461267606	0.766407119	5.029247708	0.496680384	0.357777778	0.494201183	C	CA	-	CDS	Synonymous	3	750	GTT	V	GTG	V	1	AaeL_AAEL011023, AAEL011023	uncharacterized LOC5574257	Other
LOC5574257	74165641	0.188479624	0.44244186	3.953264304	0.310001877	0.494121063	0.440088757	A	AG	-	CDS	Replacement	2	690	GTG	V	GCG	A	1	AaeL_AAEL011023, AAEL011023	uncharacterized LOC5574257	Other
LOC5574257	74166953	1	0.80952381	5.349849187	0	0.308390023	0.164727661	C	CT	-	CDS	Synonymous	3	383	CAA	Q	CAG	Q	1	AaeL_AAEL011023, AAEL011023	uncharacterized LOC5574257	Other
LOC5574257	74166964	1	0.853558295	4.152674378	0	0.250865052	0.131353869	A	AT	-	CDS	Replacement	1	380	AGT	S	TGT	C	1	AaeL_AAEL011023, AAEL011023	uncharacterized LOC5574257	Other
LOC5574257	74166981	1	0.83863275	4.553749881	0	0.271473914	0.151777858	C	CG	-	CDS	Replacement	2	374	GCA	A	GGA	G	1	AaeL_AAEL011023, AAEL011023	uncharacterized LOC5574257	Other
LOC5574257	74166991	1	0.80780309	5.397529608	0	0.312174818	0.178021643	G	GA	-	CDS	Synonymous	1	371	TTA	L	CTA	L	1	AaeL_AAEL011023, AAEL011023	uncharacterized LOC5574257	Other
LOC5574257	74166998	1	0.816789627	5.149304992	0	0.303519715	0.175627186	A	AG	-	CDS	Synonymous	3	368	GTC	V	GTT	V	1	AaeL_AAEL011023, AAEL011023	uncharacterized LOC5574257	Other
LOC5574257	74167028	1	0.737179487	7.499126619	0	0.388750445	0.25688824	T	TC	-	CDS	Synonymous	3	358	GAG	E	GAA	E	1	AaeL_AAEL011023, AAEL011023	uncharacterized LOC5574257	Other
LOC5574257	74185017	0.241825158	0.575541734	5.799948587	0.363454735	0.48810673	0.490136978	C	CT	-	5UTR	.	NA	.	.	.	.	.	1	AaeL_AAEL011023, AAEL011023	uncharacterized LOC5574257	Other
LOC5569921	74273989	0.285818713	0.05626177	4.788738806	0.383769133	0.101159606	0.252400549	C	CA	+	intr	.	NA	.	.	.	.	.	1	AaeL_AAEL008021, AAEL008021	cytoplasmic FMR1-interacting protein	Other
LOC5569921	74285993	0.462566845	0.733159829	4.020873227	0.497323022	0.404996713	0.46606878	G	GA	+	CDS	Synonymous	3	601	CTA	L	CTG	L	1	AaeL_AAEL008021, AAEL008021	cytoplasmic FMR1-interacting protein	Other
LOC5569921	74286050	0.5	0.201418067	5.014545754	0.5	0.33308642	0.418754883	T	TC	+	CDS	Synonymous	3	620	CGT	R	CGC	R	1	AaeL_AAEL008021, AAEL008021	cytoplasmic FMR1-interacting protein	Other
LOC5569921	74302386	0.162202381	0.009433962	3.939523528	0.270551509	0.018777655	0.157950476	C	CT	+	CDS	Synonymous	3	989	GAC	D	GAT	D	1	AaeL_AAEL008021, AAEL008021	cytoplasmic FMR1-interacting protein	Other
LOC5569921	74313241	0.182539683	0	5.130856646	0.308390023	0	0.170160242	C	CT	+	CDS	Synonymous	3	1216	GAC	D	GAT	D	1	AaeL_AAEL008021, AAEL008021	cytoplasmic FMR1-interacting protein	Other
LOC5569918	74851390	0	0.163825758	4.620254692	0	0.277777778	0.190695619	C	CG	+	intr	.	NA	.	.	.	.	.	1	AaeL_AAEL008022, AAEL008022	pituitary homeobox homolog Ptx1	Other
LOC5569918	74851724	0.451692308	0.177410618	4.5293278	0.495194156	0.310788872	0.422126151	A	AG	+	CDS	Synonymous	3	384	GGA	G	GGG	G	1	AaeL_AAEL008022, AAEL008022	pituitary homeobox homolog Ptx1	Other
LOC5569918	74852324	0.015625	0.226008617	5.30044179	0.019605921	0.370238519	0.2268431	G	GC	+	3UTR	.	NA	.	.	.	.	.	1	AaeL_AAEL008022, AAEL008022	pituitary homeobox homolog Ptx1	Other
LOC5569924	75064797	0	0.150641026	4.265066433	0	0.257493622	0.154151554	G	GA	-	intr	.	NA	.	.	.	.	.	1	AaeL_AAEL008024, AAEL008024	uncharacterized LOC5569924	Other
LOC5569924	75064803	0	0.192015786	5.392507332	0	0.309413989	0.202907986	T	TC	-	intr	.	NA	.	.	.	.	.	1	AaeL_AAEL008024, AAEL008024	uncharacterized LOC5569924	Other
LOC5569924	75064816	0	0.198113208	5.562024358	0	0.317728729	0.202209357	C	CI	-	intr	.	NA	.	.	.	.	.	1	AaeL_AAEL008024, AAEL008024	uncharacterized LOC5569924	Other
LOC5569924	75064835	0.01	0.324772313	8.658721552	0.024995994	0.442328231	0.313455077	T	TC	-	CDS	Synonymous	3	198	GAA	E	GAG	E	1	AaeL_AAEL008024, AAEL008024	uncharacterized LOC5569924	Other
LOC5569922	75312108	0.271885522	0.548527702	4.156147803	0.388954948	0.496089592	0.476897546	T	TC	+	CDS	Synonymous	3	232	TTT	F	TTC	F	1	AaeL_AAEL008014, AAEL008014	EF-hand calcium-binding domain-containing protein 1	Other
LOC5569922	75312280	0.269164513	0.691666667	8.704707206	0.392390265	0.427107438	0.49989498	T	TC	+	CDS	Synonymous	1	290	TTG	L	CTG	L	1	AaeL_AAEL008014, AAEL008014	EF-hand calcium-binding domain-containing protein 1	Other
LOC5569922	75312366	0.02	0.799310345	28.39685454	0.030295858	0.32441701	0.46606878	G	GA	+	intr	.	NA	.	.	.	.	.	1	AaeL_AAEL008014, AAEL008014	EF-hand calcium-binding domain-containing protein 1	Other
LOC5569926	75551186	0.991803279	0.677325581	8.717468197	0.018347051	0.436517373	0.253201841	T	TC	+	CDS	Synonymous	3	78	CTC	L	CTT	L	1	AaeL_AAEL008020, AAEL008020	sorting nexin-25	Other
LOC5576026	76417404	0.239552239	0.499344348	3.850142455	0.369845898	0.5	0.47865583	C	CT	-	CDS	Synonymous	3	400	GGG	G	GGA	G	1	AaeL_AAEL012256, AAEL012256, AAEL012257	protein GPR107	Other
LOC5576026	76420412	0.699565217	0.325173611	6.927525438	0.415224913	0.438522516	0.49983228	T	TA	-	intr	.	NA	.	.	.	.	.	1	AaeL_AAEL012256, AAEL012256, AAEL012257	protein GPR107	Other
LOC5576023	76436445	0.283961836	0.07805219	3.807341103	0.415224913	0.175322839	0.314098751	T	TC	+	intr	.	NA	.	.	.	.	.	1	AaeL_AAEL012260, AAEL012260	U3 small nucleolar RNA-interacting protein 2	Other
LOC5576023	76436452	0.281481481	0.060534822	4.477167606	0.410356302	0.120707596	0.282480761	G	GT	+	intr	.	NA	.	.	.	.	.	1	AaeL_AAEL012260, AAEL012260	U3 small nucleolar RNA-interacting protein 2	Other
LOC5576023	76436453	0.279166667	0.053371593	4.74453113	0.406958862	0.118921643	0.271891351	T	TA	+	intr	.	NA	.	.	.	.	.	1	AaeL_AAEL012260, AAEL012260	U3 small nucleolar RNA-interacting protein 2	Other
LOC5576023	76436468	0.023076923	0.198657059	4.114974113	0.064444444	0.322099107	0.222414456	G	GA	+	intr	.	NA	.	.	.	.	.	1	AaeL_AAEL012260, AAEL012260	U3 small nucleolar RNA-interacting protein 2	Other
LOC5576023	76448791	0.131610577	0.393149541	4.580874611	0.225178359	0.476846659	0.404097182	A	AC	+	intr	.	NA	.	.	.	.	.	1	AaeL_AAEL012260, AAEL012260	U3 small nucleolar RNA-interacting protein 2	Other
LOC5576023	76448968	0.261678794	0.048391151	4.510427442	0.394575177	0.097486291	0.250772566	C	CT	+	CDS	Replacement	2	311	CCC	P	CTC	L	1	AaeL_AAEL012260, AAEL012260	U3 small nucleolar RNA-interacting protein 2	Other
LOC5579262	78446172	0.528409091	0.248652291	4.306372196	0.498094803	0.377617729	0.471526343	G	GA	-	CDS	Synonymous	3	265	AAC	N	AAT	N	1	AaeL_AAEL015649, AAEL009729, AAEL015649	uncharacterized LOC5579262	Other
LOC5579262	78446355	0	0.239350913	6.733977352	0	0.38563327	0.236290824	G	GA	-	CDS	Synonymous	3	204	ATC	I	ATT	I	1	AaeL_AAEL015649, AAEL009729, AAEL015649	uncharacterized LOC5579262	Other
LOC5579262	78446403	0	0.199433358	5.59884843	0	0.325264797	0.220666519	G	GA	-	CDS	Synonymous	3	188	GAC	D	GAT	D	1	AaeL_AAEL015649, AAEL009729, AAEL015649	uncharacterized LOC5579262	Other
LOC5579262	78446744	0	0.161538462	4.558377153	0	0.225651578	0.1302	C	CI	-	intr	.	NA	.	.	.	.	.	1	AaeL_AAEL015649, AAEL009729, AAEL015649	uncharacterized LOC5579262	Other
LOC5566497	80227909	0.351727982	0.100556931	4.661410482	0.450445816	0.202153056	0.331935381	G	GI	+	intr	.	NA	.	.	.	.	.	1	AaeL_AAEL005437, AAEL005437	transient receptor potential protein	Other
LOC5566497	80229446	0.843108504	0.487878788	6.992967469	0.269312923	0.49843756	0.472162606	C	CT	+	intr	.	NA	.	.	.	.	.	1	AaeL_AAEL005437, AAEL005437	transient receptor potential protein	Other
LOC5566497	80243868	0	0.147877984	4.191076946	0	0.248595041	0.104938272	C	CT	+	intr	.	NA	.	.	.	.	.	1	AaeL_AAEL005437, AAEL005437	transient receptor potential protein	Other
LOC5566490	80271993	0.758490566	0.990196078	6.113830387	0.372297375	0.014597751	0.187639442	C	CI	+	intr	.	NA	.	.	.	.	.	1	AaeL_AAEL005444, AAEL005444	cardio acceleratory peptide 2b	Other
LOC5571315	80929329	0.453671329	0.198461092	3.927069214	0.494574653	0.329472	0.429475236	T	TC	+	5UTR	.	NA	.	.	.	.	.	1	AaeL_AAEL008938, AAEL008938	polymerase delta-interacting protein 3	Other
LOC5571315	80929389	0.439484127	0.130890491	5.871160463	0.494018555	0.232988166	0.398432851	G	GA	+	5UTR	.	NA	.	.	.	.	.	1	AaeL_AAEL008938, AAEL008938	polymerase delta-interacting protein 3	Other
LOC5571312	80962275	0.544262918	0.828787879	4.840043751	0.4928	0.287334594	0.438419366	G	GA	-	intr	.	NA	.	.	.	.	.	1	AaeL_AAEL008950, AAEL008949, AAEL008950, AAEL008951	inositol hexakisphosphate and diphosphoinositol-pentakisphosphate kinase 2	Other
LOC5571312	80962277	0.540431267	0.809774204	4.321465523	0.494872617	0.311480456	0.45001622	C	CT	-	intr	.	NA	.	.	.	.	.	1	AaeL_AAEL008950, AAEL008949, AAEL008950, AAEL008951	inositol hexakisphosphate and diphosphoinositol-pentakisphosphate kinase 2	Other
LOC5571308	81114717	0.532409794	0.798080768	4.163221486	0.497302818	0.31526336	0.435351093	T	TC	+	CDS	Synonymous	3	173	GGC	G	GGT	G	1	AaeL_AAEL008962, AAEL008962	uncharacterized LOC5571308	Other
LOC5571306	81170483	0.163636364	0.509988901	6.658351246	0.270992756	0.499479709	0.47020894	C	CI	+	intr	.	NA	.	.	.	.	.	1	AaeL_AAEL008960, AAEL008960	regulator of telomere elongation helicase 1 homolog	Other
LOC5571306	81170609	0.333035182	0.630718954	4.597929046	0.441701368	0.461166353	0.49704142	A	AI	+	3UTR	.	NA	.	.	.	.	.	1	AaeL_AAEL008960, AAEL008960	regulator of telomere elongation helicase 1 homolog	Other
LOC5571306	81170677	0.31268081	0.747115385	9.170799414	0.43966759	0.378144528	0.49940547	C	CT	+	3UTR	.	NA	.	.	.	.	.	1	AaeL_AAEL008960, AAEL008960	regulator of telomere elongation helicase 1 homolog	Other
LOC5571303	81386433	0.186111111	0	5.229216769	0.300554017	0	0.124444444	C	CA	-	CDS	Synonymous	3	515	CTG	L	CTT	L	1		N-terminal kinase-like protein	Other
LOC5571303	81386525	0.134615385	0	3.837926655	0.244897959	0	0.123854644	G	GT	-	CDS	Synonymous	1	485	CGG	R	AGG	R	1		N-terminal kinase-like protein	Other
LOC5571303	81395133	0.179569892	0.017857143	3.89870299	0.283587258	0.028565427	0.174458977	G	GA	-	intr	.	NA	.	.	.	.	.	1		N-terminal kinase-like protein	Other
LOC5570457	81641209	0.704861111	0.348440546	6.349589981	0.415224913	0.447810651	0.498614958	A	AG	-	CDS	Synonymous	3	336	CGC	R	CGT	R	1	AaeL_AAEL008343, AAEL008343	O-acyltransferase like protein	Other
LOC5570457	81641381	0.2988229	0.599929627	4.728967092	0.427198753	0.48816568	0.48	A	AC	-	CDS	Replacement	2	279	GTT	V	GGT	G	1	AaeL_AAEL008343, AAEL008343	O-acyltransferase like protein	Other
LOC5570448	82097020	0.434275184	0.112883052	6.463965977	0.491734694	0.1996875	0.387977778	C	CT	+	intr	.	NA	.	.	.	.	.	1	AaeL_AAEL008347, AAEL008347	uncharacterized LOC5570448	Other
LOC5570447	82182144	0.655701754	0.36962677	4.285032539	0.450511299	0.465314619	0.499910679	T	TA	+	3UTR	.	NA	.	.	.	.	.	1	AaeL_AAEL008350, AAEL008350	achaete-scute complex protein T3	Other
LOC5570453	82749737	0.339669052	0.068124641	5.725600935	0.453247729	0.129402219	0.311520058	A	AG	+	CDS	Synonymous	3	230	ACA	T	ACG	T	1	AaeL_AAEL006831, AAEL006831	achaete-scute complex protein T3	Other
LOC5570453	82749746	0.504384089	0.241244646	3.924005918	0.499928573	0.367612405	0.458156888	A	AG	+	CDS	Synonymous	3	233	CCA	P	CCG	P	1	AaeL_AAEL006831, AAEL006831	achaete-scute complex protein T3	Other
LOC5570453	82749911	0.435265911	0.150060024	5.030784387	0.492093657	0.255	0.403774622	G	GA	+	CDS	Synonymous	3	288	CAG	Q	CAA	Q	1	AaeL_AAEL006831, AAEL006831	achaete-scute complex protein T3	Other
LOC5568415	82968879	0.083553421	0.356770833	5.505325449	0.150497178	0.451171875	0.349896468	T	TC	-	CDS	Synonymous	3	87	AGA	R	AGG	R	1	AaeL_AAEL006817, AAEL006817	achaete-scute complex protein T8	Other
LOC5568414	83181177	0.1225	0.365063649	4.188623725	0.215857988	0.46305024	0.394965278	A	AC	-	CDS	Synonymous	3	521	GGT	G	GGG	G	1	AaeL_AAEL006830, AAEL006830	protein yellow	Other
LOC5568414	83181447	0.579742362	0.835208674	4.144958293	0.486835173	0.284726726	0.401876943	C	CA	-	CDS	Synonymous	3	431	CTT	L	CTG	L	1	AaeL_AAEL006830, AAEL006830	protein yellow	Other
LOC5568414	83181977	0.845949613	0.607162309	3.818809459	0.258034026	0.477008308	0.403398768	A	AG	-	CDS	Synonymous	1	255	CTG	L	TTG	L	1	AaeL_AAEL006830, AAEL006830	protein yellow	Other
LOC5568414	83182659	0.242792538	0.03164557	4.844710213	0.380493827	0.067033179	0.210680108	G	GA	-	intr	.	NA	.	.	.	.	.	1	AaeL_AAEL006830, AAEL006830	protein yellow	Other
LOC5568413	83348731	0.404782466	0.161973072	3.857050198	0.479240574	0.273137916	0.400933224	A	AT	-	intr	.	NA	.	.	.	.	.	1	AaeL_AAEL006827, AAEL006827, CYP12F8	cytochrome P450 CYP12A2	Detox
LOC5568413	83348732	0.407083755	0.142193151	4.567034578	0.480506309	0.244304354	0.390448167	T	TC	-	intr	.	NA	.	.	.	.	.	1	AaeL_AAEL006827, AAEL006827, CYP12F8	cytochrome P450 CYP12A2	Detox
LOC5568407	83615696	0.682692308	0.411398706	3.934368283	0.437282986	0.484197531	0.495317378	T	TA	-	CDS	Synonymous	3	690	ATT	I	ATA	I	1	AaeL_AAEL006828, AAEL006828	otopetrin-2	Other
LOC5564011	83824527	0	0.146520147	4.154770701	0	0.252400549	0.141182198	T	TA	+	5UTR	.	NA	.	.	.	.	.	1	AaeL_AAEL014272, AAEL014272	mitochondrial amidoxime-reducing component 1	Other
LOC5564011	83825935	0.407635468	0.157779886	4.058857556	0.484789075	0.254523578	0.413085563	C	CT	+	intr	.	NA	.	.	.	.	.	1	AaeL_AAEL014272, AAEL014272	mitochondrial amidoxime-reducing component 1	Other
LOC5564011	83833280	0.006578947	0.161706349	4.109613617	0.014491981	0.270258096	0.159543254	T	TC	+	intr	.	NA	.	.	.	.	.	1	AaeL_AAEL014272, AAEL014272	mitochondrial amidoxime-reducing component 1	Other
LOC5564011	83833286	0.005494505	0.147286822	3.795199688	0.013512888	0.248758212	0.144993281	T	TC	+	intr	.	NA	.	.	.	.	.	1	AaeL_AAEL014272, AAEL014272	mitochondrial amidoxime-reducing component 1	Other
LOC5564011	83833574	0	0.163383786	4.608289465	0	0.277777778	0.152777778	T	TG	+	3UTR	.	NA	.	.	.	.	.	1	AaeL_AAEL014272, AAEL014272	mitochondrial amidoxime-reducing component 1	Other
LOC5564013	83875236	0.331043956	0.083898305	4.786634294	0.444444444	0.15600024	0.317968986	C	CA	-	intr	.	NA	.	.	.	.	.	1	AaeL_AAEL014274, AAEL014274	clumping factor B	Other
LOC5579401	84086993	0.182336182	0	5.125261166	0.297520661	0	0.164169823	C	CA	+	intr	.	NA	.	.	.	.	.	1	AaeL_AAEL015477, AAEL015477	uncharacterized LOC5579401	Other
LOC5571725	84277614	0.77859538	0.512711864	4.072003206	0.329534706	0.499671269	0.442761038	C	CT	+	CDS	Synonymous	3	187	ACT	T	ACC	T	1	AaeL_AAEL009251, AAEL009251	salivary glue protein Sgs-3	Other
LOC5564828	84550678	0.200689655	0.03125	3.738445228	0.307643006	0.040386864	0.174522211	G	GI	+	rint	.	NA	.	.	.	.	.	1		uncharacterized LOC5564828	Other
LOC5570094	84583479	0.469078947	0.734429297	3.897299396	0.49940547	0.390390591	0.464505933	C	CT	-	3UTR	.	NA	.	.	.	.	.	1	AaeL_AAEL000615, AAEL000615	uncharacterized LOC5570094	Other
LOC5578299	84606941	0.185618729	0.023314015	3.756258274	0.295430566	0.046848	0.175919276	T	TC	+	CDS	Synonymous	3	330	TTT	F	TTC	F	1		dolichyl-diphosphooligosaccharide--protein glycosyltransferase 48 kDa subunit	Other
LOC5578299	84607141	0.166666667	0.011627907	3.922758739	0.277777778	0.024995994	0.14574815	C	CI	+	CDS	Replacement	2	397	CCT	P	CIT	F	1		dolichyl-diphosphooligosaccharide--protein glycosyltransferase 48 kDa subunit	Other
LOC5564821	84670992	0.198717949	0.010638298	4.854531047	0.315688776	0.024386526	0.159838031	G	GT	+	3UTR	.	NA	.	.	.	.	.	1	AaeL_AAEL000626, AAEL000626, aepin-5	uncharacterized LOC5564821	Other
LOC5564829	84765513	0.603379953	0.224262869	7.280702524	0.478759979	0.357510317	0.486111111	G	GA	-	CDS	Synonymous	1	76	CTA	L	TTA	L	1	AaeL_AAEL000617, AAEL000617	carbonic anhydrase-related protein 10	Other
LOC5564829	84765559	0.693965517	0.320884521	6.881076052	0.427107438	0.423440454	0.499558867	C	CT	-	CDS	Synonymous	3	60	GTA	V	GTG	V	1	AaeL_AAEL000617, AAEL000617	carbonic anhydrase-related protein 10	Other
LOC5574241	85323876	0	0.2075	5.824819691	0	0.32	0.19914403	A	AC	-	intr	.	NA	.	.	.	.	.	1	AaeL_AAEL011008, AAEL011008	lipase member H-B	Other
LOC5576601	85827284	0.273177232	0.627412827	6.31977164	0.396694215	0.464333938	0.496326531	C	CA	-	5UTR	.	NA	.	.	.	.	.	1	AaeL_AAEL002943, AAEL002943	intraflagellar transport protein 140 homolog	Other
LOC5576585	88423351	0.980314961	0.689182195	7.600829208	0.048513651	0.432716346	0.2822	G	GA	-	intr	.	NA	.	.	.	.	.	1		non-homologous end-joining factor 1	Other
LOC5576585	88423714	0	0.132717283	3.787642033	0	0.240939112	0.146278852	A	AC	-	intr	.	NA	.	.	.	.	.	1		non-homologous end-joining factor 1	Other
LOC5576585	88423950	1	0.789634146	5.9055047	0	0.326515294	0.178413881	G	GA	-	CDS	Synonymous	1	118	TTG	L	CTG	L	1		non-homologous end-joining factor 1	Other
LOC5576585	88423956	0.975409836	0.8	4.068108215	0.037253645	0.313271605	0.184224376	A	AG	-	CDS	Synonymous	1	116	CTG	L	TTG	L	1		non-homologous end-joining factor 1	Other
LOC5576585	88423966	0.973684211	0.768319838	4.830846314	0.049048693	0.350887782	0.2112	C	CT	-	CDS	Synonymous	3	112	GTA	V	GTG	V	1		non-homologous end-joining factor 1	Other
LOC5578880	88502854	0	0.142857143	4.05700326	0	0.244897959	0.119808	C	CT	-	intr	.	NA	.	.	.	.	.	1	AaeL_AAEL013884, AAEL002937, AAEL013884	synaptic vesicle glycoprotein 2C	Other
LOC5578880	88510905	0.980519481	0.791759943	4.577475613	0.036351166	0.343897544	0.229525334	C	CT	-	CDS	Synonymous	3	311	AAA	K	AAG	K	1	AaeL_AAEL013884, AAEL002937, AAEL013884	synaptic vesicle glycoprotein 2C	Other
LOC5574999	89228383	1	1	5.983634277	0.298090223	0.499582345	0.44562019	A	AGT	+	intr	.	NA	.	.	.	.	.	1	AaeL_AAEL002520, AAEL002520	lopap	Other
LOC5574993	89342962	0.120833333	0.365455893	4.257623075	0.210538752	0.460449219	0.38392562	C	CT	-	5UTR	.	NA	.	.	.	.	.	1	AaeL_AAEL002534, AAEL002534	60S ribosomal protein L10	Other
LOC5574993	89342970	0.121323529	0.348191214	3.813036488	0.214567901	0.448931874	0.359861592	C	CT	-	5UTR	.	NA	.	.	.	.	.	1	AaeL_AAEL002534, AAEL002534	60S ribosomal protein L10	Other
LOC5574993	89342973	0.114293086	0.373216751	4.697840463	0.212534718	0.461747397	0.368151936	T	TA	-	5UTR	.	NA	.	.	.	.	.	1	AaeL_AAEL002534, AAEL002534	60S ribosomal protein L10	Other
LOC5574992	89376671	0.014563107	0.189889706	4.369461409	0.032249395	0.305118891	0.182631929	C	CT	-	CDS	Synonymous	3	860	AAG	K	AAA	K	1	AaeL_AAEL002538, AAEL002538	glutamate receptor ionotropic, kainate 2	Other
LOC5574992	89376677	0.012820513	0.169108911	3.915510001	0.028702045	0.281082151	0.165289256	T	TC	-	CDS	Synonymous	3	858	GCA	A	GCG	A	1	AaeL_AAEL002538, AAEL002538	glutamate receptor ionotropic, kainate 2	Other
LOC5574992	89376692	0	0.153205128	4.333863389	0	0.257493622	0.142603306	A	AG	-	CDS	Synonymous	3	853	GTT	V	GTC	V	1	AaeL_AAEL002538, AAEL002538	glutamate receptor ionotropic, kainate 2	Other
LOC5574992	89379559	0	0.138961039	3.953287832	0	0.240983407	0.139771613	A	AC	-	intr	.	NA	.	.	.	.	.	1	AaeL_AAEL002538, AAEL002538	glutamate receptor ionotropic, kainate 2	Other
LOC5574992	89379615	0	0.157264957	4.443062896	0	0.269593479	0.166527778	T	TC	-	intr	.	NA	.	.	.	.	.	1	AaeL_AAEL002538, AAEL002538	glutamate receptor ionotropic, kainate 2	Other
LOC5574991	89393473	0.019379845	0.221443801	4.946284131	0.04875	0.341157025	0.19942203	G	GA	-	3UTR	.	NA	.	.	.	.	.	1	AaeL_AAEL002506, AAEL002506	glutamate receptor ionotropic, kainate 2	Other
LOC5574991	89396977	0.034722222	0.223145072	4.153769496	0.085299745	0.347128028	0.213970986	T	TA	-	intr	.	NA	.	.	.	.	.	1	AaeL_AAEL002506, AAEL002506	glutamate receptor ionotropic, kainate 2	Other
LOC5574987	90064972	0.406896552	0.103395512	6.0690524	0.482853224	0.192333895	0.296472226	C	CT	+	intr	.	NA	.	.	.	.	.	1	AaeL_AAEL002511, AAEL002511	glutamate receptor ionotropic, kainate 2	Other
LOC5574983	90156312	1	0.852982955	4.168052811	0	0.256761528	0.145429363	C	CT	+	intr	.	NA	.	.	.	.	.	1	AaeL_AAEL002525, AAEL002525	Y+L amino acid transporter 2	Other
LOC5574983	90156821	0.008130081	0.160779212	3.984191093	0.012460569	0.270421029	0.156589887	T	TA	+	intr	.	NA	.	.	.	.	.	1	AaeL_AAEL002525, AAEL002525	Y+L amino acid transporter 2	Other
LOC5574982	90187845	0.605661882	0.877069434	4.931125546	0.477682999	0.20690918	0.338779324	A	AI	-	3UTR	.	NA	.	.	.	.	.	1	AaeL_AAEL002498, AAEL002498	uncharacterized LOC5574982	Other
LOC5574982	90188150	0.35	0.66200318	4.991037708	0.4608	0.444444444	0.495341453	C	CT	-	3UTR	.	NA	.	.	.	.	.	1	AaeL_AAEL002498, AAEL002498	uncharacterized LOC5574982	Other
LOC5574982	90188153	0.387904468	0.698863636	4.994180282	0.47921576	0.414921875	0.48536194	A	AC	-	3UTR	.	NA	.	.	.	.	.	1	AaeL_AAEL002498, AAEL002498	uncharacterized LOC5574982	Other
LOC5574982	90188191	0.472191116	0.81969697	6.55699518	0.499260355	0.297520661	0.447367901	C	CT	-	3UTR	.	NA	.	.	.	.	.	1	AaeL_AAEL002498, AAEL002498	uncharacterized LOC5574982	Other
LOC5574982	90212529	0.39280303	0.668431373	4.026374513	0.475068338	0.443338888	0.489115829	T	TC	-	intr	.	NA	.	.	.	.	.	1	AaeL_AAEL002498, AAEL002498	uncharacterized LOC5574982	Other
LOC5574977	90471219	0.028006267	0.195075758	3.757145208	0.054379187	0.317024844	0.162627551	C	CG	-	3UTR	.	NA	.	.	.	.	.	1	AaeL_AAEL002504, AAEL002504	ATP synthase subunit delta, mitochondrial	Other
LOC5574977	90484884	0.085503167	0.302505148	3.981783475	0.163379356	0.410502959	0.306685569	G	GA	-	CDS	Synonymous	3	58	GGC	G	GGT	G	1	AaeL_AAEL002504, AAEL002504	ATP synthase subunit delta, mitochondrial	Other
LOC5574976	90489866	0.8098659	0.290756303	12.80279716	0.301065089	0.411678219	0.495990198	T	TC	+	5UTR	.	NA	.	.	.	.	.	1	AaeL_AAEL002501, AAEL002501	thioredoxin domain-containing protein 5 homolog	Other
LOC5574976	90489871	0.788541667	0.303361345	11.27554316	0.331425598	0.423440454	0.497639998	A	AT	+	5UTR	.	NA	.	.	.	.	.	1	AaeL_AAEL002501, AAEL002501	thioredoxin domain-containing protein 5 homolog	Other
LOC5574976	90489873	0.791666667	0.33982684	9.97511096	0.328180737	0.451491535	0.492055646	C	CT	+	5UTR	.	NA	.	.	.	.	.	1	AaeL_AAEL002501, AAEL002501	thioredoxin domain-containing protein 5 homolog	Other
LOC5574976	90489876	0.813824885	0.289522059	13.04969931	0.297520661	0.410009183	0.494375574	A	AG	+	5UTR	.	NA	.	.	.	.	.	1	AaeL_AAEL002501, AAEL002501	thioredoxin domain-containing protein 5 homolog	Other
LOC5574976	90489939	0.906666667	0.495710784	9.701441628	0.165289256	0.499948985	0.459183673	G	GA	+	5UTR	.	NA	.	.	.	.	.	1	AaeL_AAEL002501, AAEL002501	thioredoxin domain-containing protein 5 homolog	Other
LOC5574975	90506461	0.849768875	0.611637678	3.832368597	0.271922371	0.473718025	0.401234568	G	GA	-	intr	.	NA	.	.	.	.	.	1	AaeL_AAEL002526, AAEL002526	MICOS complex subunit Mic10	Other
LOC5574975	90506464	0.850050403	0.616071429	3.73534444	0.280110803	0.472318339	0.40248396	C	CT	-	intr	.	NA	.	.	.	.	.	1	AaeL_AAEL002526, AAEL002526	MICOS complex subunit Mic10	Other
LOC5574970	90981976	0.741830065	0.243448276	11.75938951	0.393491124	0.365569273	0.491988463	C	CI	+	intr	.	NA	.	.	.	.	.	1	AaeL_AAEL002522, AAEL002522	double-stranded RNA-specific editase Adar	Other
LOC5574970	90996522	0.023255814	0.188279522	3.829530455	0.047031499	0.298060966	0.200706371	G	GT	+	intr	.	NA	.	.	.	.	.	1	AaeL_AAEL002522, AAEL002522	double-stranded RNA-specific editase Adar	Other
LOC5574969	91242192	0.08010873	0.405483405	7.093920884	0.147799745	0.483471074	0.404296875	C	CT	+	CDS	Synonymous	3	21	TTC	F	TTT	F	1	AaeL_AAEL002499, AAEL002499	zinc finger and BTB domain-containing protein 49	Other
LOC5574969	91244000	0.81207517	0.983870968	4.222865579	0.31526336	0.033048514	0.179275609	A	AG	+	intr	.	NA	.	.	.	.	.	1	AaeL_AAEL002499, AAEL002499	zinc finger and BTB domain-containing protein 49	Other
LOC5574964	91299879	0.804347826	0.361428571	9.710661704	0.314744802	0.46875	0.49247953	G	GA	-	intr	.	NA	.	.	.	.	.	1	AaeL_AAEL002512, AAEL002512	uncharacterized LOC5574964	Other
LOC5574964	91299889	0.596743295	0.282962963	5.106650928	0.481934294	0.409110029	0.491808	G	GA	-	intr	.	NA	.	.	.	.	.	1	AaeL_AAEL002512, AAEL002512	uncharacterized LOC5574964	Other
LOC5574964	91300403	0.82638332	0.525271512	5.268200922	0.279972552	0.498298611	0.471788168	G	GA	-	intr	.	NA	.	.	.	.	.	1	AaeL_AAEL002512, AAEL002512	uncharacterized LOC5574964	Other
LOC5574964	91300407	0.613266998	0.332228117	4.162427828	0.477040816	0.447121422	0.487765675	A	AG	-	intr	.	NA	.	.	.	.	.	1	AaeL_AAEL002512, AAEL002512	uncharacterized LOC5574964	Other
LOC5574966	91340930	0.94979436	0.759131937	3.880156402	0.1007966	0.368234289	0.2688	T	TC	+	intr	.	NA	.	.	.	.	.	1	AaeL_AAEL002527, AAEL002527	neutral and basic amino acid transport protein rBAT	Other
LOC5577017	91375341	0.28929829	0.06387964	4.535503083	0.419368839	0.119986851	0.281686624	T	TA	-	3UTR	.	NA	.	.	.	.	.	1	AaeL_AAEL012941, AAEL012941	E3 ubiquitin-protein ligase MARCH5	Other
LOC5577022	91492034	0.433811362	0.06982976	8.573618277	0.490265008	0.131568643	0.349991162	C	CA	-	intr	.	NA	.	.	.	.	.	1	AaeL_AAEL012938, AAEL012938	zinc finger protein 708	Other
LOC5577022	91492036	0.369345238	0.065531476	6.719058602	0.467992452	0.121227709	0.318741263	T	TG	-	intr	.	NA	.	.	.	.	.	1	AaeL_AAEL012938, AAEL012938	zinc finger protein 708	Other
LOC5577024	91750559	0.647752809	0.882983508	4.062005961	0.456165538	0.206442908	0.342653183	A	AT	+	CDS	Replacement	2	76	CTA	L	CAA	Q	1	AaeL_AAEL012935, AAEL012935	protein phosphatase Slingshot	Other
LOC5572545	91868540	0.866558442	1	3.806822331	0.230112453	0	0.130015031	T	TC	-	CDS	Synonymous	3	1434	AAG	K	AAA	K	1	AaeL_AAEL009871, AAEL009871	protein xmas-2	Other
LOC5572545	91868547	0.861330561	1	3.94553644	0.236012629	0	0.134995082	A	AG	-	CDS	Replacement	2	1432	GCC	A	GTC	V	1	AaeL_AAEL009871, AAEL009871	protein xmas-2	Other
LOC5572545	91868549	0.848231293	1	4.295306932	0.257116621	0	0.149999506	T	TG	-	CDS	Synonymous	3	1431	CCC	P	CCA	P	1	AaeL_AAEL009871, AAEL009871	protein xmas-2	Other
LOC5572545	91870814	1	0.711351351	8.261113259	0	0.409565332	0.203055298	A	AT	-	CDS	Synonymous	3	676	CCA	P	CCT	P	1	AaeL_AAEL009871, AAEL009871	protein xmas-2	Other
LOC5572545	91870817	1	0.781196581	6.144311439	0	0.336734694	0.153423472	C	CT	-	CDS	Synonymous	3	675	CAA	Q	CAG	Q	1	AaeL_AAEL009871, AAEL009871	protein xmas-2	Other
LOC5572551	92030438	0.006666667	0.179860541	3.890545503	0.0118339	0.322108726	0.173359375	G	GCT	-	CDS	Synonymous	3	532	GCC	A	GCA	A	1	AaeL_AAEL009877, AAEL009877	amyloid protein-binding protein 2	Other
LOC5572551	92030726	0.938372093	0.678005115	5.53390227	0.12668489	0.435568705	0.322716942	G	GA	-	CDS	Synonymous	3	436	GCT	A	GCC	A	1	AaeL_AAEL009877, AAEL009877	amyloid protein-binding protein 2	Other
LOC5572551	92030780	0.965015723	0.764719491	4.464757944	0.062826784	0.361197826	0.246695502	G	GA	-	CDS	Synonymous	3	418	TGT	C	TGC	C	1	AaeL_AAEL009877, AAEL009877	amyloid protein-binding protein 2	Other
LOC5572547	92346835	0.237179487	0.533783784	4.785495758	0.330989724	0.497777778	0.460939007	G	GA	-	intr	.	NA	.	.	.	.	.	1	AaeL_AAEL009872, AAEL009872	alanine aminotransferase 1	Other
LOC5572546	92428798	0.98019802	0.78965417	4.616296734	0.033048514	0.332081284	0.233034316	A	AG	-	intr	.	NA	.	.	.	.	.	1	AaeL_AAEL009869, AAEL009869	low-density lipoprotein receptor-related protein 2	Other
LOC5572546	92428806	0.977272727	0.733331462	6.025538461	0.037369615	0.394053918	0.295548151	C	CT	-	intr	.	NA	.	.	.	.	.	1	AaeL_AAEL009869, AAEL009869	low-density lipoprotein receptor-related protein 2	Other
LOC5572546	92428807	1	0.75698813	6.840285823	0	0.370389054	0.269728979	A	AG	-	intr	.	NA	.	.	.	.	.	1	AaeL_AAEL009869, AAEL009869	low-density lipoprotein receptor-related protein 2	Other
LOC5572546	92428819	0.991869919	0.78274505	5.534557154	0.016876415	0.341894246	0.234871177	T	TC	-	intr	.	NA	.	.	.	.	.	1	AaeL_AAEL009869, AAEL009869	low-density lipoprotein receptor-related protein 2	Other
LOC5572546	92433111	1	1	5.91869683	0.034080658	0.375	0.241270631	T	TCG	-	CDS	Synonymous	3	2326	GCC	A	GCG	A	1	AaeL_AAEL009869, AAEL009869	low-density lipoprotein receptor-related protein 2	Other
LOC5572546	92433546	0.953750486	0.764358133	3.925335368	0.08909075	0.358163989	0.250201697	C	CT	-	CDS	Synonymous	3	2181	CAA	Q	CAG	Q	1	AaeL_AAEL009869, AAEL009869	low-density lipoprotein receptor-related protein 2	Other
LOC5572546	92433558	0.964351125	0.745862884	4.943852655	0.069971354	0.380375709	0.263991951	C	CG	-	CDS	Synonymous	3	2177	CTC	L	CTG	L	1	AaeL_AAEL009869, AAEL009869	low-density lipoprotein receptor-related protein 2	Other
LOC5572546	92433561	0.968614719	0.745693491	5.177548503	0.062434964	0.381257687	0.265700723	C	CT	-	CDS	Synonymous	3	2176	AAA	K	AAG	K	1	AaeL_AAEL009869, AAEL009869	low-density lipoprotein receptor-related protein 2	Other
LOC5572546	92433567	0.962582237	0.721318448	5.53526499	0.075484694	0.402990363	0.282799587	G	GA	-	CDS	Synonymous	3	2174	GAT	D	GAC	D	1	AaeL_AAEL009869, AAEL009869	low-density lipoprotein receptor-related protein 2	Other
LOC5572546	92433570	0.964488265	0.759242299	4.585501206	0.069971354	0.365144532	0.251301939	G	GC	-	CDS	Synonymous	3	2173	GTG	V	GTC	V	1	AaeL_AAEL009869, AAEL009869	low-density lipoprotein receptor-related protein 2	Other
LOC5572546	92433579	0.97141216	0.794266382	4.007516385	0.057826411	0.328082358	0.228912463	G	GC	-	CDS	Synonymous	3	2170	GTG	V	GTC	V	1	AaeL_AAEL009869, AAEL009869	low-density lipoprotein receptor-related protein 2	Other
LOC5572546	92434149	0.802430494	0.549280047	3.882490279	0.326101249	0.494474757	0.4333875	G	GA	-	CDS	Synonymous	3	1980	AAT	N	AAC	N	1	AaeL_AAEL009869, AAEL009869	low-density lipoprotein receptor-related protein 2	Other
LOC5572546	92435040	0.626700177	0.354761905	3.921390577	0.465917639	0.459612188	0.499996763	G	GA	-	CDS	Synonymous	3	1683	GGC	G	GGT	G	1	AaeL_AAEL009869, AAEL009869	low-density lipoprotein receptor-related protein 2	Other
LOC5572546	92437799	0.331365346	0.107333843	3.889171081	0.44340117	0.196337693	0.367222477	C	CT	-	CDS	Synonymous	3	783	GTG	V	GTA	V	1	AaeL_AAEL009869, AAEL009869	low-density lipoprotein receptor-related protein 2	Other
LOC5572546	92438675	0.691585158	0.310191518	7.161086437	0.42655592	0.427755549	0.498472261	G	GA	-	CDS	Synonymous	3	491	ATT	I	ATC	I	1	AaeL_AAEL009869, AAEL009869	low-density lipoprotein receptor-related protein 2	Other
LOC5572546	92439619	0.015463918	0.190813362	4.340407638	0.036351166	0.313499392	0.184613476	A	AG	-	CDS	Synonymous	3	195	GGT	G	GGC	G	1	AaeL_AAEL009869, AAEL009869	low-density lipoprotein receptor-related protein 2	Other
LOC5572546	92439941	0.668376068	0.611320755	4.358369501	0.539058348	0.662273095	0.631135734	G	GAC	-	intr	.	NA	.	.	.	.	.	1	AaeL_AAEL009869, AAEL009869	low-density lipoprotein receptor-related protein 2	Other
LOC5580031	92861438	0.768065957	0.438385609	5.723957034	0.356450275	0.490958328	0.484837198	C	CT	+	3UTR	.	NA	.	.	.	.	.	1	AaeL_AAEL015541, AAEL009647, AAEL015541	dehydrodolichyl diphosphate synthase complex subunit nus1	Other
LOC5580030	92874717	0.712121212	0.988095238	7.338729549	0.410009183	0.022219417	0.224765869	A	AG	-	intr	.	NA	.	.	.	.	.	1	AaeL_AAEL009653, AAEL009653	uncharacterized LOC5580030	Other
LOC5580030	92874732	0.669191919	1	9.555569779	0.444444444	0	0.256838643	G	GT	-	intr	.	NA	.	.	.	.	.	1	AaeL_AAEL009653, AAEL009653	uncharacterized LOC5580030	Other
LOC5576682	93055483	0.050929129	0.258971374	4.31913975	0.099722992	0.393799622	0.284081633	T	TC	-	CDS	Synonymous	3	277	AGA	R	AGG	R	1	AaeL_AAEL012709, AAEL012709	kelch-like protein 13	Other
LOC5576682	93055487	0.054857381	0.254268838	4.018098198	0.108482998	0.386621315	0.281382296	C	CG	-	intr	.	NA	.	.	.	.	.	1	AaeL_AAEL012709, AAEL012709	kelch-like protein 13	Other
LOC5576682	93055490	0.051629073	0.247045187	3.975501848	0.104160208	0.379558884	0.278543401	T	TA	-	intr	.	NA	.	.	.	.	.	1	AaeL_AAEL012709, AAEL012709	kelch-like protein 13	Other
LOC5576682	93055500	0.048441132	0.264153119	4.574364108	0.100491462	0.395671392	0.291993168	G	GA	-	intr	.	NA	.	.	.	.	.	1	AaeL_AAEL012709, AAEL012709	kelch-like protein 13	Other
LOC5576682	93055502	0.052457603	0.253680654	4.110330923	0.109861111	0.38587995	0.291053047	T	TA	-	intr	.	NA	.	.	.	.	.	1	AaeL_AAEL012709, AAEL012709	kelch-like protein 13	Other
LOC5576682	93055503	0.051831502	0.270339262	4.579486002	0.104517881	0.403424074	0.30025116	A	AG	-	intr	.	NA	.	.	.	.	.	1	AaeL_AAEL012709, AAEL012709	kelch-like protein 13	Other
LOC5576682	93055505	0.046939869	0.242444327	4.070293401	0.093161183	0.373338889	0.267505322	G	GA	-	intr	.	NA	.	.	.	.	.	1	AaeL_AAEL012709, AAEL012709	kelch-like protein 13	Other
LOC23687674	93461955	0.06264066	0.3630394	6.675991099	0.126004383	0.459790599	0.326744128	C	CA	-	3UTR	.	NA	.	.	.	.	.	1	AaeL_AAEL017254, AAEL012714, AAEL017254	uncharacterized LOC23687674	Other
LOC23687674	93462159	0.068965517	0.546875	12.61459961	0.128418549	0.495867769	0.437044745	G	GA	-	CDS	Synonymous	3	709	AAC	N	AAT	N	1	AaeL_AAEL017254, AAEL012714, AAEL017254	uncharacterized LOC23687674	Other
LOC23687674	93462201	0.30465587	0.072802198	4.554146029	0.417480469	0.137174211	0.313846596	G	GT	-	CDS	Synonymous	3	695	CCC	P	CCA	P	1	AaeL_AAEL017254, AAEL012714, AAEL017254	uncharacterized LOC23687674	Other
LOC23687674	93476053	0.198416625	0	5.570483975	0.32	0	0.137174211	G	GA	-	CDS	Synonymous	3	598	TCC	S	TCT	S	1	AaeL_AAEL017254, AAEL012714, AAEL017254	uncharacterized LOC23687674	Other
LOC23687674	93476068	0.213235294	0	5.986506123	0.337496725	0	0.165879315	C	CT	-	CDS	Synonymous	3	593	GGG	G	GGA	G	1	AaeL_AAEL017254, AAEL012714, AAEL017254	uncharacterized LOC23687674	Other
LOC23687674	93476278	1	0.75	7.044288747	0	0.377092013	0.239197531	T	TC	-	CDS	Synonymous	3	523	GGG	G	GGA	G	1	AaeL_AAEL017254, AAEL012714, AAEL017254	uncharacterized LOC23687674	Other
LOC23687674	93476314	1	0.828664799	4.824201997	0	0.277777778	0.167452163	C	CA	-	CDS	Replacement	3	511	ATT	I	ATG	M	1	AaeL_AAEL017254, AAEL012714, AAEL017254	uncharacterized LOC23687674	Other
LOC23687674	93477306	0.151015532	0	4.275106587	0.25581014	0	0.150727978	T	TC	-	CDS	Synonymous	3	367	GCA	A	GCG	A	1	AaeL_AAEL017254, AAEL012714, AAEL017254	uncharacterized LOC23687674	Other
LOC23687674	93477312	0.156961096	0	4.434878111	0.263671875	0	0.15941725	C	CG	-	CDS	Synonymous	3	365	ACG	T	ACC	T	1	AaeL_AAEL017254, AAEL012714, AAEL017254	uncharacterized LOC23687674	Other
LOC5570587	93505754	0.984848485	0.888096874	4.915215798	0.153068612	0.505895169	0.367905401	A	ACG	-	CDS	Synonymous	3	170	CGC	R	CGG	R	1	AaeL_AAEL008397, AAEL008397, GPXH2, GPx	probable glutathione peroxidase 2	Detox
LOC5570591	93903182	0.585306618	0.077123873	13.64618423	0.490702479	0.140595463	0.432777778	A	AT	-	3UTR	.	NA	.	.	.	.	.	1	AaeL_AAEL008408, AAEL008408	DNA damage-regulated autophagy modulator protein 1	Other
LOC5570591	93911098	0.559292866	0.227040816	5.820850627	0.493610586	0.356352	0.4746875	C	CT	-	CDS	Synonymous	3	87	GCG	A	GCA	A	1	AaeL_AAEL008408, AAEL008408	DNA damage-regulated autophagy modulator protein 1	Other
LOC5570591	93911910	0	0.131576887	3.757459983	0	0.235828368	0.146337936	C	CT	-	CDS	Synonymous	3	47	CCG	P	CCA	P	1	AaeL_AAEL008408, AAEL008408	DNA damage-regulated autophagy modulator protein 1	Other
LOC5570591	93912368	0	0.135416667	3.859172848	0	0.22967128	0.113508401	C	CT	-	5UTR	.	NA	.	.	.	.	.	1	AaeL_AAEL008408, AAEL008408	DNA damage-regulated autophagy modulator protein 1	Other
LOC5570593	93975902	0.746794872	0.45603355	4.572228597	0.37767372	0.496640688	0.485981612	G	GA	-	CDS	Synonymous	1	2145	TTG	L	CTG	L	1	AaeL_AAEL008398, AAEL008398, AAEL008407	leucine-rich repeat serine/threonine-protein kinase 1	Other
LOC5570593	93976231	0	0.173477564	4.882614679	0	0.300876614	0.18	A	AG	-	intr	.	NA	.	.	.	.	.	1	AaeL_AAEL008398, AAEL008398, AAEL008407	leucine-rich repeat serine/threonine-protein kinase 1	Other
LOC5570593	93976234	0	0.144009217	4.087725451	0	0.246856509	0.145429363	G	GA	-	intr	.	NA	.	.	.	.	.	1	AaeL_AAEL008398, AAEL008398, AAEL008407	leucine-rich repeat serine/threonine-protein kinase 1	Other
LOC5570593	93985397	0.226628151	0.525096525	4.880715048	0.363641975	0.499988331	0.469870267	T	TA	-	intr	.	NA	.	.	.	.	.	1	AaeL_AAEL008398, AAEL008398, AAEL008407	leucine-rich repeat serine/threonine-protein kinase 1	Other
LOC5570593	93986796	0.007177033	0.176549145	4.471585239	0.014527067	0.274236444	0.151366307	T	TA	-	CDS	Synonymous	3	978	ATA	I	ATT	I	1	AaeL_AAEL008398, AAEL008398, AAEL008407	leucine-rich repeat serine/threonine-protein kinase 1	Other
LOC5570593	93987099	0.747186933	0.481731823	3.939235991	0.3621875	0.499362245	0.475118343	T	TC	-	CDS	Synonymous	3	877	GAG	E	GAA	E	1	AaeL_AAEL008398, AAEL008398, AAEL008407	leucine-rich repeat serine/threonine-protein kinase 1	Other
LOC5570593	93987294	0.640196078	0.326136364	5.054020174	0.4608	0.436402758	0.499980222	A	AC	-	CDS	Synonymous	3	812	CTT	L	CTG	L	1	AaeL_AAEL008398, AAEL008398, AAEL008407	leucine-rich repeat serine/threonine-protein kinase 1	Other
LOC5570593	93987348	0.980769231	0.754827586	5.620684433	0.042533081	0.387447387	0.24341157	A	AG	-	CDS	Synonymous	3	794	GTC	V	GTT	V	1	AaeL_AAEL008398, AAEL008398, AAEL008407	leucine-rich repeat serine/threonine-protein kinase 1	Other
LOC5570593	93987666	0.500721501	0.223166586	4.353886032	0.499741736	0.3542	0.477919555	G	GA	-	CDS	Synonymous	3	688	AAC	N	AAT	N	1	AaeL_AAEL008398, AAEL008398, AAEL008407	leucine-rich repeat serine/threonine-protein kinase 1	Other
LOC5570593	93988194	0.933150183	0.712889813	4.34809175	0.119511091	0.409916671	0.316896609	G	GA	-	CDS	Synonymous	3	512	GAT	D	GAC	D	1	AaeL_AAEL008398, AAEL008398, AAEL008407	leucine-rich repeat serine/threonine-protein kinase 1	Other
LOC5570593	93988569	0.86372679	1	3.88189664	0.23553719	0	0.142011834	A	AG	-	CDS	Synonymous	3	406	CGC	R	CGT	R	1	AaeL_AAEL008398, AAEL008398, AAEL008407	leucine-rich repeat serine/threonine-protein kinase 1	Other
LOC5570593	93989663	0.072796935	0.316326531	4.866074708	0.149013879	0.4296875	0.34368135	A	AT	-	intr	.	NA	.	.	.	.	.	1	AaeL_AAEL008398, AAEL008398, AAEL008407	leucine-rich repeat serine/threonine-protein kinase 1	Other
LOC5574728	95099328	0.134562772	0	3.836532016	0.20244898	0	0.098297795	A	AG	+	CDS	Synonymous	3	245	AGA	R	AGG	R	1	AaeL_AAEL011367, AAEL011367	GDP-D-glucose phosphorylase 1	Other
LOC5574728	95099334	0.141342542	0	4.016651121	0.209002019	0	0.101033048	G	GA	+	CDS	Synonymous	3	247	ACG	T	ACA	T	1	AaeL_AAEL011367, AAEL011367	GDP-D-glucose phosphorylase 1	Other
LOC5574728	95099335	0.134615385	0	3.837926655	0.20355	0	0.099080579	G	GT	+	CDS	Replacement	1	248	GTG	V	TTG	L	1	AaeL_AAEL011367, AAEL011367	GDP-D-glucose phosphorylase 1	Other
LOC5579359	95808373	0.277128427	0.045895281	5.052179497	0.399153788	0.08677686	0.265297623	T	TG	-	3UTR	.	NA	.	.	.	.	.	1	AaeL_AAEL015534, AAEL015534	PAX-interacting protein 1	Other
LOC5579359	95808374	0.250244379	0.037939602	4.7181784	0.375	0.068615351	0.223365737	G	GA	-	3UTR	.	NA	.	.	.	.	.	1	AaeL_AAEL015534, AAEL015534	PAX-interacting protein 1	Other
LOC5579359	95810181	0.526570048	0.212053571	5.39114023	0.499846106	0.3346875	0.459009058	T	TC	-	intr	.	NA	.	.	.	.	.	1	AaeL_AAEL015534, AAEL015534	PAX-interacting protein 1	Other
LOC5570419	96094799	0.032110092	0.225396825	4.347793052	0.064742108	0.353591574	0.23553719	C	CG	+	intr	.	NA	.	.	.	.	.	1	AaeL_AAEL008306, AAEL008306	mitogen-activated protein kinase kinase kinase 15	Other
LOC5570416	96187515	0.182141617	0.547040712	7.081640552	0.303264463	0.497285319	0.454265318	T	TC	+	CDS	Synonymous	3	35	GAT	D	GAC	D	1	AaeL_AAEL008303, AAEL008303	myophilin	Other
LOC5570416	96187527	0.209365854	0.500842815	4.781082458	0.34026465	0.499987116	0.457344868	T	TG	+	CDS	Synonymous	3	39	CTT	L	CTG	L	1	AaeL_AAEL008303, AAEL008303	myophilin	Other
LOC5570420	96217242	0.164772727	0.435478437	4.52881963	0.262187872	0.490778845	0.432689819	A	AT	+	CDS	Synonymous	3	37	ACA	T	ACT	T	1	AaeL_AAEL008307, AAEL008307	protein takeout	Other
LOC5570420	96236526	0.210588367	0.46609998	3.872150252	0.349454306	0.497949477	0.454546602	C	CT	+	CDS	Synonymous	3	70	GTC	V	GTT	V	1	AaeL_AAEL008307, AAEL008307	protein takeout	Other
LOC5570420	96236583	0.151260504	0.415850458	4.480053191	0.26035503	0.485888	0.414296726	C	CT	+	CDS	Synonymous	3	89	CCC	P	CCT	P	1	AaeL_AAEL008307, AAEL008307	protein takeout	Other
LOC5570420	96236889	0.496063577	0.755638004	3.827381141	0.499838646	0.371969807	0.465871277	C	CA	+	intr	.	NA	.	.	.	.	.	1	AaeL_AAEL008307, AAEL008307	protein takeout	Other
LOC5570420	96255309	0.310589393	0.587160303	4.07431131	0.429151788	0.484901908	0.496720641	C	CT	+	CDS	Synonymous	3	179	TAC	Y	TAT	Y	1	AaeL_AAEL008307, AAEL008307	protein takeout	Other
LOC5570420	96255393	0.043985101	0.2257581	3.774675603	0.083710279	0.346144535	0.223401426	C	CT	+	CDS	Synonymous	3	207	CTC	L	CTT	L	1	AaeL_AAEL008307, AAEL008307	protein takeout	Other
LOC5570420	96255477	0.05815626	0.412774534	8.522947656	0.113651145	0.482567449	0.355368203	G	GA	+	CDS	Synonymous	3	235	GAG	E	GAA	E	1	AaeL_AAEL008307, AAEL008307	protein takeout	Other
LOC5570420	96255537	0.07275641	0.397902098	7.224412643	0.140266263	0.476527778	0.3639919	G	GA	+	CDS	Synonymous	3	255	GTG	V	GTA	V	1	AaeL_AAEL008307, AAEL008307	protein takeout	Other
LOC5570420	96255618	0.096677031	0.36849357	5.269237357	0.163234245	0.468365388	0.365069995	C	CG	+	3UTR	.	NA	.	.	.	.	.	1	AaeL_AAEL008307, AAEL008307	protein takeout	Other
LOC5570420	96255642	0.0625	0.283497432	4.443029923	0.107755102	0.407267302	0.281770908	G	GA	+	3UTR	.	NA	.	.	.	.	.	1	AaeL_AAEL008307, AAEL008307	protein takeout	Other
LOC5570409	96346970	0.184102564	0.463624339	4.619379415	0.309051887	0.497355372	0.41606385	T	TA	-	CDS	Replacement	3	5698	CAA	Q	CAT	H	1		mitogen-activated protein kinase kinase kinase 15	Other
LOC5570405	96918936	0.027777778	0.355218855	8.456621519	0.060546875	0.465054829	0.348932064	G	GA	+	CDS	Synonymous	3	148	GGG	G	GGA	G	1	AaeL_AAEL008313, AAEL008313	uncharacterized LOC5570405	Other
LOC5572010	97527743	0.538846154	0.79452381	3.901518197	0.49692426	0.32150627	0.453247729	G	GA	+	CDS	Synonymous	3	136	TTA	L	TTG	L	1	AaeL_AAEL009476, AAEL009476	uncharacterized LOC5572010	Other
LOC5572010	97527899	0.815260495	0.980392157	3.936954101	0.314440481	0.044669388	0.194054236	A	AG	+	CDS	Synonymous	3	188	GAG	E	GAA	E	1	AaeL_AAEL009476, AAEL009476	uncharacterized LOC5572010	Other
LOC5572010	97527969	0.750925926	0.975308642	5.407579861	0.377512499	0.061952	0.27846524	C	CA	+	3UTR	.	NA	.	.	.	.	.	1	AaeL_AAEL009476, AAEL009476	uncharacterized LOC5572010	Other
LOC5572008	97595232	0	0.193379791	5.430348789	0	0.341157025	0.223741028	G	GA	+	5UTR	.	NA	.	.	.	.	.	1	AaeL_AAEL009483, AAEL009483	uncharacterized LOC5572008	Other
LOC5572008	97596311	0.051033592	0.302787162	5.510779188	0.096138439	0.423440454	0.280770636	C	CG	+	intr	.	NA	.	.	.	.	.	1	AaeL_AAEL009483, AAEL009483	uncharacterized LOC5572008	Other
LOC5572002	97787856	0	0.130952381	3.740940849	0	0.208795014	0.08980017	G	GC	-	3UTR	.	NA	.	.	.	.	.	1	AaeL_AAEL009482, AAEL009482	uncharacterized LOC5572002	Other
LOC5572002	97788211	0	0.133207071	3.800611642	0	0.2268431	0.117951978	C	CT	-	CDS	Synonymous	3	1002	GAG	E	GAA	E	1	AaeL_AAEL009482, AAEL009482	uncharacterized LOC5572002	Other
LOC5572002	97823461	0.156746032	0.463899614	5.573559427	0.277777778	0.494715696	0.411628488	G	GA	-	CDS	Synonymous	3	192	AAC	N	AAT	N	1	AaeL_AAEL009482, AAEL009482	uncharacterized LOC5572002	Other
LOC5572000	98098823	1	0.856418919	4.076305525	0	0.244897959	0.129546547	G	GA	-	CDS	Synonymous	3	390	GGT	G	GGC	G	1	AaeL_AAEL009486, AAEL009486	bis(5'-adenosyl)-triphosphatase ENPP4	Other
LOC5572000	98120636	0.019230769	0.210892711	4.664553259	0.029405213	0.358109879	0.254194742	C	CA	-	intr	.	NA	.	.	.	.	.	1	AaeL_AAEL009486, AAEL009486	bis(5'-adenosyl)-triphosphatase ENPP4	Other
LOC5571999	98129090	0.345335516	0.116807268	3.898691622	0.458622631	0.189834756	0.325124292	A	AC	-	3UTR	.	NA	.	.	.	.	.	1	AaeL_AAEL009489, AAEL009489	uncharacterized LOC5571999	Other
LOC5571998	98194235	1	0.85	4.247887558	0	0.255	0.166805498	G	GA	-	CDS	Synonymous	3	100	GGT	G	GGC	G	1	AaeL_AAEL009474, AAEL009474, PGRPS1	peptidoglycan-recognition protein 2	Other
LOC5571998	98194308	0.829311101	0.573863636	4.102776421	0.277777778	0.49293364	0.442569283	C	CT	-	intr	.	NA	.	.	.	.	.	1	AaeL_AAEL009474, AAEL009474, PGRPS1	peptidoglycan-recognition protein 2	Other
LOC5580119	98801732	0.501336898	0.03125	13.26440198	0.499671269	0.059942608	0.370677551	C	CT	+	intr	.	NA	.	.	.	.	.	1		uncharacterized LOC5580119	Other
LOC5580128	98977826	0.54832499	0.815934066	4.316143779	0.495194156	0.305211477	0.415802924	G	GT	-	intr	.	NA	.	.	.	.	.	1	AaeL_AAEL002435, AAEL002435, AAEL015376	modifier of mdg4	Other
LOC5580060	99030155	0.145262557	0.466403162	6.081419786	0.229492521	0.497777778	0.443703712	G	GA	-	CDS	Synonymous	3	51	TGC	C	TGT	C	1	AaeL_AAEL002443, AAEL002443	zinc finger protein 91	Other
LOC5580124	99039656	0.332950192	0.095681511	4.489124692	0.442266001	0.170470113	0.300383323	C	CGT	+	intr	.	NA	.	.	.	.	.	1		zinc finger protein 431	Other
LOC5580124	99039668	0.280296022	0.067775571	4.242195801	0.402821135	0.124803768	0.240952066	T	TCG	+	intr	.	NA	.	.	.	.	.	1		zinc finger protein 431	Other
LOC5567908	100834503	0.028985507	0.233333333	6.21800551	0.049967127	0.35716409	0.204882137	T	TAC	+	intr	.	NA	.	.	.	.	.	1	AaeL_AAEL006363, AAEL006363	phosphoribosyl pyrophosphate synthase-associated protein 2	Other
LOC5567908	100834973	0.317627494	0.099743151	3.824347263	0.43349481	0.20244898	0.326260388	C	CT	+	3UTR	.	NA	.	.	.	.	.	1	AaeL_AAEL006363, AAEL006363	phosphoribosyl pyrophosphate synthase-associated protein 2	Other
LOC5567908	100834977	0.324561404	0.106582389	3.749380128	0.438960662	0.216961451	0.33499321	C	CT	+	3UTR	.	NA	.	.	.	.	.	1	AaeL_AAEL006363, AAEL006363	phosphoribosyl pyrophosphate synthase-associated protein 2	Other
LOC5567927	100850902	0	0.14029484	3.98876282	0	0.242674858	0.137174211	A	AT	-	intr	.	NA	.	.	.	.	.	1	AaeL_AAEL006372, AAEL006372, AAEL015249	sodium-independent sulfate anion transporter	Other
LOC5567919	101085558	0.602380952	0.843269231	3.849117195	0.478596908	0.258321995	0.364033272	A	AG	-	3UTR	.	NA	.	.	.	.	.	1	AaeL_AAEL006371, AAEL006371	trypsin delta	Other
LOC5571519	101138034	0.462648557	0.73483871	4.064871297	0.4968	0.384087791	0.485333171	C	CI	-	3UTR	.	NA	.	.	.	.	.	1	AaeL_AAEL009111, AAEL009111	sphingomyelin phosphodiesterase	Other
LOC5574573	101197854	0.076127125	0.37953629	6.503564149	0.149013879	0.455636034	0.356505102	G	GC	-	3UTR	.	NA	.	.	.	.	.	1	AaeL_AAEL002424, AAEL002424, AAEL006366	corticotropin-releasing factor-binding protein	Other
LOC5574573	101208212	0.572802198	0.826470588	4.039914838	0.489026063	0.283164783	0.41183636	G	GA	-	intr	.	NA	.	.	.	.	.	1	AaeL_AAEL002424, AAEL002424, AAEL006366	corticotropin-releasing factor-binding protein	Other
LOC23687785	101565778	0.489285714	0.885204991	8.859909383	0.5	0.200783197	0.42229105	T	TC	+	intr	.	NA	.	.	.	.	.	1	AaeL_AAEL017365, AAEL017365, AAEL017561	DNA ligase 4	Other
LOC5580058	102249703	0.173585885	0.466415094	5.043621219	0.302866414	0.49704142	0.411678219	G	GA	-	intr	.	NA	.	.	.	.	.	1	AaeL_AAEL002155, AAEL002155	ras-related protein Rab-10	Other
LOC5580058	102260857	0.201659872	0.031904762	3.730879139	0.282688615	0.057919358	0.180594519	G	GA	-	CDS	Synonymous	3	25	ATC	I	ATT	I	1	AaeL_AAEL002155, AAEL002155	ras-related protein Rab-10	Other
LOC5580070	102304373	0.15491453	0	4.379801256	0.251807851	0	0.136815599	G	GA	-	intr	.	NA	.	.	.	.	.	1	AaeL_AAEL002160, AAEL002160	obg-like ATPase 1	Other
LOC5580070	102304695	0.204365079	0.020833333	4.394265326	0.323730469	0.052593134	0.193761815	A	AT	-	intr	.	NA	.	.	.	.	.	1	AaeL_AAEL002160, AAEL002160	obg-like ATPase 1	Other
LOC5580070	102359121	0.014705882	0.204885563	4.77029464	0.033323758	0.346875295	0.252400549	A	AC	-	5UTR	.	NA	.	.	.	.	.	1	AaeL_AAEL002160, AAEL002160	obg-like ATPase 1	Other
LOC5569684	103256834	0.734848485	0.937466879	3.964750608	0.372925347	0.127066116	0.285158307	A	AG	+	intr	.	NA	.	.	.	.	.	1	AaeL_AAEL007830, AAEL007830, CYP4H29	probable cytochrome P450 4d14	Detox
LOC5564397	104536999	0.314244319	0.091496063	4.04695903	0.431412894	0.160686216	0.298411985	G	GT	+	intr	.	NA	.	.	.	.	.	1	AaeL_AAEL004231, AAEL004231	growth arrest-specific protein 8 homolog	Other
LOC5564408	104581651	0.372291667	0.122139765	4.384452754	0.467461474	0.213970986	0.371799105	G	GA	+	intr	.	NA	.	.	.	.	.	1	AaeL_AAEL004243, AAEL004243	uncharacterized protein YdcI	Other
LOC5564398	104637977	0.03125	0.289491758	6.188309419	0.075355632	0.403892354	0.268398843	G	GT	-	CDS	Synonymous	3	195	GTC	V	GTA	V	1	AaeL_AAEL004239, AAEL004239	uncharacterized LOC5564398	Other
LOC5564400	105233491	0.821278385	0.986842105	4.152806821	0.30244898	0.023526077	0.165289256	T	TG	-	intr	.	NA	.	.	.	.	.	1	AaeL_AAEL004235, AAEL004235	kinesin-like protein Klp10A	Other
LOC5564400	105234651	0.552406832	0.106408346	10.7368039	0.495194156	0.18549346	0.429256797	T	TC	-	intr	.	NA	.	.	.	.	.	1	AaeL_AAEL004235, AAEL004235	kinesin-like protein Klp10A	Other
LOC5564400	105234653	0.176242236	0	4.958148169	0.290048	0	0.165906234	T	TG	-	intr	.	NA	.	.	.	.	.	1	AaeL_AAEL004235, AAEL004235	kinesin-like protein Klp10A	Other
LOC5564400	105234668	0.772715054	0.417171717	6.517976909	0.355508036	0.48816568	0.478007409	T	TC	-	CDS	Synonymous	3	307	GAG	E	GAA	E	1	AaeL_AAEL004235, AAEL004235	kinesin-like protein Klp10A	Other
LOC5576461	107600886	0.078342246	0.287157287	3.875876072	0.163615705	0.409110029	0.327623937	A	AG	+	intr	.	NA	.	.	.	.	.	1	AaeL_AAEL002895, AAEL002895	phosphoinositide 3-kinase regulatory subunit 4	Other
LOC5576461	107612831	0	0.16399287	4.624779912	0	0.277777778	0.18	A	AC	+	CDS	Synonymous	3	791	CTA	L	CTC	L	1	AaeL_AAEL002895, AAEL002895	phosphoinositide 3-kinase regulatory subunit 4	Other
LOC5576461	107612954	0.677419355	0.378089304	5.576157931	0.516977778	0.539617099	0.582796967	G	GCT	+	CDS	Replacement	3	832	GAG	E	GAT	D	1	AaeL_AAEL002895, AAEL002895	phosphoinositide 3-kinase regulatory subunit 4	Other
LOC5576462	107704571	0.128225205	0.384227567	4.471873926	0.225766356	0.469365748	0.391913236	C	CA	-	intr	.	NA	.	.	.	.	.	1	AaeL_AAEL002896, AAEL002896	uncharacterized LOC5576462	Other
LOC5576462	107722470	0.272916667	0.063185608	4.136581175	0.404996713	0.1171875	0.270048884	A	AG	-	5UTR	.	NA	.	.	.	.	.	1	AaeL_AAEL002896, AAEL002896	uncharacterized LOC5576462	Other
LOC5576465	107745121	0.661904762	0	22.55725654	0.4471875	0	0.475670415	G	GA	-	3UTR	.	NA	.	.	.	.	.	1	AaeL_AAEL002883, AAEL002883	serine-rich adhesin for platelets	Other
LOC5576465	107758796	0.490678941	0.799005682	5.282314848	0.49899755	0.335219479	0.473225873	A	AT	-	intr	.	NA	.	.	.	.	.	1	AaeL_AAEL002883, AAEL002883	serine-rich adhesin for platelets	Other
LOC5576465	107758808	0.57710041	0.846989967	4.601652839	0.488448	0.259495317	0.411090144	A	AG	-	intr	.	NA	.	.	.	.	.	1	AaeL_AAEL002883, AAEL002883	serine-rich adhesin for platelets	Other
LOC5576465	107769179	0.295938104	0.041733036	5.795983572	0.421602631	0.084173886	0.280654411	G	GA	-	CDS	Synonymous	3	925	CAC	H	CAT	H	1	AaeL_AAEL002883, AAEL002883	serine-rich adhesin for platelets	Other
LOC23687419	107945002	0.226426426	0.029411765	4.518126701	0.342653183	0.046485261	0.211932066	A	AT	-	intr	.	NA	.	.	.	.	.	1	AaeL_AAEL016999, AAEL016999, white	protein white	Other
LOC23687419	107945003	0.279040404	0.029411765	5.990537073	0.399075824	0.04759072	0.239463181	G	GA	-	intr	.	NA	.	.	.	.	.	1	AaeL_AAEL016999, AAEL016999, white	protein white	Other
LOC5576468	108052809	0.008196721	0.342613636	9.341393883	0.017697704	0.455344167	0.339576507	T	TC	-	5UTR	.	NA	.	.	.	.	.	1	AaeL_AAEL002903, AAEL002903	phosphatidylinositol 4,5-bisphosphate 3-kinase catalytic subunit beta isoform	Other
LOC5576475	108243296	0.422613973	0.699074074	4.087147311	0.486882563	0.417247057	0.486566793	A	AT	-	CDS	Synonymous	3	169	GCA	A	GCT	A	1	AaeL_AAEL003760, AAEL002917, AAEL003760	uncharacterized LOC5576475	Other
LOC5576476	108275385	0.61025641	0.336111111	3.985687094	0.4702558	0.444444444	0.490291588	T	TA	-	intr	.	NA	.	.	.	.	.	1	AaeL_AAEL002904, AAEL002904	uncharacterized LOC5576476	Other
LOC5576477	108311729	0.723839224	0.951956074	4.919159648	0.399930748	0.097304405	0.271968291	A	AG	-	intr	.	NA	.	.	.	.	.	1	AaeL_AAEL002887, AAEL002887, ARM_AEDAE, arm	armadillo segment polarity protein	Other
LOC5576487	108749654	0.191591018	0.440095583	3.804787163	0.32	0.49382716	0.448264556	G	GA	+	CDS	Synonymous	3	328	GTG	V	GTA	V	1	AaeL_AAEL002912, AAEL002912, Ciao1	probable cytosolic iron-sulfur protein assembly protein Ciao1	Other
LOC5570717	110278703	0.162932138	0	4.596066599	0.25194707	0	0.139126008	G	GA	+	intr	.	NA	.	.	.	.	.	1	AaeL_AAEL001469, AAEL001469	uncharacterized LOC5570717	Other
LOC5570710	111386260	0.34080264	0.605247065	3.744234169	0.451454526	0.474329369	0.499835798	T	TC	+	intr	.	NA	.	.	.	.	.	1	AaeL_AAEL001454, AAEL001454, AAEL001468	alpha-protein kinase 1	Other
LOC5570708	111434750	0.129881657	0.416826557	5.275826781	0.228653413	0.483561768	0.402890529	T	TC	+	CDS	Synonymous	3	230	GAT	D	GAC	D	1	AaeL_AAEL001470, AAEL001470	poly(ADP-ribose) glycohydrolase	Other
LOC5570708	111434765	0.162991477	0.419343891	4.18007795	0.268952784	0.483819042	0.410813058	G	GA	+	CDS	Synonymous	3	235	CGG	R	CGA	R	1	AaeL_AAEL001470, AAEL001470	poly(ADP-ribose) glycohydrolase	Other
LOC5570708	111435458	0.163830139	0.45592744	5.099300366	0.256553086	0.496931343	0.422513872	T	TC	+	CDS	Synonymous	3	466	TGT	C	TGC	C	1	AaeL_AAEL001470, AAEL001470	poly(ADP-ribose) glycohydrolase	Other
LOC5570707	111462623	0.23	0.025974026	4.803707761	0.3542	0.063423811	0.213659606	G	GT	-	intr	.	NA	.	.	.	.	.	1	AaeL_AAEL001446, AAEL001446	T-complex protein 11-like protein 1	Other
LOC5570707	111462638	0.181013869	0.020833333	3.769956314	0.301275992	0.054502577	0.180803515	T	TA	-	intr	.	NA	.	.	.	.	.	1	AaeL_AAEL001446, AAEL001446	T-complex protein 11-like protein 1	Other
LOC5570702	111789253	0.397321429	0.147215269	4.149016895	0.48	0.239546314	0.352653061	A	AG	-	intr	.	NA	.	.	.	.	.	1	AaeL_AAEL001448, AAEL001448	lysophosphatidylcholine acyltransferase	Other
LOC5570702	111789361	0.37033046	0.133913257	3.927412292	0.46511214	0.227337278	0.361964953	T	TA	-	CDS	Synonymous	3	100	CTA	L	CTT	L	1	AaeL_AAEL001448, AAEL001448	lysophosphatidylcholine acyltransferase	Other
LOC5570698	111822460	0.929528986	0.659737888	5.632535541	0.125219585	0.445584015	0.341694362	A	AC	-	CDS	Synonymous	3	621	CCG	P	CCT	P	1	AaeL_AAEL001457, AAEL001457	head-specific guanylate cyclase	Other
LOC5570699	111864094	0.036252354	0.259882583	5.07078152	0.080318405	0.39388966	0.268010922	T	TA	+	3UTR	.	NA	.	.	.	.	.	1	AaeL_AAEL001464, AAEL001464	lysoplasmalogenase-like protein TMEM86A	Other
LOC5571562	112334172	0.219862227	0.036507937	3.97809026	0.342860422	0.059350271	0.239546314	A	AC	+	CDS	Synonymous	3	336	CGA	R	CGC	R	1		meiosis-specific nuclear structural protein 1	Other
LOC5571567	112639844	0.682795699	0.919852941	4.575713004	0.418704475	0.141182198	0.287939616	T	TA	-	3UTR	.	NA	.	.	.	.	.	1	AaeL_AAEL009154, AAEL009154	glutathione synthetase	Other
LOC5571567	112639848	0.665183537	0.926797386	5.35454008	0.428916958	0.130309546	0.289564625	A	AC	-	3UTR	.	NA	.	.	.	.	.	1	AaeL_AAEL009154, AAEL009154	glutathione synthetase	Other
LOC5569255	113641983	0.221516755	0.491033435	4.160758656	0.366230678	0.499671269	0.463445634	T	TC	+	intr	.	NA	.	.	.	.	.	1	AaeL_AAEL001228, AAEL001228	myelin transcription factor 1	Other
LOC5569250	114059190	0.371794872	0.848071809	11.31752797	0.470615243	0.239705175	0.460023781	C	CG	+	intr	.	NA	.	.	.	.	.	1	AaeL_AAEL001230, AAEL001230	myelin transcription factor 1	Other
LOC5569250	114059194	0.084482759	0.410991637	7.051186622	0.15879017	0.48	0.384550514	A	AG	+	intr	.	NA	.	.	.	.	.	1	AaeL_AAEL001230, AAEL001230	myelin transcription factor 1	Other
LOC5569250	114059215	0	0.314567206	9.049244197	0	0.444444444	0.277777778	C	CT	+	intr	.	NA	.	.	.	.	.	1	AaeL_AAEL001230, AAEL001230	myelin transcription factor 1	Other
LOC5569250	114063934	0.834688463	0.992424242	4.141612375	0.262296449	0.017776348	0.149628386	G	GA	+	CDS	Synonymous	3	958	TCA	S	TCG	S	1	AaeL_AAEL001230, AAEL001230	myelin transcription factor 1	Other
LOC110676746	115962461	0.094684385	0.313492063	3.90801749	0.176512287	0.437506377	0.33716181	G	GT	-	3UTR	.	NA	.	.	.	.	.	1		uncharacterized LOC110676746	Other
LOC110676746	115962463	0.082919563	0.302447552	4.081302202	0.160367105	0.431020408	0.330851728	C	CA	-	3UTR	.	NA	.	.	.	.	.	1		uncharacterized LOC110676746	Other
LOC5567106	116212864	0.868658355	0.632777778	3.937642328	0.230245125	0.476239509	0.401138656	A	AG	-	3UTR	.	NA	.	.	.	.	.	1	AaeL_AAEL005829, AAEL005829	protein big brother	Other
LOC5567106	116212889	0.869097709	0.622799679	4.199501028	0.231484179	0.477932349	0.406972526	G	GA	-	CDS	Synonymous	3	224	GCT	A	GCC	A	1	AaeL_AAEL005829, AAEL005829	protein big brother	Other
LOC5567105	116287686	0.44981982	0.738993711	4.505686149	0.494932661	0.393192571	0.488861662	C	CT	-	intr	.	NA	.	.	.	.	.	1	AaeL_AAEL005827, AAEL005827	katanin p80 WD40 repeat-containing subunit B1	Other
LOC5567105	116287806	0.292261905	0.565217391	4.016831494	0.414039262	0.491111111	0.491819903	G	GA	-	intr	.	NA	.	.	.	.	.	1	AaeL_AAEL005827, AAEL005827	katanin p80 WD40 repeat-containing subunit B1	Other
LOC5567099	116870022	0.607271536	0.239809783	6.838024579	0.481378886	0.360991736	0.487085459	T	TG	-	intr	.	NA	.	.	.	.	.	1	AaeL_AAEL005834, AAEL005834, GPRDOP2, dop2	dopamine receptor 2	Other
LOC5567099	116870042	0.667763158	0.332012911	5.68780357	0.452231405	0.440646847	0.499532808	A	AG	-	intr	.	NA	.	.	.	.	.	1	AaeL_AAEL005834, AAEL005834, GPRDOP2, dop2	dopamine receptor 2	Other
LOC5565950	117202098	0.088493292	0.347339854	5.03303318	0.158224316	0.439338467	0.373727744	G	GT	+	intr	.	NA	.	.	.	.	.	1	AaeL_AAEL005050, AAEL005050, AAEL005838	zinc finger and SCAN domain-containing protein 21	Other
LOC5565273	118141716	0.970609626	0.798770286	3.847140034	0.062047995	0.326878341	0.20934277	T	TC	+	CDS	Synonymous	3	47	CTC	L	CTT	L	1	AaeL_AAEL004705, AAEL004705	uncharacterized LOC5565273	Other
LOC5565273	118160266	1	0.849007765	4.274481936	0	0.249347328	0.152777778	T	TC	+	CDS	Synonymous	3	334	TTC	F	TTT	F	1	AaeL_AAEL004705, AAEL004705	uncharacterized LOC5565273	Other
LOC5565273	118160287	1	0.857368421	4.050991075	0	0.233434114	0.139126008	A	AG	+	CDS	Synonymous	3	341	CCG	P	CCA	P	1	AaeL_AAEL004705, AAEL004705	uncharacterized LOC5565273	Other
LOC5565272	118220613	0.185491276	0.012658228	4.366251035	0.295321309	0.022096689	0.184089415	C	CA	+	3UTR	.	NA	.	.	.	.	.	1	AaeL_AAEL004693, AAEL004693	otopetrin-2	Other
LOC5565272	118220738	1	0.862215909	3.922011228	0	0.238579882	0.150872584	A	AG	+	3UTR	.	NA	.	.	.	.	.	1	AaeL_AAEL004693, AAEL004693	otopetrin-2	Other
LOC5565276	118700461	0.351264368	0.646464646	4.525371289	0.461303635	0.473372781	0.49989498	C	CT	+	intr	.	NA	.	.	.	.	.	1	AaeL_AAEL004692, AAEL004692	otopetrin-2	Other
LOC5565276	118700956	0.122939401	0.370426829	4.308352273	0.224403122	0.466938776	0.360910823	C	CA	+	intr	.	NA	.	.	.	.	.	1	AaeL_AAEL004692, AAEL004692	otopetrin-2	Other
LOC5565276	118700970	0.121452621	0.443181818	6.364001794	0.225860964	0.494049587	0.397720425	G	GA	+	intr	.	NA	.	.	.	.	.	1	AaeL_AAEL004692, AAEL004692	otopetrin-2	Other
LOC5565271	118858470	0.502673797	0.761072261	3.819323735	0.5	0.369624264	0.463640954	T	TC	+	intr	.	NA	.	.	.	.	.	1	AaeL_AAEL004702, AAEL004702	zinc finger CCCH domain-containing protein 13	Other
LOC5565271	118858516	0	0.171341152	4.824364132	0	0.292345679	0.168739859	G	GA	+	intr	.	NA	.	.	.	.	.	1	AaeL_AAEL004702, AAEL004702	zinc finger CCCH domain-containing protein 13	Other
LOC5565015	119357686	0.149297424	0.391274777	3.932573733	0.254691533	0.474200519	0.382934443	G	GA	+	CDS	Synonymous	3	646	TCG	S	TCA	S	1	AaeL_AAEL014695, AAEL014695	uncharacterized LOC5565015	Other
LOC5565015	119379596	0.299445865	0.557718862	4.765960355	0.462038468	0.619054018	0.575244853	G	GAT	+	intr	.	NA	.	.	.	.	.	1	AaeL_AAEL014695, AAEL014695	uncharacterized LOC5565015	Other
LOC5565015	119379622	0.516865079	0.231877652	4.504668311	0.499940926	0.3542507	0.459491526	T	TC	+	intr	.	NA	.	.	.	.	.	1	AaeL_AAEL014695, AAEL014695	uncharacterized LOC5565015	Other
LOC5565015	119379704	0.23433584	0.025850961	4.9300795	0.356505102	0.049967127	0.226494315	G	GT	+	CDS	Synonymous	3	1232	ACG	T	ACT	T	1	AaeL_AAEL014695, AAEL014695	uncharacterized LOC5565015	Other
LOC5565017	119385173	0.241529304	0	6.797187975	0.377617729	0	0.173568	G	GA	-	intr	.	NA	.	.	.	.	.	1	AaeL_AAEL014694, AAEL014694, AAEL014696	tudor domain-containing protein 1	Other
LOC5565017	119385189	0.139308426	0	3.962524159	0.242015473	0	0.125219585	T	TC	-	intr	.	NA	.	.	.	.	.	1	AaeL_AAEL014694, AAEL014694, AAEL014696	tudor domain-containing protein 1	Other
LOC5565017	119415439	0.225966184	0.022815041	4.871302108	0.349052047	0.038632338	0.206442908	C	CA	-	CDS	Synonymous	3	554	GTG	V	GTT	V	1	AaeL_AAEL014694, AAEL014694, AAEL014696	tudor domain-containing protein 1	Other
LOC5565017	119415883	0.251137398	0.046257796	4.331196016	0.374156832	0.086579593	0.226034612	G	GT	-	intr	.	NA	.	.	.	.	.	1	AaeL_AAEL014694, AAEL014694, AAEL014696	tudor domain-containing protein 1	Other
LOC5567723	121784494	1	0.857786358	4.039853874	0	0.2262	0.144360575	A	AG	-	intr	.	NA	.	.	.	.	.	1	AaeL_AAEL006294, AAEL006294	uncharacterized LOC5567723	Other
LOC5567722	121791077	0.970833333	0.731822196	5.692698724	0.063280636	0.391111111	0.232914001	G	GA	-	CDS	Synonymous	3	151	ATT	I	ATC	I	1		transmembrane emp24 domain-containing protein bai	Other
LOC5567722	121791083	0.970588235	0.72756457	5.800484832	0.063280636	0.400638699	0.240041551	A	AG	-	CDS	Synonymous	3	149	GAC	D	GAT	D	1		transmembrane emp24 domain-containing protein bai	Other
LOC5567039	121949532	0	0.153080873	4.330526492	0	0.257651017	0.120707596	C	CT	+	CDS	Synonymous	3	197	GAC	D	GAT	D	1	AaeL_AAEL005777, AAEL005777	protein hemingway	Other
LOC5567041	121973005	0.014285714	0.173992674	3.958184075	0.019997959	0.255526033	0.164647741	A	AG	+	CDS	Replacement	2	4	AAG	K	AGG	R	1	AaeL_AAEL005787, AAEL005787	serine protease easter	Other
LOC5567053	122386373	0.243910467	0.027777778	5.08752648	0.358737115	0.061476442	0.270048884	C	CT	+	3UTR	.	NA	.	.	.	.	.	1	AaeL_AAEL005772, AAEL005772	general odorant-binding protein 99a	Other
LOC5576303	123327708	0.480555556	0.078292683	9.675389681	0.499314129	0.127066116	0.349137076	A	AG	+	3UTR	.	NA	.	.	.	.	.	1	AaeL_AAEL012453, AAEL012453	uncharacterized LOC5576303	Other
LOC5576309	123522951	0.439628483	0.713541667	4.052769184	0.49382716	0.4096875	0.485370499	G	GT	+	intr	.	NA	.	.	.	.	.	1	AaeL_AAEL012465, AAEL012465	zinc finger protein 234	Other
LOC5576309	123524848	0.565456674	0.244583333	5.420134025	0.491579745	0.370114464	0.476502518	G	GC	+	intr	.	NA	.	.	.	.	.	1	AaeL_AAEL012465, AAEL012465	zinc finger protein 234	Other
LOC5566949	124740190	0.00877193	0.208333333	5.242049249	0.018516901	0.329861111	0.202837237	T	TA	+	intr	.	NA	.	.	.	.	.	1	AaeL_AAEL005714, AAEL005714	prolyl 4-hydroxylase subunit alpha-1	Other
LOC5566949	124740193	0.009090909	0.211263882	5.302978733	0.019415609	0.333399432	0.2112	T	TC	+	intr	.	NA	.	.	.	.	.	1	AaeL_AAEL005714, AAEL005714	prolyl 4-hydroxylase subunit alpha-1	Other
LOC5566949	124740932	0.231120054	0.030200258	4.603263066	0.338584711	0.056890606	0.183907818	C	CG	+	intr	.	NA	.	.	.	.	.	1	AaeL_AAEL005714, AAEL005714	prolyl 4-hydroxylase subunit alpha-1	Other
LOC5566949	124740933	0.220754717	0.025229928	4.592158799	0.325413223	0.048080738	0.169480151	A	AC	+	intr	.	NA	.	.	.	.	.	1	AaeL_AAEL005714, AAEL005714	prolyl 4-hydroxylase subunit alpha-1	Other
LOC5566949	124740934	0.218705749	0.029623824	4.298715621	0.322763875	0.056093524	0.172849383	T	TA	+	intr	.	NA	.	.	.	.	.	1	AaeL_AAEL005714, AAEL005714	prolyl 4-hydroxylase subunit alpha-1	Other
LOC5566949	124740936	0.219307315	0.02822104	4.3896124	0.327954808	0.054564481	0.175154206	C	CT	+	intr	.	NA	.	.	.	.	.	1	AaeL_AAEL005714, AAEL005714	prolyl 4-hydroxylase subunit alpha-1	Other
LOC5567571	125897973	0.642505948	0.876829268	3.977092095	0.466392318	0.216430422	0.371894528	G	GA	+	CDS	Replacement	2	820	AAC	N	AGC	S	1	AaeL_AAEL006165, AAEL006165, AAEL006170	putative uncharacterized protein DDB_G0282129	Other
LOC5567571	125987301	0.536843024	0.870652174	6.629317706	0.497835873	0.219655068	0.394379311	G	GI	+	intr	.	NA	.	.	.	.	.	1	AaeL_AAEL006165, AAEL006165, AAEL006170	putative uncharacterized protein DDB_G0282129	Other
LOC5567571	126009225	0.206293706	0.595360825	7.774561895	0.323123585	0.486716218	0.489903047	C	CG	+	CDS	Synonymous	3	1279	CCC	P	CCG	P	1	AaeL_AAEL006165, AAEL006165, AAEL006170	putative uncharacterized protein DDB_G0282129	Other
LOC5567571	126015904	0.226789929	0	6.372116165	0.353298611	0	0.188631098	T	TC	+	CDS	Synonymous	3	1484	AAT	N	AAC	N	1	AaeL_AAEL006165, AAEL006165, AAEL006170	putative uncharacterized protein DDB_G0282129	Other
LOC5567571	126015910	0.185465769	0	5.21142107	0.308390023	0	0.167739546	T	TC	+	CDS	Synonymous	3	1486	AAT	N	AAC	N	1	AaeL_AAEL006165, AAEL006165, AAEL006170	putative uncharacterized protein DDB_G0282129	Other
LOC5567565	126030773	0.3969988	0.67772973	4.163999266	0.477291051	0.439313215	0.490205679	G	GA	+	CDS	Synonymous	3	61	TCA	S	TCG	S	1	AaeL_AAEL006169, AAEL006169, ASPP_AEDAE	lysosomal aspartic protease	Other
LOC5567560	126282228	0.767329545	0.466071429	4.92850765	0.350822682	0.498046875	0.462347215	A	AG	-	CDS	Synonymous	3	365	ATC	I	ATT	I	1	AaeL_AAEL006161, AAEL006161, CLIPB31	melanization protease 1	Other
LOC5567560	126282481	0.774692623	0.49454023	4.40993565	0.350887782	0.49989498	0.477391333	T	TA	-	CDS	Replacement	2	281	TTC	F	TAC	Y	1	AaeL_AAEL006161, AAEL006161, CLIPB31	melanization protease 1	Other
LOC5567558	127001952	0.029340739	0.233413682	4.712110308	0.041360841	0.378855808	0.262258855	T	TC	+	intr	.	NA	.	.	.	.	.	1	AaeL_AAEL006160, AAEL006160, RUNX1	runt-related transcription factor 2	Other
LOC5567558	127001962	0.031523379	0.254502964	5.175468479	0.047216441	0.397948929	0.292077911	A	AG	+	intr	.	NA	.	.	.	.	.	1	AaeL_AAEL006160, AAEL006160, RUNX1	runt-related transcription factor 2	Other
LOC5567558	127001969	0.02615529	0.258907078	5.601263263	0.043144464	0.405580987	0.287854558	A	AG	+	intr	.	NA	.	.	.	.	.	1	AaeL_AAEL006160, AAEL006160, RUNX1	runt-related transcription factor 2	Other
LOC5567572	127379015	0.532291667	0.794283414	4.052914625	0.497937884	0.3318	0.451638012	T	TC	-	intr	.	NA	.	.	.	.	.	1	AaeL_AAEL006162, AAEL006162, AAEL007036, RUNX3	segmentation protein Runt	Other
LOC5567572	127379024	0.460723598	0.188168211	4.415098813	0.496712929	0.315486069	0.442387004	C	CT	-	intr	.	NA	.	.	.	.	.	1	AaeL_AAEL006162, AAEL006162, AAEL007036, RUNX3	segmentation protein Runt	Other
LOC5568685	127476665	0.158155488	0	4.467061156	0.255957966	0	0.143855943	T	TA	+	intr	.	NA	.	.	.	.	.	1	AaeL_AAEL007031, AAEL007031, AAEL007035	mitogen-activated protein kinase kinase kinase 7	Other
LOC5568687	127656830	0.395665323	0.094090909	6.149665165	0.478710003	0.15879017	0.359389348	T	TG	+	intr	.	NA	.	.	.	.	.	1	RUNX4	protein lozenge	Other
LOC5568687	127656841	0.35826002	0.068112245	6.26288701	0.460449219	0.125741699	0.307232261	T	TG	+	intr	.	NA	.	.	.	.	.	1	RUNX4	protein lozenge	Other
LOC5568687	127656849	0.318044355	0.057417582	5.626077528	0.433358529	0.108336636	0.277777778	G	GC	+	intr	.	NA	.	.	.	.	.	1	RUNX4	protein lozenge	Other
LOC5568675	127927092	0.23317925	0.015384615	5.517262794	0.356352	0.028163265	0.206593094	C	CT	+	intr	.	NA	.	.	.	.	.	1	AaeL_AAEL007038, AAEL007038	prolyl 4-hydroxylase subunit alpha-1	Other
LOC5576896	129070259	0.199573864	0.02590903	3.985825656	0.321325962	0.049878179	0.20038097	G	GA	-	CDS	Replacement	1	46	CAT	H	TAT	Y	1	AaeL_AAEL003039, AAEL003039	60S ribosomal export protein NMD3	Other
LOC110677055	129205135	0.150486251	0.007042254	3.779247895	0.261727367	0.014491981	0.156572528	C	CA	+	intr	.	NA	.	.	.	.	.	1		ras-interacting protein RIP3	Other
LOC5576891	129345321	0.564285714	0.259051504	4.936879116	0.492335601	0.382934443	0.459183673	C	CT	+	intr	.	NA	.	.	.	.	.	1	AaeL_AAEL003043, AAEL003043	uncharacterized LOC5576891	Other
LOC5576891	129345357	0.562830688	0.289470405	4.032602013	0.487734069	0.398502596	0.466101816	A	AG	+	intr	.	NA	.	.	.	.	.	1	AaeL_AAEL003043, AAEL003043	uncharacterized LOC5576891	Other
LOC5576877	130763431	0.413770914	0.151525199	4.418058202	0.486460503	0.234720317	0.39875	C	CG	+	3UTR	.	NA	.	.	.	.	.	1	AaeL_AAEL003022, AAEL003022	autophagy-related protein 101	Other
LOC23687875	130795688	0.586506073	0.27271509	5.131719512	0.485256606	0.389692378	0.481025468	C	CA	-	3UTR	.	NA	.	.	.	.	.	1	AaeL_AAEL017455, AAEL017455	major latex allergen Hev b 5	Other
LOC5576876	130921286	0.625892857	0.548149638	6.838153527	0.544407411	0.639425687	0.641306574	C	CID	+	intr	.	NA	.	.	.	.	.	1	AaeL_AAEL003049, AAEL003049	cuticle protein 2	Cuticle
LOC5576871	131451187	0.802797203	1	5.53665498	0.32	0	0.187639442	G	GT	+	intr	.	NA	.	.	.	.	.	1	AaeL_AAEL003027, AAEL003027	tyrosine-protein phosphatase non-receptor type 23	Other
LOC5576871	131481902	0.023076923	0.267596601	6.031389365	0.045776367	0.390322064	0.265171891	C	CG	+	intr	.	NA	.	.	.	.	.	1	AaeL_AAEL003027, AAEL003027	tyrosine-protein phosphatase non-receptor type 23	Other
LOC5576871	131481906	0.015625	0.270946915	6.590976297	0.033603623	0.393703611	0.276210077	A	AT	+	intr	.	NA	.	.	.	.	.	1	AaeL_AAEL003027, AAEL003027	tyrosine-protein phosphatase non-receptor type 23	Other
LOC5577953	131907359	0.819220225	0.495	5.864314942	0.285374554	0.49999288	0.453845811	C	CA	+	intr	.	NA	.	.	.	.	.	1	AaeL_AAEL013434, AAEL013434, AAEL013435	protein spaetzle	Other
LOC5575874	132199487	0.508540964	0.186916681	5.746051783	0.499782986	0.305700793	0.464649671	C	CT	+	5UTR	.	NA	.	.	.	.	.	1	AaeL_AAEL002740, AAEL002740, AAEL002746	homeotic protein ocelliless	Other
LOC5573561	134384038	0.994117647	0.703303471	8.08563325	0.012902682	0.417009602	0.277129427	G	GA	-	CDS	Synonymous	1	872	TTA	L	CTA	L	1	AaeL_AAEL010598, AAEL010598	regulator of nonsense transcripts 2	Other
LOC5573561	134402944	0.219614512	0.671418421	9.9237273	0.354433	0.423595041	0.499530575	C	CA	-	CDS	Synonymous	3	514	TCT	S	TCG	S	1	AaeL_AAEL010598, AAEL010598	regulator of nonsense transcripts 2	Other
LOC5573561	134402953	0.21957672	0.645027027	8.950545061	0.348932064	0.443322138	0.498955102	A	AG	-	CDS	Synonymous	3	511	AAT	N	AAC	N	1	AaeL_AAEL010598, AAEL010598	regulator of nonsense transcripts 2	Other
LOC5573561	134403001	0.278732546	0.667720685	7.519095794	0.403017531	0.437044745	0.499976861	C	CT	-	CDS	Synonymous	3	495	ACA	T	ACG	T	1	AaeL_AAEL010598, AAEL010598	regulator of nonsense transcripts 2	Other
LOC5573561	134403007	0.269925459	0.621051612	6.231372145	0.397096966	0.467232	0.497968844	C	CT	-	CDS	Synonymous	3	493	CAG	Q	CAA	Q	1	AaeL_AAEL010598, AAEL010598	regulator of nonsense transcripts 2	Other
LOC5573561	134403016	0.31991342	0.60328856	4.23398539	0.435868037	0.477658801	0.498529557	A	AG	-	CDS	Synonymous	3	490	TTT	F	TTC	F	1	AaeL_AAEL010598, AAEL010598	regulator of nonsense transcripts 2	Other
LOC5573561	134404044	0.293638677	0.605553639	5.033309996	0.415802924	0.4662159	0.499515092	A	AG	-	CDS	Synonymous	1	148	TTG	L	CTG	L	1	AaeL_AAEL010598, AAEL010598	regulator of nonsense transcripts 2	Other
LOC5573561	134404045	0.29336851	0.5865548	4.528663903	0.415420135	0.475081596	0.498728166	A	AG	-	CDS	Synonymous	3	147	TTT	F	TTC	F	1	AaeL_AAEL010598, AAEL010598	regulator of nonsense transcripts 2	Other
LOC5573561	134404441	0.053193997	0.28344055	4.86891331	0.113406659	0.411825376	0.314415605	G	GA	-	CDS	Synonymous	3	15	AGC	S	AGT	S	1	AaeL_AAEL010598, AAEL010598	regulator of nonsense transcripts 2	Other
LOC5573561	134404511	0.081007752	0.34811828	5.376061491	0.146355981	0.454481272	0.33447379	A	AG	-	5UTR	.	NA	.	.	.	.	.	1	AaeL_AAEL010598, AAEL010598	regulator of nonsense transcripts 2	Other
LOC5573561	134404515	0.072066327	0.368210526	6.363763874	0.131568643	0.465247934	0.340374832	A	AT	-	5UTR	.	NA	.	.	.	.	.	1	AaeL_AAEL010598, AAEL010598	regulator of nonsense transcripts 2	Other
LOC5573561	134404527	0.86458427	0.708574879	9.204339181	0.331950389	0.663989856	0.561128966	G	GID	-	5UTR	.	NA	.	.	.	.	.	1	AaeL_AAEL010598, AAEL010598	regulator of nonsense transcripts 2	Other
LOC5573561	134404539	0.107073171	0.395134624	5.578656522	0.18231464	0.477421875	0.352990964	C	CT	-	5UTR	.	NA	.	.	.	.	.	1	AaeL_AAEL010598, AAEL010598	regulator of nonsense transcripts 2	Other
LOC5573561	134404559	0.810776942	0.322204969	11.52089346	0.32441701	0.442932798	0.488990635	A	AT	-	5UTR	.	NA	.	.	.	.	.	1	AaeL_AAEL010598, AAEL010598	regulator of nonsense transcripts 2	Other
LOC5573561	134404587	0.203947368	0.613294314	8.466700263	0.33499321	0.474802166	0.486111111	G	GA	-	5UTR	.	NA	.	.	.	.	.	1	AaeL_AAEL010598, AAEL010598	regulator of nonsense transcripts 2	Other
LOC5573557	134424018	0.125354262	0.377943341	4.413507499	0.220323423	0.471037058	0.390877507	T	TI	-	intr	.	NA	.	.	.	.	.	1	AaeL_AAEL010599, AAEL010599, AAEL015337	neutral alpha-glucosidase AB	Other
LOC5573557	134424077	0.111969112	0.414285714	5.918895041	0.195002398	0.485306122	0.388171356	G	GA	-	intr	.	NA	.	.	.	.	.	1	AaeL_AAEL010599, AAEL010599, AAEL015337	neutral alpha-glucosidase AB	Other
LOC5573557	134424079	0.099071207	0.371252205	5.245945551	0.175540123	0.469979387	0.365504165	A	AG	-	intr	.	NA	.	.	.	.	.	1	AaeL_AAEL010599, AAEL010599, AAEL015337	neutral alpha-glucosidase AB	Other
LOC5573557	134424083	0.097014925	0.392018779	5.915910825	0.175206059	0.476502518	0.374095844	A	AG	-	intr	.	NA	.	.	.	.	.	1	AaeL_AAEL010599, AAEL010599, AAEL015337	neutral alpha-glucosidase AB	Other
LOC5573557	134424098	0.818903319	0.524712644	5.02628123	0.293367347	0.498707268	0.430773391	C	CA	-	intr	.	NA	.	.	.	.	.	1	AaeL_AAEL010599, AAEL010599, AAEL015337	neutral alpha-glucosidase AB	Other
LOC110677190	134515289	0.09610984	0.581989247	12.41416816	0.172335601	0.486460503	0.443072754	A	AG	+	CDS	Replacement	2	309	TAC	Y	TGC	C	1		putative inositol monophosphatase 3	Other
LOC5564039	135503141	0.70248227	0.440390132	3.743712168	0.419128072	0.494341331	0.4894641	C	CT	-	CDS	Synonymous	3	72	GAA	E	GAG	E	1	AaeL_AAEL004065, AAEL004065	MICOS complex subunit Mic19	Other
LOC5564061	135570053	0.602664577	0.28266129	5.281991405	0.47928577	0.406027599	0.483471074	C	CT	-	intr	.	NA	.	.	.	.	.	1	AaeL_AAEL004043, AAEL004043	uncharacterized LOC5564061	Other
LOC5564061	135570144	0.981804654	0.816736085	3.977778445	0.034080658	0.300064879	0.209832092	A	AG	-	intr	.	NA	.	.	.	.	.	1	AaeL_AAEL004043, AAEL004043	uncharacterized LOC5564061	Other
LOC5564038	135623856	0.582017544	0.703136344	4.234282921	0.48681423	0.603670635	0.566919052	G	GID	-	intr	.	NA	.	.	.	.	.	1	AaeL_AAEL004055, AAEL004055	aladin	Other
LOC5564038	135632717	0.492424242	0.817424242	5.873707724	0.499874024	0.298631657	0.42425329	C	CT	-	5UTR	.	NA	.	.	.	.	.	1	AaeL_AAEL004055, AAEL004055	aladin	Other
LOC5564055	135724455	0.145299145	0.413438735	4.623092304	0.254661719	0.485306122	0.421471609	T	TA	-	intr	.	NA	.	.	.	.	.	1	AaeL_AAEL004052, AAEL004052	glucose-induced degradation protein 8 homolog	Other
LOC5564041	135748694	0.276851852	0.035714286	5.575505584	0.390448167	0.085542437	0.287334594	A	AT	-	intr	.	NA	.	.	.	.	.	1	AaeL_AAEL004042, AAEL004042	probable glucosamine 6-phosphate N-acetyltransferase	Other
LOC5564045	135772935	0.454166667	0.151672787	5.488955253	0.494069209	0.2505746	0.394651975	C	CG	-	intr	.	NA	.	.	.	.	.	1	AaeL_AAEL004076, AAEL004076, UBA5_AEDAE	ubiquitin-like modifier-activating enzyme 5	Other
LOC5564064	135833461	0.055598456	0.251560549	3.915705238	0.104938272	0.38358844	0.308664143	G	GA	-	intr	.	NA	.	.	.	.	.	1	AaeL_AAEL004054, AAEL004054, CYP4G36	cytochrome P450 4g15	Detox
LOC5564064	135833506	0.543037554	0.253741197	4.532409029	0.495867769	0.385283525	0.455344167	T	TG	-	intr	.	NA	.	.	.	.	.	1	AaeL_AAEL004054, AAEL004054, CYP4G36	cytochrome P450 4g15	Detox
LOC5564067	136867652	0.405822854	0.696282737	4.43906319	0.481934294	0.426527778	0.495446015	A	AG	+	intr	.	NA	.	.	.	.	.	1	AaeL_AAEL004061, AAEL004061	acetylcholine receptor subunit alpha-like	Target
LOC5564053	137017325	0.730121426	0.933866279	3.933792956	0.370238519	0.122281422	0.261852807	G	GT	+	intr	.	NA	.	.	.	.	.	1	AaeL_AAEL004060, AAEL004060	protein stunted	Other
LOC5564068	137324341	0.709541063	0.425854037	4.289145921	0.412454102	0.490580546	0.482853224	C	CA	+	intr	.	NA	.	.	.	.	.	1	AaeL_AAEL004058, AAEL004058, AAEL004082	uncharacterized LOC5564068	Other
LOC5564068	137324383	0.726980482	0.439795637	4.41980295	0.396694215	0.495162591	0.482143964	G	GA	+	intr	.	NA	.	.	.	.	.	1	AaeL_AAEL004058, AAEL004058, AAEL004082	uncharacterized LOC5564068	Other
LOC5564068	137324666	0.772140107	0.476129582	4.809793426	0.351790123	0.49914975	0.471045783	T	TC	+	CDS	Synonymous	3	175	TTC	F	TTT	F	1	AaeL_AAEL004058, AAEL004058, AAEL004082	uncharacterized LOC5564068	Other
LOC5564056	137381635	0.007936508	0.159757653	3.96924081	0.018347051	0.269471117	0.137174211	G	GT	+	intr	.	NA	.	.	.	.	.	1	AaeL_AAEL004059, AAEL004059	cystathionine gamma-lyase	Other
LOC5564056	137381687	0.113751814	0.339739912	3.86812145	0.172826484	0.454588103	0.340750907	T	TA	+	intr	.	NA	.	.	.	.	.	1	AaeL_AAEL004059, AAEL004059	cystathionine gamma-lyase	Other
LOC5564056	137381689	0.113479624	0.338461538	3.84636324	0.172335601	0.451843044	0.332799151	T	TC	+	intr	.	NA	.	.	.	.	.	1	AaeL_AAEL004059, AAEL004059	cystathionine gamma-lyase	Other
LOC5571511	137434823	0.071256909	0.363812785	6.273519348	0.12887574	0.465373961	0.343795631	C	CT	+	intr	.	NA	.	.	.	.	.	1	AaeL_AAEL001616, AAEL001616	vesicle-fusing ATPase 1	Other
LOC5571511	137435916	0.144708995	0.40530303	4.434293642	0.265118041	0.485748018	0.400638699	C	CA	+	intr	.	NA	.	.	.	.	.	1	AaeL_AAEL001616, AAEL001616	vesicle-fusing ATPase 1	Other
LOC5571511	137435922	0.880411255	0.59469697	5.357478752	0.233303876	0.486851717	0.388422598	G	GA	+	intr	.	NA	.	.	.	.	.	1	AaeL_AAEL001616, AAEL001616	vesicle-fusing ATPase 1	Other
LOC5571511	137437188	0.47464297	0.738731444	3.879629692	0.497984379	0.386992744	0.479676119	C	CT	+	CDS	Synonymous	3	612	TAT	Y	TAC	Y	1	AaeL_AAEL001616, AAEL001616	vesicle-fusing ATPase 1	Other
LOC5571511	137437478	0.532708974	0.172727273	7.001308407	0.499162135	0.273719008	0.452097506	C	CT	+	CDS	Synonymous	3	688	TTC	F	TTT	F	1	AaeL_AAEL001616, AAEL001616	vesicle-fusing ATPase 1	Other
LOC5571511	137450104	0.708049887	0.444444444	3.790740012	0.415224913	0.49382716	0.485212382	C	CT	+	intr	.	NA	.	.	.	.	.	1	AaeL_AAEL001616, AAEL001616	vesicle-fusing ATPase 1	Other
LOC5571506	138002428	0.428333333	0.694694695	3.832105922	0.488043363	0.439956867	0.49489848	G	GT	+	CDS	Synonymous	3	251	GTT	V	GTG	V	1	AaeL_AAEL001606, AAEL001606, GPRMTN	protein trapped in endoderm-1	Other
LOC5571502	138059552	0.032894737	0.255428404	5.126634332	0.073422295	0.385283525	0.246528	A	AC	-	5UTR	.	NA	.	.	.	.	.	1	AaeL_AAEL001601, AAEL001601	PXMP2/4 family protein 4	Other
LOC5571499	138590776	0.570833333	0.259413068	5.104671189	0.491781723	0.38366782	0.481915014	G	GC	+	intr	.	NA	.	.	.	.	.	1	AaeL_AAEL001628, AAEL001628	uncharacterized LOC5571499	Other
LOC5571499	138590777	0.589015152	0.254761905	5.768800308	0.487120866	0.377857048	0.484056122	G	GA	+	intr	.	NA	.	.	.	.	.	1	AaeL_AAEL001628, AAEL001628	uncharacterized LOC5571499	Other
LOC5571499	138590779	0.555028463	0.246717172	5.063083274	0.495240928	0.37217523	0.476591088	G	GA	+	intr	.	NA	.	.	.	.	.	1	AaeL_AAEL001628, AAEL001628	uncharacterized LOC5571499	Other
LOC110677641	138771051	0.984615385	0.780934343	5.121184344	0.023806068	0.341002883	0.185859219	G	GA	-	5UTR	.	NA	.	.	.	.	.	1		uncharacterized LOC110677641	Other
LOC5571494	138823866	0.559642857	0.295236573	3.803314476	0.49247953	0.401475312	0.487851445	G	GA	-	CDS	Synonymous	1	191	CTA	L	TTA	L	1	AaeL_AAEL001614, AAEL001614	uncharacterized LOC5571494	Other
LOC5571494	138835884	0.230352304	0.515	4.502477345	0.356949703	0.499338843	0.451310296	C	CT	-	CDS	Replacement	2	80	CGG	R	CAG	Q	1	AaeL_AAEL001614, AAEL001614	uncharacterized LOC5571494	Other
LOC5571481	138848684	0.398418316	0.142276423	4.342694062	0.478532587	0.234845634	0.399474506	T	TA	-	3UTR	.	NA	.	.	.	.	.	1	AaeL_AAEL001624, AAEL001624	uncharacterized LOC5571481	Other
LOC5571483	138863469	0.812820513	0.48761271	5.84708805	0.312976265	0.499771226	0.460143028	T	TA	-	CDS	Synonymous	3	599	GGT	G	GGA	G	1	AaeL_AAEL001604, AAEL001604	ras-GEF domain-containing family member 1B	Other
LOC5571483	138882211	0.554205852	0.285016978	3.940254801	0.492683403	0.397823231	0.489084731	G	GA	-	intr	.	NA	.	.	.	.	.	1	AaeL_AAEL001604, AAEL001604	ras-GEF domain-containing family member 1B	Other
LOC5580113	139691236	0.890937398	0.776597744	5.59451211	0.513421101	0.625	0.62724713	A	ACI	-	intr	.	NA	.	.	.	.	.	1	AaeL_AAEL010930, AAEL010930	isoaspartyl peptidase/L-asparaginase	Other
LOC5580113	139691240	0.865253078	0.551556251	5.269581988	0.237223815	0.494459834	0.414391901	A	ATD	-	intr	.	NA	.	.	.	.	.	1	AaeL_AAEL010930, AAEL010930	isoaspartyl peptidase/L-asparaginase	Other
LOC5580113	139691255	0.208916084	0.496247539	4.674928318	0.333796645	0.499989946	0.472994256	G	GA	-	CDS	Replacement	2	150	ACT	T	ATT	I	1	AaeL_AAEL010930, AAEL010930	isoaspartyl peptidase/L-asparaginase	Other
LOC5580113	139691437	0.303532182	0.088445295	3.894694742	0.415012311	0.16203662	0.292318452	G	GA	-	CDS	Synonymous	3	89	TAC	Y	TAT	Y	1	AaeL_AAEL010930, AAEL010930	isoaspartyl peptidase/L-asparaginase	Other
LOC5564682	140622382	0.295150502	0.069267998	4.454975961	0.415224913	0.129451796	0.27555	G	GA	+	ncRN	.	NA	.	.	.	.	.	1		uncharacterized LOC5564682	Other
LOC5564682	140622385	0.342001576	0.063873626	5.996219415	0.438276114	0.121227709	0.282634947	T	TC	+	ncRN	.	NA	.	.	.	.	.	1		uncharacterized LOC5564682	Other
LOC5572100	140795038	0.44004065	0.827096774	7.939133294	0.493169168	0.293367347	0.479393974	T	TC	-	ncRN	.	NA	.	.	.	.	.	1		uncharacterized LOC5572100	Other
LOC5572105	141735523	0	0.130610922	3.731911481	0	0.226266364	0.151983673	A	AG	+	intr	.	NA	.	.	.	.	.	1	AaeL_AAEL009518, AAEL009518, AAEL012142	protein timeless homolog	Other
LOC5572105	141798674	0.606410256	0.341533688	3.754175511	0.476672	0.450138504	0.494512472	T	TC	+	intr	.	NA	.	.	.	.	.	1	AaeL_AAEL009518, AAEL009518, AAEL012142	protein timeless homolog	Other
LOC5572105	141799452	0.793154762	0.41	7.579638506	0.339671941	0.475907198	0.484554637	T	TA	+	intr	.	NA	.	.	.	.	.	1	AaeL_AAEL009518, AAEL009518, AAEL012142	protein timeless homolog	Other
LOC5572105	141799461	0.798136646	0.372222222	9.057415592	0.33165676	0.459790599	0.482103725	T	TC	+	intr	.	NA	.	.	.	.	.	1	AaeL_AAEL009518, AAEL009518, AAEL012142	protein timeless homolog	Other
LOC5572105	141881524	1	0.802681992	5.539864274	0	0.32	0.181239108	T	TC	+	intr	.	NA	.	.	.	.	.	1	AaeL_AAEL009518, AAEL009518, AAEL012142	protein timeless homolog	Other
LOC5572105	141965641	0.972222222	0.797058824	3.976068514	0.070493754	0.324044815	0.190131281	A	AG	+	intr	.	NA	.	.	.	.	.	1	AaeL_AAEL009518, AAEL009518, AAEL012142	protein timeless homolog	Other
LOC5572105	141966531	0.988956767	0.827633379	4.11161248	0.021050249	0.282480761	0.16449751	T	TA	+	3UTR	.	NA	.	.	.	.	.	1	AaeL_AAEL009518, AAEL009518, AAEL012142	protein timeless homolog	Other
LOC5572105	141966536	0.86656034	0.582409794	5.162154165	0.236669388	0.486577931	0.401794938	T	TA	+	3UTR	.	NA	.	.	.	.	.	1	AaeL_AAEL009518, AAEL009518, AAEL012142	protein timeless homolog	Other
LOC5575867	142218191	0.339285714	0.705	6.647027804	0.468059413	0.43349481	0.498966942	C	CT	-	intr	.	NA	.	.	.	.	.	1	AaeL_AAEL012141, AAEL012141, AAEL800045	acetylcholinesterase	Target
LOC5575869	142361442	0.670344828	0.094951923	16.22983445	0.444444444	0.172335601	0.434362529	T	TC	-	intr	.	NA	.	.	.	.	.	1	AaeL_AAEL012140, AAEL012140	tRNA-dihydrouridine(20) synthase [NAD(P)+]-like	Other
LOC5575872	142518889	0.301470588	0.571528472	3.928346391	0.425078044	0.490081333	0.499807766	T	TA	+	CDS	Replacement	3	43	AAT	N	AAA	K	1	AaeL_AAEL012138, AAEL012138	delta(24)-sterol reductase	Other
LOC5577251	142766828	0.153996865	0	4.355132916	0.274723213	0	0.131211073	G	GA	+	intr	.	NA	.	.	.	.	.	1	AaeL_AAEL013109, AAEL013109	excitatory amino acid transporter 3	Other
LOC5577254	142805724	0	0.267361111	7.631438396	0	0.380746349	0.238439935	T	TC	-	intr	.	NA	.	.	.	.	.	1	AaeL_AAEL013110, AAEL013110	acidic repeat-containing protein	Other
LOC5577254	142805764	0	0.161945542	4.569381646	0	0.276242568	0.182706119	C	CA	-	intr	.	NA	.	.	.	.	.	1	AaeL_AAEL013110, AAEL013110	acidic repeat-containing protein	Other
LOC5577255	142843599	0.769615385	0.512439614	3.823670475	0.354527089	0.499877383	0.471655329	G	GA	+	intr	.	NA	.	.	.	.	.	1	AaeL_AAEL013115, AAEL013115	GPI inositol-deacylase	Other
LOC5577255	142844174	0.554086538	0.272727273	4.272172111	0.492913832	0.417823229	0.483892176	G	GA	+	intr	.	NA	.	.	.	.	.	1	AaeL_AAEL013115, AAEL013115	GPI inositol-deacylase	Other
LOC5577255	142844339	0.96835443	0.61443609	9.182745153	0.062826784	0.481508876	0.370822014	T	TA	+	intr	.	NA	.	.	.	.	.	1	AaeL_AAEL013115, AAEL013115	GPI inositol-deacylase	Other
LOC5577255	142844469	0.724846342	0.459252525	3.877105912	0.398956317	0.499190062	0.48765721	A	AT	+	intr	.	NA	.	.	.	.	.	1	AaeL_AAEL013115, AAEL013115	GPI inositol-deacylase	Other
LOC5577255	142844731	0.760902256	0.476745014	4.453822543	0.368618035	0.498434179	0.488365412	T	TA	+	CDS	Replacement	2	502	TAC	Y	TTC	F	1	AaeL_AAEL013115, AAEL013115	GPI inositol-deacylase	Other
LOC5577255	142844737	0.786926995	0.49122329	4.873331206	0.336734694	0.499449698	0.482915519	A	AT	+	CDS	Replacement	2	504	TTT	F	TAT	Y	1	AaeL_AAEL013115, AAEL013115	GPI inositol-deacylase	Other
LOC5577255	142844840	0.779971245	0.51754446	3.994117737	0.342449662	0.499382984	0.471557504	G	GA	+	intr	.	NA	.	.	.	.	.	1	AaeL_AAEL013115, AAEL013115	GPI inositol-deacylase	Other
LOC5577255	142853650	0.694290337	0.427641286	3.838379266	0.427921874	0.489632	0.496792673	G	GA	+	intr	.	NA	.	.	.	.	.	1	AaeL_AAEL013115, AAEL013115	GPI inositol-deacylase	Other
LOC5577256	142864844	0.681867892	0.365483732	5.125733531	0.433272967	0.464248816	0.498857861	T	TC	-	CDS	Synonymous	3	270	GCG	A	GCA	A	1	AaeL_AAEL013114, AAEL013114	dnaJ homolog subfamily C member 25 homolog	Other
LOC5577256	142864874	0.65984016	0.364942529	4.51963207	0.443593031	0.461838938	0.499463545	G	GA	-	CDS	Synonymous	3	260	AAT	N	AAC	N	1	AaeL_AAEL013114, AAEL013114	dnaJ homolog subfamily C member 25 homolog	Other
LOC5577257	142886069	0.043693694	0.274725275	5.096672902	0.091531065	0.406418188	0.299875052	T	TA	-	intr	.	NA	.	.	.	.	.	1	AaeL_AAEL013116, AAEL013116	39S ribosomal protein L3, mitochondrial	Other
LOC5577257	142894045	0.802927515	0.509587728	4.900132078	0.335179054	0.499464463	0.455777283	A	AT	-	intr	.	NA	.	.	.	.	.	1	AaeL_AAEL013116, AAEL013116	39S ribosomal protein L3, mitochondrial	Other
LOC5577257	142894071	0.823546019	0.539018088	4.802087117	0.316962079	0.497130395	0.446635768	G	GC	-	intr	.	NA	.	.	.	.	.	1	AaeL_AAEL013116, AAEL013116	39S ribosomal protein L3, mitochondrial	Other
LOC5577257	142894084	0.74375	0.469186047	4.150842443	0.399524376	0.498003068	0.482200071	G	GT	-	CDS	Synonymous	1	46	AGA	R	CGA	R	1	AaeL_AAEL013116, AAEL013116	39S ribosomal protein L3, mitochondrial	Other
LOC5577258	142906416	0.882109788	0.640711462	4.207176174	0.208429752	0.456165538	0.346605863	C	CT	+	CDS	Synonymous	3	230	AGT	S	AGC	S	1	AaeL_AAEL013113, AAEL013113	beta-lactamase-like protein 2 homolog	Other
LOC5578143	144055721	0.68974359	0.265289525	8.781185072	0.428414901	0.388842653	0.494732587	G	GC	-	3UTR	.	NA	.	.	.	.	.	1	AaeL_AAEL013526, AAEL013524, AAEL013526	uncharacterized LOC5578143	Other
LOC5578143	144056083	0.692708333	0.361804862	5.55640457	0.424382716	0.462548476	0.498816654	A	AC	-	intr	.	NA	.	.	.	.	.	1	AaeL_AAEL013526, AAEL013524, AAEL013526	uncharacterized LOC5578143	Other
LOC5578143	144056084	0.692708333	0.353749225	5.796887205	0.424382716	0.458141153	0.49940547	T	TC	-	intr	.	NA	.	.	.	.	.	1	AaeL_AAEL013526, AAEL013524, AAEL013526	uncharacterized LOC5578143	Other
LOC5578143	144062493	0.072177822	0.282220497	3.998375612	0.125480102	0.408595438	0.307456764	T	TA	-	intr	.	NA	.	.	.	.	.	1	AaeL_AAEL013526, AAEL013524, AAEL013526	uncharacterized LOC5578143	Other
LOC5565046	144411836	0.989130435	0.79047619	5.139064495	0.024386526	0.3346875	0.248273962	A	AG	-	3UTR	.	NA	.	.	.	.	.	1	AaeL_AAEL004571, AAEL004571	probable tRNA N6-adenosine threonylcarbamoyltransferase, mitochondrial	Other
LOC5565046	144412333	0.397897898	0.06877193	7.893952092	0.476074219	0.09369423	0.320979546	G	GAI	-	intr	.	NA	.	.	.	.	.	1	AaeL_AAEL004571, AAEL004571	probable tRNA N6-adenosine threonylcarbamoyltransferase, mitochondrial	Other
LOC5565046	144413254	0.640344828	0.352011131	4.342284102	0.457618971	0.459183673	0.497989292	T	TC	-	intr	.	NA	.	.	.	.	.	1	AaeL_AAEL004571, AAEL004571	probable tRNA N6-adenosine threonylcarbamoyltransferase, mitochondrial	Other
LOC5565046	144422586	0.46104049	0.204964539	3.913678281	0.496474564	0.315486069	0.4490149	G	GI	-	intr	.	NA	.	.	.	.	.	1	AaeL_AAEL004571, AAEL004571	probable tRNA N6-adenosine threonylcarbamoyltransferase, mitochondrial	Other
LOC5565042	144486669	0.015151515	0.386945813	10.29919176	0.029405213	0.47253418	0.381328074	T	TC	-	intr	.	NA	.	.	.	.	.	1	AaeL_AAEL004545, AAEL004545	N-acetylneuraminate 9-O-acetyltransferase	Other
LOC5565042	144486674	0	0.357843137	10.42062641	0	0.458897746	0.371350557	C	CA	-	intr	.	NA	.	.	.	.	.	1	AaeL_AAEL004545, AAEL004545	N-acetylneuraminate 9-O-acetyltransferase	Other
LOC5565031	144777469	0.58839972	0.840873016	4.113034703	0.481176209	0.258546395	0.385231749	C	CT	+	CDS	Synonymous	3	16	GTT	V	GTC	V	1	AaeL_AAEL004575, AAEL004575	beta-galactosidase	Other
LOC5565031	144790816	0.383948928	0.056818182	7.692989735	0.472612042	0.110052285	0.29705385	G	GT	+	CDS	Synonymous	3	119	CTG	L	CTT	L	1	AaeL_AAEL004575, AAEL004575	beta-galactosidase	Other
LOC5565037	144986977	0.218674334	0.483091787	4.048693496	0.34026465	0.499702558	0.46941843	T	TC	-	CDS	Synonymous	3	41	AAA	K	AAG	K	1	AaeL_AAEL004547, AAEL004547, IGF-like	bombyxin B-1 homolog	Other
LOC5565032	145017946	0.200284091	0	5.622601892	0.32	0	0.18	A	AT	-	3UTR	.	NA	.	.	.	.	.	1	AaeL_AAEL004553, AAEL004553	glycolipid transfer protein	Other
LOC5565055	145252798	0.516055046	0.771833709	3.79963596	0.498801897	0.347915519	0.449380165	T	TC	-	CDS	Synonymous	3	16	ACG	T	ACA	T	1	AaeL_AAEL004559, AAEL004559	synaptosomal-associated protein 25	Other
LOC5565263	145446317	0.167670683	0.471153846	5.379571823	0.279155897	0.499842442	0.444444444	C	CA	-	intr	.	NA	.	.	.	.	.	1	AaeL_AAEL004707, AAEL004707	hematopoietically-expressed homeobox protein hhex	Other
LOC5565263	145483409	0.099206349	0.349047619	4.643906927	0.163615705	0.444444444	0.352200961	G	GC	-	intr	.	NA	.	.	.	.	.	1	AaeL_AAEL004707, AAEL004707	hematopoietically-expressed homeobox protein hhex	Other
LOC5565263	145483718	0.150337838	0.007731959	3.730967693	0.250865052	0.013604804	0.126965193	G	GT	-	CDS	Replacement	2	79	CCG	P	CAG	Q	1	AaeL_AAEL004707, AAEL004707	hematopoietically-expressed homeobox protein hhex	Other
LOC5565261	145633781	0.7125	0.945737415	4.410299342	0.406326576	0.13441673	0.250852372	A	AGT	+	intr	.	NA	.	.	.	.	.	1	AaeL_AAEL004704, AAEL004704	MAP kinase-interacting serine/threonine-protein kinase 1	Other
LOC5565261	145633787	0.554473524	0.897111482	7.251349456	0.495464853	0.192189349	0.367892392	C	CA	+	intr	.	NA	.	.	.	.	.	1	AaeL_AAEL004704, AAEL004704	MAP kinase-interacting serine/threonine-protein kinase 1	Other
LOC5565255	145860753	0.763492063	0.96379108	4.435098737	0.36389414	0.080260958	0.218179802	T	TC	-	5UTR	.	NA	.	.	.	.	.	1	AaeL_AAEL004685, AAEL004685	succinate-semialdehyde dehydrogenase [NADP(+)] GabD	Other
LOC5576555	146053364	0.570512821	0.862836439	5.347475723	0.487292586	0.236012629	0.401412764	T	TC	-	intr	.	NA	.	.	.	.	.	1	AaeL_AAEL012616, AAEL012616	NAD(P) transhydrogenase, mitochondrial	Other
LOC110677952	146121659	0.144963145	0	4.113182571	0.252400549	0	0.098498904	A	AT	+	intr	.	NA	.	.	.	.	.	1		isocitrate dehydrogenase [NADP], mitochondrial-like	Other
LOC110677952	146121661	0.159415584	0	4.50104671	0.274955937	0	0.114615707	A	AT	+	intr	.	NA	.	.	.	.	.	1		isocitrate dehydrogenase [NADP], mitochondrial-like	Other
LOC110677952	146121662	0.143118786	0	4.063978287	0.251807851	0	0.097852104	C	CT	+	intr	.	NA	.	.	.	.	.	1		isocitrate dehydrogenase [NADP], mitochondrial-like	Other
LOC5576008	146532787	0.23192301	0.512623762	4.395041329	0.354484072	0.499862642	0.471859247	G	GA	-	5UTR	.	NA	.	.	.	.	.	1	AaeL_AAEL012237, AAEL012237	protein max	Other
LOC5576006	146554351	0.595879121	0.278146382	5.228248298	0.48374093	0.381847994	0.483718695	C	CA	-	3UTR	.	NA	.	.	.	.	.	1	AaeL_AAEL012236, AAEL012236	uncharacterized LOC5576006	Other
LOC5576006	146554366	0.603514056	0.241546832	6.6575074	0.479436647	0.359001189	0.486111111	C	CT	-	3UTR	.	NA	.	.	.	.	.	1	AaeL_AAEL012236, AAEL012236	uncharacterized LOC5576006	Other
LOC5576003	146601801	0.031914894	0.206268097	3.850686733	0.079861111	0.333741808	0.236076635	C	CT	-	3UTR	.	NA	.	.	.	.	.	1	AaeL_AAEL012240, AAEL012240	protein SEC13 homolog	Other
LOC5576001	146621138	0.25	0.450258398	5.409817013	0.409256198	0.553757411	0.526286478	A	AID	+	intr	.	NA	.	.	.	.	.	1	AaeL_AAEL012243, AAEL012243	uncharacterized LOC5576001	Other
LOC5576001	146632242	0.6784634	0.919819311	4.056426064	0.629918981	0.458457267	0.577704835	T	TID	+	intr	.	NA	.	.	.	.	.	1	AaeL_AAEL012243, AAEL012243	uncharacterized LOC5576001	Other
LOC5576005	146676235	0.198601171	0.521497062	5.705718877	0.317831345	0.498614958	0.463249383	G	GA	-	intr	.	NA	.	.	.	.	.	1	AaeL_AAEL012247, AAEL012247	SCY1-like protein 2	Other
LOC5576005	146676256	0.133928571	0.497772537	7.580949216	0.232988166	0.499968	0.443469804	G	GT	-	intr	.	NA	.	.	.	.	.	1	AaeL_AAEL012247, AAEL012247	SCY1-like protein 2	Other
LOC5576007	146751608	0.93	0.722934473	3.956541708	0.142011834	0.400300621	0.303875672	T	TG	-	CDS	Synonymous	1	110	CGA	R	AGA	R	1	AaeL_AAEL012246, AAEL012246	uncharacterized LOC5576007	Other
LOC5576012	146859073	0.022727273	0.261051374	5.863775598	0.033323758	0.383472057	0.23610198	G	GA	-	intr	.	NA	.	.	.	.	.	1	AaeL_AAEL012234, AAEL012234	cytoplasmic dynein 1 intermediate chain	Other
LOC5576012	146859353	0.353519669	0.100296443	4.718882702	0.459557276	0.18	0.366051362	C	CA	-	intr	.	NA	.	.	.	.	.	1	AaeL_AAEL012234, AAEL012234	cytoplasmic dynein 1 intermediate chain	Other
LOC5572172	147102060	0.146875	0.531336406	8.095208372	0.266805473	0.498163453	0.438276114	G	GA	+	ncRN	.	NA	.	.	.	.	.	1		protein obstructor-E	Other
LOC5572172	147102061	0.154017857	0.517361111	7.274920547	0.271731191	0.499567474	0.442868478	C	CT	+	ncRN	.	NA	.	.	.	.	.	1		protein obstructor-E	Other
LOC5572172	147102062	0.153968254	0.521116139	7.473529252	0.2721875	0.499155564	0.444444444	T	TG	+	ncRN	.	NA	.	.	.	.	.	1		protein obstructor-E	Other
LOC5572172	147102075	0.147826087	0.416320166	4.609944668	0.265927978	0.489795918	0.403705812	T	TC	+	ncRN	.	NA	.	.	.	.	.	1		protein obstructor-E	Other
LOC5570061	147347422	0.319230769	0.091538462	4.171539034	0.426035503	0.173005671	0.306956358	T	TG	-	rint	.	NA	.	.	.	.	.	1		uncharacterized LOC5570061	Other
LOC110678056	147917470	0.199200533	0.029437229	3.791533659	0.336036233	0.057093426	0.249291454	A	AT	+	CDS	Synonymous	3	49	GTA	V	GTT	V	1		putative aldehyde dehydrogenase family 7 member A1 homolog	Other
LOC5575293	148080394	0.230523627	0	6.479215926	0.356505102	0	0.123854644	T	TC	-	intr	.	NA	.	.	.	.	.	1		transmembrane emp24 domain-containing protein 7	Other
LOC5575293	148080412	0.233333333	0	6.560067483	0.357777778	0	0.140595463	T	TG	-	intr	.	NA	.	.	.	.	.	1		transmembrane emp24 domain-containing protein 7	Other
LOC5575293	148080417	0.189171123	0.006944444	4.831978041	0.294543064	0.014924529	0.132072505	A	AT	-	intr	.	NA	.	.	.	.	.	1		transmembrane emp24 domain-containing protein 7	Other
LOC5575293	148080428	0.161264506	0.00625	4.11935861	0.2688	0.013792438	0.129635851	C	CG	-	intr	.	NA	.	.	.	.	.	1		transmembrane emp24 domain-containing protein 7	Other
LOC5570613	148956130	0.419374523	0.113025672	6.02126855	0.485425342	0.193440726	0.366893957	C	CG	+	3UTR	.	NA	.	.	.	.	.	1	AaeL_AAEL008424, AAEL008424, NAAT	sodium-dependent nutrient amino acid transporter 1	Other
LOC5570613	148956132	0.425724638	0.087702472	7.049576794	0.569422476	0.168185604	0.384977157	C	CGI	+	3UTR	.	NA	.	.	.	.	.	1	AaeL_AAEL008424, AAEL008424, NAAT	sodium-dependent nutrient amino acid transporter 1	Other
LOC5570614	148995646	0.282373596	0.050702811	4.95956679	0.401526557	0.0768	0.235063596	C	CT	-	intr	.	NA	.	.	.	.	.	1	AaeL_AAEL008431, AAEL008431	A-kinase anchor protein 1, mitochondrial	Other
LOC5565330	149230636	0.678214286	0.99137931	8.660828527	0.435742257	0.020616319	0.28649152	G	GI	-	5UTR	.	NA	.	.	.	.	.	1	AaeL_AAEL014821, AAEL014821	flavin reductase (NADPH)	Other
LOC5569670	149238469	0.324561404	0.056153846	5.874494599	0.438600336	0.114328922	0.312685791	T	TA	-	5UTR	.	NA	.	.	.	.	.	1	AaeL_AAEL007824, AAEL007824	40S ribosomal protein S29	Other
LOC5575090	149561687	0.548148148	0.171455939	7.618132234	0.489795918	0.291242604	0.44340117	T	TC	+	intr	.	NA	.	.	.	.	.	1	AaeL_AAEL011643, AAEL011643	homeobox protein homothorax	Other
LOC5575090	149591917	0.148726852	0.385964912	3.822708727	0.272579773	0.473991998	0.4118	A	AG	+	intr	.	NA	.	.	.	.	.	1	AaeL_AAEL011643, AAEL011643	homeobox protein homothorax	Other
LOC5575090	149601239	0.456896552	0.726923077	3.989910528	0.495867769	0.418957666	0.480601469	G	GA	+	intr	.	NA	.	.	.	.	.	1	AaeL_AAEL011643, AAEL011643	homeobox protein homothorax	Other
LOC5564601	150145999	0.151295732	0	4.282620301	0.255957966	0	0.14574815	A	AG	-	intr	.	NA	.	.	.	.	.	1	AaeL_AAEL014523, AAEL014523	neuroendocrine convertase 2	Other
LOC5564601	150156463	0.379662005	0.118142235	4.722317978	0.469480969	0.209135306	0.350505957	A	AC	-	intr	.	NA	.	.	.	.	.	1	AaeL_AAEL014523, AAEL014523	neuroendocrine convertase 2	Other
LOC5564602	150230236	0.403017241	0.161988773	3.814304701	0.484197531	0.277777778	0.401234568	A	AC	-	CDS	Replacement	2	341	ATC	I	AGC	S	1	AaeL_AAEL014522, AAEL014522	uncharacterized LOC5564602	Other
LOC5566651	150329556	0.115512821	0.399204938	5.350288717	0.199469764	0.4758	0.384087791	A	AT	+	3UTR	.	NA	.	.	.	.	.	1	AaeL_AAEL005500, AAEL005500	protein YIF1B-A	Other
LOC5566638	150477302	0.482196426	0.764365842	4.416986459	0.498314256	0.362906079	0.452351897	C	CG	+	CDS	Synonymous	3	18	GTG	V	GTC	V	1	AaeL_AAEL005504, AAEL005504	putative transferase CAF17, mitochondrial	Other
LOC5566637	150547368	0.575757576	0.237931034	5.936378422	0.482200071	0.353907962	0.49382716	C	CT	-	intr	.	NA	.	.	.	.	.	1	AaeL_AAEL005507, AAEL005507	inhibitory POU protein	Other
LOC110674019	154889242	0	0.207506203	5.824994112	0	0.332409972	0.160367105	T	TA	+	CDS	Replacement	2	87	TTA	L	TAA	*	1		putative nuclease HARBI1	Other
LOC5578384	155188254	0.610687023	0.282161314	5.527402501	0.475496766	0.395860547	0.490299745	G	GI	-	CDS	Synonymous	3	760	CCC	P	CCA	P	1	AaeL_AAEL013659, AAEL013659, AAEL013660	protein ovarian tumor locus	Other
LOC110674533	155541541	0.176648841	0.010638298	4.252296996	0.270180982	0.021050249	0.170879316	G	GA	-	rint	.	NA	.	.	.	.	.	1		uncharacterized LOC110674533	Other
LOC5575471	155904785	0.226871576	0.482142857	3.79300985	0.35544557	0.499362245	0.452598208	T	TA	-	intr	.	NA	.	.	.	.	.	1	AaeL_AAEL011848, AAEL011848	transmembrane protein 120 homolog	Other
LOC5571583	156419527	0.403070175	0.159992785	3.877757002	0.480677917	0.258234288	0.385943417	G	GA	+	intr	.	NA	.	.	.	.	.	1	AaeL_AAEL009172, AAEL009172	E3 ubiquitin-protein ligase UBR1	Other
LOC5568545	156904604	0.127053669	0.447619048	6.262243057	0.212422864	0.494341331	0.422122234	G	GT	+	CDS	Replacement	2	802	TGT	C	TTT	F	1	AaeL_AAEL006941, AAEL006941, AAEL006954, AAEL006960	calpain-D	Other
LOC5568535	157564736	0.583099907	0.850973236	4.583458368	0.485699611	0.254756037	0.402379665	T	TA	+	intr	.	NA	.	.	.	.	.	1	AaeL_AAEL006936, AAEL006936	suppressor of cytokine signaling 7	Other
LOC5568535	157565330	0.419992966	0.158333333	4.348288673	0.479520975	0.269148586	0.406645328	C	CA	+	3UTR	.	NA	.	.	.	.	.	1	AaeL_AAEL006936, AAEL006936	suppressor of cytokine signaling 7	Other
LOC5568532	157944915	0.078571429	0.50862069	9.706792859	0.143700455	0.515990325	0.396240286	T	TAC	+	intr	.	NA	.	.	.	.	.	1	AaeL_AAEL006947, AAEL006947, GPRTAK2	tachykinin-like peptides receptor 99D	Other
LOC5568532	157944921	0.106312292	0.484375	8.39398633	0.189342561	0.499511719	0.3927751	T	TC	+	intr	.	NA	.	.	.	.	.	1	AaeL_AAEL006947, AAEL006947, GPRTAK2	tachykinin-like peptides receptor 99D	Other
LOC5568532	157944932	0.113636364	0.482526882	7.994926939	0.201446281	0.49899755	0.39508845	T	TA	+	intr	.	NA	.	.	.	.	.	1	AaeL_AAEL006947, AAEL006947, GPRTAK2	tachykinin-like peptides receptor 99D	Other
LOC5568532	157944989	0.556996086	0.844924271	5.05990338	0.496219282	0.270851785	0.413261077	A	AT	+	intr	.	NA	.	.	.	.	.	1	AaeL_AAEL006947, AAEL006947, GPRTAK2	tachykinin-like peptides receptor 99D	Other
LOC5568532	157944990	0.586757991	0.836115471	4.00165289	0.4921875	0.283824357	0.409110029	T	TA	+	intr	.	NA	.	.	.	.	.	1	AaeL_AAEL006947, AAEL006947, GPRTAK2	tachykinin-like peptides receptor 99D	Other
LOC5568532	157944997	0.611355634	0.848306011	3.792778077	0.483767551	0.263542822	0.382540378	G	GA	+	intr	.	NA	.	.	.	.	.	1	AaeL_AAEL006947, AAEL006947, GPRTAK2	tachykinin-like peptides receptor 99D	Other
LOC5568531	157979281	0.160839161	0	4.539481352	0.258546395	0	0.129799892	C	CG	-	intr	.	NA	.	.	.	.	.	1	AaeL_AAEL006955, AAEL006955	cadherin-23	Other
LOC5565266	158962432	0.234567901	0.045652174	3.925112664	0.36170096	0.084173886	0.230112453	G	GA	-	intr	.	NA	.	.	.	.	.	1	AaeL_AAEL004699, AAEL004699	uncharacterized LOC5565266	Other
LOC5576866	161621945	0.762902331	0.400114811	6.700871719	0.355713408	0.480601469	0.488118858	C	CT	-	intr	.	NA	.	.	.	.	.	1	AaeL_AAEL012849, AAEL012846, AAEL012849	uncharacterized LOC5576866	Other
LOC5570292	165757640	0.362318841	0.716312057	6.290748077	0.466392318	0.418801515	0.494228536	A	AT	+	rint	.	NA	.	.	.	.	.	1		uncharacterized LOC5570292	Other
LOC5570292	165757707	0.507207207	0.230917874	4.28800187	0.5	0.357106127	0.465373961	G	GC	+	rint	.	NA	.	.	.	.	.	1		uncharacterized LOC5570292	Other
LOC5570292	165759080	0.491525424	0.151724138	6.570310606	0.499856363	0.244897959	0.39774433	A	AG	+	ncRN	.	NA	.	.	.	.	.	1		uncharacterized LOC5570292	Other
LOC5568282	167260262	0.294019934	0.591010465	4.627722836	0.414243445	0.485748018	0.498242435	G	GA	+	3UTR	.	NA	.	.	.	.	.	1	AaeL_AAEL006708, AAEL006708	protein hedgehog	Other
LOC5568282	167260273	0.315176152	0.640339967	5.380579456	0.430773391	0.460638683	0.499516049	A	AG	+	3UTR	.	NA	.	.	.	.	.	1	AaeL_AAEL006708, AAEL006708	protein hedgehog	Other
LOC5568274	167743082	0	0.174107143	4.899800123	0	0.282799587	0.149013879	A	AG	+	intr	.	NA	.	.	.	.	.	1	AaeL_AAEL006710, AAEL006710	nucleolysin TIAR	Other
LOC5568274	167743159	0	0.159413282	4.500984576	0	0.255619077	0.129146189	C	CT	+	intr	.	NA	.	.	.	.	.	1	AaeL_AAEL006710, AAEL006710	nucleolysin TIAR	Other
LOC5568274	167743185	0	0.146213184	4.146567947	0	0.239197531	0.137486521	T	TC	+	intr	.	NA	.	.	.	.	.	1	AaeL_AAEL006710, AAEL006710	nucleolysin TIAR	Other
LOC110679185	168242301	0	0.185897436	5.223323446	0	0.32	0.175206059	G	GA	+	ncRN	.	NA	.	.	.	.	.	1		uncharacterized LOC110679185	Other
LOC110679185	168242665	0.463235294	0.204885392	3.968828936	0.497097506	0.331516954	0.447089563	G	GA	+	ncRN	.	NA	.	.	.	.	.	1		uncharacterized LOC110679185	Other
LOC110679185	168242708	0.431515957	0.179377958	3.96468641	0.490637119	0.295497566	0.429428284	A	AC	+	ncRN	.	NA	.	.	.	.	.	1		uncharacterized LOC110679185	Other
LOC5566091	168400594	0.239500913	0.712316968	10.69097552	0.350056689	0.408163265	0.4946028	A	AG	+	intr	.	NA	.	.	.	.	.	1	AaeL_AAEL005160, AAEL005160	sodium-independent sulfate anion transporter	Other
LOC5567765	170802959	0	0.130681818	3.733786064	0	0.240598562	0.144559785	T	TA	+	intr	.	NA	.	.	.	.	.	1	AaeL_AAEL000123, AAEL000123, AAEL000156	neurotrimin	Other
LOC5567762	170919533	0.157762097	0	4.456457924	0.267069791	0	0.11322398	G	GA	-	intr	.	NA	.	.	.	.	.	1	AaeL_AAEL000137, AAEL000137	sodium/hydrogen exchanger 9B2	Other
LOC5570641	171141738	0	0.146822034	4.162839587	0	0.242832364	0.154449122	T	TA	-	intr	.	NA	.	.	.	.	.	1	AaeL_AAEL008455, AAEL008455	Na(+)/H(+) exchange regulatory cofactor NHE-RF1	Other
LOC5570641	171141865	0.636888112	0.291695264	6.005789748	0.469320764	0.404996713	0.488031328	A	AG	-	intr	.	NA	.	.	.	.	.	1	AaeL_AAEL008455, AAEL008455	Na(+)/H(+) exchange regulatory cofactor NHE-RF1	Other
LOC5570640	171521291	0.859566361	0.602001687	4.395290949	0.242832364	0.481768137	0.413543812	C	CT	-	CDS	Synonymous	3	238	AGA	R	AGG	R	1	AaeL_AAEL008456, AAEL008456	alpha-amylase A	Other
LOC5574581	174980920	0.649759423	0.378367003	3.909243973	0.44662288	0.470012495	0.498977299	C	CT	-	intr	.	NA	.	.	.	.	.	1	AaeL_AAEL002414, AAEL002410, AAEL002414	protein turtle	Other
LOC5574577	176362695	0.58787308	0.315602837	3.960640835	0.484780444	0.433413445	0.496742344	G	GA	-	intr	.	NA	.	.	.	.	.	1	AaeL_AAEL002420, AAEL002420	protein pellino	Other
LOC5574577	176362758	0.530252101	0.239489489	4.622764195	0.498319681	0.370413223	0.481269511	G	GA	-	intr	.	NA	.	.	.	.	.	1	AaeL_AAEL002420, AAEL002420	protein pellino	Other
LOC5574607	176591410	0.528881823	0.265957447	3.838011807	0.498966942	0.390448167	0.4536862	G	GA	-	3UTR	.	NA	.	.	.	.	.	1	AaeL_AAEL002412, AAEL002412	monocarboxylate transporter 12	Other
LOC5574607	176612962	0.4	0.711621622	5.035283844	0.48	0.405176899	0.482650903	G	GA	-	5UTR	.	NA	.	.	.	.	.	1	AaeL_AAEL002412, AAEL002412	monocarboxylate transporter 12	Other
LOC5574589	176736514	0.153405018	0.405195456	4.140453218	0.265927978	0.482497399	0.438522516	G	GT	-	3UTR	.	NA	.	.	.	.	.	1	AaeL_AAEL002432, AAEL002432	endoplasmic reticulum metallopeptidase 1	Other
LOC5574589	176738055	0.72394958	0.281818182	9.437256686	0.399075824	0.4118	0.497881727	G	GA	-	intr	.	NA	.	.	.	.	.	1	AaeL_AAEL002432, AAEL002432	endoplasmic reticulum metallopeptidase 1	Other
LOC5574592	176840557	0.362818262	0.103174603	4.852160133	0.458778551	0.181614121	0.3542	C	CT	-	intr	.	NA	.	.	.	.	.	1	AaeL_AAEL002411, AAEL002411	renin receptor	Other
LOC5574606	176916436	0.284779958	0.079086406	3.787364562	0.406869806	0.142682538	0.294799805	A	AC	-	intr	.	NA	.	.	.	.	.	1	AaeL_AAEL002430, AAEL002430	N-acetylglucosamine-6-phosphate deacetylase	Other
LOC5574604	177035832	0.801864802	0.50625	4.954400699	0.313271605	0.5	0.456977778	C	CT	+	intr	.	NA	.	.	.	.	.	1		troponin T, skeletal muscle	Other
LOC5574593	177142230	0.682321575	0.921311937	4.649333731	0.437506377	0.187784244	0.312990916	T	TC	-	3UTR	.	NA	.	.	.	.	.	1	AaeL_AAEL002422, AAEL002422	cytoplasmic polyadenylation element-binding protein 1	Other
LOC5574593	177142926	0.130060293	0.454190119	6.332332972	0.244897959	0.489795918	0.437165813	A	AT	-	intr	.	NA	.	.	.	.	.	1	AaeL_AAEL002422, AAEL002422	cytoplasmic polyadenylation element-binding protein 1	Other
LOC5574593	177211284	0.267361111	0.05461668	4.371112975	0.39296057	0.105331661	0.2764914	G	GA	-	intr	.	NA	.	.	.	.	.	1	AaeL_AAEL002422, AAEL002422	cytoplasmic polyadenylation element-binding protein 1	Other
LOC5575876	177509008	0.867445055	1	3.78334422	0.232467421	0	0.124444444	C	CT	+	intr	.	NA	.	.	.	.	.	1	AaeL_AAEL002738, AAEL002738, AAEL002742	synaptic vesicle glycoprotein 2B	Other
LOC5573867	178554387	0.99382716	0.842450356	4.024701474	0.0118339	0.276918949	0.184852656	C	CT	+	intr	.	NA	.	.	.	.	.	1	AaeL_AAEL014073, AAEL010793, AAEL014073	F-box/LRR-repeat protein 7	Other
LOC5568159	180079711	0.330553856	0.084089365	4.765579142	0.443506814	0.15879017	0.309126276	C	CT	+	CDS	Synonymous	1	104	CTG	L	TTG	L	1	AaeL_AAEL006597, AAEL006597	homeobox protein bagpipe	Other
LOC5566189	180420717	0.69924812	0.360416667	5.80028124	0.418288818	0.465600645	0.499614198	G	GA	-	intr	.	NA	.	.	.	.	.	1	AaeL_AAEL005247, AAEL005246, AAEL005247	homeobox protein B-H2	Other
LOC5566189	180420770	0.365987461	0.639863548	3.969037907	0.462408949	0.461656805	0.499969	C	CT	-	intr	.	NA	.	.	.	.	.	1	AaeL_AAEL005247, AAEL005246, AAEL005247	homeobox protein B-H2	Other
LOC5566189	180420771	0.350264805	0.655251142	4.793467872	0.454299621	0.453043704	0.499992189	T	TC	-	intr	.	NA	.	.	.	.	.	1	AaeL_AAEL005247, AAEL005246, AAEL005247	homeobox protein B-H2	Other
LOC5566189	180420928	0.302194908	0.594799659	4.497586576	0.422091413	0.478411199	0.495813576	T	TC	-	CDS	Synonymous	3	275	AAA	K	AAG	K	1	AaeL_AAEL005247, AAEL005246, AAEL005247	homeobox protein B-H2	Other
LOC5566202	181066113	0.046300399	0.347975883	7.084347337	0.096834652	0.450612245	0.285643424	C	CT	+	intr	.	NA	.	.	.	.	.	1	AaeL_AAEL005241, AAEL005241, LST2_AEDAE	lateral signaling target protein 2 homolog	Other
LOC5566202	181066121	0.046543779	0.352173913	6.378864171	0.097778722	0.456655426	0.287627551	T	TAG	+	intr	.	NA	.	.	.	.	.	1	AaeL_AAEL005241, AAEL005241, LST2_AEDAE	lateral signaling target protein 2 homolog	Other
LOC5566202	181066206	0.03	0.274150268	5.816156663	0.053057851	0.396694215	0.26311351	T	TG	+	intr	.	NA	.	.	.	.	.	1	AaeL_AAEL005241, AAEL005241, LST2_AEDAE	lateral signaling target protein 2 homolog	Other
LOC5566200	181915303	0	0.276190476	7.890719168	0	0.398956317	0.293367347	T	TA	-	intr	.	NA	.	.	.	.	.	1	AaeL_AAEL005243, AAEL005243	protein sidekick-1	Other
LOC5566200	181915797	0.615914787	0.304032258	5.015503577	0.4746875	0.427692918	0.498223762	T	TA	-	intr	.	NA	.	.	.	.	.	1	AaeL_AAEL005243, AAEL005243	protein sidekick-1	Other
LOC5577246	183149386	0.156383547	0.412535211	3.884884292	0.255328528	0.517621747	0.420838063	T	TID	+	intr	.	NA	.	.	.	.	.	1	AaeL_AAEL013105, AAEL006071, AAEL013104, AAEL013105, AAEL013106	tyrosine-protein phosphatase 99A	Other
LOC5577246	183149426	0.127832013	0.478645384	7.16822873	0.216077806	0.499102269	0.428529245	C	CT	+	intr	.	NA	.	.	.	.	.	1	AaeL_AAEL013105, AAEL006071, AAEL013104, AAEL013105, AAEL013106	tyrosine-protein phosphatase 99A	Other
LOC5567424	183181728	0.119916004	0.40569741	5.35549694	0.207847921	0.484113873	0.37882719	G	GA	+	5UTR	.	NA	.	.	.	.	.	1	AaeL_AAEL006065, AAEL006065	probable methyltransferase-like protein 15 homolog	Other
LOC5567424	183182120	0.144245539	0.39926408	4.297063818	0.246558956	0.479153532	0.397244444	A	AG	+	CDS	Synonymous	3	57	GGA	G	GGG	G	1	AaeL_AAEL006065, AAEL006065	probable methyltransferase-like protein 15 homolog	Other
LOC5567424	183182129	0.158143341	0.426537228	4.52112229	0.266805473	0.48868353	0.415006889	A	AG	+	CDS	Synonymous	3	60	AAA	K	AAG	K	1	AaeL_AAEL006065, AAEL006065	probable methyltransferase-like protein 15 homolog	Other
LOC5567424	183182339	0.150075415	0.416559112	4.538646367	0.251872675	0.484577536	0.410131345	A	AG	+	CDS	Synonymous	3	130	TCA	S	TCG	S	1	AaeL_AAEL006065, AAEL006065	probable methyltransferase-like protein 15 homolog	Other
LOC5567424	183182377	0.137844612	0.407642638	4.73531423	0.235771591	0.483471074	0.395205142	G	GA	+	CDS	Replacement	2	143	AGC	S	AAC	N	1	AaeL_AAEL006065, AAEL006065	probable methyltransferase-like protein 15 homolog	Other
LOC5567424	183182738	0.871393107	0.581352903	5.374757963	0.223963047	0.487177214	0.425132325	G	GA	+	CDS	Synonymous	3	263	CGA	R	CGG	R	1	AaeL_AAEL006065, AAEL006065	probable methyltransferase-like protein 15 homolog	Other
LOC5567414	183192993	0.099591736	0.33	4.138246373	0.183129566	0.430429579	0.328419873	G	GA	-	CDS	Synonymous	1	703	CTA	L	TTA	L	1	AaeL_AAEL006085, AAEL006085	C-1-tetrahydrofolate synthase, cytoplasmic	Other
LOC5567414	183193006	0.113190083	0.341989987	3.943115029	0.201731773	0.44166709	0.344160488	T	TC	-	CDS	Synonymous	3	698	GGA	G	GGG	G	1	AaeL_AAEL006085, AAEL006085	C-1-tetrahydrofolate synthase, cytoplasmic	Other
LOC5567414	183193323	0.306526994	0.594903206	4.380539703	0.423009133	0.481915014	0.495336808	C	CT	-	intr	.	NA	.	.	.	.	.	1	AaeL_AAEL006085, AAEL006085	C-1-tetrahydrofolate synthase, cytoplasmic	Other
LOC5567414	183193324	0.653472222	0.37444009	4.102798565	0.449550173	0.469480969	0.499377163	A	AG	-	intr	.	NA	.	.	.	.	.	1	AaeL_AAEL006085, AAEL006085	C-1-tetrahydrofolate synthase, cytoplasmic	Other
LOC5567414	183193334	0.523960536	0.244686235	4.308554961	0.498232286	0.375	0.476577219	A	AI	-	intr	.	NA	.	.	.	.	.	1	AaeL_AAEL006085, AAEL006085	C-1-tetrahydrofolate synthase, cytoplasmic	Other
LOC5567414	183193436	0.778412336	0.422629058	6.552777915	0.345377751	0.488195471	0.478588067	C	CT	-	CDS	Synonymous	3	608	TCA	S	TCG	S	1	AaeL_AAEL006085, AAEL006085	C-1-tetrahydrofolate synthase, cytoplasmic	Other
LOC5567423	184013163	0.552706553	0.262805114	4.518994746	0.49382716	0.393491124	0.483650638	G	GA	+	3UTR	.	NA	.	.	.	.	.	1	AaeL_AAEL006070, AAEL006070	phosphoglycerate mutase 2	Other
LOC5567411	184327826	0.088211968	0.336467921	4.752620288	0.165906234	0.446644444	0.351331313	C	CT	+	CDS	Synonymous	3	280	AGC	S	AGT	S	1	AaeL_AAEL006064, AAEL006064	myoneurin	Other
LOC5567410	184381160	0.545926279	0.163913248	7.852528741	0.497105388	0.278755652	0.444444444	G	GA	-	intr	.	NA	.	.	.	.	.	1	AaeL_AAEL006069, AAEL006069	shootin-1	Other
LOC5567402	184744448	0.437272727	0.157594937	4.818956538	0.482421875	0.26035503	0.400181077	A	AT	-	5UTR	.	NA	.	.	.	.	.	1	AaeL_AAEL006080, AAEL006080	DNA repair protein RAD51 homolog 1	Other
LOC5578528	185751057	0.502403846	0.809019863	5.297586831	0.499716553	0.309861111	0.437716263	C	CT	-	intr	.	NA	.	.	.	.	.	1	AaeL_AAEL013732, AAEL013732	protein O-mannosyl-transferase 2	Other
LOC5578528	185751099	0.511284722	0.776857342	4.056619428	0.499720999	0.356628512	0.453498315	A	AT	-	CDS	Synonymous	3	659	CTA	L	CTT	L	1	AaeL_AAEL013732, AAEL013732	protein O-mannosyl-transferase 2	Other
LOC5578527	185817706	0.396982162	0.098219059	6.006405588	0.478298611	0.161570276	0.36137659	C	CT	-	CDS	Synonymous	3	87	CTG	L	CTA	L	1	AaeL_AAEL013733, AAEL013733, DAN_AEDAE, dan	protein distal antenna	Other
LOC5578527	185818001	0.312736742	0.041530278	6.293711731	0.428964497	0.077543108	0.31312332	C	CG	-	5UTR	.	NA	.	.	.	.	.	1	AaeL_AAEL013733, AAEL013733, DAN_AEDAE, dan	protein distal antenna	Other
LOC5578527	185818046	0.337646044	0.028098739	7.894548246	0.44639361	0.054502577	0.303264463	T	TC	-	5UTR	.	NA	.	.	.	.	.	1	AaeL_AAEL013733, AAEL013733, DAN_AEDAE, dan	protein distal antenna	Other
LOC5578527	185818098	0.74656076	0.965517241	4.986316035	0.379731429	0.051576685	0.244897959	G	GA	-	5UTR	.	NA	.	.	.	.	.	1	AaeL_AAEL013733, AAEL013733, DAN_AEDAE, dan	protein distal antenna	Other
LOC5569463	187092410	0.751712329	0.493565191	3.779823396	0.373614969	0.499914189	0.476966092	A	AT	+	intr	.	NA	.	.	.	.	.	1	AaeL_AAEL007639, AAEL007639	nuclear export mediator factor NEMF homolog	Other
LOC5569462	187239000	0.819836018	0.505158151	5.596798437	0.294739862	0.499945368	0.470647596	A	AG	+	CDS	Replacement	1	112	GCT	A	ACT	T	1	AaeL_AAEL007638, AAEL007638	tubulin polyglutamylase TTLL5	Other
LOC5569462	187239904	0.736754677	0.466134782	4.031998293	0.389399721	0.497710442	0.484642364	C	CT	+	intr	.	NA	.	.	.	.	.	1	AaeL_AAEL007638, AAEL007638	tubulin polyglutamylase TTLL5	Other
LOC5578694	188796211	0.123090746	0.452550638	6.573916774	0.212247325	0.495580393	0.409733095	T	TA	+	intr	.	NA	.	.	.	.	.	1	AaeL_AAEL003610, AAEL003610, AAEL015637, CLIPB9	serine protease 7	Other
LOC5578692	188902563	0.49119403	0.16983452	5.866296845	0.499963474	0.284081633	0.434525882	A	AT	+	CDS	Synonymous	3	195	GGA	G	GGT	G	1	AaeL_AAEL003625, AAEL003625, CLIPB8	serine protease easter	Other
LOC5578691	188951385	0.730519481	0.388749047	5.433356713	0.400283937	0.488865148	0.510361225	A	AID	+	intr	.	NA	.	.	.	.	.	1	AaeL_AAEL003632, AAEL003632, CLIPB39	serine protease easter	Other
LOC5578689	188994492	0.903863038	0.673836735	4.171517825	0.174046639	0.440386897	0.320972314	C	CT	-	CDS	Replacement	2	291	GAA	E	GGA	G	1	AaeL_AAEL003631, AAEL003631, CLIPB41	serine protease easter	Other
LOC5578689	188994511	0.931880679	0.84775641	4.080431688	0.198208136	0.521545549	0.367845088	C	CID	-	intr	.	NA	.	.	.	.	.	1	AaeL_AAEL003631, AAEL003631, CLIPB41	serine protease easter	Other
LOC5578689	188994554	0.102597403	0.342792793	4.350630958	0.18549346	0.450249989	0.355029586	C	CT	-	intr	.	NA	.	.	.	.	.	1	AaeL_AAEL003631, AAEL003631, CLIPB41	serine protease easter	Other
LOC5578689	188994559	0.113986014	0.402939707	5.515030292	0.201317608	0.481269511	0.391963259	A	AT	-	intr	.	NA	.	.	.	.	.	1	AaeL_AAEL003631, AAEL003631, CLIPB41	serine protease easter	Other
LOC5578689	188994613	0.170763828	0.428104305	4.148896969	0.271503576	0.489531746	0.414071263	C	CA	-	CDS	Synonymous	3	270	GGG	G	GGT	G	1	AaeL_AAEL003631, AAEL003631, CLIPB41	serine protease easter	Other
LOC5578682	189449352	0.604010025	0.883427344	5.220213391	0.471078353	0.200312175	0.387103264	G	GC	+	intr	.	NA	.	.	.	.	.	1	AaeL_AAEL003611, AAEL003611	acyl-CoA Delta(11) desaturase	Other
LOC5578682	189449355	0.601898522	0.880823402	5.176218057	0.472230111	0.201731773	0.388877551	G	GC	+	intr	.	NA	.	.	.	.	.	1	AaeL_AAEL003611, AAEL003611	acyl-CoA Delta(11) desaturase	Other
LOC5578682	189449380	0.509925558	0.84039548	6.218555869	0.499384426	0.267272251	0.439303045	T	TC	+	intr	.	NA	.	.	.	.	.	1	AaeL_AAEL003611, AAEL003611	acyl-CoA Delta(11) desaturase	Other
LOC5577517	190082313	0.142	0.374820613	3.771002569	0.240256319	0.470468723	0.380746349	T	TA	+	3UTR	.	NA	.	.	.	.	.	1		sphingosine-1-phosphate lyase	Other
LOC5577514	190110260	0	0.171716255	4.078985136	0	0.285668934	0.156792164	C	CAT	+	intr	.	NA	.	.	.	.	.	1	AaeL_AAEL003187, AAEL003187	esterase E4	Detox
LOC110674304	190273659	0.010204082	0.284615385	7.354980186	0.025969529	0.408163265	0.224403122	G	GA	-	CDS	Synonymous	3	95	TCC	S	TCT	S	1		solute carrier family 22 member 5-like	Other
LOC110679848	190477581	0.214480874	0	6.021735221	0.350728026	0	0.177843914	T	TI	-	ncRN	.	NA	.	.	.	.	.	1		uncharacterized LOC110679848	Other
LOC5577500	191887510	0.56968032	0.873731884	5.793743451	0.483132028	0.217294634	0.387116664	T	TA	-	CDS	Replacement	1	560	TTG	L	ATG	M	1	AaeL_AAEL003184, AAEL003184	solute carrier family 22 member 21	Other
LOC5577500	191906602	0.726435536	1	7.813327302	0.388264463	0	0.202275405	G	GA	-	CDS	Synonymous	3	149	AAT	N	AAC	N	1	AaeL_AAEL003184, AAEL003184	solute carrier family 22 member 21	Other
LOC5577500	191906617	0.713243547	1	8.204509428	0.379347492	0	0.189274868	A	AG	-	CDS	Synonymous	3	144	GGC	G	GGT	G	1	AaeL_AAEL003184, AAEL003184	solute carrier family 22 member 21	Other
LOC5577498	192112209	0.436653205	0.71875	4.269292337	0.489306191	0.406900919	0.486666106	G	GA	+	CDS	Synonymous	3	273	GCA	A	GCG	A	1	AaeL_AAEL003194, AAEL003194	xaa-Pro aminopeptidase ApepP	Other
LOC5577498	192112299	0.41977416	0.713292885	4.551074598	0.486223344	0.411090144	0.485382158	C	CT	+	CDS	Synonymous	3	303	AGT	S	AGC	S	1	AaeL_AAEL003194, AAEL003194	xaa-Pro aminopeptidase ApepP	Other
LOC5577498	192112856	0.409231297	0.152992776	4.254472734	0.481508876	0.259955954	0.370828653	C	CA	+	CDS	Replacement	1	448	CCC	P	ACC	T	1	AaeL_AAEL003194, AAEL003194	xaa-Pro aminopeptidase ApepP	Other
LOC5577495	192403593	0.824381927	0.565967283	4.142421755	0.277777778	0.491111111	0.431412894	C	CA	+	5UTR	.	NA	.	.	.	.	.	1	AaeL_AAEL003182, AAEL003182, SRPN26	uncharacterized LOC5577495	Other
LOC5577495	192403877	0.21155596	0.550384338	6.092966755	0.348959851	0.49704142	0.473571491	G	GA	+	CDS	Synonymous	3	60	GAG	E	GAA	E	1	AaeL_AAEL003182, AAEL003182, SRPN26	uncharacterized LOC5577495	Other
LOC5577411	192956184	0.630301686	0.912180008	5.681495221	0.469042738	0.15625868	0.360012725	T	TI	-	intr	.	NA	.	.	.	.	.	1	AaeL_AAEL003154, AAEL003154	alcohol dehydrogenase [NADP(+)]	Detox
LOC5577407	193038552	0.347337407	0.061036551	6.291569827	0.455218712	0.110119353	0.305700793	G	GA	-	intr	.	NA	.	.	.	.	.	1	AaeL_AAEL003161, AAEL003161, AMPSase, AdSS	adenylosuccinate synthetase	Other
LOC5577407	193038563	0.26038961	0.044688645	4.654856279	0.391775573	0.083609543	0.264368152	C	CT	-	intr	.	NA	.	.	.	.	.	1	AaeL_AAEL003161, AAEL003161, AMPSase, AdSS	adenylosuccinate synthetase	Other
LOC5577407	193038578	0.286931818	0.060267857	4.634315427	0.413194444	0.114753086	0.303897561	C	CT	-	CDS	Synonymous	3	311	ACG	T	ACA	T	1	AaeL_AAEL003161, AAEL003161, AMPSase, AdSS	adenylosuccinate synthetase	Other
LOC5572725	193253983	0.943091179	0.728438162	4.377923423	0.110726644	0.396032	0.286602737	G	GA	-	CDS	Synonymous	3	366	CCT	P	CCC	P	1	AaeL_AAEL009994, AAEL009994	60S ribosomal protein L4	Other
LOC5572724	193264516	0.380791209	0.704437589	5.361193559	0.46875	0.419128072	0.49875	A	AG	+	CDS	Synonymous	3	74	GAG	E	GAA	E	1	AaeL_AAEL010003, AAEL010003	pre-mRNA-splicing factor SPF27	Other
LOC5572724	193264552	0.440495868	0.756164384	5.276950522	0.492119713	0.36532607	0.490718407	T	TG	+	CDS	Synonymous	3	86	CCG	P	CCT	P	1	AaeL_AAEL010003, AAEL010003	pre-mRNA-splicing factor SPF27	Other
LOC5572724	193264561	0.514148352	0.224962349	4.643760916	0.499453589	0.353172498	0.477654719	C	CA	+	CDS	Synonymous	3	89	GGC	G	GGA	G	1	AaeL_AAEL010003, AAEL010003	pre-mRNA-splicing factor SPF27	Other
LOC5572724	193264810	0.506634233	0.248825556	3.769991017	0.499968506	0.375	0.477040816	G	GT	+	CDS	Synonymous	3	172	CTG	L	CTT	L	1	AaeL_AAEL010003, AAEL010003	pre-mRNA-splicing factor SPF27	Other
LOC23687749	193892865	0.420030864	0.144194307	4.834555009	0.488034553	0.232516145	0.392623438	C	CA	-	CDS	Replacement	2	144	AGT	S	ATT	I	1	AaeL_AAEL017329, AAEL017329	B-box type zinc finger protein ncl-1	Other
LOC5577401	194089153	0.219023403	0.476771196	3.886047481	0.344766547	0.49595	0.435627319	T	TC	-	CDS	Replacement	1	189	ATA	I	GTA	V	1	AaeL_AAEL003176, AAEL003176	zinc finger protein weckle	Other
LOC5572733	194127431	0.744166667	0.939221086	3.801890112	0.359319471	0.109718164	0.256922818	A	AG	-	intr	.	NA	.	.	.	.	.	1	AaeL_AAEL010007, AAEL010007	exosome component 10	Other
LOC5572732	194137374	0.0125	0.230782313	5.631675247	0.028565427	0.353505597	0.249463452	G	GT	+	5UTR	.	NA	.	.	.	.	.	1	AaeL_AAEL009995, AAEL009995	thioredoxin domain-containing protein	Other
LOC5572732	194153684	0.179164936	0.505395683	5.934368956	0.296356153	0.499918515	0.459183673	G	GT	+	intr	.	NA	.	.	.	.	.	1	AaeL_AAEL009995, AAEL009995	thioredoxin domain-containing protein	Other
LOC5572732	194154245	0.173976608	0.658333333	11.45026524	0.289627465	0.43966759	0.496061062	T	TA	+	3UTR	.	NA	.	.	.	.	.	1	AaeL_AAEL009995, AAEL009995	thioredoxin domain-containing protein	Other
LOC5572729	194225006	0	0.321428571	9.261958867	0	0.431020408	0.223093564	T	TC	+	ncRN	.	NA	.	.	.	.	.	1		lipid storage droplets surface-binding protein 2	Other
LOC5572729	194225010	0.533063428	0.16016016	7.596122767	0.496527778	0.263671875	0.4746875	A	AG	+	ncRN	.	NA	.	.	.	.	.	1		lipid storage droplets surface-binding protein 2	Other
LOC5572729	194225024	0	0.280357143	8.014001088	0	0.404296875	0.238579882	A	AG	+	ncRN	.	NA	.	.	.	.	.	1		lipid storage droplets surface-binding protein 2	Other
LOC5572729	194225033	0.573039216	0.276851852	4.644352405	0.485513807	0.390448167	0.488909009	T	TC	+	ncRN	.	NA	.	.	.	.	.	1		lipid storage droplets surface-binding protein 2	Other
LOC5572729	194225209	0	0.329761905	9.522657475	0	0.431600676	0.233979239	G	GA	+	ncRN	.	NA	.	.	.	.	.	1		lipid storage droplets surface-binding protein 2	Other
LOC5572729	194225320	0	0.251695736	7.094007829	0	0.377732158	0.217735573	C	CA	+	ncRN	.	NA	.	.	.	.	.	1		lipid storage droplets surface-binding protein 2	Other
LOC5572735	194283331	0.237606838	0.513957177	4.262193372	0.365122288	0.5	0.473494645	G	GA	-	intr	.	NA	.	.	.	.	.	1	AaeL_AAEL010012, AAEL010012	GTP-binding protein SAR1	Other
LOC5572735	194283522	0.076125146	0.376022708	6.399652129	0.138115393	0.460964533	0.341536351	G	GC	-	intr	.	NA	.	.	.	.	.	1	AaeL_AAEL010012, AAEL010012	GTP-binding protein SAR1	Other
LOC5572739	194373517	0	0.134126984	3.824982033	0	0.217523175	0.128203109	A	AC	+	intr	.	NA	.	.	.	.	.	1	AaeL_AAEL010010, AAEL010010	zinc finger and BTB domain-containing protein 41	Other
LOC5572739	194375987	0.058125503	0.268765823	4.249907637	0.112274449	0.400127961	0.318278551	A	AG	+	CDS	Replacement	1	88	AAA	K	GAA	E	1	AaeL_AAEL010010, AAEL010010	zinc finger and BTB domain-containing protein 41	Other
LOC5567803	194450909	0.049411765	0.253123915	4.235385254	0.090702948	0.379853902	0.297032171	T	TA	-	intr	.	NA	.	.	.	.	.	1	AaeL_AAEL000122, AAEL000122, AAEL009996	zinc finger protein 70	Other
LOC5567803	194450910	0.054755945	0.253642987	4.006425968	0.093888127	0.38314109	0.301984245	A	AG	-	intr	.	NA	.	.	.	.	.	1	AaeL_AAEL000122, AAEL000122, AAEL009996	zinc finger protein 70	Other
LOC5567794	194554860	0.126797513	0.401303285	4.97198762	0.21745541	0.472987582	0.393921028	A	AG	-	3UTR	.	NA	.	.	.	.	.	1	AaeL_AAEL000136, AAEL000136	zinc finger protein 275	Other
LOC5567794	194554872	0.174166667	0.4238437	3.938800859	0.287700312	0.486548529	0.426379124	A	AC	-	3UTR	.	NA	.	.	.	.	.	1	AaeL_AAEL000136, AAEL000136	zinc finger protein 275	Other
LOC5567794	194554874	0.14942029	0.406693262	4.309766269	0.254580659	0.47800119	0.407503758	T	TC	-	3UTR	.	NA	.	.	.	.	.	1	AaeL_AAEL000136, AAEL000136	zinc finger protein 275	Other
LOC5567791	194830368	0.216875668	0.597382048	7.362620172	0.337017038	0.48	0.482924225	G	GA	+	CDS	Replacement	1	52	GTT	V	ATT	I	1	AaeL_AAEL000131, AAEL000131, AAEL000135	fatty acid hydroxylase domain-containing protein 2	Other
LOC5567791	194830412	0.281137036	0.577793465	4.64630115	0.402640464	0.486198052	0.490799988	T	TC	+	CDS	Synonymous	3	66	AAT	N	AAC	N	1	AaeL_AAEL000131, AAEL000131, AAEL000135	fatty acid hydroxylase domain-containing protein 2	Other
LOC5567778	195299457	0.486211901	0.775702874	4.150013419	0.499591837	0.36615	0.449298576	C	CAT	-	5UTR	.	NA	.	.	.	.	.	1	AaeL_AAEL000127, AAEL000127	luciferin 4-monooxygenase	Other
LOC5567778	195299472	0.372994652	0.728333333	6.35759795	0.468239804	0.392128759	0.484429066	C	CT	-	5UTR	.	NA	.	.	.	.	.	1	AaeL_AAEL000127, AAEL000127	luciferin 4-monooxygenase	Other
LOC23687795	197232085	0.659858388	0.375979801	4.229986366	0.447573696	0.471655329	0.49956551	G	GI	+	CDS	Replacement	3	138	GAI	S	GAG	E	1		ribonucleoside-diphosphate reductase subunit M2	Other
LOC23687795	197232140	0.836021505	0.497737557	6.411892747	0.274236444	0.499753086	0.444444444	A	AG	+	CDS	Replacement	1	157	GCA	A	ACA	T	1		ribonucleoside-diphosphate reductase subunit M2	Other
LOC5567773	197293861	0.239388795	0.518103009	4.314544932	0.3648	0.497777778	0.470692521	C	CA	-	3UTR	.	NA	.	.	.	.	.	1	AaeL_AAEL000150, AAEL000150	omega-amidase NIT2	Other
LOC5567773	197293864	0.224789916	0.539399625	5.329180036	0.351239669	0.495317378	0.46844136	T	TC	-	3UTR	.	NA	.	.	.	.	.	1	AaeL_AAEL000150, AAEL000150	omega-amidase NIT2	Other
LOC5567773	197293866	0.241497976	0.580519481	5.95735638	0.367612405	0.484197531	0.481623668	C	CA	-	3UTR	.	NA	.	.	.	.	.	1	AaeL_AAEL000150, AAEL000150	omega-amidase NIT2	Other
LOC5567773	197293867	0.227826418	0.526973684	4.893386589	0.35579561	0.49739611	0.469054134	C	CA	-	3UTR	.	NA	.	.	.	.	.	1	AaeL_AAEL000150, AAEL000150	omega-amidase NIT2	Other
LOC5567773	197293868	0.234627276	0.543447293	5.125110805	0.356505102	0.495317378	0.469054134	T	TG	-	3UTR	.	NA	.	.	.	.	.	1	AaeL_AAEL000150, AAEL000150	omega-amidase NIT2	Other
LOC5569272	197818988	0.110941661	0.374941725	4.871661157	0.198887607	0.470895706	0.381665449	A	AT	-	CDS	Replacement	2	580	TTT	F	TAT	Y	1	AaeL_AAEL007510, AAEL007510	nose resistant to fluoxetine protein 6	Other
LOC5569271	197897433	0.647267206	0.346506096	4.676815415	0.464444444	0.454261298	0.499787145	C	CT	-	CDS	Synonymous	3	204	TTG	L	TTA	L	1	AaeL_AAEL007507, AAEL007507	nose resistant to fluoxetine protein 6	Other
LOC5569271	197897626	0.759626492	0.445745746	5.240838972	0.365003845	0.494280649	0.475811252	C	CT	-	intr	.	NA	.	.	.	.	.	1	AaeL_AAEL007507, AAEL007507	nose resistant to fluoxetine protein 6	Other
LOC5569268	198649751	0.072754444	0.323325271	5.057934186	0.14397655	0.43326171	0.330526365	G	GA	-	CDS	Synonymous	3	487	CTC	L	CTT	L	1	AaeL_AAEL007512, AAEL007512	ATP-dependent RNA helicase SUV3 homolog, mitochondrial	Other
LOC5569266	198725921	0	0.142885298	4.057753764	0	0.250865052	0.136863307	G	GI	-	intr	.	NA	.	.	.	.	.	1	AaeL_AAEL007515, AAEL007515, AAEL007516	delta(9)-fatty-acid desaturase fat-7	Other
LOC5569262	199095411	0.285714286	0.071097217	4.132216643	0.408163265	0.131784115	0.276898561	A	AT	-	CDS	Synonymous	3	95	GGT	G	GGA	G	1	AaeL_AAEL007508, AAEL007508	trypsin 3A1-like	Other
LOC5569259	199207786	0.137362637	0.457332762	6.129179073	0.234720317	0.49739611	0.431258679	G	GT	-	intr	.	NA	.	.	.	.	.	1	AaeL_AAEL007519, AAEL007519	trypsin-1	Other
LOC5569260	199243911	0.211781609	0	5.945442987	0.335816185	0	0.171183882	G	GA	-	CDS	Synonymous	3	289	GGC	G	GGT	G	1	AaeL_AAEL007517, AAEL007517	trypsin-1	Other
LOC5564699	199343055	0.011985816	0.249097807	6.189192922	0.023388537	0.375	0.245439003	C	CT	+	intr	.	NA	.	.	.	.	.	1		transmembrane protease serine 9	Other
LOC5564699	199343204	0.682893847	0.409616068	3.983521371	0.429439265	0.483237453	0.496831762	A	AG	+	CDS	Synonymous	3	341	GAG	E	GAA	E	1		transmembrane protease serine 9	Other
LOC5564700	199383741	0.237946429	0	6.693295304	0.363555358	0	0.190019978	C	CT	+	CDS	Synonymous	3	182	TTC	F	TTT	F	1	AaeL_AAEL014568, AAEL014568	putative GPI-anchored protein pfl2	Other
LOC5564700	199383753	0.195641026	0	5.493183043	0.31526336	0	0.169921875	G	GA	+	CDS	Synonymous	3	186	GGG	G	GGA	G	1	AaeL_AAEL014568, AAEL014568	putative GPI-anchored protein pfl2	Other
LOC5564700	199383771	0.198657059	0	5.577189152	0.316929693	0	0.169309769	A	AG	+	CDS	Synonymous	3	192	GTA	V	GTG	V	1	AaeL_AAEL014568, AAEL014568	putative GPI-anchored protein pfl2	Other
LOC5564700	199384491	0.12635468	0.405291005	5.095953706	0.224252313	0.480384606	0.395957822	A	AG	+	CDS	Synonymous	3	432	GGA	G	GGG	G	1	AaeL_AAEL014568, AAEL014568	putative GPI-anchored protein pfl2	Other
LOC5571788	199507223	0.950094877	0.658671308	6.688545789	0.090702948	0.45100189	0.352158954	T	TG	-	CDS	Synonymous	3	1211	TCC	S	TCA	S	1		angiotensin-converting enzyme	Other
LOC5571788	199507940	0.146857464	0	4.163786669	0.250483966	0	0.124927785	G	GA	-	CDS	Synonymous	3	992	TTC	F	TTT	F	1		angiotensin-converting enzyme	Other
LOC5571788	199508803	0.849090909	0.605980066	3.94733211	0.262187872	0.473372781	0.409061419	G	GA	-	intr	.	NA	.	.	.	.	.	1		angiotensin-converting enzyme	Other
LOC110681196	199700712	0.034401709	0.337558685	7.519919081	0.054751041	0.445956089	0.30032311	A	AG	-	intr	.	NA	.	.	.	.	.	1		double-strand-break repair protein rad21 homolog	Other
LOC110681196	199702923	0.415664508	0.137617555	4.955749761	0.485136742	0.244897959	0.37849633	T	TC	-	intr	.	NA	.	.	.	.	.	1		double-strand-break repair protein rad21 homolog	Other
LOC110681196	199702936	0.45	0.108946488	7.113897436	0.495713306	0.201656567	0.372257851	T	TG	-	intr	.	NA	.	.	.	.	.	1		double-strand-break repair protein rad21 homolog	Other
LOC5571789	199753007	0.083093732	0.349656213	5.327336107	0.151017465	0.460223537	0.34291452	A	AC	-	intr	.	NA	.	.	.	.	.	1	AaeL_AAEL009317, AAEL009317	ras-related protein Rab-11B	Other
LOC5571789	199766185	0	0.205955335	5.781419769	0	0.299638078	0.198495677	A	AI	-	5UTR	.	NA	.	.	.	.	.	1	AaeL_AAEL009317, AAEL009317	ras-related protein Rab-11B	Other
LOC5571793	199785978	0.100085251	0.316627358	3.78742235	0.19335172	0.432464022	0.313151619	T	TA	+	intr	.	NA	.	.	.	.	.	1	AaeL_AAEL009309, AAEL009309	protein Peter pan	Other
LOC5571791	199809863	0.02173913	0.208360656	4.451064692	0.050386445	0.328544761	0.202837237	T	TG	-	intr	.	NA	.	.	.	.	.	1	AaeL_AAEL009308, AAEL009308	WD repeat-containing protein 36	Other
LOC5571791	199809866	0.021126761	0.202380952	4.32395191	0.045088757	0.322300296	0.184089415	A	AT	-	intr	.	NA	.	.	.	.	.	1	AaeL_AAEL009308, AAEL009308	WD repeat-containing protein 36	Other
LOC5571785	199831708	0.781858129	0.468810916	5.318385092	0.369118442	0.498011525	0.482362339	T	TG	+	intr	.	NA	.	.	.	.	.	1	AaeL_AAEL009313, AAEL009313	probable elongation factor 1-delta	Other
LOC5571783	199840123	0.194741533	0.018867925	4.246902701	0.312764536	0.034771713	0.152777778	G	GA	-	intr	.	NA	.	.	.	.	.	1	AaeL_AAEL009320, AAEL009320	T-complex protein 1 subunit alpha	Other
LOC5571783	199840514	0.152722724	0.007978723	3.778677449	0.262313019	0.014741202	0.145655456	C	CA	-	CDS	Synonymous	3	243	TCG	S	TCT	S	1	AaeL_AAEL009320, AAEL009320	T-complex protein 1 subunit alpha	Other
LOC5571783	199840724	0.287668067	0.031068198	5.348895332	0.422499531	0.058646539	0.267856285	G	GAT	-	CDS	Synonymous	3	173	TCC	S	TCT	S	1	AaeL_AAEL009320, AAEL009320	T-complex protein 1 subunit alpha	Other
LOC5571783	199841200	0.32962963	0.080110173	4.908714636	0.434585785	0.138522692	0.316785778	C	CT	-	intr	.	NA	.	.	.	.	.	1	AaeL_AAEL009320, AAEL009320	T-complex protein 1 subunit alpha	Other
LOC5571783	199841276	0.074947589	0.415735427	7.741338594	0.144931196	0.483194444	0.392298711	G	GA	-	intr	.	NA	.	.	.	.	.	1	AaeL_AAEL009320, AAEL009320	T-complex protein 1 subunit alpha	Other
LOC5571796	200128454	0.391941392	0.138029782	4.324534369	0.483237453	0.232862113	0.365937324	T	TC	+	intr	.	NA	.	.	.	.	.	1	AaeL_AAEL009307, AAEL009307	protein O-GlcNAcase	Other
LOC110681298	200151896	0	0.255513941	7.206269799	0	0.38366782	0.258873457	A	AG	-	3UTR	.	NA	.	.	.	.	.	1		BMP-2-inducible protein kinase-like	Other
LOC110681298	200177971	0.372916667	0.091043614	5.631666962	0.467574553	0.15360895	0.349419988	C	CA	-	CDS	Synonymous	3	378	CTG	L	CTT	L	1		BMP-2-inducible protein kinase-like	Other
LOC5567070	200232617	0.212516297	0.025	4.381428486	0.348188255	0.046756786	0.176974012	G	GT	-	5UTR	.	NA	.	.	.	.	.	1	AaeL_AAEL005817, AAEL005817	60S ribosomal protein L26	Other
LOC5567067	200426115	0.360465116	0.120551924	4.142135989	0.461060032	0.213039486	0.338229105	T	TG	+	intr	.	NA	.	.	.	.	.	1	AaeL_AAEL005822, AAEL005822	UPF0676 protein C1494.01	Other
LOC5567067	200426369	0.525211864	0.826663202	5.27962233	0.49872462	0.309642372	0.426527778	G	GA	+	CDS	Synonymous	3	52	GAA	E	GAG	E	1	AaeL_AAEL005822, AAEL005822	UPF0676 protein C1494.01	Other
LOC5567067	200448614	0.440422323	0.790826673	6.454122622	0.492400075	0.334061909	0.464444444	G	GA	+	CDS	Synonymous	3	367	AAA	K	AAG	K	1	AaeL_AAEL005822, AAEL005822	UPF0676 protein C1494.01	Other
LOC5567067	200448652	0.569243986	0.838127295	4.504341164	0.494137693	0.269471117	0.420750582	G	GT	+	intr	.	NA	.	.	.	.	.	1	AaeL_AAEL005822, AAEL005822	UPF0676 protein C1494.01	Other
LOC5567061	201234897	0.041557514	0.232712044	4.06974258	0.08118473	0.363827997	0.261061621	T	TC	-	CDS	Synonymous	3	260	AAA	K	AAG	K	1	AaeL_AAEL005802, AAEL005802, AAEL015592	structural maintenance of chromosomes protein 1A	Other
LOC5567072	201289529	0.8375	1	4.584375789	0.288233812	0	0.160126188	A	AT	-	3UTR	.	NA	.	.	.	.	.	1	AaeL_AAEL005816, AAEL005816	NAD-dependent protein deacetylase Sirt2	Other
LOC5567072	201290229	0.975806452	0.638755981	8.869917438	0.0582	0.451604938	0.293850416	G	GA	-	intr	.	NA	.	.	.	.	.	1	AaeL_AAEL005816, AAEL005816	NAD-dependent protein deacetylase Sirt2	Other
LOC5567072	201299074	0.582539683	0.267672414	5.17536233	0.4846875	0.399208663	0.485797248	C	CI	-	5UTR	.	NA	.	.	.	.	.	1	AaeL_AAEL005816, AAEL005816	NAD-dependent protein deacetylase Sirt2	Other
LOC5567076	201571597	0.152777778	0	4.322388121	0.259100346	0	0.127479224	C	CT	-	CDS	Replacement	2	372	CGG	R	CAG	Q	1	AaeL_AAEL005819, AAEL005819	probable low-specificity L-threonine aldolase 2	Other
LOC5567077	201613106	0.676282051	0.402653268	3.984292909	0.43183432	0.478627001	0.499996288	T	TG	+	intr	.	NA	.	.	.	.	.	1	AaeL_AAEL005792, AAEL005792, CLIPE8	uncharacterized LOC5567077	Other
LOC5567077	201613116	0.68452381	0.408531022	4.053063315	0.431020408	0.481349813	0.499823904	C	CT	+	intr	.	NA	.	.	.	.	.	1	AaeL_AAEL005792, AAEL005792, CLIPE8	uncharacterized LOC5567077	Other
LOC5567077	201613185	0.676015474	0.361176195	5.077452228	0.43875	0.459716634	0.499732357	A	AG	+	intr	.	NA	.	.	.	.	.	1	AaeL_AAEL005792, AAEL005792, CLIPE8	uncharacterized LOC5567077	Other
LOC5567077	201613487	0.324093407	0.663370998	5.796236059	0.434142983	0.444444444	0.499829436	G	GA	+	CDS	Replacement	1	481	GCC	A	ACC	T	1	AaeL_AAEL005792, AAEL005792, CLIPE8	uncharacterized LOC5567077	Other
LOC5567081	201666473	0.371448276	0.125449944	4.245226051	0.468285322	0.222250277	0.376392747	C	CA	-	CDS	Synonymous	3	884	GGG	G	GGT	G	1	AaeL_AAEL005805, AAEL005805, AAEL005808	aminopeptidase N	Other
LOC5567085	201727284	0.344932845	0.103407326	4.374903694	0.451425198	0.186009256	0.325853265	T	TC	-	3UTR	.	NA	.	.	.	.	.	1	AaeL_AAEL005806, AAEL005806, AAEL015248	aminopeptidase N	Other
LOC5567085	201727514	0.611901815	0.346907216	3.753771481	0.481599334	0.444444444	0.49489111	A	AG	-	intr	.	NA	.	.	.	.	.	1	AaeL_AAEL005806, AAEL005806, AAEL015248	aminopeptidase N	Other
LOC5567085	201727600	0.069918699	0.275396825	3.9175479	0.130602566	0.403407558	0.297520661	A	AT	-	CDS	Replacement	1	1027	TCA	S	ACA	T	1	AaeL_AAEL005806, AAEL005806, AAEL015248	aminopeptidase N	Other
LOC5567085	201728458	0.391333975	0.154417239	3.771368786	0.475464669	0.261039485	0.396694215	G	GA	-	CDS	Synonymous	3	803	AAC	N	AAT	N	1	AaeL_AAEL005806, AAEL005806, AAEL015248	aminopeptidase N	Other
LOC5567085	201739054	0.74867374	0.407407407	5.987822546	0.397675737	0.480677917	0.497215415	T	TC	-	intr	.	NA	.	.	.	.	.	1	AaeL_AAEL005806, AAEL005806, AAEL015248	aminopeptidase N	Other
LOC5577530	201839761	0.027777778	0.219298246	4.413220918	0.04816339	0.34241305	0.238579882	G	GA	+	3UTR	.	NA	.	.	.	.	.	1	AaeL_AAEL013240, AAEL013240	UDP-N-acetylglucosamine transferase subunit ALG13 homolog	Other
LOC5577527	201861482	0	0.135175282	3.852771309	0	0.250535399	0.14734544	A	AC	-	3UTR	.	NA	.	.	.	.	.	1	AaeL_AAEL013242, AAEL005791, AAEL013242	protein abnormal spindle	Other
LOC5577527	201906494	0.13030888	0.394257703	4.656519941	0.238579882	0.481974043	0.407310957	A	AG	-	intr	.	NA	.	.	.	.	.	1	AaeL_AAEL013242, AAEL005791, AAEL013242	protein abnormal spindle	Other
LOC5577529	201976013	0	0.140217391	3.986702035	0	0.242969028	0.137486521	A	AG	-	intr	.	NA	.	.	.	.	.	1	AaeL_AAEL013239, AAEL013239	tolloid-like protein 1	Other
LOC5577529	202002160	0	0.451124145	13.6372493	0	0.495605469	0.348536747	A	AG	-	intr	.	NA	.	.	.	.	.	1	AaeL_AAEL013239, AAEL013239	tolloid-like protein 1	Other
LOC5577529	202002650	0.087484036	0.301221167	3.87365289	0.162627551	0.420600373	0.362811791	A	AI	-	intr	.	NA	.	.	.	.	.	1	AaeL_AAEL013239, AAEL013239	tolloid-like protein 1	Other
LOC5577533	202270964	0.326682485	0.096139695	4.184593385	0.436038148	0.181192916	0.289151044	C	CT	+	CDS	Synonymous	3	40	GAC	D	GAT	D	1	AaeL_AAEL000384, AAEL000384	synaptic vesicular amine transporter	Other
LOC5564080	202602868	0	0.22037037	6.188869963	0	0.34295375	0.23463893	C	CT	+	intr	.	NA	.	.	.	.	.	1	AaeL_AAEL014298, AAEL014298, AAEL014299	probable serine/threonine-protein kinase cdc7	Other
LOC5564080	202637086	0.177521008	0.440526316	4.243563747	0.291619933	0.492619443	0.440802405	C	CT	+	CDS	Synonymous	3	593	CGC	R	CGT	R	1	AaeL_AAEL014298, AAEL014298, AAEL014299	probable serine/threonine-protein kinase cdc7	Other
LOC5578996	203068739	0.881083203	0.529269366	7.31228931	0.209391236	0.496970132	0.443612163	G	GI	-	3UTR	.	NA	.	.	.	.	.	1	AaeL_AAEL003777, AAEL003777, AAEL003799	autophagy-related protein 2 homolog A	Other
LOC5578996	203068801	0.569654088	0.795217868	4.774394723	0.588926306	0.352860709	0.485394763	C	CID	-	3UTR	.	NA	.	.	.	.	.	1	AaeL_AAEL003777, AAEL003777, AAEL003799	autophagy-related protein 2 homolog A	Other
LOC5578996	203080559	0.850363094	0.515737349	6.435447097	0.264736015	0.4990911	0.424016087	A	AG	-	CDS	Synonymous	3	1858	AGC	S	AGT	S	1	AaeL_AAEL003777, AAEL003777, AAEL003799	autophagy-related protein 2 homolog A	Other
LOC5578996	203080562	0.847870852	0.520732883	6.189622997	0.269609886	0.498730545	0.424228316	C	CT	-	CDS	Synonymous	3	1857	ACA	T	ACG	T	1	AaeL_AAEL003777, AAEL003777, AAEL003799	autophagy-related protein 2 homolog A	Other
LOC5578993	203413509	0.216836735	0.016666667	4.980972962	0.342131519	0.031737773	0.1945043	T	TG	+	intr	.	NA	.	.	.	.	.	1	AaeL_AAEL003794, AAEL003794	homeobox protein Nkx-2.1	Other
LOC5578993	203413518	0.152142652	0	4.305340388	0.258546395	0	0.132168914	T	TC	+	intr	.	NA	.	.	.	.	.	1	AaeL_AAEL003794, AAEL003794	homeobox protein Nkx-2.1	Other
LOC5578993	203413735	0.191071429	0	5.366334807	0.330743802	0	0.207153269	C	CA	+	intr	.	NA	.	.	.	.	.	1	AaeL_AAEL003794, AAEL003794	homeobox protein Nkx-2.1	Other
LOC5578992	203578697	0	0.187060769	5.255422261	0	0.3078	0.186090955	T	TC	-	intr	.	NA	.	.	.	.	.	1	AaeL_AAEL003800, AAEL003800, AAEL015316	5'-3' exoribonuclease 2 homolog	Other
LOC5578992	203578699	0	0.165826844	4.67448146	0	0.277777778	0.163615705	C	CT	-	intr	.	NA	.	.	.	.	.	1	AaeL_AAEL003800, AAEL003800, AAEL015316	5'-3' exoribonuclease 2 homolog	Other
LOC5578992	203578700	0	0.215467328	6.049664592	0	0.340750907	0.223093564	T	TC	-	intr	.	NA	.	.	.	.	.	1	AaeL_AAEL003800, AAEL003800, AAEL015316	5'-3' exoribonuclease 2 homolog	Other
LOC5578992	203630397	0.133811231	0	3.816615445	0.191326531	0	0.088370776	G	GA	-	intr	.	NA	.	.	.	.	.	1	AaeL_AAEL003800, AAEL003800, AAEL015316	5'-3' exoribonuclease 2 homolog	Other
LOC5578992	203630425	0.994382022	0.849639134	3.868997747	0.014083799	0.258873457	0.148377962	C	CT	-	intr	.	NA	.	.	.	.	.	1	AaeL_AAEL003800, AAEL003800, AAEL015316	5'-3' exoribonuclease 2 homolog	Other
LOC5578992	203630435	0.994117647	0.846475996	3.936047003	0.014284975	0.268422068	0.15522731	C	CT	-	intr	.	NA	.	.	.	.	.	1	AaeL_AAEL003800, AAEL003800, AAEL015316	5'-3' exoribonuclease 2 homolog	Other
LOC5578992	203630748	0.974093264	0.778601036	4.572237043	0.057420959	0.344958308	0.220674011	C	CG	-	CDS	Synonymous	3	617	GTC	V	GTG	V	1	AaeL_AAEL003800, AAEL003800, AAEL015316	5'-3' exoribonuclease 2 homolog	Other
LOC5578992	203632599	0.968862379	0.786479592	4.081426215	0.06042505	0.335644444	0.220610729	A	AC	-	intr	.	NA	.	.	.	.	.	1	AaeL_AAEL003800, AAEL003800, AAEL015316	5'-3' exoribonuclease 2 homolog	Other
LOC5578986	203760980	0.141772574	0.002293578	3.8653682	0.242782402	0.005524819	0.120707596	C	CT	+	CDS	Synonymous	3	886	CTC	L	CTT	L	1	AaeL_AAEL003785, AAEL003785	ER membrane protein complex subunit 1	Other
LOC5578985	203778675	0.616206897	0.334831461	4.169046175	0.461605458	0.432689819	0.4920461	T	TI	-	intr	.	NA	.	.	.	.	.	1		uncharacterized LOC5578985	Other
LOC110681492	203799509	0.989932886	0.81558998	4.498877695	0.018516901	0.302679158	0.174160009	T	TC	+	CDS	Replacement	2	77	TCT	S	TTT	F	1		uncharacterized LOC110681492	Other
LOC110673995	203805705	0.976223776	0.752272727	5.422740195	0.053293301	0.373245635	0.23599454	A	AG	-	CDS	Synonymous	3	325	TTC	F	TTT	F	1		uncharacterized LOC110673995	Other
LOC110673995	203805771	0.956944444	0.730149533	4.994431647	0.08677686	0.395471672	0.254523578	T	TC	-	CDS	Synonymous	3	303	AAG	K	AAA	K	1		uncharacterized LOC110673995	Other
LOC110673995	203806116	0.830559609	0.584100606	3.892783954	0.280267643	0.485443324	0.405690492	T	TG	-	CDS	Synonymous	3	188	GTC	V	GTA	V	1		uncharacterized LOC110673995	Other
LOC5578982	203816368	0.796052632	0.495348483	5.057123306	0.318230969	0.499923792	0.463965587	A	AT	+	5UTR	.	NA	.	.	.	.	.	1	AaeL_AAEL003780, AAEL003780, AAEL003795, AAEL003798	uncharacterized LOC5578982	Other
LOC5578982	203816745	0.740952381	0.400742115	5.931127029	0.389509825	0.484756866	0.490778845	G	GA	+	intr	.	NA	.	.	.	.	.	1	AaeL_AAEL003780, AAEL003780, AAEL003795, AAEL003798	uncharacterized LOC5578982	Other
LOC5578982	203816775	0.635336743	0.328651059	4.846249049	0.470543878	0.441078191	0.496074347	G	GT	+	intr	.	NA	.	.	.	.	.	1	AaeL_AAEL003780, AAEL003780, AAEL003795, AAEL003798	uncharacterized LOC5578982	Other
LOC5578982	203833461	0.005617978	0.196428571	5.12123223	0.009389462	0.316962079	0.190577778	G	GA	+	CDS	Replacement	1	142	GAT	D	AAT	N	1	AaeL_AAEL003780, AAEL003780, AAEL003795, AAEL003798	uncharacterized LOC5578982	Other
LOC5578982	203844186	0.697768763	1	8.671131331	0.421264802	0	0.217523175	T	TC	+	intr	.	NA	.	.	.	.	.	1	AaeL_AAEL003780, AAEL003780, AAEL003795, AAEL003798	uncharacterized LOC5578982	Other
LOC5578982	203854557	0.510769231	0.088905775	10.1585014	0.499807766	0.169244444	0.386621315	T	TA	+	intr	.	NA	.	.	.	.	.	1	AaeL_AAEL003780, AAEL003780, AAEL003795, AAEL003798	uncharacterized LOC5578982	Other
LOC5578982	203872986	0.531171679	0.172399468	6.966237539	0.498405095	0.28044709	0.435079273	T	TC	+	CDS	Synonymous	3	1229	GGT	G	GGC	G	1	AaeL_AAEL003780, AAEL003780, AAEL003795, AAEL003798	uncharacterized LOC5578982	Other
LOC5578982	203886654	0.114473684	0.477108434	7.785907957	0.196258651	0.498866213	0.4296875	C	CT	+	intr	.	NA	.	.	.	.	.	1	AaeL_AAEL003780, AAEL003780, AAEL003795, AAEL003798	uncharacterized LOC5578982	Other
LOC5578982	203887963	0.024151789	0.192897727	3.903223758	0.049491882	0.32	0.203579277	G	GA	+	CDS	Replacement	1	2369	GGT	G	AGT	S	1	AaeL_AAEL003780, AAEL003780, AAEL003795, AAEL003798	uncharacterized LOC5578982	Other
LOC5578982	203887964	0.021847085	0.184489967	3.806082206	0.044421488	0.307845754	0.191850817	G	GA	+	CDS	Replacement	2	2369	GGT	G	GAT	D	1	AaeL_AAEL003780, AAEL003780, AAEL003795, AAEL003798	uncharacterized LOC5578982	Other
LOC5578982	203888283	0.13908612	0.422212795	5.07763756	0.237266643	0.49175612	0.416169198	T	TA	+	intr	.	NA	.	.	.	.	.	1	AaeL_AAEL003780, AAEL003780, AAEL003795, AAEL003798	uncharacterized LOC5578982	Other
LOC5578982	203888284	0.143755444	0.392999968	4.156847028	0.244897959	0.483308309	0.408681933	G	GA	+	intr	.	NA	.	.	.	.	.	1	AaeL_AAEL003780, AAEL003780, AAEL003795, AAEL003798	uncharacterized LOC5578982	Other
LOC5578982	203888412	0.141805317	0.489242458	6.226576173	0.242793097	0.499997283	0.447544643	C	CAG	+	3UTR	.	NA	.	.	.	.	.	1	AaeL_AAEL003780, AAEL003780, AAEL003795, AAEL003798	uncharacterized LOC5578982	Other
LOC5578982	203888413	0.137919738	0.479114569	6.755416108	0.236669388	0.499769311	0.441517111	A	AG	+	3UTR	.	NA	.	.	.	.	.	1	AaeL_AAEL003780, AAEL003780, AAEL003795, AAEL003798	uncharacterized LOC5578982	Other
LOC5578978	203919557	0	0.188517442	5.295660757	0	0.303745101	0.19815227	G	GA	-	CDS	Synonymous	3	1027	TGC	C	TGT	C	1	AaeL_AAEL003779, AAEL003779	uncharacterized LOC5578978	Other
LOC5578978	203919579	0.017045455	0.223382173	5.139994523	0.037023852	0.346160889	0.247350849	T	TC	-	intr	.	NA	.	.	.	.	.	1	AaeL_AAEL003779, AAEL003779	uncharacterized LOC5578978	Other
LOC5573383	203983331	0.481899752	0.191823308	4.845841167	0.499540863	0.285075216	0.445842012	G	GT	-	5UTR	.	NA	.	.	.	.	.	1	AaeL_AAEL010474, AAEL010474	ataxin-10	Other
LOC5573383	203983340	0.454166667	0.204867006	3.753071119	0.495973044	0.303644444	0.437716263	T	TA	-	5UTR	.	NA	.	.	.	.	.	1	AaeL_AAEL010474, AAEL010474	ataxin-10	Other
LOC5573379	204020442	0.669117647	0.4	3.865915703	0.447970864	0.48	0.499913435	G	GA	-	3UTR	.	NA	.	.	.	.	.	1	AaeL_AAEL010472, AAEL010472	uncharacterized LOC5573379	Other
LOC5573379	204021650	0.201385453	0.463541667	4.079744946	0.32	0.495	0.43349481	T	TA	-	intr	.	NA	.	.	.	.	.	1	AaeL_AAEL010472, AAEL010472	uncharacterized LOC5573379	Other
LOC5573379	204046719	0.680452128	0.906599351	4.108148738	0.442680885	0.17513315	0.318352411	A	AG	-	intr	.	NA	.	.	.	.	.	1	AaeL_AAEL010472, AAEL010472	uncharacterized LOC5573379	Other
LOC5573370	204065145	0.65	1	10.16674587	0.455	0	0.256508462	C	CT	+	5UTR	.	NA	.	.	.	.	.	1	AaeL_AAEL010470, AAEL010470	calcineurin subunit B type 2	Other
LOC5573370	204065729	0.701751374	0.922380952	4.186332078	0.41207076	0.140595463	0.287501849	T	TC	+	intr	.	NA	.	.	.	.	.	1	AaeL_AAEL010470, AAEL010470	calcineurin subunit B type 2	Other
LOC5573370	204065733	0.678823529	0.919362084	4.660280594	0.427437642	0.145429363	0.304250804	C	CT	+	intr	.	NA	.	.	.	.	.	1	AaeL_AAEL010470, AAEL010470	calcineurin subunit B type 2	Other
LOC5573370	204078238	0.372435897	0.025	9.175821028	0.464126276	0.053293301	0.356815194	A	AC	+	intr	.	NA	.	.	.	.	.	1	AaeL_AAEL010470, AAEL010470	calcineurin subunit B type 2	Other
LOC5573370	204078249	0.316666667	0.030612245	7.03127811	0.430094518	0.0721875	0.32	C	CT	+	intr	.	NA	.	.	.	.	.	1	AaeL_AAEL010470, AAEL010470	calcineurin subunit B type 2	Other
LOC5573370	204078273	0.259548611	0.033333333	5.217717557	0.384648769	0.076070973	0.271891351	A	AG	+	intr	.	NA	.	.	.	.	.	1	AaeL_AAEL010470, AAEL010470	calcineurin subunit B type 2	Other
LOC5573370	204100556	0	0.177631579	4.996172205	0	0.284081633	0.146309372	G	GT	+	3UTR	.	NA	.	.	.	.	.	1	AaeL_AAEL010470, AAEL010470	calcineurin subunit B type 2	Other
LOC5573375	204118780	0.535714286	0.801912568	4.197314688	0.49845679	0.33039488	0.438857315	A	AG	+	intr	.	NA	.	.	.	.	.	1	AaeL_AAEL010473, AAEL010473	uncharacterized LOC5573375	Other
LOC5573374	204143942	1	0.808617886	5.374942929	0	0.313055296	0.201054435	G	GA	-	intr	.	NA	.	.	.	.	.	1	AaeL_AAEL010464, AAEL010464, GDH	glutamate dehydrogenase, mitochondrial	Other
LOC5573374	204154272	0.029623138	0.226331765	4.504243938	0.057420959	0.35454615	0.227220486	T	TC	-	CDS	Synonymous	3	205	AAA	K	AAG	K	1	AaeL_AAEL010464, AAEL010464, GDH	glutamate dehydrogenase, mitochondrial	Other
LOC5573374	204154410	0.019047619	0.213490308	4.74653809	0.032644066	0.342653183	0.231454684	C	CG	-	CDS	Synonymous	3	159	TCG	S	TCC	S	1	AaeL_AAEL010464, AAEL010464, GDH	glutamate dehydrogenase, mitochondrial	Other
LOC5573374	204154570	0	0.205069124	5.756548014	0	0.318458251	0.203264746	G	GA	-	intr	.	NA	.	.	.	.	.	1	AaeL_AAEL010464, AAEL010464, GDH	glutamate dehydrogenase, mitochondrial	Other
LOC5573374	204154590	0	0.176470588	4.964394755	0	0.290657439	0.187639442	T	TC	-	intr	.	NA	.	.	.	.	.	1	AaeL_AAEL010464, AAEL010464, GDH	glutamate dehydrogenase, mitochondrial	Other
LOC5573374	204154595	0	0.174358974	4.906676811	0	0.290048	0.182208159	G	GA	-	intr	.	NA	.	.	.	.	.	1	AaeL_AAEL010464, AAEL010464, GDH	glutamate dehydrogenase, mitochondrial	Other
LOC5573382	204459878	0.504545455	0.235695934	4.083978689	0.499943413	0.337722681	0.435533161	G	GC	-	CDS	Synonymous	3	567	GGC	G	GGG	G	1	AaeL_AAEL010475, AAEL010475	mucin-5AC	Other
LOC5573382	204459908	0.550415917	0.20379587	6.370873419	0.494887009	0.317157004	0.456861528	A	AT	-	CDS	Synonymous	3	557	TCT	S	TCA	S	1	AaeL_AAEL010475, AAEL010475	mucin-5AC	Other
LOC5573382	204459910	0.561842919	0.209979514	6.494064905	0.492131396	0.328419873	0.465104061	A	AG	-	CDS	Replacement	1	557	TCT	S	CCT	P	1	AaeL_AAEL010475, AAEL010475	mucin-5AC	Other
LOC5573382	204459969	0.648865718	0.269667832	7.129259048	0.454588103	0.375	0.495867769	T	TC	-	CDS	Replacement	2	537	AAC	N	AGC	S	1	AaeL_AAEL010475, AAEL010475	mucin-5AC	Other
LOC5573382	204460001	0.663183637	0.34316575	5.220694974	0.443738984	0.442367779	0.499980469	A	AG	-	CDS	Synonymous	3	526	AGT	S	AGC	S	1	AaeL_AAEL010475, AAEL010475	mucin-5AC	Other
LOC5573382	204460004	0.646590909	0.331523253	5.07991165	0.453853549	0.435110528	0.499508653	C	CG	-	CDS	Synonymous	3	525	TCG	S	TCC	S	1	AaeL_AAEL010475, AAEL010475	mucin-5AC	Other
LOC5573381	204661684	0.990121006	0.756313131	6.17157168	0.01895561	0.359613339	0.230047259	C	CT	+	intr	.	NA	.	.	.	.	.	1	AaeL_AAEL010466, AAEL010466	mitogen-activated protein kinase kinase kinase 4	Other
LOC5570620	205264121	0.012820513	0.200337937	4.761581109	0.024486032	0.32	0.212155851	A	AI	-	intr	.	NA	.	.	.	.	.	1	AaeL_AAEL008432, AAEL008432	high-affinity choline transporter 1	Other
LOC5570622	205447056	0.939779704	0.72621118	4.288534491	0.113508401	0.397675737	0.28679756	T	TC	+	3UTR	.	NA	.	.	.	.	.	1	AaeL_AAEL008428, AAEL008428	uncharacterized LOC5570622	Other
LOC5566404	205493343	1	0.849322349	4.266048197	0	0.24817898	0.140907785	A	AG	+	5UTR	.	NA	.	.	.	.	.	1	AaeL_AAEL015151, AAEL015151	lysosomal acid phosphatase	Other
LOC5572588	206740676	0.214177979	0.475	3.982500124	0.328180737	0.498918334	0.436476816	A	AI	-	3UTR	.	NA	.	.	.	.	.	1	AaeL_AAEL009916, AAEL009916	zinc finger and BTB domain-containing protein 17	Other
LOC5572571	206920809	0.558765233	0.875531915	6.181523957	0.494542214	0.212013712	0.432755912	G	GT	+	5UTR	.	NA	.	.	.	.	.	1	AaeL_AAEL009905, AAEL009901, AAEL009905	DNA polymerase alpha subunit B	Other
LOC5572571	207029404	0.914229726	0.687376031	4.228279325	0.15816795	0.430944177	0.33294779	T	TA	+	CDS	Synonymous	3	411	GCA	A	GCT	A	1	AaeL_AAEL009905, AAEL009901, AAEL009905	DNA polymerase alpha subunit B	Other
LOC5572571	207030095	0	0.151572327	4.290038879	0	0.255619077	0.143199683	C	CG	+	intr	.	NA	.	.	.	.	.	1	AaeL_AAEL009905, AAEL009901, AAEL009905	DNA polymerase alpha subunit B	Other
LOC5572572	207090525	0.468390805	0.760583208	4.660369833	0.498193437	0.372512499	0.472066116	G	GA	-	intr	.	NA	.	.	.	.	.	1	AaeL_AAEL009903, AAEL009903, FoxN2	forkhead box protein N2	Other
LOC5572572	207096780	0	0.156242065	4.415517899	0	0.244897959	0.187278397	G	GA	-	intr	.	NA	.	.	.	.	.	1	AaeL_AAEL009903, AAEL009903, FoxN2	forkhead box protein N2	Other
LOC5572572	207096806	0	0.148693677	4.212904288	0	0.242274819	0.186527879	C	CA	-	intr	.	NA	.	.	.	.	.	1	AaeL_AAEL009903, AAEL009903, FoxN2	forkhead box protein N2	Other
LOC5572572	207096859	0	0.133173077	3.799711353	0	0.220323423	0.13875	T	TC	-	intr	.	NA	.	.	.	.	.	1	AaeL_AAEL009903, AAEL009903, FoxN2	forkhead box protein N2	Other
LOC5572579	207186984	0.103093471	0.352931379	4.594260855	0.185311111	0.460348131	0.365569273	G	GA	+	CDS	Synonymous	3	49	GTG	V	GTA	V	1	AaeL_AAEL009904, AAEL009904	stress response protein NST1	Other
LOC5572579	207187197	0.048348624	0.248617512	4.166380324	0.095347416	0.3648	0.238533912	C	CT	+	intr	.	NA	.	.	.	.	.	1	AaeL_AAEL009904, AAEL009904	stress response protein NST1	Other
LOC5572579	207187245	0.040227184	0.316075369	5.646996971	0.076474274	0.434479055	0.30734847	C	CAG	+	CDS	Synonymous	3	114	GGC	G	GGA	G	1	AaeL_AAEL009904, AAEL009904	stress response protein NST1	Other
LOC5572579	207187251	0.046715928	0.321306465	6.265947997	0.086402817	0.437044745	0.32	G	GT	+	CDS	Synonymous	3	116	GTG	V	GTT	V	1	AaeL_AAEL009904, AAEL009904	stress response protein NST1	Other
LOC5572579	207187356	0.023529412	0.299650243	6.94711899	0.044669388	0.423732248	0.300064879	A	AT	+	intr	.	NA	.	.	.	.	.	1	AaeL_AAEL009904, AAEL009904	stress response protein NST1	Other
LOC5572579	207187557	0.057723577	0.283135776	4.648745475	0.109518659	0.395596684	0.265927978	C	CT	+	CDS	Synonymous	3	135	TTC	F	TTT	F	1	AaeL_AAEL009904, AAEL009904	stress response protein NST1	Other
LOC5572579	207187786	0.047364341	0.271759259	4.832255569	0.094440801	0.391928286	0.291829951	G	GA	+	intr	.	NA	.	.	.	.	.	1	AaeL_AAEL009904, AAEL009904	stress response protein NST1	Other
LOC5572579	207188256	0.142016807	0	4.034609711	0.242274819	0	0.135357115	C	CG	+	CDS	Replacement	2	265	GCT	A	GGT	G	1	AaeL_AAEL009904, AAEL009904	stress response protein NST1	Other
LOC5572584	207393731	0.260081025	0.518981335	3.759670158	0.378562762	0.4992	0.476544416	C	CT	+	CDS	Synonymous	3	303	ATC	I	ATT	I	1	AaeL_AAEL009909, AAEL009909	battenin	Other
LOC5580306	208359732	0	0.175786594	4.945687614	0	0.296287913	0.185826889	G	GA	+	intr	.	NA	.	.	.	.	.	1	AaeL_AAEL002982, AAEL002982	matrix metalloproteinase-2	Other
LOC5580296	208418807	0.774666143	0.968123006	4.358253743	0.342230605	0.056977352	0.189712921	C	CT	-	CDS	Synonymous	3	451	AAA	K	AAG	K	1	AaeL_AAEL003012, AAEL003012	glutamyl aminopeptidase	Other
LOC5572333	209735202	0.241828734	0.501055606	3.828263119	0.369118442	0.499995942	0.468298742	A	AG	-	intr	.	NA	.	.	.	.	.	1	AaeL_AAEL009722, AAEL009722, AAEL017507	proclotting enzyme	Other
LOC5572333	209735235	0.768948335	0.963849736	4.291985419	0.346565913	0.068615351	0.231663244	A	AG	-	intr	.	NA	.	.	.	.	.	1	AaeL_AAEL009722, AAEL009722, AAEL017507	proclotting enzyme	Other
LOC5572334	209763875	0.22974359	0.510777085	4.412785824	0.341796875	0.499716553	0.473612126	C	CT	-	3UTR	.	NA	.	.	.	.	.	1	AaeL_AAEL009726, AAEL009726	serine protease 7	Other
LOC5572334	209764244	0.180713842	0.477723171	5.10490651	0.298762863	0.499100092	0.450818457	C	CA	-	CDS	Replacement	1	211	GCG	A	TCG	S	1	AaeL_AAEL009726, AAEL009726	serine protease 7	Other
LOC5572334	209764386	0.082314179	0.354948513	5.50898538	0.150701715	0.460547911	0.343827409	G	GA	-	CDS	Synonymous	3	163	CCC	P	CCT	P	1	AaeL_AAEL009726, AAEL009726	serine protease 7	Other
LOC5572334	209764391	0.079121398	0.338964401	5.205817929	0.141017423	0.4536862	0.331461966	T	TG	-	CDS	Synonymous	1	162	AGG	R	CGG	R	1	AaeL_AAEL009726, AAEL009726	serine protease 7	Other
LOC5572334	209764392	0.079617248	0.326449054	4.844120857	0.144042969	0.446147195	0.329199736	C	CT	-	CDS	Synonymous	3	161	GTG	V	GTA	V	1	AaeL_AAEL009726, AAEL009726	serine protease 7	Other
LOC5572334	209764399	0.10241433	0.314555703	4.044990746	0.185604223	0.433218819	0.341015818	G	GAT	-	CDS	Replacement	2	159	CCA	P	CAA	Q	1	AaeL_AAEL009726, AAEL009726	serine protease 7	Other
LOC5572334	209764482	0.647856817	0.356377551	4.425610053	0.458748302	0.456905984	0.499696668	G	GA	-	CDS	Synonymous	3	131	ATC	I	ATT	I	1	AaeL_AAEL009726, AAEL009726	serine protease 7	Other
LOC5572334	209766565	0.812077922	0.413299663	8.21142288	0.296608593	0.480559413	0.480590373	T	TA	-	intr	.	NA	.	.	.	.	.	1	AaeL_AAEL009726, AAEL009726	serine protease 7	Other
LOC5572334	209766735	0.147710304	0.387210884	3.885266758	0.255	0.474589863	0.390758292	G	GA	-	CDS	Synonymous	3	39	TCC	S	TCT	S	1	AaeL_AAEL009726, AAEL009726	serine protease 7	Other
LOC5572334	209766968	0.281578947	0.05671571	4.653386417	0.402681661	0.10278828	0.255	T	TA	-	5UTR	.	NA	.	.	.	.	.	1	AaeL_AAEL009726, AAEL009726	serine protease 7	Other
LOC5572335	209804211	0.110750695	0.360784314	4.506997288	0.208943759	0.463476991	0.372335776	A	AC	+	intr	.	NA	.	.	.	.	.	1	AaeL_AAEL011668, AAEL009719, AAEL011668	RING finger and transmembrane domain-containing protein 2	Other
LOC5572335	209804223	0.028169014	0.24379085	5.062395866	0.068877551	0.387103264	0.271586808	T	TA	+	intr	.	NA	.	.	.	.	.	1	AaeL_AAEL011668, AAEL009719, AAEL011668	RING finger and transmembrane domain-containing protein 2	Other
LOC5572335	209826115	0.606869104	0.90437728	6.00863046	0.480677917	0.182706119	0.344416678	G	GA	+	3UTR	.	NA	.	.	.	.	.	1	AaeL_AAEL011668, AAEL009719, AAEL011668	RING finger and transmembrane domain-containing protein 2	Other
LOC5572335	209826239	0.590222576	0.912004662	6.847415668	0.483237453	0.155127837	0.386272189	C	CT	+	3UTR	.	NA	.	.	.	.	.	1	AaeL_AAEL011668, AAEL009719, AAEL011668	RING finger and transmembrane domain-containing protein 2	Other
LOC110681511	209841954	0.546511628	0.854373964	5.696824298	0.49492218	0.24636406	0.412675429	T	TG	-	3UTR	.	NA	.	.	.	.	.	1	AaeL_AAEL009720, AAEL009720	zinc finger protein Xfin-like	Other
LOC110681511	209842514	0.116666667	0.364213579	4.37635523	0.215563057	0.462984929	0.379297671	C	CT	-	CDS	Synonymous	3	952	CCG	P	CCA	P	1	AaeL_AAEL009720, AAEL009720	zinc finger protein Xfin-like	Other
LOC110681511	209843147	0.096799375	0.536951118	10.67656619	0.175322839	0.497945431	0.460279364	A	AG	-	CDS	Synonymous	3	741	GTT	V	GTC	V	1	AaeL_AAEL009720, AAEL009720	zinc finger protein Xfin-like	Other
LOC110681511	209869157	0.119251119	0.371624925	4.472131609	0.206442908	0.458238761	0.350133107	G	GT	-	CDS	Synonymous	1	648	CGG	R	AGG	R	1	AaeL_AAEL009720, AAEL009720	zinc finger protein Xfin-like	Other
LOC110681511	209869170	0.131218144	0.39332962	4.599614262	0.216127637	0.47346564	0.371278119	A	AG	-	CDS	Synonymous	3	643	ATT	I	ATC	I	1	AaeL_AAEL009720, AAEL009720	zinc finger protein Xfin-like	Other
LOC110681511	209869176	0.1477342	0.409018718	4.425619372	0.238034534	0.479361742	0.382141357	T	TC	-	CDS	Synonymous	3	641	CAA	Q	CAG	Q	1	AaeL_AAEL009720, AAEL009720	zinc finger protein Xfin-like	Other
LOC110681511	209869500	0.178661616	0.439143313	4.17340153	0.278662243	0.491869736	0.430283907	A	AG	-	CDS	Synonymous	3	533	CAT	H	CAC	H	1	AaeL_AAEL009720, AAEL009720	zinc finger protein Xfin-like	Other
LOC110681511	209869512	0.112034984	0.379453241	4.949829962	0.189400336	0.469740428	0.364537412	C	CT	-	CDS	Synonymous	3	529	AAG	K	AAA	K	1	AaeL_AAEL009720, AAEL009720	zinc finger protein Xfin-like	Other
LOC110681511	209870091	0.316550926	0.665231946	6.089224602	0.439156301	0.439508507	0.499936877	T	TC	-	CDS	Replacement	3	336	ATG	M	ATA	I	1	AaeL_AAEL009720, AAEL009720	zinc finger protein Xfin-like	Other
LOC110674313	209893194	0.111459842	0.362683398	4.529605948	0.199079008	0.46372533	0.386621315	T	TC	-	CDS	Synonymous	3	237	TTA	L	TTG	L	1	AaeL_AAEL009724, AAEL009724	zinc finger protein 845-like	Other
LOC5572338	209909434	0.225630896	0.500779582	4.282310081	0.349186193	0.499983099	0.46633401	G	GC	+	CDS	Synonymous	3	85	CGG	R	CGC	R	1	AaeL_AAEL009725, AAEL009725	zinc finger protein 366	Other
LOC5572338	209910312	0.253710575	0.561456401	4.280112585	0.379761464	0.498510194	0.484032797	C	CAT	+	CDS	Replacement	2	378	CCG	P	CTG	L	1	AaeL_AAEL009725, AAEL009725	zinc finger protein 366	Other
LOC5572338	209910316	0.273648649	0.587563452	5.132729419	0.399298037	0.488895316	0.491323647	T	TC	+	CDS	Synonymous	3	379	GAT	D	GAC	D	1	AaeL_AAEL009725, AAEL009725	zinc finger protein 366	Other
LOC5572338	209910325	0.260835986	0.569355413	5.020607799	0.38563327	0.492121987	0.488032637	T	TC	+	CDS	Synonymous	3	382	GAT	D	GAC	D	1	AaeL_AAEL009725, AAEL009725	zinc finger protein 366	Other
LOC5572338	209910472	0.173579109	0.435968189	4.254813048	0.289779003	0.491131165	0.43538215	C	CT	+	CDS	Synonymous	3	431	TTC	F	TTT	F	1	AaeL_AAEL009725, AAEL009725	zinc finger protein 366	Other
LOC5572339	209920687	0.152741726	0.468142968	5.843590298	0.256318975	0.49800554	0.437894599	G	GA	-	CDS	Replacement	2	396	ACG	T	ATG	M	1	AaeL_AAEL009727, AAEL009727	uncharacterized LOC5572339	Other
LOC5567840	209956032	0.418962076	0.721550064	4.810967867	0.488034553	0.402004666	0.488323786	T	TC	+	CDS	Synonymous	3	31	AAC	N	AAT	N	1	AaeL_AAEL000982, AAEL000982, MED7, MED7_AEDAE	mediator of RNA polymerase II transcription subunit 7	Other
LOC5567840	209956458	0.472826087	0.601461039	5.284242452	0.595481302	0.49375318	0.575290859	T	TCI	+	intr	.	NA	.	.	.	.	.	1	AaeL_AAEL000982, AAEL000982, MED7, MED7_AEDAE	mediator of RNA polymerase II transcription subunit 7	Other
LOC23687402	209999758	0.14375	0.411877395	4.636708039	0.26035503	0.482986144	0.418668539	A	AC	+	5UTR	.	NA	.	.	.	.	.	1	AaeL_AAEL016982, AAEL016982	transforming acidic coiled-coil-containing protein 1	Other
LOC23687402	209999759	0.146594684	0.510432191	7.443597841	0.261852807	0.499851367	0.468414882	T	TA	+	5UTR	.	NA	.	.	.	.	.	1	AaeL_AAEL016982, AAEL016982	transforming acidic coiled-coil-containing protein 1	Other
LOC23687402	209999770	0.512474012	0.769206349	3.811490494	0.49965374	0.36369332	0.447915792	T	TI	+	5UTR	.	NA	.	.	.	.	.	1	AaeL_AAEL016982, AAEL016982	transforming acidic coiled-coil-containing protein 1	Other
LOC110681515	210067175	0.347478992	0	10.08565322	0.4536862	0	0.287334594	T	TG	-	ncRN	.	NA	.	.	.	.	.	1		uncharacterized LOC110681515	Other
LOC110681515	210067191	0.295098039	0	8.454986672	0.417480469	0	0.252807617	A	AT	-	ncRN	.	NA	.	.	.	.	.	1		uncharacterized LOC110681515	Other
LOC5567836	210106595	0.840440654	1	4.504926154	0.287854558	0	0.153389354	G	GA	-	3UTR	.	NA	.	.	.	.	.	1	AaeL_AAEL001009, AAEL001009	CD2-associated protein	Other
LOC5567836	210106596	0.864993216	1	3.848303325	0.24673322	0	0.12640046	T	TA	-	3UTR	.	NA	.	.	.	.	.	1	AaeL_AAEL001009, AAEL001009	CD2-associated protein	Other
LOC5567836	210106600	0.799455535	1	5.629875484	0.34424013	0	0.189756874	C	CT	-	3UTR	.	NA	.	.	.	.	.	1	AaeL_AAEL001009, AAEL001009	CD2-associated protein	Other
LOC5567836	210106624	0.805348837	1	5.465661582	0.318230969	0	0.174260204	T	TC	-	3UTR	.	NA	.	.	.	.	.	1	AaeL_AAEL001009, AAEL001009	CD2-associated protein	Other
LOC5567836	210108296	0.368518519	0.077699115	6.105778809	0.458748302	0.138949503	0.328281541	T	TG	-	CDS	Synonymous	1	345	AGA	R	CGA	R	1	AaeL_AAEL001009, AAEL001009	CD2-associated protein	Other
LOC5567836	210108324	0.373519587	0.324834983	5.655617626	0.482065565	0.48320059	0.504462348	A	ACG	-	CDS	Synonymous	3	335	CCT	P	CCG	P	1	AaeL_AAEL001009, AAEL001009	CD2-associated protein	Other
LOC5567836	210108703	0.013513514	0.246498599	6.015404952	0.023526077	0.372297375	0.234415398	A	AC	-	intr	.	NA	.	.	.	.	.	1	AaeL_AAEL001009, AAEL001009	CD2-associated protein	Other
LOC5567835	210214985	0.168699187	0.433673469	4.354001729	0.28044709	0.491716498	0.431710775	T	TC	+	intr	.	NA	.	.	.	.	.	1	AaeL_AAEL000983, AAEL000983	AP-1 complex subunit sigma-2	Other
LOC5567835	210226762	0	0.168768059	4.754342371	0	0.294799805	0.216730258	T	TA	+	intr	.	NA	.	.	.	.	.	1	AaeL_AAEL000983, AAEL000983	AP-1 complex subunit sigma-2	Other
LOC5567835	210226770	0.015151515	0.230706522	5.46196611	0.030761719	0.371000252	0.280110803	G	GA	+	intr	.	NA	.	.	.	.	.	1	AaeL_AAEL000983, AAEL000983	AP-1 complex subunit sigma-2	Other
LOC5567835	210226785	0	0.26564149	7.581247595	0	0.389606619	0.307372176	G	GA	+	intr	.	NA	.	.	.	.	.	1	AaeL_AAEL000983, AAEL000983	AP-1 complex subunit sigma-2	Other
LOC5567835	210226795	0	0.20585162	5.778507922	0	0.330812935	0.250483966	G	GC	+	intr	.	NA	.	.	.	.	.	1	AaeL_AAEL000983, AAEL000983	AP-1 complex subunit sigma-2	Other
LOC5567835	210226796	0	0.230263158	6.471731896	0	0.358533273	0.268010922	C	CT	+	intr	.	NA	.	.	.	.	.	1	AaeL_AAEL000983, AAEL000983	AP-1 complex subunit sigma-2	Other
LOC5567835	210226797	0	0.233040936	6.551643187	0	0.362811791	0.280986721	C	CA	+	intr	.	NA	.	.	.	.	.	1	AaeL_AAEL000983, AAEL000983	AP-1 complex subunit sigma-2	Other
LOC5567835	210226866	0.077924762	0.500439802	9.676117898	0.1302	0.592285156	0.502322199	A	AGT	+	intr	.	NA	.	.	.	.	.	1	AaeL_AAEL000983, AAEL000983	AP-1 complex subunit sigma-2	Other
LOC5567835	210233503	0.330253353	0.102129509	4.050302269	0.440546968	0.183256976	0.347977989	C	CT	+	3UTR	.	NA	.	.	.	.	.	1	AaeL_AAEL000983, AAEL000983	AP-1 complex subunit sigma-2	Other
LOC5567835	210233516	0.398913043	0.729166667	5.604505592	0.482200071	0.386621315	0.494459834	G	GT	+	3UTR	.	NA	.	.	.	.	.	1	AaeL_AAEL000983, AAEL000983	AP-1 complex subunit sigma-2	Other
LOC110674315	210550784	0.349325337	0.623812643	3.986848343	0.452662722	0.469836873	0.497256516	A	AG	+	CDS	Replacement	2	151	GAT	D	GGT	G	1		uncharacterized LOC110674315	Other
LOC110674317	210556090	0	0.166446935	4.691302679	0	0.277777778	0.145160698	G	GA	+	CDS	Replacement	1	209	GAC	D	AAC	N	1	AaeL_AAEL000976, AAEL000976, AAEL000991	uncharacterized LOC110674317	Other
LOC110674317	210556098	0	0.131818182	3.763844343	0	0.22760771	0.126581314	C	CA	+	CDS	Synonymous	3	211	CTC	L	CTA	L	1	AaeL_AAEL000976, AAEL000976, AAEL000991	uncharacterized LOC110674317	Other
LOC5567833	210558795	0.494425316	0.744955709	4.86169289	0.551012469	0.636409339	0.62012012	G	GID	+	CDS	Replacement	2	540	TIA	S	TGA	*	1		uncharacterized LOC5567833	Other
LOC5567844	210611055	0.747252747	0.970462713	5.235945592	0.362462712	0.061163435	0.211382554	C	CA	-	CDS	Synonymous	3	164	ACT	T	ACG	T	1	AaeL_AAEL000980, AAEL000974, AAEL000980	zinc finger protein OZF	Other
LOC5568719	211179242	0.722690318	0.376165501	6.07324729	0.401357068	0.467992452	0.495908083	A	AG	-	CDS	Synonymous	3	297	CTC	L	CTT	L	1	AaeL_AAEL007075, AAEL007075	uncharacterized LOC5568719	Other
LOC5568727	211597153	0.043793794	0.249133282	4.396273799	0.075073242	0.362811791	0.248595041	G	GA	-	3UTR	.	NA	.	.	.	.	.	1	AaeL_AAEL007081, AAEL007081	endothelin-converting enzyme homolog	Other
LOC5568726	211740507	0.014925373	0.182238668	4.14115411	0.031000062	0.308028153	0.201688466	C	CG	+	intr	.	NA	.	.	.	.	.	1	AaeL_AAEL007078, AAEL007078, eIF3-S10, eIF3a	eukaryotic translation initiation factor 3 subunit A	Other
LOC5568726	211740508	0.016129032	0.193001443	4.360056509	0.032777778	0.318407087	0.208276031	A	AG	+	intr	.	NA	.	.	.	.	.	1	AaeL_AAEL007078, AAEL007078, eIF3-S10, eIF3a	eukaryotic translation initiation factor 3 subunit A	Other
LOC110681519	211771456	0.021126761	0.232474227	5.149877093	0.057641408	0.339324111	0.24568836	C	CT	-	intr	.	NA	.	.	.	.	.	1		cysteine and histidine-rich domain-containing protein-like	Other
LOC110681520	211838020	0.141762452	0.435328185	5.335729298	0.233747261	0.494201183	0.403705812	G	GA	+	intr	.	NA	.	.	.	.	.	1		glycerol-3-phosphate acyltransferase 1, mitochondrial-like	Other
LOC110681520	211869462	0.013888889	0.231283422	5.557505475	0.032249395	0.355900277	0.251397107	G	GC	+	intr	.	NA	.	.	.	.	.	1		glycerol-3-phosphate acyltransferase 1, mitochondrial-like	Other
LOC110681520	211877359	0.503125	0.143236715	7.276322853	0.499241019	0.244897959	0.431901927	G	GA	+	intr	.	NA	.	.	.	.	.	1		glycerol-3-phosphate acyltransferase 1, mitochondrial-like	Other
LOC110681520	211886191	0.151871658	0.400673401	4.078866832	0.261220173	0.479473707	0.411678219	G	GA	+	CDS	Replacement	1	802	GGC	G	AGC	S	1		glycerol-3-phosphate acyltransferase 1, mitochondrial-like	Other
LOC5568723	211903521	0.083522251	0.298652808	3.961788939	0.154498827	0.418775305	0.318045768	A	AG	-	CDS	Synonymous	3	883	GCT	A	GCC	A	1		BTB/POZ domain-containing protein 7	Other
LOC5564376	212889257	0.015384615	0.171130952	3.817146938	0.038080875	0.295430566	0.184470259	G	GA	+	intr	.	NA	.	.	.	.	.	1	AaeL_AAEL014408, AAEL014408	M-phase inducer phosphatase	Other
LOC5576294	212944302	1	0.808344198	5.382527925	0	0.30679328	0.197530864	G	GC	+	intr	.	NA	.	.	.	.	.	1	AaeL_AAEL012437, AAEL012437, AAEL012441	general transcriptional corepressor trfA	Other
LOC5576289	213219812	0.073881279	0.287431265	4.061592295	0.137600438	0.401234568	0.296024974	T	TC	-	CDS	Replacement	2	577	GAC	D	GGC	G	1	AaeL_AAEL012443, AAEL012443	organic cation transporter protein	Other
LOC5576289	213221719	0.203044376	0.498654829	4.92557517	0.335816185	0.5	0.470789066	G	GI	-	5UTR	.	NA	.	.	.	.	.	1	AaeL_AAEL012443, AAEL012443	organic cation transporter protein	Other
LOC5576289	213221734	0.727513228	0.204329004	12.92419211	0.400638699	0.326989619	0.480723922	T	TA	-	5UTR	.	NA	.	.	.	.	.	1	AaeL_AAEL012443, AAEL012443	organic cation transporter protein	Other
LOC5576287	213297626	0.200541574	0.476417721	4.178147029	0.32150627	0.550552118	0.48661157	G	GCT	-	CDS	Synonymous	3	271	GTC	V	GTG	V	1	AaeL_AAEL012439, AAEL012439	delta(3,5)-Delta(2,4)-dienoyl-CoA isomerase, mitochondrial	Other
LOC5576287	213297641	0.202546816	0.492307692	4.773533788	0.328673409	0.499848771	0.467790976	T	TG	-	CDS	Synonymous	3	266	ACA	T	ACC	T	1	AaeL_AAEL012439, AAEL012439	delta(3,5)-Delta(2,4)-dienoyl-CoA isomerase, mitochondrial	Other
LOC5576286	213340277	0.167763158	0.014084507	3.804085657	0.284081633	0.037721893	0.147971991	G	GA	+	intr	.	NA	.	.	.	.	.	1	AaeL_AAEL012440, AAEL012440	ileal sodium/bile acid cotransporter	Other
LOC5576286	213340444	0.572757475	0.305555556	3.851993171	0.491781723	0.438600336	0.487363577	T	TC	+	3UTR	.	NA	.	.	.	.	.	1	AaeL_AAEL012440, AAEL012440	ileal sodium/bile acid cotransporter	Other
LOC5576284	213407596	0.489959839	0.189102898	5.152285233	0.499648715	0.301589291	0.43859365	G	GA	-	CDS	Synonymous	3	1405	AAC	N	AAT	N	1	AaeL_AAEL012442, AAEL012442	general transcription factor 3C polypeptide 1	Other
LOC5576284	213429420	0.608058608	0.319940476	4.356179923	0.484429066	0.429312	0.483556606	C	CT	-	intr	.	NA	.	.	.	.	.	1	AaeL_AAEL012442, AAEL012442	general transcription factor 3C polypeptide 1	Other
LOC5566035	213967329	1	0.864171801	3.870089052	0	0.24893645	0.150701715	C	CT	+	intr	.	NA	.	.	.	.	.	1	AaeL_AAEL015048, AAEL009582, AAEL015048	uncharacterized LOC5566035	Other
LOC5566035	213981422	0.132211538	0.543926662	9.169099524	0.237812128	0.495089684	0.465513723	A	AG	+	3UTR	.	NA	.	.	.	.	.	1	AaeL_AAEL015048, AAEL009582, AAEL015048	uncharacterized LOC5566035	Other
LOC5566035	213981453	0.040346908	0.482549858	11.9670031	0.078814036	0.499919885	0.405730609	A	AT	+	3UTR	.	NA	.	.	.	.	.	1	AaeL_AAEL015048, AAEL009582, AAEL015048	uncharacterized LOC5566035	Other
LOC5566035	213981456	0.092515593	0.493933589	9.388730287	0.167243767	0.499346785	0.431153831	G	GC	+	3UTR	.	NA	.	.	.	.	.	1	AaeL_AAEL015048, AAEL009582, AAEL015048	uncharacterized LOC5566035	Other
LOC5572168	214003901	0.697916667	0.271052632	8.862851823	0.42536157	0.386105372	0.498966942	A	AT	-	5UTR	.	NA	.	.	.	.	.	1	AaeL_AAEL009584, AAEL009584	DNA-binding protein Ets97D	Other
LOC5577060	215048447	0.148440508	0	4.206128304	0.250865052	0	0.122922438	G	GA	-	intr	.	NA	.	.	.	.	.	1	AaeL_AAEL003109, AAEL003109	atlastin	Other
LOC5577060	215048451	0.161774194	0	4.564749197	0.269644823	0	0.129083275	T	TC	-	intr	.	NA	.	.	.	.	.	1	AaeL_AAEL003109, AAEL003109	atlastin	Other
LOC5577060	215062059	0	0.14066348	3.998573178	0	0.267561983	0.147971991	T	TC	-	intr	.	NA	.	.	.	.	.	1	AaeL_AAEL003109, AAEL003109	atlastin	Other
LOC5577060	215062483	0.198170732	0	5.563628016	0.310001877	0	0.16626084	G	GA	-	5UTR	.	NA	.	.	.	.	.	1	AaeL_AAEL003109, AAEL003109	atlastin	Other
LOC5577060	215062489	0.247159091	0	6.961182739	0.361495845	0	0.1996875	T	TC	-	5UTR	.	NA	.	.	.	.	.	1	AaeL_AAEL003109, AAEL003109	atlastin	Other
LOC5577057	215123507	0	0.144345238	4.096690773	0	0.247350849	0.119511091	A	AG	-	CDS	Synonymous	3	1045	GTT	V	GTC	V	1	AaeL_AAEL003095, AAEL003095, AAEL003101	uncharacterized LOC5577057	Other
LOC5574628	215270248	0	0.143408135	4.071693389	0	0.239197531	0.168038409	C	CA	-	CDS	Replacement	2	957	CGA	R	CTA	L	1	AaeL_AAEL011261, AAEL011261	yemanuclein	Other
LOC5574628	215296265	0	0.18627451	5.233724164	0	0.290657439	0.128145779	T	TI	-	5UTR	.	NA	.	.	.	.	.	1	AaeL_AAEL011261, AAEL011261	yemanuclein	Other
LOC5574625	215402326	0	0.132731021	3.78800577	0	0.223537147	0.144871643	C	CT	+	3UTR	.	NA	.	.	.	.	.	1	AaeL_AAEL011263, AAEL011263	protein D3	Other
LOC5574622	215491987	0	0.197435897	5.543148546	0	0.330743802	0.193440726	G	GA	-	5UTR	.	NA	.	.	.	.	.	1	AaeL_AAEL011265, AAEL011265	ATP-binding cassette sub-family G member 8	Other
LOC5569220	216318242	0.1104789	0.356601124	4.409245038	0.190781412	0.451638012	0.35040209	T	TC	+	intr	.	NA	.	.	.	.	.	1	AaeL_AAEL007483, AAEL007483	mucin-5AC	Other
LOC5569220	216323710	0.298182932	0.073079232	4.372354751	0.423922338	0.144360575	0.298273722	T	TC	+	3UTR	.	NA	.	.	.	.	.	1	AaeL_AAEL007483, AAEL007483	mucin-5AC	Other
LOC5569219	216409793	0.338446685	0.070265152	5.590813162	0.439508507	0.146309372	0.316662875	G	GA	-	intr	.	NA	.	.	.	.	.	1	AaeL_AAEL007484, AAEL007484	protein transport protein Sec23A	Other
LOC5569219	216411986	0.011111111	0.184219554	4.427806095	0.020199917	0.301783265	0.183099255	T	TC	-	CDS	Synonymous	3	46	AAA	K	AAG	K	1	AaeL_AAEL007484, AAEL007484	protein transport protein Sec23A	Other
LOC5569226	216416815	0.135416667	0	3.859172848	0.239197531	0	0.11322398	A	AG	+	CDS	Synonymous	3	43	AAA	K	AAG	K	1	AaeL_AAEL007482, AAEL007482, MED27	mediator of RNA polymerase II transcription subunit 27	Other
LOC5569236	216837706	0.046666667	0.267031119	4.737826745	0.095	0.395510204	0.259644444	T	TA	+	intr	.	NA	.	.	.	.	.	1	AaeL_AAEL007487, AAEL007487	RNA pseudouridylate synthase domain-containing protein 1	Other
LOC5569236	216837718	0.045833333	0.333333333	6.668851049	0.08677686	0.444444444	0.292521359	C	CT	+	intr	.	NA	.	.	.	.	.	1	AaeL_AAEL007487, AAEL007487	RNA pseudouridylate synthase domain-containing protein 1	Other
LOC5569238	216860084	0.244047619	0.032258065	4.846332047	0.382040816	0.063423811	0.258726181	G	GA	-	ncRN	.	NA	.	.	.	.	.	1		uncharacterized LOC5569238	Other
LOC5569239	216891297	0.114745898	0.422556391	6.041352628	0.20999079	0.490284665	0.404642685	G	GA	-	intr	.	NA	.	.	.	.	.	1	AaeL_AAEL007495, AAEL007495	2,3-bisphosphoglycerate-dependent phosphoglycerate mutase	Other
LOC5574055	217996738	0.217429321	0.007042254	5.612256361	0.32	0.016127966	0.184592457	C	CT	+	intr	.	NA	.	.	.	.	.	1	AaeL_AAEL010895, AAEL010895	vesicle transport protein GOT1B	Other
LOC110674322	218141511	0.228947368	0.035885167	4.249276558	0.355029586	0.073964497	0.212534718	A	AG	+	CDS	Replacement	2	202	TAG	*	TGG	W	1		protein disulfide-isomerase TMX3-like	Other
LOC5574046	218520359	0.3	0.087160892	3.855551147	0.417480469	0.161680541	0.313271605	C	CG	-	intr	.	NA	.	.	.	.	.	1	AaeL_AAEL010887, AAEL010887	uncharacterized LOC5574046	Other
LOC5574044	218573911	0.430215161	0.121428571	5.986395106	0.490306041	0.21875	0.353591574	A	AT	+	CDS	Synonymous	3	130	GGA	G	GGT	G	1	AaeL_AAEL010890, AAEL010888, AAEL010890	uncharacterized LOC5574044	Other
LOC5571624	218628976	0.467763158	0.170017691	5.203664893	0.498290072	0.299008928	0.43361231	C	CT	+	CDS	Synonymous	3	117	GAC	D	GAT	D	1	AaeL_AAEL009208, AAEL009208	zinc finger protein 853	Other
LOC5571624	218629152	0.316215127	0.088487611	4.213235483	0.435388099	0.166805498	0.322771127	A	AC	+	CDS	Replacement	2	176	CAA	Q	CCA	P	1	AaeL_AAEL009208, AAEL009208	zinc finger protein 853	Other
LOC5579205	220407741	0.012820513	0.181537406	4.249289053	0.021502836	0.310650888	0.170519031	T	TC	-	5UTR	.	NA	.	.	.	.	.	1	AaeL_AAEL014045, AAEL014045, ALLC	allantoicase	Other
LOC5579208	220464859	0	0.193181818	5.424853613	0	0.32	0.219820408	A	AT	-	intr	.	NA	.	.	.	.	.	1	AaeL_AAEL014046, AAEL014046	protein fem-1 homolog C	Other
LOC5579208	220464902	0.022727273	0.213330787	4.530168619	0.045951557	0.338933528	0.230112453	A	AC	-	intr	.	NA	.	.	.	.	.	1	AaeL_AAEL014046, AAEL014046	protein fem-1 homolog C	Other
LOC5579208	220465195	0.414225352	0.858182533	10.20073051	0.484939553	0.249131944	0.453285867	T	TC	-	CDS	Synonymous	3	91	CAG	Q	CAA	Q	1	AaeL_AAEL014046, AAEL014046	protein fem-1 homolog C	Other
LOC5579208	220465267	0.210714286	0.732772309	12.85484052	0.330585877	0.402762239	0.490150816	G	GA	-	CDS	Synonymous	3	67	TTT	F	TTC	F	1	AaeL_AAEL014046, AAEL014046	protein fem-1 homolog C	Other
LOC5579208	220475182	0	0.194548872	5.462818948	0	0.316345271	0.164255401	C	CT	-	intr	.	NA	.	.	.	.	.	1	AaeL_AAEL014046, AAEL014046	protein fem-1 homolog C	Other
LOC5576917	222074075	0.776540919	0.985981308	5.32887387	0.346929836	0.026426977	0.198351397	G	GA	-	3UTR	.	NA	.	.	.	.	.	1	AaeL_AAEL012860, AAEL012860	uncharacterized LOC5576917	Other
LOC5576917	222103814	0.196016771	0.599880383	8.32815454	0.3046875	0.478384472	0.487164616	G	GA	-	CDS	Synonymous	3	55	GAC	D	GAT	D	1	AaeL_AAEL012860, AAEL012860	uncharacterized LOC5576917	Other
LOC5576917	222103817	0.175438596	0.587528604	8.754917815	0.28799351	0.482986144	0.480837603	G	GA	-	CDS	Synonymous	3	54	TAC	Y	TAT	Y	1	AaeL_AAEL012860, AAEL012860	uncharacterized LOC5576917	Other
LOC5576917	222103826	0.204994193	0.534001572	5.842835459	0.325736682	0.497598275	0.473948488	G	GA	-	CDS	Synonymous	3	51	ATC	I	ATT	I	1	AaeL_AAEL012860, AAEL012860	uncharacterized LOC5576917	Other
LOC5576917	222103843	0.16330514	0.521270396	7.019141532	0.283164783	0.499425452	0.46875	C	CT	-	CDS	Replacement	1	46	GAC	D	AAC	N	1	AaeL_AAEL012860, AAEL012860	uncharacterized LOC5576917	Other
LOC5576918	222131055	0.685367185	0.403418803	4.204109458	0.427437642	0.481896114	0.497392853	G	GA	+	CDS	Synonymous	3	9	GGA	G	GGG	G	1	AaeL_AAEL012863, AAEL012863	uncharacterized LOC5576918	Other
LOC5580014	222902174	0.721080582	0.398443898	5.365257643	0.396694215	0.475045269	0.498417969	C	CA	-	CDS	Synonymous	3	339	GCT	A	GCG	A	1	AaeL_AAEL009641, AAEL009641	ski oncogene	Other
LOC5580014	222902669	0.965497442	0.766559829	4.440012751	0.068877551	0.357559562	0.219272042	A	AG	-	CDS	Synonymous	3	174	TTC	F	TTT	F	1	AaeL_AAEL009641, AAEL009641	ski oncogene	Other
LOC5580014	222902687	0.970814132	0.757792208	4.962299661	0.061883614	0.36532607	0.21023155	G	GA	-	CDS	Synonymous	3	168	TCT	S	TCC	S	1	AaeL_AAEL009641, AAEL009641	ski oncogene	Other
LOC23687990	223321263	0.050362783	0.417387884	9.106845553	0.096968405	0.490354938	0.297520661	G	GT	+	CDS	Synonymous	3	47	GTG	V	GTT	V	1	AaeL_AAEL017570, AAEL017570	uncharacterized LOC23687990	Other
LOC23687990	223321413	0.257894737	0.516239316	3.753233094	0.391585572	0.499939621	0.482234176	G	GA	+	CDS	Synonymous	3	97	TCG	S	TCA	S	1	AaeL_AAEL017570, AAEL017570	uncharacterized LOC23687990	Other
LOC23687990	223321425	0.250611995	0.515413534	3.9308307	0.38358844	0.499940926	0.479009436	T	TC	+	CDS	Synonymous	3	101	ACT	T	ACC	T	1	AaeL_AAEL017570, AAEL017570	uncharacterized LOC23687990	Other
LOC5579129	224067420	0.461809636	0.207055894	3.871453484	0.498185513	0.325313359	0.443583131	C	CT	-	CDS	Synonymous	3	58	GAG	E	GAA	E	1	AaeL_AAEL014006, AAEL014006	zinc finger protein 623	Other
LOC5579129	224067677	0.555442867	0.146955668	8.893010602	0.492887804	0.252092014	0.427307075	T	TC	-	5UTR	.	NA	.	.	.	.	.	1	AaeL_AAEL014006, AAEL014006	zinc finger protein 623	Other
LOC5579129	224067686	0.624421832	0.177576854	9.978025936	0.46941843	0.288095131	0.453247729	A	AG	-	5UTR	.	NA	.	.	.	.	.	1	AaeL_AAEL014006, AAEL014006	zinc finger protein 623	Other
LOC5579129	224067831	0.284174702	0.034883721	5.830015797	0.408163265	0.084342561	0.292157202	C	CT	-	5UTR	.	NA	.	.	.	.	.	1	AaeL_AAEL014006, AAEL014006	zinc finger protein 623	Other
LOC5564606	224329389	0.237179487	0.012195122	5.833257685	0.3648	0.023526077	0.210434714	G	GA	+	intr	.	NA	.	.	.	.	.	1	AaeL_AAEL014526, AAEL014526	sideroflexin-1	Other
LOC5564604	224340312	0.012195122	0.210572074	5.083769707	0.022595918	0.332409972	0.186329247	C	CT	+	CDS	Synonymous	3	2	GCC	A	GCT	A	1	AaeL_AAEL014529, AAEL014529	ran-binding protein 3	Other
LOC5564605	224390670	0.414205457	0.10721563	6.117251773	0.478267927	0.202209357	0.407374971	A	AT	-	5UTR	.	NA	.	.	.	.	.	1	AaeL_AAEL014528, AAEL014528	puff-specific protein Bx42	Other
LOC5574690	224426526	0.205938697	0	5.780952641	0.326371173	0	0.133803717	G	GA	+	intr	.	NA	.	.	.	.	.	1	AaeL_AAEL011326, AAEL011326	TBC1 domain family member 22B	Other
LOC5567597	224607720	0.078903481	0.284027778	3.775768828	0.145798611	0.406766529	0.303445452	A	AG	+	CDS	Synonymous	3	167	CCA	P	CCG	P	1	AaeL_AAEL006191, AAEL006191	hornerin	Other
LOC5567597	224607729	0.068819031	0.281596452	4.121358426	0.128692476	0.405259516	0.300694843	A	AG	+	CDS	Synonymous	3	170	AGA	R	AGG	R	1	AaeL_AAEL006191, AAEL006191	hornerin	Other
LOC5567597	224627973	0.26673998	0.508881835	4.013877178	0.423675537	0.534929036	0.515149206	G	GAT	+	intr	.	NA	.	.	.	.	.	1	AaeL_AAEL006191, AAEL006191	hornerin	Other
LOC5567596	224640441	0.027364607	0.267815323	5.785565559	0.056555755	0.400300621	0.236442109	A	AG	-	CDS	Synonymous	3	382	ATT	I	ATC	I	1	AaeL_AAEL006209, AAEL006209	exonuclease 1	Other
LOC5567596	224640534	0.083187555	0.328953116	4.760514448	0.162969916	0.438676138	0.322903178	G	GA	-	CDS	Synonymous	3	351	TGC	C	TGT	C	1	AaeL_AAEL006209, AAEL006209	exonuclease 1	Other
LOC5567596	224640567	0.09661547	0.317528736	3.936630616	0.191850817	0.435303556	0.351642541	T	TA	-	CDS	Synonymous	3	340	CGA	R	CGT	R	1	AaeL_AAEL006209, AAEL006209	exonuclease 1	Other
LOC5567596	224651332	0.011627907	0.202033599	4.88312747	0.027021955	0.309256055	0.178864242	C	CT	-	intr	.	NA	.	.	.	.	.	1	AaeL_AAEL006209, AAEL006209	exonuclease 1	Other
LOC5567615	224748628	0.66006006	0.309396486	6.155087544	0.449732302	0.4296875	0.494512472	G	GA	-	CDS	Synonymous	3	135	ATC	I	ATT	I	1	AaeL_AAEL006208, AAEL006208	uncharacterized LOC5567615	Other
LOC5567615	224748667	1	0.857244318	4.054298799	0	0.252400549	0.153504564	C	CT	-	intr	.	NA	.	.	.	.	.	1	AaeL_AAEL006208, AAEL006208	uncharacterized LOC5567615	Other
LOC5567616	224793804	0.200501253	0.029623477	3.816068719	0.32	0.057093426	0.153888	G	GA	+	intr	.	NA	.	.	.	.	.	1	AaeL_AAEL006196, AAEL006196	adipocyte plasma membrane-associated protein	Other
LOC5580206	226200679	0.728216819	0.949223417	4.668206103	0.39388966	0.098097503	0.299875052	G	GA	+	intr	.	NA	.	.	.	.	.	1	AaeL_AAEL002543, AAEL002543	zinc finger C2HC domain-containing protein 1C	Other
LOC5580193	226468223	0.138078902	0	3.929843318	0.217584198	0	0.111961451	C	CA	-	CDS	Synonymous	3	473	TCG	S	TCT	S	1	AaeL_AAEL002566, AAEL002566	uncharacterized LOC5580193	Other
LOC5580193	226470807	0.09124424	0.522417154	10.44765843	0.165289256	0.498934911	0.424217703	C	CT	-	intr	.	NA	.	.	.	.	.	1	AaeL_AAEL002566, AAEL002566	uncharacterized LOC5580193	Other
LOC5580193	226470827	0.117408907	0.452777778	6.824438324	0.206442908	0.496265813	0.412754366	C	CG	-	intr	.	NA	.	.	.	.	.	1	AaeL_AAEL002566, AAEL002566	uncharacterized LOC5580193	Other
LOC5580193	226470833	0.137737962	0.424518744	5.18995167	0.242491349	0.489332155	0.409565332	T	TA	-	intr	.	NA	.	.	.	.	.	1	AaeL_AAEL002566, AAEL002566	uncharacterized LOC5580193	Other
LOC5580192	226501620	0.660764331	0.88315942	3.749103649	0.445305758	0.20795443	0.34875	A	AG	-	CDS	Synonymous	3	137	AGC	S	AGT	S	1	AaeL_AAEL002551, AAEL002551	DNA topoisomerase I, mitochondrial	Other
LOC5580186	226750964	0.221682357	0.744986631	12.88703467	0.308390023	0.375	0.5	A	AT	+	3UTR	.	NA	.	.	.	.	.	1	AaeL_AAEL002562, AAEL002540, AAEL002562	transmembrane protein 203	Other
LOC5580184	226763689	0.427059925	0.705357143	4.144680528	0.485924057	0.41484001	0.495180165	T	TC	-	5UTR	.	NA	.	.	.	.	.	1	AaeL_AAEL002550, AAEL002550	polyadenylate-binding protein-interacting protein 2	Other
LOC5580180	227020731	0.813839559	0.54	4.460317852	0.294543064	0.495867769	0.391833423	G	GA	+	intr	.	NA	.	.	.	.	.	1	AaeL_AAEL002549, AAEL002549	uncharacterized LOC5580180	Other
LOC5580177	227324107	0	0.132583965	3.784112485	0	0.238217992	0.128660189	G	GA	+	intr	.	NA	.	.	.	.	.	1		sodium-coupled monocarboxylate transporter 1	Other
LOC5580177	227324108	0	0.1375	3.914465403	0	0.244897959	0.132168914	C	CT	+	intr	.	NA	.	.	.	.	.	1		sodium-coupled monocarboxylate transporter 1	Other
LOC5580177	227324691	0.00625	0.218844985	5.705818303	0.012657714	0.341796875	0.216057339	G	GA	+	CDS	Synonymous	3	294	ACG	T	ACA	T	1		sodium-coupled monocarboxylate transporter 1	Other
LOC5580177	227324703	0.012987013	0.194176354	4.582382619	0.025636701	0.312381788	0.200529301	A	AT	+	CDS	Synonymous	3	298	GTA	V	GTT	V	1		sodium-coupled monocarboxylate transporter 1	Other
LOC5580168	227433639	0.805407011	0.979381443	4.14316589	0.312764536	0.045689272	0.204460053	C	CT	+	CDS	Synonymous	3	11	ACT	T	ACC	T	1	AaeL_AAEL002565, AAEL002558, AAEL002565	twitchin	Other
LOC5580168	227454985	0.484632684	0.182016632	5.248341954	0.499815089	0.295015786	0.429880269	C	CT	+	CDS	Synonymous	3	310	GAC	D	GAT	D	1	AaeL_AAEL002565, AAEL002558, AAEL002565	twitchin	Other
LOC5580168	227467097	0.148902821	0.533333333	8.073346872	0.279470893	0.497130395	0.457141205	T	TC	+	intr	.	NA	.	.	.	.	.	1	AaeL_AAEL002565, AAEL002558, AAEL002565	twitchin	Other
LOC5580168	227492225	0	0.165199208	4.657464052	0	0.281033737	0.157979535	T	TA	+	intr	.	NA	.	.	.	.	.	1	AaeL_AAEL002565, AAEL002558, AAEL002565	twitchin	Other
LOC5580170	228346906	0.54644508	0.256295788	4.545994497	0.49704142	0.387811634	0.481025468	C	CT	+	intr	.	NA	.	.	.	.	.	1	AaeL_AAEL002571, AAEL002571	band 4.1-like protein 4	Other
LOC5580170	228347336	0.89527027	0.663137348	4.120344934	0.187986072	0.435742257	0.34669763	C	CT	+	intr	.	NA	.	.	.	.	.	1	AaeL_AAEL002571, AAEL002571	band 4.1-like protein 4	Other
LOC5580170	228347343	0.74	0.36662531	6.961494805	0.387811634	0.463163265	0.49955636	T	TC	+	intr	.	NA	.	.	.	.	.	1	AaeL_AAEL002571, AAEL002571	band 4.1-like protein 4	Other
LOC5580165	228476220	0.973214286	0.757647059	5.099814147	0.063760415	0.362811791	0.228310204	C	CG	+	intr	.	NA	.	.	.	.	.	1	AaeL_AAEL002575, AAEL002575	pickpocket protein 28	Other
LOC5580163	228556296	0.652777778	0.356278848	4.560785133	0.449861111	0.46720702	0.499900813	G	GT	+	CDS	Replacement	1	5	GTT	V	TTT	F	1	AaeL_AAEL002541, AAEL002541	cystinosin homolog	Other
LOC5580171	229032932	0.330574581	0.634157509	4.759649167	0.442901308	0.463934694	0.499980469	T	TC	-	CDS	Synonymous	3	154	AAA	K	AAG	K	1	AaeL_AAEL002546, AAEL002545, AAEL002546	uncharacterized LOC5580171	Other
LOC5580171	229032947	0.291288161	0.577488688	4.351659411	0.414039262	0.487934772	0.495266618	G	GA	-	CDS	Synonymous	3	149	GAC	D	GAT	D	1	AaeL_AAEL002546, AAEL002545, AAEL002546	uncharacterized LOC5580171	Other
LOC5580171	229041164	0.15959596	0.011363636	3.750463208	0.244897959	0.025969529	0.144559785	A	AC	-	intr	.	NA	.	.	.	.	.	1	AaeL_AAEL002546, AAEL002545, AAEL002546	uncharacterized LOC5580171	Other
LOC5580171	229041567	0.404229083	0.719446565	5.152145548	0.487969589	0.416827156	0.490367105	G	GC	-	CDS	Synonymous	3	28	CTG	L	CTC	L	1	AaeL_AAEL002546, AAEL002545, AAEL002546	uncharacterized LOC5580171	Other
LOC5580174	229069584	0.706461225	0.964285714	6.054066569	0.417143081	0.066147495	0.253104456	G	GA	+	CDS	Synonymous	3	732	CTA	L	CTG	L	1	AaeL_AAEL002559, AAEL002559	uncharacterized LOC5580174	Other
LOC5580174	229070631	0.378066378	0.711516695	5.658881994	0.480860113	0.417311111	0.484213852	T	TC	+	CDS	Synonymous	3	1061	GGC	G	GGT	G	1	AaeL_AAEL002559, AAEL002559	uncharacterized LOC5580174	Other
LOC5580173	229081167	0.243157895	0.041292041	4.358978539	0.365864563	0.07739334	0.224225346	G	GA	-	3UTR	.	NA	.	.	.	.	.	1	AaeL_AAEL002572, AAEL002572	myosin regulatory light chain 2	Other
LOC5578271	229156452	0.334444444	0.060559951	5.940416594	0.439156301	0.114328922	0.287616643	A	AC	-	intr	.	NA	.	.	.	.	.	1	AaeL_AAEL003491, AAEL003491	pyridoxal phosphate homeostasis protein	Other
LOC5578271	229156456	0.293506494	0.085592446	3.754123478	0.410864198	0.157550535	0.288434348	T	TA	-	intr	.	NA	.	.	.	.	.	1	AaeL_AAEL003491, AAEL003491	pyridoxal phosphate homeostasis protein	Other
LOC5578273	229258270	0.65106383	0.228494624	8.810429963	0.4536862	0.347516151	0.498398006	G	GA	+	CDS	Synonymous	3	777	CTG	L	CTA	L	1	AaeL_AAEL003507, AAEL003507, TOLL1B	protein toll	Other
LOC5578273	229258294	0.566492451	0.154312668	8.944694882	0.491217884	0.234720317	0.457168352	G	GA	+	CDS	Synonymous	3	785	CAG	Q	CAA	Q	1	AaeL_AAEL003507, AAEL003507, TOLL1B	protein toll	Other
LOC5578273	229258324	0.524737945	0.233695652	4.65373541	0.499167014	0.355029586	0.476691632	T	TC	+	CDS	Synonymous	3	795	TGT	C	TGC	C	1	AaeL_AAEL003507, AAEL003507, TOLL1B	protein toll	Other
LOC5578273	229258360	0.421332046	0.16922146	4.031182739	0.490230084	0.273483728	0.411244814	A	AG	+	CDS	Synonymous	3	807	GTA	V	GTG	V	1	AaeL_AAEL003507, AAEL003507, TOLL1B	protein toll	Other
LOC5578273	229258412	0.371816638	0.115555556	4.613734788	0.4608	0.18	0.341157025	C	CT	+	CDS	Synonymous	1	825	CTA	L	TTA	L	1	AaeL_AAEL003507, AAEL003507, TOLL1B	protein toll	Other
LOC5578273	229258495	0.363736264	0.295098039	4.287710688	0.485831168	0.459255642	0.489216	C	CAG	+	CDS	Synonymous	3	852	CGC	R	CGA	R	1	AaeL_AAEL003507, AAEL003507, TOLL1B	protein toll	Other
LOC5578274	229920445	0.984848485	0.768018018	5.497969027	0.033323758	0.363555358	0.233434114	T	TC	-	3UTR	.	NA	.	.	.	.	.	1	AaeL_AAEL003504, AAEL003504	homeotic protein empty spiracles	Other
LOC5578274	230032130	0.274774775	0.586767627	5.07658839	0.410076478	0.489153296	0.481230469	G	GT	-	intr	.	NA	.	.	.	.	.	1	AaeL_AAEL003504, AAEL003504	homeotic protein empty spiracles	Other
LOC5578275	230167214	0.151709402	0	4.293715929	0.230112453	0	0.123270375	C	CT	+	intr	.	NA	.	.	.	.	.	1	AaeL_AAEL003506, AAEL003506	homeotic protein empty spiracles	Other
LOC5578275	230174749	0.513784461	0.1625	6.819372225	0.499444444	0.277777778	0.455524777	C	CT	+	3UTR	.	NA	.	.	.	.	.	1	AaeL_AAEL003506, AAEL003506	homeotic protein empty spiracles	Other
LOC5578278	230262700	0.292204996	0.069382348	4.372785414	0.419173132	0.134313384	0.293035274	C	CT	-	3UTR	.	NA	.	.	.	.	.	1	AaeL_AAEL003495, AAEL003495	uncharacterized LOC5578278	Other
LOC5578278	230262702	0.315222428	0.067432567	5.075147758	0.435814579	0.133201955	0.302010708	A	AT	-	3UTR	.	NA	.	.	.	.	.	1	AaeL_AAEL003495, AAEL003495	uncharacterized LOC5578278	Other
LOC5574121	231288852	0.3875	0.686792453	4.659130736	0.47510416	0.428315581	0.498565051	C	CT	-	CDS	Synonymous	3	697	CCA	P	CCG	P	1	AaeL_AAEL010924, AAEL010924	calcium-activated chloride channel regulator 2	Other
LOC5575988	232920803	0.163733829	0.41528655	4.056349457	0.271419809	0.488803381	0.424186943	T	TA	+	CDS	Synonymous	3	910	CTT	L	CTA	L	1	AaeL_AAEL002769, AAEL002769	homeobox protein prospero	Other
LOC5575988	232922592	0.360558612	0.132215885	3.747317486	0.446759003	0.254194742	0.352446645	A	AG	+	intr	.	NA	.	.	.	.	.	1	AaeL_AAEL002769, AAEL002769	homeobox protein prospero	Other
LOC5571512	234117130	0.115714286	0.357142857	4.231215961	0.223537147	0.455	0.324044815	C	CT	-	intr	.	NA	.	.	.	.	.	1	AaeL_AAEL009110, AAEL009110	zinc finger FYVE domain-containing protein 9	Other
LOC5564681	235428854	0.015625	0.261904762	6.326326601	0.033888228	0.371350557	0.243288487	G	GA	-	intr	.	NA	.	.	.	.	.	1	AaeL_AAEL004393, AAEL004393, AAEL008333, AAEL008335	afadin	Other
LOC5564681	235437996	0.31292517	0.074062435	3.984934608	0.43480793	0.131631944	0.299639743	G	GAT	-	CDS	Synonymous	3	1163	TCC	S	TCT	S	1	AaeL_AAEL004393, AAEL004393, AAEL008333, AAEL008335	afadin	Other
LOC5564681	235471265	0.097977471	0.472366887	8.402935182	0.167931004	0.498597646	0.416507544	G	GA	-	intr	.	NA	.	.	.	.	.	1	AaeL_AAEL004393, AAEL004393, AAEL008333, AAEL008335	afadin	Other
LOC5564681	235625423	0.401455026	0.140306122	4.487985464	0.48	0.244897959	0.355546875	G	GA	-	intr	.	NA	.	.	.	.	.	1	AaeL_AAEL004393, AAEL004393, AAEL008333, AAEL008335	afadin	Other
LOC5564681	235625814	0.072467532	0.295864263	5.095446008	0.134168268	0.420332442	0.315899798	T	TID	-	intr	.	NA	.	.	.	.	.	1	AaeL_AAEL004393, AAEL004393, AAEL008333, AAEL008335	afadin	Other
LOC5564681	235625836	0	0.236359127	6.647385447	0	0.357106127	0.248899498	C	CT	-	intr	.	NA	.	.	.	.	.	1	AaeL_AAEL004393, AAEL004393, AAEL008333, AAEL008335	afadin	Other
LOC5564681	235625862	0	0.140538786	3.995254513	0	0.240983407	0.149180975	A	AT	-	intr	.	NA	.	.	.	.	.	1	AaeL_AAEL004393, AAEL004393, AAEL008333, AAEL008335	afadin	Other
LOC5564685	236017545	0.20875	0.475855131	4.162789844	0.284081633	0.493592026	0.426315671	G	GC	+	intr	.	NA	.	.	.	.	.	1	AaeL_AAEL004399, AAEL004399, GPRFSH, LGR1	follicle-stimulating hormone receptor	Other
LOC5564690	236802897	0.135254291	0	3.854866509	0.2371875	0	0.137174211	G	GA	-	intr	.	NA	.	.	.	.	.	1	AaeL_AAEL004391, AAEL004391	rhoGEF domain-containing protein gxcI	Other
LOC5564690	236802926	0.169174383	0	4.765389939	0.288933576	0	0.175469974	A	AG	-	intr	.	NA	.	.	.	.	.	1	AaeL_AAEL004391, AAEL004391	rhoGEF domain-containing protein gxcI	Other
LOC5564690	236814458	0.026315789	0.26	5.623067268	0.058769513	0.3848	0.225178359	C	CT	-	intr	.	NA	.	.	.	.	.	1	AaeL_AAEL004391, AAEL004391	rhoGEF domain-containing protein gxcI	Other
LOC23687580	237819121	0.36274871	0.131278539	3.831003653	0.46185941	0.210083326	0.363044807	T	TA	+	intr	.	NA	.	.	.	.	.	1	AaeL_AAEL017160, AAEL017160, GPRMTH9	probable G-protein coupled receptor Mth-like 1	Other
LOC23687580	237819122	0.3875	0.13	4.492617876	0.474071169	0.206801396	0.370238519	A	AT	+	intr	.	NA	.	.	.	.	.	1	AaeL_AAEL017160, AAEL017160, GPRMTH9	probable G-protein coupled receptor Mth-like 1	Other
LOC5574921	237854096	0	0.176518883	4.965716025	0	0.277777778	0.178728899	G	GT	+	5UTR	.	NA	.	.	.	.	.	1	AaeL_AAEL011526, AAEL011526, GPRMTH5	probable G-protein coupled receptor Mth-like 5	Other
LOC5574921	237854106	0	0.158725812	4.482439053	0	0.261069321	0.166473548	G	GI	+	5UTR	.	NA	.	.	.	.	.	1	AaeL_AAEL011526, AAEL011526, GPRMTH5	probable G-protein coupled receptor Mth-like 5	Other
LOC5574921	237854143	0.046695402	0.252765127	4.353573256	0.08988964	0.377242107	0.257894625	T	TC	+	5UTR	.	NA	.	.	.	.	.	1	AaeL_AAEL011526, AAEL011526, GPRMTH5	probable G-protein coupled receptor Mth-like 5	Other
LOC5574921	237854155	0.028571429	0.282075472	6.126998791	0.047031499	0.402821135	0.267561983	T	TC	+	5UTR	.	NA	.	.	.	.	.	1	AaeL_AAEL011526, AAEL011526, GPRMTH5	probable G-protein coupled receptor Mth-like 5	Other
LOC5574921	237928321	0.030973451	0.211513266	4.036726244	0.072812272	0.332021583	0.206559283	C	CT	+	CDS	Synonymous	3	86	AAC	N	AAT	N	1	AaeL_AAEL011526, AAEL011526, GPRMTH5	probable G-protein coupled receptor Mth-like 5	Other
LOC5574921	237928375	0.035714286	0.213414634	3.848456343	0.081669325	0.335737656	0.207132444	T	TC	+	CDS	Synonymous	3	104	GAT	D	GAC	D	1	AaeL_AAEL011526, AAEL011526, GPRMTH5	probable G-protein coupled receptor Mth-like 5	Other
LOC5574921	237933930	0.035714286	0.213235294	3.843780035	0.056290695	0.340894149	0.225091397	C	CT	+	intr	.	NA	.	.	.	.	.	1	AaeL_AAEL011526, AAEL011526, GPRMTH5	probable G-protein coupled receptor Mth-like 5	Other
LOC5574921	237935422	0	0.286538462	8.197996369	0	0.414779901	0.239546314	C	CA	+	3UTR	.	NA	.	.	.	.	.	1	AaeL_AAEL011526, AAEL011526, GPRMTH5	probable G-protein coupled receptor Mth-like 5	Other
LOC5563729	238615730	0.240981241	0.04488417	4.12834279	0.375	0.088047337	0.244897959	G	GT	-	CDS	Synonymous	3	478	ACC	T	ACA	T	1	AaeL_AAEL014080, AAEL014080	retinal dehydrogenase 2	Other
LOC5577037	239249220	0.830625	0.55952381	4.504718602	0.309051887	0.492913832	0.429416285	G	GT	-	CDS	Synonymous	3	588	GCA	A	GCC	A	1	AaeL_AAEL012953, AAEL012953	polyserase-2	Other
LOC5577037	239250314	0.769827586	0.506313131	3.97646317	0.34026465	0.5	0.472731184	A	AT	-	CDS	Synonymous	3	303	ACA	T	ACT	T	1	AaeL_AAEL012953, AAEL012953	polyserase-2	Other
LOC5577037	239250337	0.894444444	0.66889881	3.946461345	0.181614121	0.447406866	0.367814585	T	TC	-	CDS	Replacement	1	296	GGA	G	AGA	R	1	AaeL_AAEL012953, AAEL012953	polyserase-2	Other
LOC5577037	239251153	0.617832168	0.227564103	7.707315942	0.467512495	0.358737115	0.497130395	C	CT	-	CDS	Synonymous	3	44	GTG	V	GTA	V	1	AaeL_AAEL012953, AAEL012953	polyserase-2	Other
LOC5577037	239251173	0.610980392	0.223360656	7.639334654	0.471655329	0.337611285	0.494485102	G	GA	-	CDS	Synonymous	1	38	CTG	L	TTG	L	1	AaeL_AAEL012953, AAEL012953	polyserase-2	Other
LOC5577037	239251176	0.591842397	0.203853955	7.753502772	0.481934294	0.314744802	0.487998413	G	GA	-	CDS	Synonymous	1	37	CTG	L	TTG	L	1	AaeL_AAEL012953, AAEL012953	polyserase-2	Other
LOC5577040	239267268	0.023364486	0.197723254	4.074236814	0.050217877	0.313027276	0.173723273	G	GA	+	CDS	Replacement	1	199	GCT	A	ACT	T	1	AaeL_AAEL012956, AAEL012956	limulus clotting factor C	Other
LOC5570837	241356928	0.409419152	0.86	10.46460491	0.487534626	0.2262	0.465761202	G	GT	-	CDS	Replacement	2	965	AAC	N	ACC	T	1	AaeL_AAEL008611, AAEL008611, AAEL008616	metastasis-associated protein MTA3	Other
LOC5570837	241357047	0.515306122	0.800667828	4.676922331	0.49940547	0.300288	0.425195799	A	AG	-	CDS	Synonymous	3	925	ACC	T	ACT	T	1	AaeL_AAEL008611, AAEL008611, AAEL008616	metastasis-associated protein MTA3	Other
LOC5570837	241357075	0.404464286	0.841544118	9.781886281	0.483669618	0.248374607	0.4422	A	AG	-	CDS	Replacement	2	916	GCG	A	GTG	V	1	AaeL_AAEL008611, AAEL008611, AAEL008616	metastasis-associated protein MTA3	Other
LOC5570837	241357077	0.344736842	0.796957404	10.0164242	0.456353306	0.300554017	0.474071169	T	TC	-	CDS	Synonymous	3	915	CTG	L	CTA	L	1	AaeL_AAEL008611, AAEL008611, AAEL008616	metastasis-associated protein MTA3	Other
LOC5570837	241364913	0.377259353	0.660696073	4.219051978	0.471818229	0.43998388	0.499144949	T	TA	-	intr	.	NA	.	.	.	.	.	1	AaeL_AAEL008611, AAEL008611, AAEL008616	metastasis-associated protein MTA3	Other
LOC5570837	241364939	0.402319902	0.679507992	4.076678968	0.482064968	0.424884322	0.495412575	A	AG	-	intr	.	NA	.	.	.	.	.	1	AaeL_AAEL008611, AAEL008611, AAEL008616	metastasis-associated protein MTA3	Other
LOC23687901	241972140	0	0.153026428	4.329064462	0	0.259576962	0.148491124	C	CT	+	3UTR	.	NA	.	.	.	.	.	1	AaeL_AAEL017481, AAEL017481	keratin, type I cytoskeletal 9	Other
LOC5576840	242550159	0.229258121	0.596866097	6.886839668	0.353799726	0.476527778	0.483014225	G	GT	-	3UTR	.	NA	.	.	.	.	.	1	AaeL_AAEL012825, AAEL012825	bifunctional purine biosynthesis protein PURH	Other
LOC5576840	242550162	0.245186968	0.570996147	5.558228499	0.369845898	0.485888	0.480293036	C	CT	-	3UTR	.	NA	.	.	.	.	.	1	AaeL_AAEL012825, AAEL012825	bifunctional purine biosynthesis protein PURH	Other
LOC5576840	242550164	0.277928539	0.561754022	4.321252289	0.401605518	0.486749594	0.489481965	T	TA	-	3UTR	.	NA	.	.	.	.	.	1	AaeL_AAEL012825, AAEL012825	bifunctional purine biosynthesis protein PURH	Other
LOC5576840	242550165	0.265838509	0.55764473	4.559438345	0.390663009	0.489795918	0.485699611	T	TA	-	3UTR	.	NA	.	.	.	.	.	1	AaeL_AAEL012825, AAEL012825	bifunctional purine biosynthesis protein PURH	Other
LOC5576840	242550176	0.325	0.592752294	3.838600662	0.43739645	0.480993632	0.498653033	T	TC	-	3UTR	.	NA	.	.	.	.	.	1	AaeL_AAEL012825, AAEL012825	bifunctional purine biosynthesis protein PURH	Other
LOC5576840	242551233	0.569462865	0.87810733	5.97670122	0.489421488	0.209002019	0.405482042	A	AT	-	CDS	Synonymous	3	258	CCA	P	CCT	P	1	AaeL_AAEL012825, AAEL012825	bifunctional purine biosynthesis protein PURH	Other
LOC110674647	242775205	0.166023166	0	4.679806193	0.277777778	0	0.1472	C	CT	-	ncRN	.	NA	.	.	.	.	.	1		uncharacterized LOC110674647	Other
LOC5580082	243183083	0.308076225	0.034482759	6.54935304	0.418801515	0.063423811	0.284667969	A	AG	-	CDS	Synonymous	1	1079	TTG	L	CTG	L	1	AaeL_AAEL002146, AAEL002146	uncharacterized LOC5580082	Other
LOC5580082	243204628	0.30487013	0.582051282	4.098428619	0.423009133	0.486851717	0.49228929	G	GA	-	CDS	Synonymous	3	879	TCC	S	TCT	S	1	AaeL_AAEL002146, AAEL002146	uncharacterized LOC5580082	Other
LOC5580082	243204770	0.140377255	0	3.990955862	0.241513558	0	0.134214577	G	GC	-	CDS	Replacement	2	832	TCG	S	TGG	W	1	AaeL_AAEL002146, AAEL002146	uncharacterized LOC5580082	Other
LOC5580082	243205090	0.377394636	0.644886025	3.811274358	0.472373454	0.454432182	0.497885786	T	TA	-	CDS	Synonymous	3	725	GCT	A	GCA	A	1	AaeL_AAEL002146, AAEL002146	uncharacterized LOC5580082	Other
LOC5580082	243205108	0.477310924	0.744314144	3.967314195	0.499231065	0.373338889	0.459505695	A	AT	-	CDS	Synonymous	3	719	GCA	A	GCT	A	1	AaeL_AAEL002146, AAEL002146	uncharacterized LOC5580082	Other
LOC5580082	243227490	0.205673759	0.030172414	3.923789585	0.32486464	0.059266604	0.196716955	G	GA	-	CDS	Synonymous	3	120	AAC	N	AAT	N	1	AaeL_AAEL002146, AAEL002146	uncharacterized LOC5580082	Other
LOC5580082	243227954	0	0.165064103	4.653801999	0	0.280896647	0.15879017	G	GT	-	intr	.	NA	.	.	.	.	.	1	AaeL_AAEL002146, AAEL002146	uncharacterized LOC5580082	Other
LOC5580082	243228662	0.115966387	0.394868586	5.2133636	0.20499895	0.47248895	0.3848	G	GA	-	5UTR	.	NA	.	.	.	.	.	1	AaeL_AAEL002146, AAEL002146	uncharacterized LOC5580082	Other
LOC5580082	243228680	0.081730769	0.406565657	7.048321033	0.157550535	0.48	0.392459567	C	CG	-	5UTR	.	NA	.	.	.	.	.	1	AaeL_AAEL002146, AAEL002146	uncharacterized LOC5580082	Other
LOC5580091	243377927	0.150216019	0	4.253675747	0.248595041	0	0.117616301	G	GT	+	5UTR	.	NA	.	.	.	.	.	1	AaeL_AAEL002141, AAEL002141	neprilysin-2	Other
LOC5580091	243379783	0.209415584	0	5.878727171	0.318011065	0	0.139551442	C	CT	+	CDS	Synonymous	3	564	CTC	L	CTT	L	1	AaeL_AAEL002141, AAEL002141	neprilysin-2	Other
LOC5580091	243379864	0.299213483	0.065384615	4.733214817	0.409916671	0.115502959	0.262899351	C	CT	+	CDS	Synonymous	3	591	GTC	V	GTT	V	1	AaeL_AAEL002141, AAEL002141	neprilysin-2	Other
LOC5580091	243380233	0.963765896	0.755225806	4.657153266	0.067428157	0.377283057	0.242151254	A	AG	+	CDS	Synonymous	3	714	CCG	P	CCA	P	1	AaeL_AAEL002141, AAEL002141	neprilysin-2	Other
LOC5565688	243717337	0.213372093	0.543469913	5.827165822	0.332863327	0.495834173	0.477987484	G	GA	+	CDS	Synonymous	3	372	CGG	R	CGA	R	1	AaeL_AAEL004932, AAEL004932	fibroblast growth factor receptor homolog 1	Other
LOC5565688	243717445	0.202860321	0.566143563	6.889766659	0.327954808	0.491278035	0.475612533	C	CT	+	CDS	Synonymous	3	408	ATC	I	ATT	I	1	AaeL_AAEL004932, AAEL004932	fibroblast growth factor receptor homolog 1	Other
LOC5565688	243718055	0.211501126	0.007067138	5.443828926	0.333925331	0.015008523	0.155061592	G	GA	+	intr	.	NA	.	.	.	.	.	1	AaeL_AAEL004932, AAEL004932	fibroblast growth factor receptor homolog 1	Other
LOC5565688	243718296	0.173433786	0.002173913	4.726405801	0.286631713	0.004048566	0.129947016	C	CT	+	intr	.	NA	.	.	.	.	.	1	AaeL_AAEL004932, AAEL004932	fibroblast growth factor receptor homolog 1	Other
LOC5565688	243718539	0.188504954	0.00304878	5.078567701	0.305421527	0.005797052	0.167081846	C	CG	+	CDS	Synonymous	3	581	GTC	V	GTG	V	1	AaeL_AAEL004932, AAEL004932	fibroblast growth factor receptor homolog 1	Other
LOC5565688	243719709	0.195333148	0.006134969	5.056008906	0.316453287	0.011869013	0.183545679	C	CT	+	CDS	Synonymous	1	889	CTG	L	TTG	L	1	AaeL_AAEL004932, AAEL004932	fibroblast growth factor receptor homolog 1	Other
LOC5565688	243719858	0.17578125	0	4.945541507	0.280770636	0	0.167759438	C	CT	+	intr	.	NA	.	.	.	.	.	1	AaeL_AAEL004932, AAEL004932	fibroblast growth factor receptor homolog 1	Other
LOC5565688	243719916	0.233753917	0	6.572189181	0.352792133	0	0.197908125	G	GA	+	CDS	Synonymous	3	935	CCG	P	CCA	P	1	AaeL_AAEL004932, AAEL004932	fibroblast growth factor receptor homolog 1	Other
LOC5565688	243720138	0.212935668	0	5.978037851	0.332409972	0	0.199347492	A	AG	+	3UTR	.	NA	.	.	.	.	.	1	AaeL_AAEL004932, AAEL004932	fibroblast growth factor receptor homolog 1	Other
LOC5580095	243730301	0	0.14754902	4.182277742	0	0.25939453	0.169363603	T	TC	+	intr	.	NA	.	.	.	.	.	1	AaeL_AAEL002137, AAEL002137	transcriptional adapter 2B	Other
LOC5580095	243730305	0	0.185786436	5.220262411	0	0.302866414	0.209391236	T	TC	+	intr	.	NA	.	.	.	.	.	1	AaeL_AAEL002137, AAEL002137	transcriptional adapter 2B	Other
LOC5580095	243731285	0.297101449	0.561111111	3.79022728	0.417340901	0.491781723	0.494406435	T	TC	+	intr	.	NA	.	.	.	.	.	1	AaeL_AAEL002137, AAEL002137	transcriptional adapter 2B	Other
LOC5566485	246018929	0	0.229137529	6.439411061	0	0.359225323	0.214746492	C	CA	+	5UTR	.	NA	.	.	.	.	.	1	AaeL_AAEL005422, AAEL005422	delta-1-pyrroline-5-carboxylate dehydrogenase, mitochondrial	Other
LOC5566485	246047080	0.878195489	0.623848238	4.495629113	0.197530864	0.467279611	0.350728026	A	AG	+	intr	.	NA	.	.	.	.	.	1	AaeL_AAEL005422, AAEL005422	delta-1-pyrroline-5-carboxylate dehydrogenase, mitochondrial	Other
LOC5566485	246048771	0.547297297	0.223406956	5.597270829	0.497500255	0.353172498	0.44759588	A	AT	+	intr	.	NA	.	.	.	.	.	1	AaeL_AAEL005422, AAEL005422	delta-1-pyrroline-5-carboxylate dehydrogenase, mitochondrial	Other
LOC5566485	246048773	0.524886878	0.203190304	5.643650067	0.499948985	0.332409972	0.434128944	C	CG	+	intr	.	NA	.	.	.	.	.	1	AaeL_AAEL005422, AAEL005422	delta-1-pyrroline-5-carboxylate dehydrogenase, mitochondrial	Other
LOC5566481	246342220	0.493910256	0.099358974	9.044385199	0.499919885	0.174817898	0.434585785	T	TA	-	intr	.	NA	.	.	.	.	.	1	AaeL_AAEL005424, AAEL005424	kelch-like ECH-associated protein 1	Other
LOC5566481	246342224	0.441819106	0.116584565	6.529772576	0.492362075	0.199960325	0.414921875	A	AI	-	intr	.	NA	.	.	.	.	.	1	AaeL_AAEL005424, AAEL005424	kelch-like ECH-associated protein 1	Other
LOC5566480	246420676	0	0.148739063	4.214119182	0	0.257792	0.16045096	C	CT	+	CDS	Synonymous	3	22	TTC	F	TTT	F	1	AaeL_AAEL005405, AAEL005405	uncharacterized LOC5566480	Other
LOC5566480	246420760	0.04512987	0.259292432	4.603638919	0.086031978	0.391111111	0.277777778	C	CA	+	CDS	Synonymous	3	50	GTC	V	GTA	V	1	AaeL_AAEL005405, AAEL005405	uncharacterized LOC5566480	Other
LOC5566479	246461463	0.625992063	0.351556102	3.984795855	0.462809917	0.455	0.49940547	T	TC	-	3UTR	.	NA	.	.	.	.	.	1	AaeL_AAEL005402, AAEL005402	uncharacterized LOC5566479	Other
LOC5566479	246462765	0.481043544	0.756654836	4.221721001	0.499865628	0.366980609	0.467566072	G	GA	-	intr	.	NA	.	.	.	.	.	1	AaeL_AAEL005402, AAEL005402	uncharacterized LOC5566479	Other
LOC5566479	246463514	0.342555876	0.609020117	3.792026346	0.450249989	0.46991812	0.499662675	A	AC	-	CDS	Synonymous	3	269	GGT	G	GGG	G	1	AaeL_AAEL005402, AAEL005402	uncharacterized LOC5566479	Other
LOC5566479	246463550	0.384637965	0.665906788	4.16686124	0.473372781	0.438638484	0.497311111	A	AG	-	CDS	Synonymous	3	257	AAC	N	AAT	N	1	AaeL_AAEL005402, AAEL005402	uncharacterized LOC5566479	Other
LOC5566479	246463556	0.370592949	0.670112782	4.649453192	0.467863519	0.434585785	0.498595313	A	AG	-	CDS	Synonymous	3	255	GTC	V	GTT	V	1	AaeL_AAEL005402, AAEL005402	uncharacterized LOC5566479	Other
LOC5566479	246463598	0.362618218	0.627322404	3.741481444	0.455684401	0.467181203	0.499496095	A	AI	-	intr	.	NA	.	.	.	.	.	1	AaeL_AAEL005402, AAEL005402	uncharacterized LOC5566479	Other
LOC5566473	247111146	0.394657785	0.120723363	5.023458027	0.47764898	0.223794741	0.396438191	C	CT	-	CDS	Synonymous	3	22	ACG	T	ACA	T	1	AaeL_AAEL005414, AAEL005414	ER membrane protein complex subunit 6	Other
LOC5566472	247121278	0.819031274	0.424621212	8.116837369	0.288434348	0.489795918	0.496187264	A	AG	+	CDS	Synonymous	3	193	CAG	Q	CAA	Q	1	AaeL_AAEL005403, AAEL005403	WD repeat-containing protein 91	Other
LOC5566472	247121287	0.740977444	0.472733972	3.986871505	0.375	0.498443515	0.49277182	C	CT	+	CDS	Synonymous	3	196	AGT	S	AGC	S	1	AaeL_AAEL005403, AAEL005403	WD repeat-containing protein 91	Other
LOC5566472	247121464	0.755972017	0.500463699	3.732442925	0.360560535	0.49975032	0.47158272	T	TC	+	CDS	Synonymous	3	255	TTC	F	TTT	F	1	AaeL_AAEL005403, AAEL005403	WD repeat-containing protein 91	Other
LOC5566470	247155874	0.445143386	0.18067899	4.259210917	0.493944736	0.293151712	0.428123807	C	CT	-	intr	.	NA	.	.	.	.	.	1	AaeL_AAEL005408, AAEL005408	annexin B10	Other
LOC5566470	247156245	0.575198455	0.268468468	4.949205761	0.491493384	0.39296057	0.48691609	T	TC	-	5UTR	.	NA	.	.	.	.	.	1	AaeL_AAEL005408, AAEL005408	annexin B10	Other
LOC5566468	247168753	0.249721913	0.022727273	5.54063164	0.37217523	0.036684427	0.214910454	C	CT	-	CDS	Synonymous	3	311	AAG	K	AAA	K	1	AaeL_AAEL005426, AAEL005426	annexin B10	Other
LOC5566468	247168787	0.412946429	0.083333333	7.166600415	0.490702479	0.147799745	0.35955	A	AT	-	intr	.	NA	.	.	.	.	.	1	AaeL_AAEL005426, AAEL005426	annexin B10	Other
LOC5566467	247190892	0.518292683	0.240091463	4.298909653	0.49899755	0.371551886	0.470510204	G	GA	-	intr	.	NA	.	.	.	.	.	1	AaeL_AAEL005417, AAEL005417	annexin B10	Other
LOC5566462	247322167	0.274621212	0.5625	4.433434326	0.383472057	0.490939349	0.48177686	T	TA	-	intr	.	NA	.	.	.	.	.	1	AaeL_AAEL005419, AAEL005419, TWF_AEDAE, twf	twinfilin	Other
LOC5578934	248166279	0.163016426	0	4.598347335	0.277777778	0	0.143359553	C	CT	-	intr	.	NA	.	.	.	.	.	1	AaeL_AAEL003765, AAEL003765	calcium-activated potassium channel slowpoke	Other
LOC5578927	248483711	1	0.864089184	3.872280897	0	0.238579882	0.159487228	A	AT	+	intr	.	NA	.	.	.	.	.	1	AaeL_AAEL003750, AAEL003750	nucleoplasmin-like protein	Other
LOC5578926	248503129	0.95502913	0.75786569	4.154533187	0.079334126	0.364949063	0.23912701	A	AC	+	5UTR	.	NA	.	.	.	.	.	1	AaeL_AAEL003746, AAEL003746	4-hydroxybutyrate coenzyme A transferase	Other
LOC5578924	248545733	0	0.140095339	3.983454653	0	0.26035503	0.142011834	G	GA	-	intr	.	NA	.	.	.	.	.	1	AaeL_AAEL003747, AAEL003747, AAEL003761, GPRGHP1	pyrokinin-1 receptor	Other
LOC5578924	248545735	0	0.143214683	4.066535081	0	0.265118041	0.144190256	A	AT	-	intr	.	NA	.	.	.	.	.	1	AaeL_AAEL003747, AAEL003747, AAEL003761, GPRGHP1	pyrokinin-1 receptor	Other
LOC5578924	248640858	0.351223629	0.122835498	3.83524954	0.455388767	0.217584198	0.35946586	G	GT	-	intr	.	NA	.	.	.	.	.	1	AaeL_AAEL003747, AAEL003747, AAEL003761, GPRGHP1	pyrokinin-1 receptor	Other
LOC5578919	249138383	0.885547201	0.648962149	4.123022649	0.206111111	0.46305024	0.39694757	C	CA	-	3UTR	.	NA	.	.	.	.	.	1	AaeL_AAEL003763, AAEL003763, CYP329B1	cytochrome P450 9b2	Detox
LOC5578919	249139989	0.227712137	0.519394714	4.696472159	0.350302599	0.499131944	0.472501762	C	CT	-	CDS	Synonymous	3	33	CGG	R	CGA	R	1	AaeL_AAEL003763, AAEL003763, CYP329B1	cytochrome P450 9b2	Detox
LOC5563723	250468760	0.111206897	0.357905983	4.415700809	0.214910454	0.469836873	0.384255963	C	CI	+	5UTR	.	NA	.	.	.	.	.	1	AaeL_AAEL003913, AAEL003913	methionine--tRNA ligase, mitochondrial	Other
LOC5563723	250468838	0.565741226	0.196367521	7.123414497	0.491316628	0.335114204	0.455271493	C	CT	+	CDS	Synonymous	3	25	TTC	F	TTT	F	1	AaeL_AAEL003913, AAEL003913	methionine--tRNA ligase, mitochondrial	Other
LOC5563723	250468932	0.466325431	0.195795339	4.318342557	0.497346608	0.309175309	0.420424966	C	CT	+	CDS	Synonymous	3	34	GGC	G	GGT	G	1	AaeL_AAEL003913, AAEL003913	methionine--tRNA ligase, mitochondrial	Other
LOC5563723	250469007	0.996875	0.858874459	3.790720737	0.006451545	0.241865569	0.125640957	G	GA	+	CDS	Synonymous	3	59	TCA	S	TCG	S	1	AaeL_AAEL003913, AAEL003913	methionine--tRNA ligase, mitochondrial	Other
LOC5563723	250469064	0.99704142	0.859949814	3.77355853	0.006688888	0.244221745	0.135911111	G	GC	+	CDS	Synonymous	3	78	ACC	T	ACG	T	1	AaeL_AAEL003913, AAEL003913	methionine--tRNA ligase, mitochondrial	Other
LOC5563723	250469633	0.386567164	0.107771261	5.312028856	0.47379881	0.206111111	0.363356459	C	CT	+	CDS	Replacement	2	268	TCC	S	TTC	F	1	AaeL_AAEL003913, AAEL003913	methionine--tRNA ligase, mitochondrial	Other
LOC5563705	250501824	0.129314421	0.426940639	5.577997294	0.2268431	0.493626431	0.381409175	A	AG	-	CDS	Synonymous	3	473	GTT	V	GTC	V	1	AaeL_AAEL003922, AAEL003922	tRNA (guanine(10)-N2)-methyltransferase homolog	Other
LOC5563705	250502118	0.046645702	0.231372549	3.797027493	0.091392	0.345679012	0.205862947	G	GA	-	intr	.	NA	.	.	.	.	.	1	AaeL_AAEL003922, AAEL003922	tRNA (guanine(10)-N2)-methyltransferase homolog	Other
LOC5563708	250507148	0.679966249	0.372653317	4.870163135	0.433627787	0.467973632	0.497015238	T	TC	-	CDS	Synonymous	3	120	GGA	G	GGG	G	1	AaeL_AAEL003912, AAEL003912	trafficking protein particle complex subunit 6B	Other
LOC5563708	250507446	0.458201357	0.207745196	3.76605561	0.496579795	0.326406603	0.43878108	A	AG	-	CDS	Synonymous	3	41	TAT	Y	TAC	Y	1	AaeL_AAEL003912, AAEL003912	trafficking protein particle complex subunit 6B	Other
LOC5563718	251218273	0.298574644	0.068682607	3.831366672	0.429054054	0.128828125	0.297668241	A	AID	-	3UTR	.	NA	.	.	.	.	.	1	AaeL_AAEL003905, AAEL003905	alkaline phosphatase	Other
LOC5563718	251223463	0.475965327	0.190238928	4.741372323	0.499215763	0.307941419	0.432382934	T	TG	-	CDS	Replacement	1	359	AAG	K	CAG	Q	1	AaeL_AAEL003905, AAEL003905	alkaline phosphatase	Other
LOC5563718	251223500	0.501085608	0.18559278	5.581176975	0.499846106	0.292458873	0.445364603	A	AG	-	CDS	Synonymous	3	346	CAT	H	CAC	H	1	AaeL_AAEL003905, AAEL003905	alkaline phosphatase	Other
LOC5563718	251223589	0.424645952	0.149008723	4.785926384	0.487618851	0.243636641	0.416166852	C	CT	-	intr	.	NA	.	.	.	.	.	1	AaeL_AAEL003905, AAEL003905	alkaline phosphatase	Other
LOC5563718	251224370	0.034188034	0.232323232	4.426178834	0.098498904	0.367309458	0.277200202	A	AT	-	intr	.	NA	.	.	.	.	.	1	AaeL_AAEL003905, AAEL003905	alkaline phosphatase	Other
LOC5563718	251242060	0.218614719	0.025423729	4.523214544	0.356038073	0.054012346	0.204764543	C	CT	-	intr	.	NA	.	.	.	.	.	1	AaeL_AAEL003905, AAEL003905	alkaline phosphatase	Other
LOC5563718	251242100	0.785208497	0.970588235	4.205146602	0.345679012	0.045429962	0.201890723	C	CA	-	intr	.	NA	.	.	.	.	.	1	AaeL_AAEL003905, AAEL003905	alkaline phosphatase	Other
LOC5563718	251242820	0.79054878	0.988888889	5.121566448	0.33165676	0.019045858	0.175661066	G	GA	-	CDS	Synonymous	3	38	CAT	H	CAC	H	1	AaeL_AAEL003905, AAEL003905	alkaline phosphatase	Other
LOC5563718	251242823	0.811363636	0.988888889	4.548077883	0.308390023	0.016947914	0.154847652	G	GA	-	CDS	Synonymous	3	37	GAT	D	GAC	D	1	AaeL_AAEL003905, AAEL003905	alkaline phosphatase	Other
LOC5563718	251242834	0.155564112	0	4.397273442	0.264513649	0	0.131033011	A	AC	-	intr	.	NA	.	.	.	.	.	1	AaeL_AAEL003905, AAEL003905	alkaline phosphatase	Other
LOC5563718	251242836	0.159733124	0	4.509616168	0.266640525	0	0.129451796	G	GA	-	intr	.	NA	.	.	.	.	.	1	AaeL_AAEL003905, AAEL003905	alkaline phosphatase	Other
LOC5563718	251242837	0.163265306	0	4.605082642	0.275329067	0	0.137486521	A	AT	-	intr	.	NA	.	.	.	.	.	1	AaeL_AAEL003905, AAEL003905	alkaline phosphatase	Other
LOC5563718	251242838	0.183436165	0	5.155518119	0.301275992	0	0.159900096	A	AG	-	intr	.	NA	.	.	.	.	.	1	AaeL_AAEL003905, AAEL003905	alkaline phosphatase	Other
LOC5563709	252443314	0.653041491	0.887609649	4.09492926	0.451559142	0.187695109	0.360991736	G	GA	+	intr	.	NA	.	.	.	.	.	1	AaeL_AAEL003914, AAEL003914	peripheral plasma membrane protein CASK	Other
LOC5563714	252524871	0	0.148240166	4.200767069	0	0.270048884	0.14345679	C	CT	+	CDS	Synonymous	1	157	CTG	L	TTG	L	1	AaeL_AAEL003907, AAEL003907	ubiquitin conjugation factor E4 A	Other
LOC5563714	252527582	0.713032581	0.56878648	5.115677832	0.406111111	0.61454394	0.542527367	C	CAT	+	CDS	Synonymous	3	393	GTA	V	GTC	V	1	AaeL_AAEL003907, AAEL003907	ubiquitin conjugation factor E4 A	Other
LOC5563714	252527594	0.665875755	0.390894236	4.00808698	0.443630454	0.474567678	0.497064625	C	CT	+	CDS	Synonymous	3	397	GAT	D	GAC	D	1	AaeL_AAEL003907, AAEL003907	ubiquitin conjugation factor E4 A	Other
LOC5563714	252527621	0.676451613	0.396286772	4.148272763	0.447028066	0.479370117	0.498159857	G	GA	+	CDS	Synonymous	3	406	AAA	K	AAG	K	1	AaeL_AAEL003907, AAEL003907	ubiquitin conjugation factor E4 A	Other
LOC5563714	252527792	0.622171946	0.335958967	3.912856474	0.476276836	0.451729585	0.502672847	G	GAT	+	CDS	Synonymous	3	463	CGG	R	CGT	R	1	AaeL_AAEL003907, AAEL003907	ubiquitin conjugation factor E4 A	Other
LOC5563714	252527846	0.737673219	0.41484038	5.415101886	0.402130395	0.48816568	0.488349298	A	AC	+	CDS	Synonymous	3	481	GCC	A	GCA	A	1	AaeL_AAEL003907, AAEL003907	ubiquitin conjugation factor E4 A	Other
LOC5563714	252533310	0.174072476	0.017241379	3.787923963	0.284460769	0.028163265	0.19032947	T	TC	+	intr	.	NA	.	.	.	.	.	1	AaeL_AAEL003907, AAEL003907	ubiquitin conjugation factor E4 A	Other
LOC5576359	255374723	0.091956683	0.312648136	3.989355135	0.157163039	0.432333754	0.311792574	A	AT	-	CDS	Synonymous	3	542	CGT	R	CGA	R	1	AaeL_AAEL002864, AAEL002864	uncharacterized LOC5576359	Other
LOC5576359	255391106	0.17597874	0.430591436	4.046736644	0.298273722	0.49262531	0.43920305	T	TC	-	CDS	Synonymous	3	280	AAA	K	AAG	K	1	AaeL_AAEL002864, AAEL002864	uncharacterized LOC5576359	Other
LOC5576356	255709685	0	0.191941392	5.390444729	0	0.30679328	0.205368365	C	CA	-	CDS	Synonymous	3	1376	CTG	L	CTT	L	1	AaeL_AAEL002868, AAEL002868, AAEL002871	myosin-I heavy chain	Other
LOC5576353	255908601	0.034482759	0.219078947	4.058240248	0.07262371	0.327658689	0.237812128	T	TI	-	intr	.	NA	.	.	.	.	.	1	AaeL_AAEL002881, AAEL002881	cytochrome c oxidase subunit NDUFA4	Other
LOC5576353	255917775	0.371291579	0.082598671	5.960397118	0.45848894	0.147971991	0.310001877	T	TC	-	5UTR	.	NA	.	.	.	.	.	1	AaeL_AAEL002881, AAEL002881	cytochrome c oxidase subunit NDUFA4	Other
LOC5576348	256025690	0.285	0	8.152078013	0.400473373	0	0.232568501	G	GA	+	3UTR	.	NA	.	.	.	.	.	1	AaeL_AAEL002861, AAEL002861	saccharopine dehydrogenase-like oxidoreductase	Other
LOC5567293	257071735	0.346736597	0.106203008	4.31596307	0.45848894	0.189623508	0.347648	T	TC	+	intr	.	NA	.	.	.	.	.	1	AaeL_AAEL005943, AAEL005943	serine/threonine-protein kinase stk11	Other
LOC5567293	257071745	0.316470588	0.091781874	4.092202493	0.436656133	0.17339088	0.316345271	G	GC	+	intr	.	NA	.	.	.	.	.	1	AaeL_AAEL005943, AAEL005943	serine/threonine-protein kinase stk11	Other
LOC5569123	259840873	0.015873016	0.246496623	5.865638944	0.025636701	0.3648	0.242586741	A	AT	-	3UTR	.	NA	.	.	.	.	.	1	AaeL_AAEL007387, AAEL007387	protein UBASH3A homolog	Other
LOC5569123	259841088	0.028518519	0.239473684	4.923515992	0.058302726	0.362811791	0.209580208	G	GA	-	CDS	Replacement	1	649	CTC	L	TTC	F	1	AaeL_AAEL007387, AAEL007387	protein UBASH3A homolog	Other
LOC5569123	259855484	0.352163462	0.782051282	9.117426073	0.451843044	0.355029586	0.490448807	A	AC	-	5UTR	.	NA	.	.	.	.	.	1	AaeL_AAEL007387, AAEL007387	protein UBASH3A homolog	Other
LOC5569123	259855489	0.314655172	0.759551495	9.592588888	0.426035503	0.37849633	0.497296713	G	GT	-	5UTR	.	NA	.	.	.	.	.	1	AaeL_AAEL007387, AAEL007387	protein UBASH3A homolog	Other
LOC5576734	260461945	0.322540984	0.694924812	6.858264476	0.432898735	0.444444444	0.5	C	CA	+	intr	.	NA	.	.	.	.	.	1	AaeL_AAEL002963, AAEL002963	myb-like protein A	Other
LOC5576734	260462593	0.476520572	0.764327343	6.934134665	0.613077884	0.421008353	0.577478471	G	GAT	+	intr	.	NA	.	.	.	.	.	1	AaeL_AAEL002963, AAEL002963	myb-like protein A	Other
LOC5576734	260462594	0.448989899	0.773809524	5.610487649	0.497215415	0.349137076	0.469649233	A	AC	+	intr	.	NA	.	.	.	.	.	1	AaeL_AAEL002963, AAEL002963	myb-like protein A	Other
LOC5576734	260462601	0.54047619	0.790661779	3.751927585	0.49382716	0.329861111	0.442177102	T	TA	+	intr	.	NA	.	.	.	.	.	1	AaeL_AAEL002963, AAEL002963	myb-like protein A	Other
LOC5576731	261059290	0.009708738	0.213070078	5.313123474	0.016805516	0.344766547	0.214667242	T	TC	+	CDS	Synonymous	3	291	ACT	T	ACC	T	1	AaeL_AAEL002951, AAEL002951	fork head domain-containing protein FD4	Other
LOC5576731	261059314	0.007575758	0.168639053	4.23129574	0.015998959	0.283950315	0.17276859	T	TC	+	CDS	Synonymous	3	299	GGT	G	GGC	G	1	AaeL_AAEL002951, AAEL002951	fork head domain-containing protein FD4	Other
LOC5576731	261059608	0.462320574	0.127555031	6.679388085	0.497323022	0.224291736	0.402042462	T	TC	+	3UTR	.	NA	.	.	.	.	.	1	AaeL_AAEL002951, AAEL002951	fork head domain-containing protein FD4	Other
LOC5576724	261386161	0.392917251	0.131306086	4.585766535	0.477232541	0.226378284	0.350176285	T	TC	+	CDS	Synonymous	3	374	TTT	F	TTC	F	1	AaeL_AAEL002959, AAEL002959	endochitinase	Other
LOC5576722	261444081	0.756578947	0.554548303	5.034686749	0.401593052	0.608561425	0.547755453	G	GAT	+	CDS	Replacement	1	398	TTT	F	GTT	V	1	AaeL_AAEL002971, AAEL002971	sarcalumenin	Other
LOC23687643	261467381	0.506410256	0.224545103	4.456981572	0.499900813	0.343971463	0.431412894	G	GC	+	intr	.	NA	.	.	.	.	.	1	AaeL_AAEL017223, AAEL017223	protein BCCIP homolog	Other
LOC5576719	262057276	0.387058609	0.056336196	7.814109245	0.478356831	0.106529657	0.366622389	T	TA	-	intr	.	NA	.	.	.	.	.	1	AaeL_AAEL002955, AAEL002955	uncharacterized LOC5576719	Other
LOC5576719	262057277	0.373019366	0.058531746	7.19052663	0.470123457	0.110726644	0.352408705	A	AT	-	intr	.	NA	.	.	.	.	.	1	AaeL_AAEL002955, AAEL002955	uncharacterized LOC5576719	Other
LOC5576719	262057287	0.366088448	0.062358277	6.781798614	0.471655329	0.1171875	0.368151936	T	TG	-	intr	.	NA	.	.	.	.	.	1	AaeL_AAEL002955, AAEL002955	uncharacterized LOC5576719	Other
LOC5576719	262057296	0.373337029	0.07821119	6.22223278	0.478710003	0.145868052	0.380445962	C	CT	-	intr	.	NA	.	.	.	.	.	1	AaeL_AAEL002955, AAEL002955	uncharacterized LOC5576719	Other
LOC5576719	262057304	0.726225252	0.122393247	17.22912857	0.402901465	0.212534718	0.496691926	G	GT	-	intr	.	NA	.	.	.	.	.	1	AaeL_AAEL002955, AAEL002955	uncharacterized LOC5576719	Other
LOC5576719	262057392	0.385185185	0.036375661	8.882970868	0.473372781	0.070082645	0.326666084	G	GA	-	intr	.	NA	.	.	.	.	.	1	AaeL_AAEL002955, AAEL002955	uncharacterized LOC5576719	Other
LOC5576719	262062463	0.365833333	0.11900425	4.332836032	0.464806331	0.23553719	0.382934443	A	AG	-	intr	.	NA	.	.	.	.	.	1	AaeL_AAEL002955, AAEL002955	uncharacterized LOC5576719	Other
LOC5576717	262113100	0.700925926	0.929056512	4.486367246	0.432716346	0.115502959	0.308240357	A	AG	+	CDS	Synonymous	3	246	CCG	P	CCA	P	1	AaeL_AAEL002965, AAEL002965	uncharacterized LOC5576717	Other
LOC5576735	262125563	0.560185185	0.460286062	9.927132792	0.628369866	0.519621928	0.60781467	C	CAT	-	intr	.	NA	.	.	.	.	.	1	AaeL_AAEL002952, AAEL002952, AAEL002966	uncharacterized LOC5576735	Other
LOC5576735	262125569	0.370833333	0.032786885	8.642115374	0.466701353	0.06947488	0.263423435	T	TG	-	intr	.	NA	.	.	.	.	.	1	AaeL_AAEL002952, AAEL002952, AAEL002966	uncharacterized LOC5576735	Other
LOC5576714	262324957	0.349254427	0.109219858	4.268160877	0.446759003	0.206297618	0.328180737	C	CT	-	CDS	Synonymous	3	204	GAG	E	GAA	E	1	AaeL_AAEL002961, AAEL002961	uncharacterized LOC5576714	Other
LOC5576714	262337450	0.2625	0.587140175	5.466110343	0.391111111	0.489073724	0.495512465	T	TC	-	CDS	Synonymous	3	121	GCA	A	GCG	A	1	AaeL_AAEL002961, AAEL002961	uncharacterized LOC5576714	Other
LOC5576714	262337512	0.144298246	0.438086104	5.317248501	0.248374607	0.492301135	0.422499845	T	TC	-	CDS	Replacement	1	101	ATT	I	GTT	V	1	AaeL_AAEL002961, AAEL002961	uncharacterized LOC5576714	Other
LOC5576714	262337855	0.169946333	0.542176871	7.489661304	0.287334594	0.496378452	0.474236893	C	CI	-	5UTR	.	NA	.	.	.	.	.	1	AaeL_AAEL002961, AAEL002961	uncharacterized LOC5576714	Other
LOC5576738	262418724	0.011363636	0.194862155	4.702491206	0.028565427	0.310172431	0.209750567	G	GA	-	intr	.	NA	.	.	.	.	.	1	AaeL_AAEL002962, AAEL002962	uncharacterized LOC5576738	Other
LOC110674097	262809052	0.158216783	0	4.468713566	0.259100346	0	0.128103916	T	TA	-	3UTR	.	NA	.	.	.	.	.	1		uncharacterized LOC110674097	Other
LOC5564511	262951846	0	0.152133581	4.305096967	0	0.26035503	0.124685649	G	GA	-	CDS	Synonymous	3	35	TCC	S	TCT	S	1	AaeL_AAEL004298, AAEL004298	uncharacterized LOC5564511	Other
LOC5564494	263029354	1	0.595045501	11.99815092	0	0.480707908	0.35630779	T	TC	-	CDS	Synonymous	3	440	AAG	K	AAA	K	1	AaeL_AAEL004303, AAEL004303	uncharacterized LOC5564494	Other
LOC5564494	263029369	0.220982143	0.529503106	5.179347895	0.339444444	0.49963477	0.483567593	C	CT	-	CDS	Synonymous	3	435	CGG	R	CGA	R	1	AaeL_AAEL004303, AAEL004303	uncharacterized LOC5564494	Other
LOC5564494	263029370	0	0.395206243	11.66413066	0	0.479252401	0.37939848	C	CT	-	CDS	Replacement	2	435	CGG	R	CAG	Q	1	AaeL_AAEL004303, AAEL004303	uncharacterized LOC5564494	Other
LOC5564423	263735170	0.164931685	0	4.650213174	0.271731191	0	0.139820634	G	GA	-	3UTR	.	NA	.	.	.	.	.	1	AaeL_AAEL014433, AAEL014433	uncharacterized LOC5564423	Other
LOC5564423	263739352	0.027777778	0.253432494	5.353789766	0.066587396	0.375	0.241305017	T	TI	-	intr	.	NA	.	.	.	.	.	1	AaeL_AAEL014433, AAEL014433	uncharacterized LOC5564423	Other
LOC5564423	263739366	0.352203647	0.117280747	4.051593888	0.4608	0.201446281	0.350935301	C	CT	-	intr	.	NA	.	.	.	.	.	1	AaeL_AAEL014433, AAEL014433	uncharacterized LOC5564423	Other
LOC5573630	264114422	0.836885602	0.787226597	4.035596618	0.315906104	0.580851932	0.489916034	T	TID	+	intr	.	NA	.	.	.	.	.	1	AaeL_AAEL010625, AAEL010625	uncharacterized LOC5573630	Other
LOC5573633	264171413	0.029069767	0.341085271	7.941100855	0.077995902	0.447735881	0.314331055	C	CT	-	5UTR	.	NA	.	.	.	.	.	1	AaeL_AAEL010624, AAEL010624	uncharacterized LOC5573633	Other
LOC5573633	264171474	0.069663693	0.27	3.791850127	0.136015487	0.380928	0.283439258	T	TC	-	5UTR	.	NA	.	.	.	.	.	1	AaeL_AAEL010624, AAEL010624	uncharacterized LOC5573633	Other
LOC5573635	264260415	0.158663513	0	4.480758913	0.265536389	0	0.180553394	T	TC	-	intr	.	NA	.	.	.	.	.	1	AaeL_AAEL010623, AAEL010623	uncharacterized LOC5573635	Other
LOC5573635	264260416	0.154922397	0	4.380012816	0.260921231	0	0.175165826	T	TC	-	intr	.	NA	.	.	.	.	.	1	AaeL_AAEL010623, AAEL010623	uncharacterized LOC5573635	Other
LOC5573635	264260424	0.249018798	0.049019608	4.145798779	0.373727744	0.095755949	0.28751402	A	AT	-	intr	.	NA	.	.	.	.	.	1	AaeL_AAEL010623, AAEL010623	uncharacterized LOC5573635	Other
LOC5573637	264422128	0.111377327	0.336024845	3.860374737	0.197530864	0.419021416	0.323564268	G	GT	-	3UTR	.	NA	.	.	.	.	.	1	AaeL_AAEL010627, AAEL010627	uncharacterized LOC5573637	Other
LOC5573637	264482213	0.027272727	0.211097975	4.219940741	0.059058466	0.315688776	0.190865078	C	CA	-	CDS	Synonymous	3	32	CTG	L	CTT	L	1	AaeL_AAEL010627, AAEL010627	uncharacterized LOC5573637	Other
LOC5573637	264482260	0.020833333	0.278499278	6.485561341	0.04759072	0.395510204	0.238140582	C	CT	-	CDS	Replacement	1	17	GGA	G	AGA	R	1	AaeL_AAEL010627, AAEL010627	uncharacterized LOC5573637	Other
LOC5573637	264482270	0.033980583	0.306906507	6.543418653	0.078519886	0.415224913	0.259313096	G	GA	-	CDS	Synonymous	3	13	CTC	L	CTT	L	1	AaeL_AAEL010627, AAEL010627	uncharacterized LOC5573637	Other
LOC5573640	264933731	0	0.164165666	4.629459682	0	0.283439258	0.185776799	T	TC	-	intr	.	NA	.	.	.	.	.	1	AaeL_AAEL010626, AAEL010626, GPRNPY2, NPYLR8	neuropeptide F receptor	Other
LOC5566413	265007989	0.248594942	0.044994944	4.324045738	0.389837568	0.086243496	0.258234288	C	CT	-	intr	.	NA	.	.	.	.	.	1	AaeL_AAEL015156, AAEL015156	uncharacterized LOC5566413	Other
LOC5566413	265008064	0.149468085	0	4.233638878	0.254448509	0	0.152777778	G	GA	-	intr	.	NA	.	.	.	.	.	1	AaeL_AAEL015156, AAEL015156	uncharacterized LOC5566413	Other
LOC5566413	265008069	0.245744681	0.031746032	4.920540618	0.384648769	0.084938272	0.282868611	G	GT	-	intr	.	NA	.	.	.	.	.	1	AaeL_AAEL015156, AAEL015156	uncharacterized LOC5566413	Other
LOC5566413	265031919	0.006666667	0.171812596	4.376600902	0.013697979	0.292521359	0.175830663	C	CT	-	CDS	Synonymous	3	72	GCG	A	GCA	A	1	AaeL_AAEL015156, AAEL015156	uncharacterized LOC5566413	Other
LOC5566413	265031922	0.006849315	0.184235608	4.702884489	0.014491981	0.308390023	0.183371355	A	AG	-	CDS	Synonymous	3	71	TTT	F	TTC	F	1	AaeL_AAEL015156, AAEL015156	uncharacterized LOC5566413	Other
LOC5578540	265099282	0.583917445	0.847628458	4.448340354	0.483006148	0.273219492	0.418024766	G	GT	+	intr	.	NA	.	.	.	.	.	1	AaeL_AAEL013746, AAEL013746	golgin subfamily A member 7	Other
LOC5567507	265547418	0	0.325630252	9.393079192	0	0.437044745	0.265360531	A	AG	-	intr	.	NA	.	.	.	.	.	1	AaeL_AAEL006120, AAEL006110, AAEL006120	G protein-coupled receptor kinase 2	Other
LOC5567507	265712160	0	0.16468254	4.643461774	0	0.247350849	0.143700455	G	GA	-	intr	.	NA	.	.	.	.	.	1	AaeL_AAEL006120, AAEL006110, AAEL006120	G protein-coupled receptor kinase 2	Other
LOC5567507	265712162	0	0.183636364	5.161028	0	0.2721875	0.15642313	C	CA	-	intr	.	NA	.	.	.	.	.	1	AaeL_AAEL006120, AAEL006110, AAEL006120	G protein-coupled receptor kinase 2	Other
LOC5568914	267315937	0.163829787	0	4.620363803	0.279849769	0	0.128418549	A	AT	-	intr	.	NA	.	.	.	.	.	1	AaeL_AAEL007209, AAEL007209	ADP-ribosylation factor-like protein 8	Other
LOC5568914	267315943	0.140752351	0	4.000938626	0.243088731	0	0.111495199	A	AG	-	intr	.	NA	.	.	.	.	.	1	AaeL_AAEL007209, AAEL007209	ADP-ribosylation factor-like protein 8	Other
LOC5568910	267387972	0.213242784	0.541302347	5.768922008	0.324556777	0.495363512	0.462469506	A	AT	+	CDS	Replacement	1	546	ACG	T	TCG	S	1	AaeL_AAEL007202, AAEL007202, hr96	nuclear hormone receptor HR96	Other
LOC5568917	267421787	0.825266768	0.568181818	4.115577484	0.296417234	0.493169168	0.412812462	A	AG	-	3UTR	.	NA	.	.	.	.	.	1	AaeL_AAEL007216, AAEL007216	elongation of very long chain fatty acids protein AAEL008004	Other
LOC5568917	267436091	0.623376623	0.856351981	3.761232964	0.466392318	0.247350849	0.358037189	A	AG	-	intr	.	NA	.	.	.	.	.	1	AaeL_AAEL007216, AAEL007216	elongation of very long chain fatty acids protein AAEL008004	Other
LOC5568917	267436107	0.600931677	0.846590909	3.989791639	0.480776624	0.259749483	0.36954609	T	TC	-	intr	.	NA	.	.	.	.	.	1	AaeL_AAEL007216, AAEL007216	elongation of very long chain fatty acids protein AAEL008004	Other
LOC5568908	267620521	0.263357028	0.032051282	5.394585224	0.36389414	0.063223546	0.227063922	A	AG	+	CDS	Synonymous	3	592	CTA	L	CTG	L	1	AaeL_AAEL007215, AAEL007215	integrator complex subunit 5	Other
LOC5568905	267731495	0.212831286	0.028735632	4.188461522	0.33461301	0.04875	0.206696061	G	GA	-	CDS	Synonymous	3	145	CAC	H	CAT	H	1	AaeL_AAEL007198, AAEL007198	uncharacterized LOC5568905	Other
LOC5568906	267759803	0.166208791	0	4.684841567	0.274448652	0	0.152777778	A	AG	-	5UTR	.	NA	.	.	.	.	.	1	AaeL_AAEL007217, AAEL007217	uncharacterized LOC5568906	Other
LOC5568906	267759820	0.170717593	0	4.807381659	0.281528296	0	0.150497178	G	GA	-	5UTR	.	NA	.	.	.	.	.	1	AaeL_AAEL007217, AAEL007217	uncharacterized LOC5568906	Other
LOC5568897	267805040	0.463463005	0.203896104	4.003405273	0.497323022	0.325538129	0.432745525	G	GT	-	CDS	Synonymous	3	268	CTC	L	CTA	L	1	AaeL_AAEL007213, AAEL007213	acyl-CoA Delta(11) desaturase	Other
LOC5568897	267811038	0.373626374	0.090974026	5.654712056	0.456747405	0.173641035	0.307755553	G	GC	-	CDS	Replacement	1	205	CAG	Q	GAG	E	1	AaeL_AAEL007213, AAEL007213	acyl-CoA Delta(11) desaturase	Other
LOC5568898	267924650	0.151629073	0	4.291561045	0.255	0	0.125741699	T	TC	+	CDS	Synonymous	3	17	CGT	R	CGC	R	1	AaeL_AAEL007211, AAEL007211	TBC1 domain family member 5	Other
LOC5568898	267924735	0	0.1987997	5.581167804	0	0.30679328	0.163379356	C	CT	+	intr	.	NA	.	.	.	.	.	1	AaeL_AAEL007211, AAEL007211	TBC1 domain family member 5	Other
LOC5568898	267924737	0.14965035	0	4.238520668	0.252400549	0	0.134126869	G	GC	+	intr	.	NA	.	.	.	.	.	1	AaeL_AAEL007211, AAEL007211	TBC1 domain family member 5	Other
LOC5573315	268099212	0.2875	0.607692308	5.277235714	0.406326576	0.476846659	0.496622256	A	AG	+	CDS	Synonymous	3	373	AAA	K	AAG	K	1	AaeL_AAEL010427, AAEL010427	beclin-1-like protein	Other
LOC5573315	268099218	0.199651264	0.555555556	6.679941693	0.326989619	0.49382716	0.478356831	G	GA	+	CDS	Synonymous	3	375	AAG	K	AAA	K	1	AaeL_AAEL010427, AAEL010427	beclin-1-like protein	Other
LOC5573315	268099230	0.288541667	0.581727575	4.538428191	0.41207076	0.48816568	0.495	G	GC	+	CDS	Synonymous	3	379	TCG	S	TCC	S	1	AaeL_AAEL010427, AAEL010427	beclin-1-like protein	Other
LOC5573315	268099263	0.209259259	0.507936508	4.972983795	0.332409972	0.499834711	0.459183673	G	GA	+	intr	.	NA	.	.	.	.	.	1	AaeL_AAEL010427, AAEL010427	beclin-1-like protein	Other
LOC5573315	268099266	0.231111111	0.518064516	4.558574886	0.355029586	0.499362245	0.471021948	A	AG	+	intr	.	NA	.	.	.	.	.	1	AaeL_AAEL010427, AAEL010427	beclin-1-like protein	Other
LOC5573316	268111472	0.203160639	0.462348747	3.998068941	0.323730469	0.498767668	0.463538607	T	TG	-	intr	.	NA	.	.	.	.	.	1	AaeL_AAEL010414, AAEL010414	probable histone-lysine N-methyltransferase Mes-4	Other
LOC5573316	268111474	0.199891117	0.481698113	4.581624902	0.32	0.499841694	0.464408228	T	TC	-	intr	.	NA	.	.	.	.	.	1	AaeL_AAEL010414, AAEL010414	probable histone-lysine N-methyltransferase Mes-4	Other
LOC5573319	268146628	0.276401565	0.020653678	6.435054608	0.402564727	0.040386864	0.203171191	T	TA	+	intr	.	NA	.	.	.	.	.	1	AaeL_AAEL010403, AAEL010403	EH domain-containing protein 3	Other
LOC5573319	268146643	0.276430069	0.010869565	7.065105433	0.399524376	0.021975309	0.203341855	A	AT	+	intr	.	NA	.	.	.	.	.	1	AaeL_AAEL010403, AAEL010403	EH domain-containing protein 3	Other
LOC5573319	268146651	0.25799373	0.007042254	6.779450586	0.381549064	0.013422206	0.203461488	T	TA	+	intr	.	NA	.	.	.	.	.	1	AaeL_AAEL010403, AAEL010403	EH domain-containing protein 3	Other
LOC5573319	268146667	0.135353535	0	3.857498501	0.233303876	0	0.104483	G	GT	+	intr	.	NA	.	.	.	.	.	1	AaeL_AAEL010403, AAEL010403	EH domain-containing protein 3	Other
LOC5573318	268253495	0.444708333	0.189504587	3.977258517	0.49548535	0.305354664	0.432643401	G	GA	-	intr	.	NA	.	.	.	.	.	1	AaeL_AAEL010413, AAEL010413	cyclin-dependent kinase 20	Other
LOC5573328	268502296	0.502767064	0.203869048	5.008901035	0.5	0.32	0.475907198	G	GA	-	intr	.	NA	.	.	.	.	.	1	AaeL_AAEL010411, AAEL010411	dual specificity protein phosphatase 10	Other
LOC5573328	268502385	0.458333333	0.108028017	7.492188084	0.497537704	0.174817898	0.41961306	A	AT	-	intr	.	NA	.	.	.	.	.	1	AaeL_AAEL010411, AAEL010411	dual specificity protein phosphatase 10	Other
LOC5573328	268502387	0.388961039	0.08604336	6.316952801	0.476672	0.140907785	0.363426984	G	GT	-	intr	.	NA	.	.	.	.	.	1	AaeL_AAEL010411, AAEL010411	dual specificity protein phosphatase 10	Other
LOC5573328	268502392	0.436552662	0.082142857	8.033474099	0.493127229	0.124444444	0.385484694	G	GI	-	intr	.	NA	.	.	.	.	.	1	AaeL_AAEL010411, AAEL010411	dual specificity protein phosphatase 10	Other
LOC5573328	268508082	0.215997845	0.032467532	4.078841597	0.345679012	0.083175803	0.236359567	A	AG	-	CDS	Synonymous	3	23	CCT	P	CCC	P	1	AaeL_AAEL010411, AAEL010411	dual specificity protein phosphatase 10	Other
LOC5569641	268903445	0.956611255	0.719995869	5.258923713	0.082685566	0.397244444	0.26035503	A	AT	+	intr	.	NA	.	.	.	.	.	1	AaeL_AAEL007788, AAEL007788	integrator complex subunit 12	Other
LOC5569643	268908759	0.969117647	0.780681818	4.249008382	0.06276114	0.34281132	0.215598764	G	GA	-	5UTR	.	NA	.	.	.	.	.	1	AaeL_AAEL007790, AAEL007790	protein BUD31 homolog	Other
LOC5575788	270422214	0.253061224	0.007042254	6.634989636	0.386621315	0.014705075	0.187986072	A	AC	+	5UTR	.	NA	.	.	.	.	.	1	AaeL_AAEL012063, AAEL012063	intraflagellar transport protein 81 homolog	Other
LOC5575788	270422536	0.434908971	0.158681782	4.719535058	0.491433897	0.266742613	0.397958987	G	GA	+	CDS	Synonymous	3	84	GCG	A	GCA	A	1	AaeL_AAEL012063, AAEL012063	intraflagellar transport protein 81 homolog	Other
LOC5575788	270422539	0.434361702	0.154281966	4.857358672	0.491019237	0.261176786	0.397604394	T	TC	+	CDS	Synonymous	3	85	TTT	F	TTC	F	1	AaeL_AAEL012063, AAEL012063	intraflagellar transport protein 81 homolog	Other
[truncated: 9,473 more rows]
