# Supplementary material for: Permethrin resistance in Aedes aegypti: Genomic variants that confer knockdown resistance, recovery, and death
Source: PLoS Genet. 2021 Jun 17;17(6):e1009606. doi: 10.1371/journal.pgen.1009606 (PMC8211209; doi:10.1371/journal.pgen.1009606)
Supplement: S6 Table — The gene ID, site (based in AaegL5 genome assembly), alternate nucleotide frequency in kdr, alternate nucleotide frequency in dead, LOD (–log10(p value)), heterozygosity in kdr, heterozygosity in dead, total heterozygosity, reference nucleotide, alternate nucleotide, gene orientation in chromosome, SNP position in gene, amino acid substitution classification (synonymous vs replacement), alternate nucleotide position in codon, amino acid residue, reference codon, reference amino acid, alternate codon, alternate amino acid, chromosome, vector base identification, gene description and insecticide resistance category (target, cuticle, detoxification, other). (CSV) [file pgen.1009606.s006.csv]

Gene ID	Site	Frequency in kdr	Frequency in dead	LOD	Heterozygosity in kdr	Heterozygosity in dead	Total heterozygosity	Reference nucleotide	Nucleotide substitution	Gene orientation	SNP position in gene	Aminoacid substitution type	Codon position	Aminoacid residue	Reference codon	Reference amionacid	Alternate codon	Alternate aminoacid	Chromosome	Vector base aliases	Gene description	Insecticide resistance category
LOC5575839	31803	0.153676471	0.392679664	3.826811076	0.26568623	0.47800119	0.379433143	C	CA	+	intr	.	NA	.	.	.	.	.	1	AaeL_AAEL012102, AAEL012102	gametogenetin-binding protein 2-like	Other
LOC5575839	33968	0.578798692	0.247425713	5.710365681	0.487960761	0.375	0.480316201	T	TC	+	3UTR	.	NA	.	.	.	.	.	1	AaeL_AAEL012102, AAEL012102	gametogenetin-binding protein 2-like	Other
LOC5575833	183172	0.066193853	0.263169577	3.761683452	0.102264427	0.393283403	0.32486464	G	GA	+	ncRN	.	NA	.	.	.	.	.	1		uncharacterized LOC5575833	Other
LOC5575832	185978	0.983333333	0.824975892	3.846187989	0.023806068	0.281728316	0.184089415	T	TA	-	intr	.	NA	.	.	.	.	.	1	AaeL_AAEL012103, AAEL012103	aminopeptidase N	Other
LOC5575827	230358	0.976470588	0.746062271	5.613044608	0.055128012	0.378562762	0.272669388	T	TC	+	intr	.	NA	.	.	.	.	.	1	AaeL_AAEL012107, AAEL012107, nanos, nos	uncharacterized LOC5575827	Other
LOC5575827	230413	1	0.853125	4.164255452	0	0.256508462	0.169244444	G	GA	+	intr	.	NA	.	.	.	.	.	1	AaeL_AAEL012107, AAEL012107, nanos, nos	uncharacterized LOC5575827	Other
LOC5575827	230418	1	0.866160293	3.817369911	0	0.238140582	0.156734694	T	TA	+	intr	.	NA	.	.	.	.	.	1	AaeL_AAEL012107, AAEL012107, nanos, nos	uncharacterized LOC5575827	Other
LOC5575827	239985	0.056413556	0.300889878	5.194153497	0.095	0.42	0.303264463	C	CT	+	intr	.	NA	.	.	.	.	.	1	AaeL_AAEL012107, AAEL012107, nanos, nos	uncharacterized LOC5575827	Other
LOC5575827	240037	0.025567755	0.204268293	4.129043194	0.045951557	0.316603848	0.184089415	T	TA	+	intr	.	NA	.	.	.	.	.	1	AaeL_AAEL012107, AAEL012107, nanos, nos	uncharacterized LOC5575827	Other
LOC5575828	242455	0.860261194	0.505102041	7.165958512	0.227443445	0.4986507	0.444444444	A	AT	-	3UTR	.	NA	.	.	.	.	.	1	AaeL_AAEL012095, AAEL012095	26S proteasome regulatory subunit 4	Other
LOC5575830	288109	0.022857143	0.188389758	3.854057837	0.052079954	0.308390023	0.2117224	T	TC	-	CDS	Synonymous	3	323	CCA	P	CCG	P	1	AaeL_AAEL012096, AAEL012096	sperm-associated antigen 1	Other
LOC5575831	300898	0.043110395	0.392905405	8.733064948	0.07739334	0.478411199	0.362093059	A	AT	-	3UTR	.	NA	.	.	.	.	.	1	AaeL_AAEL012099, AAEL012099	aminopeptidase N	Other
LOC5575831	301240	0.251931501	0.524047619	4.104634902	0.370726803	0.49877177	0.484177055	G	GI	-	intr	.	NA	.	.	.	.	.	1	AaeL_AAEL012099, AAEL012099	aminopeptidase N	Other
LOC5576812	988858	0.016129032	0.179591837	3.999163661	0.022469008	0.308390023	0.178136831	T	TC	-	5UTR	.	NA	.	.	.	.	.	1	AaeL_AAEL012796, AAEL012796, GPRGHP3	pyrokinin-1 receptor	Other
LOC5574745	1260453	0.890340268	0.657703175	4.076770857	0.192081079	0.449678954	0.364556616	G	GA	-	CDS	Synonymous	3	564	ACT	T	ACC	T	1	AaeL_AAEL011382, AAEL011382	116 kDa U5 small nuclear ribonucleoprotein component	Other
LOC5575983	1944807	1	0.861805556	3.932913287	0	0.203171191	0.116218968	C	CI	+	5UTR	.	NA	.	.	.	.	.	1	AaeL_AAEL017286, AAEL017286	myc protein	Other
LOC5566229	3135462	0.501012601	0.232596233	4.085846809	0.499785969	0.352653061	0.46719606	A	AG	-	CDS	Synonymous	3	383	GAT	D	GAC	D	1	AaeL_AAEL005271, AAEL005271	rab11 family-interacting protein 5	Other
LOC5566229	3135480	0.5	0.2	5.061094601	0.499220914	0.32	0.45839497	A	AT	-	CDS	Synonymous	3	377	ACT	T	ACA	T	1	AaeL_AAEL005271, AAEL005271	rab11 family-interacting protein 5	Other
LOC5566229	3135505	0.508241758	0.190746753	5.602704072	0.499773653	0.305160698	0.446601734	A	AG	-	CDS	Replacement	2	369	GTA	V	GCA	A	1	AaeL_AAEL005271, AAEL005271	rab11 family-interacting protein 5	Other
LOC5574532	3353562	0.282945736	0.551839465	3.937830797	0.401858676	0.494394464	0.487433076	T	TC	-	intr	.	NA	.	.	.	.	.	1	AaeL_AAEL011205, AAEL011205	protein spitz	Other
LOC5574528	3487961	0.184782609	0.010204082	4.500328833	0.301275992	0.021736505	0.177371674	C	CI	-	intr	.	NA	.	.	.	.	.	1	AaeL_AAEL011200, AAEL011200	uncharacterized LOC5574528	Other
LOC5574522	3735616	0.102817395	0.353535354	4.62075975	0.184309715	0.4608	0.311480456	C	CA	-	CDS	Synonymous	3	249	GTG	V	GTT	V	1	AaeL_AAEL011198, AAEL011198	39S ribosomal protein L38, mitochondrial	Other
LOC5574522	3735694	0.010752688	0.241207121	6.042528231	0.020199917	0.364366319	0.156572528	G	GA	-	CDS	Synonymous	3	223	GGC	G	GGT	G	1	AaeL_AAEL011198, AAEL011198	39S ribosomal protein L38, mitochondrial	Other
LOC5574522	3735709	0.004950495	0.161592506	4.214645167	0.010694878	0.273719008	0.120137874	T	TC	-	CDS	Synonymous	3	218	GCA	A	GCG	A	1	AaeL_AAEL011198, AAEL011198	39S ribosomal protein L38, mitochondrial	Other
LOC5574522	3735712	0	0.149806202	4.242695536	0	0.262418701	0.10885063	T	TG	-	CDS	Synonymous	3	217	GTA	V	GTC	V	1	AaeL_AAEL011198, AAEL011198	39S ribosomal protein L38, mitochondrial	Other
LOC5574522	3735723	0.019152047	0.25428465	5.885689367	0.035282728	0.37260771	0.190500649	T	TA	-	intr	.	NA	.	.	.	.	.	1	AaeL_AAEL011198, AAEL011198	39S ribosomal protein L38, mitochondrial	Other
LOC5574522	3736221	0.145972319	0.432880204	5.113929933	0.236831988	0.490016541	0.399444681	A	AC	-	CDS	Synonymous	3	96	CGT	R	CGG	R	1	AaeL_AAEL011198, AAEL011198	39S ribosomal protein L38, mitochondrial	Other
LOC5574522	3736227	0.21336623	0.452132758	5.187872708	0.332500193	0.494726077	0.450097311	G	GAT	-	CDS	Synonymous	3	94	GCC	A	GCA	A	1	AaeL_AAEL011198, AAEL011198	39S ribosomal protein L38, mitochondrial	Other
LOC5574522	3736230	0.175555556	0.440112252	4.295522127	0.27077908	0.492271731	0.417648756	T	TC	-	CDS	Synonymous	3	93	AAA	K	AAG	K	1	AaeL_AAEL011198, AAEL011198	39S ribosomal protein L38, mitochondrial	Other
LOC5574522	3736254	0.204711246	0.454117841	3.756371371	0.32146044	0.495973044	0.43875	T	TC	-	CDS	Synonymous	3	85	CAA	Q	CAG	Q	1	AaeL_AAEL011198, AAEL011198	39S ribosomal protein L38, mitochondrial	Other
LOC5574522	3736397	0.122401555	0.393518519	4.929198615	0.209253352	0.471256113	0.357777778	G	GI	-	intr	.	NA	.	.	.	.	.	1	AaeL_AAEL011198, AAEL011198	39S ribosomal protein L38, mitochondrial	Other
LOC5574521	3758601	0.36049371	0.635127499	3.988112739	0.450849045	0.463844361	0.498358281	T	TC	-	intr	.	NA	.	.	.	.	.	1	AaeL_AAEL011204, AAEL011204	xenotropic and polytropic retrovirus receptor 1	Other
LOC5574521	3758632	0.342293287	0.612970241	3.895457857	0.440463202	0.475585294	0.497495068	A	AG	-	CDS	Synonymous	3	632	ATT	I	ATC	I	1	AaeL_AAEL011204, AAEL011204	xenotropic and polytropic retrovirus receptor 1	Other
LOC5574521	3759126	0.201923077	0.459401709	3.963233428	0.337988166	0.497537704	0.443529965	A	AG	-	CDS	Synonymous	3	491	TAT	Y	TAC	Y	1	AaeL_AAEL011204, AAEL011204	xenotropic and polytropic retrovirus receptor 1	Other
LOC5574521	3772069	0.108710801	0.418767507	6.186202848	0.188365651	0.492749651	0.382636235	C	CA	-	intr	.	NA	.	.	.	.	.	1	AaeL_AAEL011204, AAEL011204	xenotropic and polytropic retrovirus receptor 1	Other
LOC5574521	3772070	0.102227299	0.35325592	4.636350199	0.178556935	0.469391009	0.352429271	G	GT	-	intr	.	NA	.	.	.	.	.	1	AaeL_AAEL011204, AAEL011204	xenotropic and polytropic retrovirus receptor 1	Other
LOC5574523	3877066	0.018951879	0.179053844	3.822906599	0.037721893	0.296552634	0.189231989	A	AG	-	CDS	Synonymous	3	399	AAT	N	AAC	N	1	AaeL_AAEL011203, AAEL011203	cholesterol 7-desaturase	Other
LOC5572374	4146294	0.297814208	0.049107143	5.467413956	0.414779901	0.102264427	0.244897959	T	TA	-	3UTR	.	NA	.	.	.	.	.	1	AaeL_AAEL009764, AAEL009764	xaa-Pro aminopeptidase ApepP	Other
LOC5572374	4148689	0.197115385	0	5.534220243	0.307372176	0	0.133452945	G	GA	-	5UTR	.	NA	.	.	.	.	.	1	AaeL_AAEL009764, AAEL009764	xaa-Pro aminopeptidase ApepP	Other
LOC5572376	4152514	0.446910208	0.147276438	5.45033817	0.494382977	0.25136109	0.408685806	A	AG	+	3UTR	.	NA	.	.	.	.	.	1	AaeL_AAEL009769, AAEL009769	BTB/POZ domain-containing protein 3	Other
LOC5572376	4152648	0.602325581	0.849929874	4.063837494	0.4790043	0.252400549	0.403582231	C	CG	+	3UTR	.	NA	.	.	.	.	.	1	AaeL_AAEL009769, AAEL009769	BTB/POZ domain-containing protein 3	Other
LOC5572376	4152650	0.600444096	0.866166354	4.667669012	0.479676119	0.227443445	0.398652574	G	GT	+	3UTR	.	NA	.	.	.	.	.	1	AaeL_AAEL009769, AAEL009769	BTB/POZ domain-containing protein 3	Other
LOC5572376	4152659	0.479133397	0.836637931	7.004267156	0.49914975	0.261382996	0.443330576	A	AT	+	3UTR	.	NA	.	.	.	.	.	1	AaeL_AAEL009769, AAEL009769	BTB/POZ domain-containing protein 3	Other
LOC5572376	4152660	0.492524752	0.832873473	6.446695066	0.499888617	0.264513649	0.442786161	A	AT	+	3UTR	.	NA	.	.	.	.	.	1	AaeL_AAEL009769, AAEL009769	BTB/POZ domain-containing protein 3	Other
LOC5572377	4171488	0.370889894	0.136100132	3.868482212	0.466557669	0.234762435	0.366138606	G	GC	+	intr	.	NA	.	.	.	.	.	1	AaeL_AAEL009765, AAEL009765	ethanolamine kinase	Other
LOC5572377	4199313	0.034090909	0.241270874	4.673335713	0.086155238	0.360306122	0.244897959	G	GT	+	intr	.	NA	.	.	.	.	.	1	AaeL_AAEL009765, AAEL009765	ethanolamine kinase	Other
LOC5572379	4918319	0.322624434	0.616202346	4.496491235	0.430160188	0.46511214	0.499036288	G	GT	+	intr	.	NA	.	.	.	.	.	1	AaeL_AAEL009763, AAEL009763	uncharacterized LOC5572379	Other
LOC5572036	5243157	0.690775681	0.335048754	6.314854288	0.432528113	0.442129876	0.499881657	G	GT	-	5UTR	.	NA	.	.	.	.	.	1	AaeL_AAEL000250, AAEL000250	forkhead box protein P1-B	Other
LOC5572031	5585381	0.17911278	0.018518519	3.848936316	0.276877182	0.035282728	0.148702012	C	CT	-	CDS	Synonymous	3	217	CGG	R	CGA	R	1	AaeL_AAEL000223, AAEL000223	uncharacterized family 31 glucosidase KIAA1161	Other
LOC5572031	5585387	0.213633041	0.037891561	3.748517164	0.342169337	0.073192344	0.206228867	G	GA	-	CDS	Synonymous	3	215	GAC	D	GAT	D	1	AaeL_AAEL000223, AAEL000223	uncharacterized family 31 glucosidase KIAA1161	Other
LOC5572031	5585399	0.781426121	0.962802028	3.910526749	0.337988166	0.071723549	0.200926982	C	CT	-	CDS	Synonymous	3	211	GGA	G	GGG	G	1	AaeL_AAEL000223, AAEL000223	uncharacterized family 31 glucosidase KIAA1161	Other
LOC5572031	5585489	0.257561706	0.044819391	4.572183555	0.357349075	0.097407127	0.205414062	A	AG	-	CDS	Synonymous	3	181	TAT	Y	TAC	Y	1	AaeL_AAEL000223, AAEL000223	uncharacterized family 31 glucosidase KIAA1161	Other
LOC5572031	5585545	0.743294822	0.945495681	4.096954863	0.358643664	0.107514627	0.2035746	G	GA	-	CDS	Synonymous	1	163	TTG	L	CTG	L	1	AaeL_AAEL000223, AAEL000223	uncharacterized family 31 glucosidase KIAA1161	Other
LOC5572031	5585702	0.221989295	0.040224159	3.853621813	0.3542507	0.075073242	0.191420531	C	CT	-	CDS	Synonymous	3	110	GTG	V	GTA	V	1	AaeL_AAEL000223, AAEL000223	uncharacterized family 31 glucosidase KIAA1161	Other
LOC5572030	5601666	0.036883823	0.211684873	3.746575602	0.065617658	0.357559562	0.195508341	C	CT	-	CDS	Synonymous	3	310	GTG	V	GTA	V	1	AaeL_AAEL000241, AAEL000241	PCI domain-containing protein 2 homolog	Other
LOC5572030	5602152	0.259055686	0.560399552	4.832114657	0.372512499	0.492706948	0.468504421	A	AG	-	CDS	Synonymous	3	148	TGT	C	TGC	C	1	AaeL_AAEL000241, AAEL000241	PCI domain-containing protein 2 homolog	Other
LOC5572030	5602365	0	0.138107869	3.930612949	0	0.247576177	0.150701715	G	GA	-	CDS	Synonymous	3	77	AGC	S	AGT	S	1	AaeL_AAEL000241, AAEL000241	PCI domain-containing protein 2 homolog	Other
LOC5572030	5602664	0.02238806	0.189285714	3.903365189	0.049149071	0.277777778	0.164615794	G	GA	-	CDS	Synonymous	3	60	TCC	S	TCT	S	1	AaeL_AAEL000241, AAEL000241	PCI domain-containing protein 2 homolog	Other
LOC5572030	5602676	0.02	0.196428571	4.227510304	0.042233839	0.285374554	0.164121492	A	AG	-	CDS	Synonymous	3	56	GAT	D	GAC	D	1	AaeL_AAEL000241, AAEL000241	PCI domain-containing protein 2 homolog	Other
LOC5572030	5602733	0.011363636	0.189314966	4.550725526	0.029190672	0.267836166	0.148283039	A	AC	-	CDS	Synonymous	3	37	ACT	T	ACG	T	1	AaeL_AAEL000241, AAEL000241	PCI domain-containing protein 2 homolog	Other
LOC5572030	5602748	0.010989011	0.190045249	4.594243032	0.026840668	0.269770408	0.142514274	G	GA	-	CDS	Synonymous	3	32	CAC	H	CAT	H	1	AaeL_AAEL000241, AAEL000241	PCI domain-containing protein 2 homolog	Other
LOC5572030	5602751	0.011111111	0.188242784	4.537340829	0.026840668	0.267272251	0.138415277	T	TC	-	CDS	Synonymous	3	31	CAA	Q	CAG	Q	1	AaeL_AAEL000241, AAEL000241	PCI domain-containing protein 2 homolog	Other
LOC5572024	6575781	0.885112823	0.61797235	4.908527888	0.223232	0.470615243	0.381716604	A	AT	-	CDS	Synonymous	3	70	ATA	I	ATT	I	1	AaeL_AAEL000231, AAEL000231	probable cytosolic oligopeptidase A	Other
LOC5572024	6575850	0.938244514	0.478322672	12.08841887	0.116218968	0.498934911	0.426764213	C	CT	-	CDS	Synonymous	3	47	GAA	E	GAG	E	1	AaeL_AAEL000231, AAEL000231	probable cytosolic oligopeptidase A	Other
LOC5572024	6575967	0	0.1457638	4.134562616	0	0.242586741	0.157550535	T	TG	-	intr	.	NA	.	.	.	.	.	1	AaeL_AAEL000231, AAEL000231	probable cytosolic oligopeptidase A	Other
LOC5572024	6575968	0	0.148002731	4.194414256	0	0.245982345	0.161375974	C	CT	-	intr	.	NA	.	.	.	.	.	1	AaeL_AAEL000231, AAEL000231	probable cytosolic oligopeptidase A	Other
LOC5572017	6612488	0.317399267	0.061144578	5.427870887	0.434176521	0.115171817	0.277777778	C	CT	-	5UTR	.	NA	.	.	.	.	.	1	AaeL_AAEL000244, AAEL000244	alpha-(1,3)-fucosyltransferase C	Other
LOC5572019	6648393	0.21125022	0.482323232	4.248534507	0.333267209	0.49905482	0.432464022	G	GA	+	CDS	Synonymous	3	1326	CCG	P	CCA	P	1	AaeL_AAEL000239, AAEL000239	protein stoned-B	Other
LOC5572019	6648405	0.190823328	0.45500997	4.18934994	0.315017536	0.49476099	0.416727322	C	CT	+	CDS	Synonymous	3	1330	GAC	D	GAT	D	1	AaeL_AAEL000239, AAEL000239	protein stoned-B	Other
LOC5572019	6648515	0.022988506	0.188343134	3.845691185	0.05964497	0.313271605	0.188016383	G	GT	+	3UTR	.	NA	.	.	.	.	.	1	AaeL_AAEL000239, AAEL000239	protein stoned-B	Other
LOC5579810	8745723	0	0.161099138	4.546504986	0	0.27411986	0.175322839	A	AT	-	5UTR	.	NA	.	.	.	.	.	1	AaeL_AAEL005515, AAEL005515	RNA-binding protein squid	Other
LOC5579820	9000460	0.633103688	0.906754212	5.369043216	0.457425423	0.170519031	0.309545711	T	TC	+	5UTR	.	NA	.	.	.	.	.	1	AaeL_AAEL005524, AAEL005524	putative adenosylhomocysteinase 3	Other
LOC5579825	9874868	0	0.138194444	3.932913287	0	0.226007758	0.124444444	A	AC	-	3UTR	.	NA	.	.	.	.	.	1	AaeL_AAEL005526, AAEL005525, AAEL005526	uncharacterized LOC5579825	Other
LOC5579825	9875116	0.848932303	1	4.276505297	0.250865052	0	0.13875	A	AG	-	3UTR	.	NA	.	.	.	.	.	1	AaeL_AAEL005526, AAEL005525, AAEL005526	uncharacterized LOC5579825	Other
LOC5579825	9875308	0.848112379	1	4.298497241	0.259827468	0	0.157391975	G	GA	-	intr	.	NA	.	.	.	.	.	1	AaeL_AAEL005526, AAEL005525, AAEL005526	uncharacterized LOC5579825	Other
LOC5579825	9875310	0.834814398	1	4.657095247	0.278904378	0	0.169921875	T	TA	-	intr	.	NA	.	.	.	.	.	1	AaeL_AAEL005526, AAEL005525, AAEL005526	uncharacterized LOC5579825	Other
LOC5579825	9875311	0.83962704	1	4.526889882	0.265196217	0	0.16271209	G	GA	-	intr	.	NA	.	.	.	.	.	1	AaeL_AAEL005526, AAEL005525, AAEL005526	uncharacterized LOC5579825	Other
LOC5579825	9875318	0.833441558	1	4.694328414	0.276752532	0	0.167960825	G	GT	-	intr	.	NA	.	.	.	.	.	1	AaeL_AAEL005526, AAEL005525, AAEL005526	uncharacterized LOC5579825	Other
LOC5579825	9902995	0	0.175925926	4.949497461	0	0.269471117	0.142786281	T	TA	-	intr	.	NA	.	.	.	.	.	1	AaeL_AAEL005526, AAEL005525, AAEL005526	uncharacterized LOC5579825	Other
LOC5579825	9903073	0	0.223814229	6.287034861	0	0.318230969	0.189342561	C	CT	-	intr	.	NA	.	.	.	.	.	1	AaeL_AAEL005526, AAEL005525, AAEL005526	uncharacterized LOC5579825	Other
LOC5579825	9903080	0	0.194117647	5.450838139	0	0.300064879	0.170303578	G	GA	-	intr	.	NA	.	.	.	.	.	1	AaeL_AAEL005526, AAEL005525, AAEL005526	uncharacterized LOC5579825	Other
LOC5579825	9903195	0.155555556	0	4.397043227	0.24884532	0	0.115392368	G	GA	-	intr	.	NA	.	.	.	.	.	1	AaeL_AAEL005526, AAEL005525, AAEL005526	uncharacterized LOC5579825	Other
LOC5579825	9903329	0.216800357	0.035714286	3.936958937	0.344376731	0.06549842	0.254090066	G	GI	-	intr	.	NA	.	.	.	.	.	1	AaeL_AAEL005526, AAEL005525, AAEL005526	uncharacterized LOC5579825	Other
LOC5574317	10710180	1	0.834944504	4.70963259	0	0.327340691	0.20246504	G	GID	-	3UTR	.	NA	.	.	.	.	.	1	AaeL_AAEL002346, AAEL002346	plexin-A2	Other
LOC5574321	11160846	0.432263815	0.054844961	9.341004637	0.490977946	0.092374399	0.32	C	CA	-	intr	.	NA	.	.	.	.	.	1	AaeL_AAEL002359, AAEL002359	uncharacterized LOC5574321	Other
LOC5574321	11161350	0.331196581	0.382843137	5.056891903	0.463842975	0.543334961	0.527734911	A	AGT	-	intr	.	NA	.	.	.	.	.	1	AaeL_AAEL002359, AAEL002359	uncharacterized LOC5574321	Other
LOC5574321	11161354	0.018518519	0.23094449	5.262307116	0.04208579	0.354433	0.250148633	A	AT	-	intr	.	NA	.	.	.	.	.	1	AaeL_AAEL002359, AAEL002359	uncharacterized LOC5574321	Other
LOC5574321	11161433	0.439223058	0.073698445	8.546091798	0.4921875	0.13875	0.381171875	A	AI	-	intr	.	NA	.	.	.	.	.	1	AaeL_AAEL002359, AAEL002359	uncharacterized LOC5574321	Other
LOC5578495	11248925	0.138963211	0	3.953345567	0.24673322	0	0.099414136	C	CT	+	CDS	Synonymous	3	1147	ATC	I	ATT	I	1	AaeL_AAEL003558, AAEL002335, AAEL003558	zinc finger protein 2	Other
LOC5578495	11248928	0.146370421	0	4.150769454	0.25939453	0	0.107247123	C	CT	+	CDS	Synonymous	3	1148	AAC	N	AAT	N	1	AaeL_AAEL003558, AAEL002335, AAEL003558	zinc finger protein 2	Other
LOC5578495	11278549	0.372865275	0.089285714	5.706844932	0.465798817	0.18	0.353799726	C	CT	+	CDS	Synonymous	3	1163	GCC	A	GCT	A	1	AaeL_AAEL003558, AAEL002335, AAEL003558	zinc finger protein 2	Other
LOC5578495	11279179	0.672234392	0.365729101	4.841824428	0.440917969	0.467167969	0.499042969	T	TC	+	CDS	Synonymous	3	1373	ATC	I	ATT	I	1	AaeL_AAEL003558, AAEL002335, AAEL003558	zinc finger protein 2	Other
LOC5578495	11280991	0.789223855	0.519240977	4.22379422	0.341301329	0.498854761	0.465455267	G	GA	+	CDS	Synonymous	3	1977	GGA	G	GGG	G	1	AaeL_AAEL003558, AAEL002335, AAEL003558	zinc finger protein 2	Other
LOC5564257	12248416	0.713064713	0.428418803	4.321084814	0.415224913	0.491675338	0.493382411	A	AG	-	CDS	Synonymous	3	305	GAC	D	GAT	D	1	AaeL_AAEL004167, AAEL004167	splicing factor 1	Other
LOC5564251	12278212	0.616003788	0.352564103	3.713468492	0.473372781	0.462263012	0.497945431	G	GA	-	intr	.	NA	.	.	.	.	.	1	AaeL_AAEL004160, AAEL004160, AAEL004189	probable G-protein coupled receptor B0563.6	Other
LOC5564251	12302668	0.302118172	0.015957447	7.577013954	0.424636678	0.040523187	0.288233812	C	CT	-	intr	.	NA	.	.	.	.	.	1	AaeL_AAEL004160, AAEL004160, AAEL004189	probable G-protein coupled receptor B0563.6	Other
LOC5569464	12962372	0.033705799	0.208136925	3.809920537	0.066587396	0.329414845	0.203637494	G	GA	-	CDS	Synonymous	3	65	GGC	G	GGT	G	1	AaeL_AAEL007661, AAEL007661	ras-related protein Rab-40C	Other
LOC5569464	12962642	0.047945205	0.273754008	4.858227059	0.091292926	0.399153788	0.281313477	T	TG	-	5UTR	.	NA	.	.	.	.	.	1	AaeL_AAEL007661, AAEL007661	ras-related protein Rab-40C	Other
LOC5569464	12962652	0.070136852	0.296031746	4.440865242	0.130737305	0.420522021	0.314838971	G	GT	-	5UTR	.	NA	.	.	.	.	.	1	AaeL_AAEL007661, AAEL007661	ras-related protein Rab-40C	Other
LOC5569464	12962674	0.036585366	0.208518519	3.679091382	0.059350271	0.330989724	0.229385395	T	TC	-	5UTR	.	NA	.	.	.	.	.	1	AaeL_AAEL007661, AAEL007661	ras-related protein Rab-40C	Other
LOC5569467	13118232	0.213576712	0.49300017	4.447169016	0.338407769	0.499810255	0.458911111	G	GA	-	CDS	Synonymous	3	300	AAC	N	AAT	N	1	AaeL_AAEL007652, AAEL007652	uncharacterized LOC5569467	Other
LOC5569467	13118640	0.131549296	0	3.756730017	0.241513558	0	0.12817781	G	GT	-	CDS	Synonymous	3	164	ATC	I	ATA	I	1	AaeL_AAEL007652, AAEL007652	uncharacterized LOC5569467	Other
LOC5569467	13129659	0.5	0.623355263	3.719469327	0.610022189	0.513520822	0.588642659	T	TAC	-	CDS	Synonymous	3	100	GAA	E	GAG	E	1	AaeL_AAEL007652, AAEL007652	uncharacterized LOC5569467	Other
LOC5569471	13486181	0.053908747	0.308823529	5.537999811	0.101975689	0.427174496	0.314178272	T	TC	+	CDS	Synonymous	3	177	CAT	H	CAC	H	1	AaeL_AAEL007660, AAEL007660	phosphatidylinositide phosphatase SAC1	Other
LOC5569471	13486194	0.051816239	0.264308176	4.41929423	0.097042872	0.390007048	0.284361773	C	CA	+	CDS	Synonymous	1	182	CGG	R	AGG	R	1	AaeL_AAEL007660, AAEL007660	phosphatidylinositide phosphatase SAC1	Other
LOC5569473	13667506	0.206919494	0.563356322	6.652227126	0.321002784	0.49247953	0.466349723	T	TC	-	intr	.	NA	.	.	.	.	.	1	AaeL_AAEL007659, AAEL007659	histidine-rich glycoprotein	Other
LOC5569473	13667508	0.201131364	0.556597641	6.657162212	0.314098751	0.494512472	0.460603263	T	TC	-	intr	.	NA	.	.	.	.	.	1	AaeL_AAEL007659, AAEL007659	histidine-rich glycoprotein	Other
LOC5569473	13667509	0.204656477	0.535535439	5.899137244	0.317024844	0.498303327	0.454799331	T	TA	-	intr	.	NA	.	.	.	.	.	1	AaeL_AAEL007659, AAEL007659	histidine-rich glycoprotein	Other
LOC5569473	13667513	0.216969973	0.62038835	8.19538897	0.328358788	0.470348197	0.479036281	C	CT	-	intr	.	NA	.	.	.	.	.	1	AaeL_AAEL007659, AAEL007659	histidine-rich glycoprotein	Other
LOC5569473	13667515	0.192044257	0.587418498	8.070143206	0.310444118	0.48374093	0.465642379	G	GA	-	intr	.	NA	.	.	.	.	.	1	AaeL_AAEL007659, AAEL007659	histidine-rich glycoprotein	Other
LOC5569475	13855749	0.015625	0.21969697	5.123996816	0.032249395	0.34424013	0.235087232	G	GT	-	intr	.	NA	.	.	.	.	.	1	AaeL_AAEL007658, AAEL007658	partitioning defective 3 homolog	Other
LOC5569475	13884146	0	0.218882979	6.146572244	0	0.341392522	0.187906352	G	GA	-	intr	.	NA	.	.	.	.	.	1	AaeL_AAEL007658, AAEL007658	partitioning defective 3 homolog	Other
LOC5569475	13884168	0	0.165954416	4.67794143	0	0.284888426	0.181005498	A	AC	-	intr	.	NA	.	.	.	.	.	1	AaeL_AAEL007658, AAEL007658	partitioning defective 3 homolog	Other
LOC5569475	13884175	0	0.15625	4.41573149	0	0.261621315	0.155495749	T	TC	-	intr	.	NA	.	.	.	.	.	1	AaeL_AAEL007658, AAEL007658	partitioning defective 3 homolog	Other
LOC5569478	14248025	0.786639676	0.522017045	4.078870074	0.341796875	0.495783007	0.453983083	G	GC	+	CDS	Synonymous	3	123	TCC	S	TCG	S	1	AaeL_AAEL007649, AAEL007649	cell cycle checkpoint protein RAD17	Other
LOC5575967	15174713	0.007042254	0.147419995	3.697682138	0.019045858	0.259100346	0.161422594	G	GA	-	CDS	Synonymous	3	84	GGC	G	GGT	G	1	AaeL_AAEL012217, AAEL012217	aminopeptidase N	Other
LOC5574720	16537447	0.007352941	0.151543675	3.787373685	0.013422206	0.244897959	0.138029302	C	CG	+	CDS	Replacement	1	18	CCC	P	GCC	A	1	AaeL_AAEL011362, AAEL011362	zinc finger protein 567	Other
LOC5578809	17323331	0.095088819	0.311785714	3.850737251	0.174817898	0.428800285	0.356505102	A	AT	+	CDS	Replacement	1	857	ACA	T	TCA	S	1	AaeL_AAEL013847, AAEL013847, AAEL013849	eye-specific diacylglycerol kinase	Other
LOC5578809	17323406	0.013888889	0.1953125	4.941862803	0.0246875	0.32	0.230041322	C	CAT	+	CDS	Replacement	1	882	CAA	Q	TAA	*	1	AaeL_AAEL013847, AAEL013847, AAEL013849	eye-specific diacylglycerol kinase	Other
LOC5578809	17324357	0	0.187028825	5.254540423	0	0.306360405	0.188365651	C	CT	+	CDS	Replacement	1	1139	CAG	Q	TAG	*	1	AaeL_AAEL013847, AAEL013847, AAEL013849	eye-specific diacylglycerol kinase	Other
LOC5578809	17324363	0	0.221350078	6.216763093	0	0.346289579	0.205056329	A	AG	+	CDS	Replacement	1	1141	AGA	R	GGA	G	1	AaeL_AAEL013847, AAEL013847, AAEL013849	eye-specific diacylglycerol kinase	Other
LOC5565491	17424160	0.318070175	0.602915952	4.273823345	0.43366519	0.467911111	0.498405095	T	TC	+	CDS	Synonymous	1	499	TTG	L	CTG	L	1	AaeL_AAEL004824, AAEL004824	uncharacterized LOC5565491	Other
LOC5565491	17426142	0.241538462	0.497663551	3.755896985	0.360306122	0.499983673	0.471655329	T	TC	+	CDS	Synonymous	3	1078	TTT	F	TTC	F	1	AaeL_AAEL004824, AAEL004824	uncharacterized LOC5565491	Other
LOC5565491	17426663	0.199857752	0.573315364	7.231646735	0.32	0.487345041	0.481915014	G	GA	+	CDS	Synonymous	3	1232	GAG	E	GAA	E	1	AaeL_AAEL004824, AAEL004824	uncharacterized LOC5565491	Other
LOC5577930	17763543	0.493292054	0.221067221	4.229950113	0.499828532	0.338423925	0.452403411	C	CT	-	CDS	Synonymous	3	553	AAG	K	AAA	K	1	AaeL_AAEL003349, AAEL003349	NADPH--cytochrome P450 reductase	Other
LOC5578727	17916366	0.115384615	0.334027778	3.673335931	0.213921762	0.447292967	0.353152966	T	TG	-	CDS	Replacement	2	21	CAC	H	CCC	P	1	AaeL_AAEL013842, AAEL013842	rabenosyn-5	Other
LOC5578732	18130937	0.310846561	0.658333333	6.055088669	0.437451845	0.4578564	0.497570866	G	GA	+	CDS	Synonymous	3	317	CGG	R	CGA	R	1	AaeL_AAEL013843, AAEL013843	serine/arginine repetitive matrix protein 2	Other
LOC5578732	18131215	0.534377038	0.806497175	4.371750885	0.496906956	0.313571932	0.459323815	C	CT	+	3UTR	.	NA	.	.	.	.	.	1	AaeL_AAEL013843, AAEL013843	serine/arginine repetitive matrix protein 2	Other
LOC5578732	18131235	0.505434783	0.866724739	7.508961522	0.499908692	0.229931775	0.462809917	A	AG	+	3UTR	.	NA	.	.	.	.	.	1	AaeL_AAEL013843, AAEL013843	serine/arginine repetitive matrix protein 2	Other
LOC5578732	18131249	0.532579373	0.896761134	7.376532073	0.49744898	0.231404959	0.458535964	A	AGT	+	3UTR	.	NA	.	.	.	.	.	1	AaeL_AAEL013843, AAEL013843	serine/arginine repetitive matrix protein 2	Other
LOC5578731	18157536	0.036319732	0.251867138	4.846293078	0.075711616	0.377462994	0.248913275	C	CT	-	CDS	Synonymous	3	305	CAG	Q	CAA	Q	1	AaeL_AAEL013841, AAEL013841	paraplegin	Other
LOC5570397	19914190	0.037783672	0.243000609	4.529843202	0.073422295	0.36389414	0.229319519	G	GA	-	CDS	Synonymous	3	671	TAC	Y	TAT	Y	1	AaeL_AAEL008301, AAEL008301, AAEL010711, AAEL017107	ephrin type-B receptor 5	Other
LOC5564728	20369933	0.11311665	0.336124402	3.802015086	0.21047285	0.453191134	0.361655919	C	CT	+	CDS	Synonymous	3	121	ACC	T	ACT	T	1	AaeL_AAEL004410, AAEL004410	serine-rich adhesin for platelets	Other
LOC5576542	21093637	1	0.723573894	7.897674988	0	0.399326101	0.263828099	C	CT	-	CDS	Synonymous	3	343	CTA	L	CTG	L	1	AaeL_AAEL012593, AAEL012593	ubiquitin carboxyl-terminal hydrolase 30 homolog	Other
LOC5576542	21093640	1	0.74682971	7.137310952	0	0.373316517	0.23288595	G	GA	-	CDS	Synonymous	3	342	ACT	T	ACC	T	1	AaeL_AAEL012593, AAEL012593	ubiquitin carboxyl-terminal hydrolase 30 homolog	Other
LOC5576542	21093646	1	0.74929347	7.064993925	0	0.375	0.252212332	G	GC	-	CDS	Synonymous	3	340	CCG	P	CCC	P	1	AaeL_AAEL012593, AAEL012593	ubiquitin carboxyl-terminal hydrolase 30 homolog	Other
LOC5576542	21094498	0.980392157	0.805797101	4.190005462	0.036351166	0.312174818	0.199019025	C	CT	-	CDS	Synonymous	3	56	CAA	Q	CAG	Q	1	AaeL_AAEL012593, AAEL012593	ubiquitin carboxyl-terminal hydrolase 30 homolog	Other
LOC5564091	21246325	0.036363636	0.246834477	4.706497671	0.074653596	0.3810232	0.233747261	A	AG	-	CDS	Synonymous	3	648	TTT	F	TTC	F	1	AaeL_AAEL014309, AAEL012597, AAEL014309	uncharacterized LOC5564091	Other
LOC5564091	21250084	0.034482759	0.305555556	6.474835331	0.05964497	0.430603614	0.324285561	A	AG	-	intr	.	NA	.	.	.	.	.	1	AaeL_AAEL014309, AAEL012597, AAEL014309	uncharacterized LOC5564091	Other
LOC5564091	21250115	0.07518797	0.343583535	5.509509594	0.140036731	0.455636034	0.3621875	A	AG	-	intr	.	NA	.	.	.	.	.	1	AaeL_AAEL014309, AAEL012597, AAEL014309	uncharacterized LOC5564091	Other
LOC5567109	22398676	0.298387097	0.086406744	3.844130739	0.418704475	0.160512	0.311220787	A	AG	+	intr	.	NA	.	.	.	.	.	1	AaeL_AAEL005832, AAEL005832	programmed cell death protein 4	Other
LOC5579417	22490887	0.13052693	0.36083042	3.809616317	0.230204999	0.461950059	0.365881866	G	GA	-	CDS	Synonymous	3	563	GGC	G	GGT	G	1	AaeL_AAEL015458, AAEL015458, AAEL015639, TSF, TSFM	transferrin	Other
LOC5567112	22535152	0.182738095	0	5.136313177	0.299146995	0	0.176380802	C	CA	+	CDS	Synonymous	3	555	TCC	S	TCA	S	1	AaeL_AAEL005826, AAEL005826	uncharacterized LOC5567112	Other
LOC5567112	22535204	0.16464891	0	4.642550582	0.27411986	0	0.1472	T	TA	+	CDS	Replacement	1	573	TCG	S	ACG	T	1	AaeL_AAEL005826, AAEL005826	uncharacterized LOC5567112	Other
LOC5567112	22535238	0.237244898	0	6.672995953	0.359861592	0	0.15879017	T	TC	+	3UTR	.	NA	.	.	.	.	.	1	AaeL_AAEL005826, AAEL005826	uncharacterized LOC5567112	Other
LOC5567112	22535255	0.28125	0	8.040496409	0.404296875	0	0.173155274	C	CT	+	3UTR	.	NA	.	.	.	.	.	1	AaeL_AAEL005826, AAEL005826	uncharacterized LOC5567112	Other
LOC5567108	22551159	0.143768769	0	4.081311413	0.248595041	0	0.114270844	T	TA	-	3UTR	.	NA	.	.	.	.	.	1	AaeL_AAEL005825, AAEL005825	translation initiation factor eIF-2B subunit beta	Other
LOC5567108	22552069	0.1525	0.454489796	5.467381903	0.253770391	0.495867769	0.41270471	A	AG	-	CDS	Synonymous	3	75	ATT	I	ATC	I	1	AaeL_AAEL005825, AAEL005825	translation initiation factor eIF-2B subunit beta	Other
LOC5564702	22771527	0.160778986	0.007936508	3.996602149	0.293367347	0.012902682	0.161229117	A	AI	+	3UTR	.	NA	.	.	.	.	.	1	AaeL_AAEL009711, AAEL009711, AAEL014574	uncharacterized LOC5564702	Other
LOC5564702	22771630	0.163194444	0.013513514	4.103992325	0.277777778	0.025636701	0.170055168	C	CAT	+	3UTR	.	NA	.	.	.	.	.	1	AaeL_AAEL009711, AAEL009711, AAEL014574	uncharacterized LOC5564702	Other
LOC5564702	22771634	0.165606783	0	4.66851388	0.282799587	0	0.177891274	G	GT	+	3UTR	.	NA	.	.	.	.	.	1	AaeL_AAEL009711, AAEL009711, AAEL014574	uncharacterized LOC5564702	Other
LOC5577047	23167353	0.371027347	0.140913847	3.715334396	0.470416362	0.252400549	0.366622389	T	TC	+	CDS	Synonymous	3	41	CGT	R	CGC	R	1		uncharacterized LOC5577047	Other
LOC5577047	23196981	0.082222222	0.304734577	4.167243843	0.143020251	0.42425329	0.327223338	G	GA	+	CDS	Synonymous	3	826	CTG	L	CTA	L	1		uncharacterized LOC5577047	Other
LOC5577047	23196982	0.103070175	0.362400375	4.845144669	0.176380802	0.4621875	0.367202879	T	TA	+	CDS	Replacement	1	827	TTA	L	ATA	I	1		uncharacterized LOC5577047	Other
LOC5574747	23244655	0	0.171156004	4.819320775	0	0.282289787	0.199079008	T	TC	-	intr	.	NA	.	.	.	.	.	1	AaeL_AAEL011380, AAEL011380, AAEL017077	high mobility group protein DSP1	Other
LOC5565087	23495089	0	0.128718535	3.681904897	0	0.22760771	0.124444444	T	TG	-	3UTR	.	NA	.	.	.	.	.	1	AaeL_AAEL014720, AAEL014720	protein spindle-F	Other
LOC5565087	23495974	0.172006102	0	4.842483411	0.277777778	0	0.199376591	C	CT	-	intr	.	NA	.	.	.	.	.	1	AaeL_AAEL014720, AAEL014720	protein spindle-F	Other
LOC5565084	23544713	0.276162791	0.076619778	3.66957268	0.402513071	0.143274578	0.274058642	T	TA	-	3UTR	.	NA	.	.	.	.	.	1	AaeL_AAEL014719, AAEL014719	pyrimidine-specific ribonucleoside hydrolase RihA	Other
LOC110674041	23567980	0.217476489	0.010526316	5.383495683	0.326515294	0.026311111	0.19284149	C	CT	+	CDS	Replacement	2	184	CCT	P	CTT	L	1		lipid storage droplets surface-binding protein 2-like	Other
LOC5575262	23774059	0.974358974	0.804230423	3.899414452	0.054012346	0.302045196	0.2408	T	TC	+	CDS	Synonymous	3	545	CAC	H	CAT	H	1	AaeL_AAEL011727, AAEL011727, mal2	molybdenum cofactor sulfurase 2	Other
LOC5575262	23774743	0.487637363	0.234213685	3.719932875	0.499094613	0.359521037	0.433525786	C	CG	+	3UTR	.	NA	.	.	.	.	.	1	AaeL_AAEL011727, AAEL011727, mal2	molybdenum cofactor sulfurase 2	Other
LOC5575256	24240389	0.020833333	0.205194805	4.41674142	0.049967127	0.326989619	0.195158566	C	CA	+	intr	.	NA	.	.	.	.	.	1	AaeL_AAEL015559, AAEL000653, AAEL015559	carboxypeptidase B	Other
LOC5567841	24284091	0.304245283	0.093350802	3.729211086	0.43590916	0.160049246	0.301065089	A	AT	+	CDS	Synonymous	3	436	GGA	G	GGT	G	1	AaeL_AAEL000990, AAEL000990, AAEL011721, AAEL011725	inhibitor of growth protein 3	Other
LOC5564667	24459374	0.328205128	0.079166667	4.910667583	0.446913269	0.142011834	0.306956358	T	TC	+	CDS	Synonymous	3	653	AAT	N	AAC	N	1	AaeL_AAEL015095, AAEL014552, AAEL015095	glutamate receptor-interacting protein 2	Other
LOC5564667	24463436	0.673434705	0.391642613	4.186582169	0.4473488	0.478542134	0.499699114	G	GA	+	CDS	Synonymous	3	989	AAA	K	AAG	K	1	AaeL_AAEL015095, AAEL014552, AAEL015095	glutamate receptor-interacting protein 2	Other
LOC5564668	24523780	0.39629439	0.118674429	5.146558613	0.48	0.197530864	0.375	T	TA	-	CDS	Synonymous	3	498	CCA	P	CCT	P	1	AaeL_AAEL014551, AAEL014551	pancreatic lipase-related protein 2	Other
LOC5564668	24523783	0.383398753	0.111111111	5.092264284	0.474173554	0.189623508	0.371183425	G	GA	-	CDS	Synonymous	3	497	ACC	T	ACT	T	1	AaeL_AAEL014551, AAEL014551	pancreatic lipase-related protein 2	Other
LOC5564668	24523786	0.447685789	0.135211268	5.935215679	0.495089684	0.217198279	0.403351665	A	AG	-	CDS	Synonymous	3	496	AAT	N	AAC	N	1	AaeL_AAEL014551, AAEL014551	pancreatic lipase-related protein 2	Other
LOC5564668	24524584	0.014423077	0.17057377	3.858832106	0.03014369	0.295358975	0.163202536	G	GA	-	CDS	Synonymous	3	251	GCC	A	GCT	A	1	AaeL_AAEL014551, AAEL014551	pancreatic lipase-related protein 2	Other
LOC5564668	24524740	0.043335419	0.229893925	3.91181724	0.083175803	0.342278101	0.243331719	G	GA	-	CDS	Synonymous	3	199	CTC	L	CTT	L	1	AaeL_AAEL014551, AAEL014551	pancreatic lipase-related protein 2	Other
LOC5574426	24558621	0.015384615	0.309057528	7.821680976	0.036023904	0.426764213	0.243822715	T	TA	-	CDS	Synonymous	3	467	CCA	P	CCT	P	1	AaeL_AAEL011144, AAEL011144	pancreatic lipase-related protein 2	Other
LOC5574426	24558633	0.015384615	0.273279352	6.675115817	0.035386738	0.396694215	0.214746492	C	CT	-	CDS	Synonymous	3	463	GTG	V	GTA	V	1	AaeL_AAEL011144, AAEL011144	pancreatic lipase-related protein 2	Other
LOC5574426	24558662	0.013888889	0.328828829	8.522673353	0.031737773	0.440917969	0.214746492	G	GT	-	CDS	Synonymous	1	454	CGA	R	AGA	R	1	AaeL_AAEL011144, AAEL011144	pancreatic lipase-related protein 2	Other
LOC5574426	24558666	0.014285714	0.319418386	8.207377446	0.033048514	0.430385387	0.216730258	C	CT	-	CDS	Synonymous	3	452	GAG	E	GAA	E	1	AaeL_AAEL011144, AAEL011144	pancreatic lipase-related protein 2	Other
LOC5574426	24558675	0.051587302	0.3175	5.901929895	0.090702948	0.426035503	0.250865052	C	CT	-	CDS	Synonymous	3	449	CAG	Q	CAA	Q	1	AaeL_AAEL011144, AAEL011144	pancreatic lipase-related protein 2	Other
LOC5567849	25033351	0.932794525	0.729312977	3.909816964	0.119726879	0.373614969	0.26694701	G	GI	+	intr	.	NA	.	.	.	.	.	1	AaeL_AAEL001008, AAEL001008	transcription factor grauzone	Other
LOC5580053	25122605	0.520242915	0.785243056	4.08136467	0.49946251	0.351239669	0.449170342	G	GA	-	CDS	Synonymous	3	428	GAT	D	GAC	D	1	AaeL_AAEL002175, AAEL002175	interferon-related developmental regulator 2	Other
LOC5580053	25122997	0.46695558	0.780175707	5.314721263	0.494341331	0.343971463	0.483221961	G	GA	-	CDS	Synonymous	1	298	TTA	L	CTA	L	1	AaeL_AAEL002175, AAEL002175	interferon-related developmental regulator 2	Other
LOC5580052	25334374	0.865926158	1	3.823573803	0.239546314	0	0.133201955	A	AT	-	CDS	Replacement	3	316	GAA	E	GAT	D	1	AaeL_AAEL002157, AAEL002157	ribonuclease P protein subunit p40	Other
LOC5580052	25334778	0	0.215664765	6.055257711	0	0.341796875	0.242151254	C	CT	-	CDS	Replacement	1	182	GTC	V	ATC	I	1	AaeL_AAEL002157, AAEL002157	ribonuclease P protein subunit p40	Other
LOC5580052	25334779	0	0.198792487	5.580966592	0	0.32	0.222512499	C	CT	-	CDS	Synonymous	3	181	CAG	Q	CAA	Q	1	AaeL_AAEL002157, AAEL002157	ribonuclease P protein subunit p40	Other
LOC5564913	26184439	0.418883842	0.72816092	5.009508495	0.485864202	0.406766529	0.495532289	G	GA	-	CDS	Synonymous	3	42	TCT	S	TCC	S	1		oocyte zinc finger protein XlCOF22	Other
LOC23687811	26666387	0.374174074	0.644117647	3.871537953	0.477544845	0.462322184	0.499458968	G	GA	-	CDS	Synonymous	3	2027	GGT	G	GGC	G	1	AaeL_AAEL017391, AAEL017391	CREB-binding protein	Other
LOC23687811	26667213	0.188337273	0.529169413	6.297507365	0.305460249	0.497945431	0.478735484	A	AG	-	intr	.	NA	.	.	.	.	.	1	AaeL_AAEL017391, AAEL017391	CREB-binding protein	Other
LOC23687811	26667225	0	0.129072398	3.691251328	0	0.222963424	0.139693827	T	TA	-	intr	.	NA	.	.	.	.	.	1	AaeL_AAEL017391, AAEL017391	CREB-binding protein	Other
LOC23687811	26667226	0	0.1390625	3.955985253	0	0.2401298	0.146605059	A	AT	-	intr	.	NA	.	.	.	.	.	1	AaeL_AAEL017391, AAEL017391	CREB-binding protein	Other
LOC23687811	26667227	0	0.150049603	4.249216587	0	0.254448509	0.157163039	A	AG	-	intr	.	NA	.	.	.	.	.	1	AaeL_AAEL017391, AAEL017391	CREB-binding protein	Other
LOC23687811	26672105	0.132449927	0.395457823	4.61066502	0.230029608	0.478356831	0.37651056	G	GA	-	CDS	Synonymous	1	1824	CTG	L	TTG	L	1	AaeL_AAEL017391, AAEL017391	CREB-binding protein	Other
LOC23687811	26700460	0	0.138501504	3.94107305	0	0.239854878	0.144407399	G	GA	-	intr	.	NA	.	.	.	.	.	1	AaeL_AAEL017391, AAEL017391	CREB-binding protein	Other
LOC5578281	27005833	0.010638298	0.22960373	5.718599915	0.020405994	0.372041522	0.212534718	C	CT	+	intr	.	NA	.	.	.	.	.	1	AaeL_AAEL013600, AAEL013600	integrin alpha-PS2	Other
LOC5578281	27033287	0.010416667	0.166572796	3.995033595	0.022219417	0.28875	0.188365651	A	AT	+	intr	.	NA	.	.	.	.	.	1	AaeL_AAEL013600, AAEL013600	integrin alpha-PS2	Other
LOC5578281	27033599	0.096059113	0.322552448	4.037351889	0.18	0.478204542	0.381825068	A	AGT	+	CDS	Synonymous	3	372	GCA	A	GCG	A	1	AaeL_AAEL013600, AAEL013600	integrin alpha-PS2	Other
LOC5578281	27033617	0.0690091	0.282542373	3.939754719	0.125741699	0.45060941	0.355311965	G	GCT	+	CDS	Synonymous	3	378	GGG	G	GGC	G	1	AaeL_AAEL013600, AAEL013600	integrin alpha-PS2	Other
LOC5578281	27033633	0	0.128623188	3.679386881	0	0.196407489	0.132140544	C	CT	+	CDS	Synonymous	1	384	CTG	L	TTG	L	1	AaeL_AAEL013600, AAEL013600	integrin alpha-PS2	Other
LOC5578281	27033770	0.659778226	0.328974284	5.539279014	0.434585785	0.441558916	0.490165824	A	AG	+	CDS	Synonymous	3	429	GCA	A	GCG	A	1	AaeL_AAEL013600, AAEL013600	integrin alpha-PS2	Other
LOC5578281	27033795	0.640394089	0.326242991	5.056540366	0.461060032	0.437537158	0.483366955	T	TC	+	CDS	Synonymous	1	438	TTG	L	CTG	L	1	AaeL_AAEL013600, AAEL013600	integrin alpha-PS2	Other
LOC5578281	27035609	0.023809524	0.204954955	4.24335634	0.069838269	0.315017536	0.183395201	T	TC	+	CDS	Synonymous	3	1042	GAT	D	GAC	D	1	AaeL_AAEL013600, AAEL013600	integrin alpha-PS2	Other
LOC5569249	27327277	0.057068555	0.260062893	4.070230537	0.11160586	0.38241183	0.282323347	C	CT	-	CDS	Synonymous	3	2525	GAG	E	GAA	E	1	AaeL_AAEL007506, AAEL007506	protein lava lamp	Other
LOC5569249	27327283	0.049451443	0.271802944	4.732144723	0.094188783	0.394529385	0.292237378	C	CT	-	CDS	Synonymous	3	2523	GAG	E	GAA	E	1	AaeL_AAEL007506, AAEL007506	protein lava lamp	Other
LOC5569249	27327304	0.084117869	0.316026009	4.38209576	0.15879017	0.426440233	0.339179361	C	CT	-	CDS	Synonymous	3	2516	CGG	R	CGA	R	1	AaeL_AAEL007506, AAEL007506	protein lava lamp	Other
LOC5569249	27327316	0.083053378	0.309485745	4.25589168	0.162130135	0.424454476	0.332296467	A	AG	-	CDS	Synonymous	3	2512	GAT	D	GAC	D	1	AaeL_AAEL007506, AAEL007506	protein lava lamp	Other
LOC5569249	27330787	0.307388535	0.093666667	3.794771947	0.421130728	0.169328832	0.322661701	C	CT	-	CDS	Synonymous	3	1355	CAG	Q	CAA	Q	1	AaeL_AAEL007506, AAEL007506	protein lava lamp	Other
LOC5569249	27330790	0.313212121	0.07980226	4.485061279	0.422734839	0.1472	0.32	T	TC	-	CDS	Synonymous	3	1354	TCA	S	TCG	S	1	AaeL_AAEL007506, AAEL007506	protein lava lamp	Other
LOC5569249	27352179	0.013888889	0.191463037	4.453072805	0.032249395	0.302341425	0.202296428	C	CG	-	CDS	Synonymous	3	750	GCG	A	GCC	A	1	AaeL_AAEL007506, AAEL007506	protein lava lamp	Other
LOC5568331	28161977	0.779230769	0.956567242	3.672097354	0.345679012	0.075640151	0.239770408	A	AT	-	3UTR	.	NA	.	.	.	.	.	1	AaeL_AAEL001094, AAEL001094	heat shock protein beta-1	Other
LOC5568331	28162083	0.159732766	0.395645864	3.708808732	0.268132034	0.475725366	0.381150188	T	TA	-	CDS	Replacement	2	179	CAG	Q	CTG	L	1	AaeL_AAEL001094, AAEL001094	heat shock protein beta-1	Other
LOC5568331	28162251	0.103500761	0.383416087	5.39908819	0.183768368	0.473612126	0.379504132	T	TG	-	intr	.	NA	.	.	.	.	.	1	AaeL_AAEL001094, AAEL001094	heat shock protein beta-1	Other
LOC5568331	28162270	0.09477534	0.404386269	6.374686984	0.166336044	0.480993632	0.380746349	G	GC	-	intr	.	NA	.	.	.	.	.	1	AaeL_AAEL001094, AAEL001094	heat shock protein beta-1	Other
LOC5568331	28162276	0.095531236	0.445384615	7.665365303	0.171772604	0.49134349	0.397265358	T	TA	-	intr	.	NA	.	.	.	.	.	1	AaeL_AAEL001094, AAEL001094	heat shock protein beta-1	Other
LOC5568331	28162289	0.096982759	0.403151345	6.239960699	0.161975309	0.477763895	0.373220663	C	CA	-	intr	.	NA	.	.	.	.	.	1	AaeL_AAEL001094, AAEL001094	heat shock protein beta-1	Other
LOC5568331	28223230	0.242506024	0.034883721	4.665526564	0.365199704	0.08260442	0.270677441	C	CA	-	5UTR	.	NA	.	.	.	.	.	1	AaeL_AAEL001094, AAEL001094	heat shock protein beta-1	Other
LOC5568331	28223452	0.766826923	0.457720588	4.598660666	0.439357907	0.510113028	0.515	G	GID	-	5UTR	.	NA	.	.	.	.	.	1	AaeL_AAEL001094, AAEL001094	heat shock protein beta-1	Other
LOC5568329	28253200	0.068318318	0.281976744	4.152183628	0.130737305	0.413727811	0.297968872	C	CT	-	3UTR	.	NA	.	.	.	.	.	1	AaeL_AAEL001099, AAEL001099	integrator complex subunit 6	Other
LOC5568329	28253472	0.751863975	0.955580819	4.339507709	0.369118442	0.094163655	0.234967902	T	TC	-	CDS	Synonymous	3	1039	AAG	K	AAA	K	1	AaeL_AAEL001099, AAEL001099	integrator complex subunit 6	Other
LOC5568329	28253741	0.247474747	0.509687096	3.879373728	0.371163905	0.499780708	0.469391009	A	AT	-	CDS	Replacement	1	950	TCC	S	ACC	T	1	AaeL_AAEL001099, AAEL001099	integrator complex subunit 6	Other
LOC5568329	28253764	0.371085165	0.644074675	3.947389021	0.466621643	0.455552384	0.499980321	A	AG	-	CDS	Replacement	2	942	GCG	A	GTG	V	1	AaeL_AAEL001099, AAEL001099	integrator complex subunit 6	Other
LOC5568329	28255988	0.136338028	0.382926829	4.156199059	0.229492521	0.471952909	0.352495555	A	AT	-	intr	.	NA	.	.	.	.	.	1	AaeL_AAEL001099, AAEL001099	integrator complex subunit 6	Other
LOC5568329	28267879	0.262926168	0.619103774	6.406098811	0.379273187	0.471888617	0.487260023	G	GA	-	CDS	Synonymous	3	86	AAC	N	AAT	N	1	AaeL_AAEL001099, AAEL001099	integrator complex subunit 6	Other
LOC5568329	28267915	0.237645349	0.539019964	4.910734168	0.350577778	0.496754341	0.470446511	G	GC	-	CDS	Synonymous	3	74	GCC	A	GCG	A	1	AaeL_AAEL001099, AAEL001099	integrator complex subunit 6	Other
LOC5568329	28302768	0.437543133	0.091958042	7.590864426	0.4905311	0.1472	0.337309066	A	AG	-	5UTR	.	NA	.	.	.	.	.	1	AaeL_AAEL001099, AAEL001099	integrator complex subunit 6	Other
LOC5568329	28303016	0.340178097	0.0678487	5.753125946	0.454138776	0.143700455	0.313438812	G	GA	-	5UTR	.	NA	.	.	.	.	.	1	AaeL_AAEL001099, AAEL001099	integrator complex subunit 6	Other
LOC5565132	28321589	1	1	4.845155907	0.322246468	0.499959902	0.442974784	T	TAC	+	CDS	Synonymous	3	100	GGA	G	GGC	G	1	AaeL_AAEL014747, AAEL014747	COP9 signalosome complex subunit 5	Other
LOC5568333	28346535	0.193181818	0.022727273	3.988216645	0.290657439	0.041007648	0.138895037	T	TC	-	3UTR	.	NA	.	.	.	.	.	1	AaeL_AAEL001069, AAEL001069	histone deacetylase 6	Other
LOC5568333	28347310	0.197578348	0.446323529	3.777693773	0.293151712	0.493269436	0.419593393	C	CA	-	CDS	Replacement	1	930	GTC	V	TTC	F	1	AaeL_AAEL001069, AAEL001069	histone deacetylase 6	Other
LOC5568333	28347398	0.376096734	0.1085639	4.995381668	0.47184717	0.19914403	0.378311111	C	CT	-	CDS	Synonymous	3	900	TCG	S	TCA	S	1	AaeL_AAEL001069, AAEL001069	histone deacetylase 6	Other
LOC5568333	28348313	0.291977612	0.04526426	5.498586716	0.409603819	0.088139507	0.263594726	C	CT	-	CDS	Synonymous	3	595	AAG	K	AAA	K	1	AaeL_AAEL001069, AAEL001069	histone deacetylase 6	Other
LOC5568333	28381812	0.892229417	0.570618264	6.540181187	0.199019025	0.489795918	0.36995	C	CG	-	CDS	Synonymous	3	312	CCC	P	CCG	P	1	AaeL_AAEL001069, AAEL001069	histone deacetylase 6	Other
LOC5568333	28381818	0.889102564	0.592532468	5.768750998	0.203618138	0.482693348	0.366051362	A	AG	-	CDS	Synonymous	3	310	AAC	N	AAT	N	1	AaeL_AAEL001069, AAEL001069	histone deacetylase 6	Other
LOC5568333	28381830	0.891169154	0.66577381	3.906261527	0.200529301	0.447089563	0.328384859	G	GA	-	CDS	Synonymous	3	306	GGT	G	GGC	G	1	AaeL_AAEL001069, AAEL001069	histone deacetylase 6	Other
LOC5568333	28381836	0.893007203	0.581730769	6.245397894	0.197530864	0.483471074	0.341604706	T	TC	-	CDS	Synonymous	3	304	GGG	G	GGA	G	1	AaeL_AAEL001069, AAEL001069	histone deacetylase 6	Other
LOC5568333	28382017	0.049857324	0.436786655	9.779356602	0.09556584	0.490807239	0.335257856	C	CT	-	CDS	Synonymous	3	265	CAG	Q	CAA	Q	1	AaeL_AAEL001069, AAEL001069	histone deacetylase 6	Other
LOC5568333	28382122	0.577248832	0.273386034	4.858147139	0.488339926	0.401858676	0.494164409	A	AG	-	CDS	Synonymous	3	230	TGT	C	TGC	C	1	AaeL_AAEL001069, AAEL001069	histone deacetylase 6	Other
LOC5568333	28382381	0.395035714	0.017241379	10.42654541	0.478627001	0.038895188	0.322932741	C	CT	-	CDS	Synonymous	3	177	GCG	A	GCA	A	1	AaeL_AAEL001069, AAEL001069	histone deacetylase 6	Other
LOC5568333	28382423	0.198584697	0.594015596	7.123270412	0.318090199	0.488033889	0.472738492	C	CAG	-	CDS	Replacement	3	163	GAG	E	GAC	D	1	AaeL_AAEL001069, AAEL001069	histone deacetylase 6	Other
LOC5568333	28382439	0.64740513	0.241831591	8.167525477	0.455388767	0.36640295	0.496236526	T	TC	-	CDS	Replacement	2	158	GAG	E	GGG	G	1	AaeL_AAEL001069, AAEL001069	histone deacetylase 6	Other
LOC5568333	28382459	0.42342463	0.020658263	11.16029863	0.490448807	0.038694598	0.397729855	T	TC	-	CDS	Synonymous	3	151	GAA	E	GAG	E	1	AaeL_AAEL001069, AAEL001069	histone deacetylase 6	Other
LOC5568333	28382465	0.389801683	0.018276205	10.18235711	0.48	0.035076531	0.376726101	C	CA	-	CDS	Synonymous	3	149	ACG	T	ACT	T	1	AaeL_AAEL001069, AAEL001069	histone deacetylase 6	Other
LOC5568333	28382489	0.092278815	0.40756451	6.582204625	0.173155274	0.481557826	0.323859	C	CT	-	CDS	Synonymous	3	141	GAG	E	GAA	E	1	AaeL_AAEL001069, AAEL001069	histone deacetylase 6	Other
LOC5568333	28382507	0.491121217	0.188235294	5.21330392	0.499756704	0.3046875	0.469896691	C	CT	-	CDS	Synonymous	3	135	GAG	E	GAA	E	1	AaeL_AAEL001069, AAEL001069	histone deacetylase 6	Other
LOC5568333	28382819	0.4160401	0.823275862	8.579008607	0.484429066	0.301065089	0.484977778	C	CT	-	CDS	Synonymous	3	31	GAA	E	GAG	E	1	AaeL_AAEL001069, AAEL001069	histone deacetylase 6	Other
LOC5568333	28382822	0.431034483	0.824477352	8.127017792	0.488836042	0.305818105	0.481508876	G	GA	-	CDS	Synonymous	3	30	AGT	S	AGC	S	1	AaeL_AAEL001069, AAEL001069	histone deacetylase 6	Other
LOC5570517	28421268	0.179104478	0.443007124	4.255475656	0.294052127	0.491639417	0.418392	G	GA	+	CDS	Synonymous	3	130	CTG	L	CTA	L	1	AaeL_AAEL001439, AAEL001439	39S ribosomal protein L22, mitochondrial	Other
LOC5570517	28421514	0.463601533	0.209165154	3.853443921	0.49704142	0.339162397	0.417161183	A	AG	+	CDS	Synonymous	3	212	AAA	K	AAG	K	1	AaeL_AAEL001439, AAEL001439	39S ribosomal protein L22, mitochondrial	Other
LOC5570528	28811289	0.203431373	0.01996337	4.418757258	0.328180737	0.039718773	0.199885846	G	GA	-	CDS	Synonymous	3	132	TTC	F	TTT	F	1	AaeL_AAEL001427, AAEL001427	hydroxysteroid dehydrogenase-like protein 2	Other
LOC110674824	29316357	0.060576923	0.316419861	5.427509287	0.100836805	0.434362529	0.285668813	G	GA	-	5UTR	.	NA	.	.	.	.	.	1		uncharacterized LOC110674824	Other
LOC5571381	29358235	0.645714286	0.341304348	4.778045342	0.479344306	0.454432182	0.499532808	C	CT	-	CDS	Synonymous	3	229	CCG	P	CCA	P	1	AaeL_AAEL009020, AAEL009020, GSTT3	glutathione S-transferase theta-1	Detox
LOC5571381	29358514	0.453643822	0.716187739	3.783089729	0.49382716	0.403755722	0.489943802	A	AG	-	CDS	Synonymous	3	136	GTC	V	GTT	V	1	AaeL_AAEL009020, AAEL009020, GSTT3	glutathione S-transferase theta-1	Detox
LOC23687501	29366198	0.544313725	0.139162562	8.864408736	0.494459834	0.241305017	0.469218158	A	AC	+	5UTR	.	NA	.	.	.	.	.	1	AaeL_AAEL017081, AAEL017081	cytochrome c oxidase copper chaperone	Other
LOC23687501	29366256	0.759824047	0.392582418	6.829595734	0.369118442	0.480908971	0.487821177	G	GT	+	5UTR	.	NA	.	.	.	.	.	1	AaeL_AAEL017081, AAEL017081	cytochrome c oxidase copper chaperone	Other
LOC23687501	29366257	0.752037618	0.432692308	5.364415847	0.375	0.492694119	0.484310204	C	CT	+	5UTR	.	NA	.	.	.	.	.	1	AaeL_AAEL017081, AAEL017081	cytochrome c oxidase copper chaperone	Other
LOC5574419	29461769	0.050793651	0.291649926	5.210993721	0.090702948	0.408163265	0.306386272	G	GA	-	CDS	Synonymous	3	386	ATC	I	ATT	I	1	AaeL_AAEL011143, AAEL011143, AAEL011146	ubiquitin carboxyl-terminal hydrolase 45	Other
LOC5574419	29489569	0.16468039	0.007042254	4.159314527	0.248595041	0.009661608	0.14292799	A	AC	-	intr	.	NA	.	.	.	.	.	1	AaeL_AAEL011143, AAEL011143, AAEL011146	ubiquitin carboxyl-terminal hydrolase 45	Other
LOC5574725	30153505	0.267108833	0.528688525	3.802696211	0.388673376	0.49952454	0.475200702	C	CT	-	3UTR	.	NA	.	.	.	.	.	1	AaeL_AAEL011363, AAEL011363, TRAF6	TNF receptor-associated factor 4	Other
LOC5579033	30366597	0.192410714	0.030048526	3.825298248	0.330834295	0.056397929	0.208832124	G	GID	-	3UTR	.	NA	.	.	.	.	.	1	AaeL_AAEL013977, AAEL013977	eukaryotic translation initiation factor 3 subunit A	Other
LOC5579033	30366704	0.140977069	0	4.006920473	0.239197531	0	0.13007971	G	GA	-	3UTR	.	NA	.	.	.	.	.	1	AaeL_AAEL013977, AAEL013977	eukaryotic translation initiation factor 3 subunit A	Other
LOC5564713	30439595	0.316189897	0.657092199	5.849086994	0.436446125	0.447292967	0.496527778	C	CT	-	3UTR	.	NA	.	.	.	.	.	1	AaeL_AAEL014583, AAEL014583	60S acidic ribosomal protein P2	Other
LOC5564714	30473036	0.004385965	0.146490881	3.847930076	0.008510483	0.24418885	0.147971991	T	TC	+	CDS	Synonymous	3	376	TAT	Y	TAC	Y	1	AaeL_AAEL014582, AAEL014582	pre-mRNA-splicing factor Slu7	Other
LOC23687526	30490382	0.011029412	0.289198606	7.513833491	0.03157082	0.410864198	0.254809227	G	GT	-	CDS	Synonymous	3	514	GCC	A	GCA	A	1	AaeL_AAEL017106, AAEL017106	protein scarlet	Other
LOC23687526	30490394	0.838069989	0.518018018	5.894709124	0.232988166	0.499868517	0.441138277	G	GT	-	CDS	Synonymous	3	510	GCA	A	GCC	A	1	AaeL_AAEL017106, AAEL017106	protein scarlet	Other
LOC23687526	30490635	0.066459276	0.302335367	4.769144059	0.1171875	0.422038133	0.282351698	T	TA	-	intr	.	NA	.	.	.	.	.	1	AaeL_AAEL017106, AAEL017106	protein scarlet	Other
LOC23687526	30490639	0.072157063	0.280386482	3.952653702	0.12489925	0.403369974	0.272443664	C	CT	-	intr	.	NA	.	.	.	.	.	1	AaeL_AAEL017106, AAEL017106	protein scarlet	Other
LOC23687526	30490646	0.080925926	0.298333333	4.055719368	0.141457673	0.42	0.290657439	A	AG	-	intr	.	NA	.	.	.	.	.	1	AaeL_AAEL017106, AAEL017106	protein scarlet	Other
LOC5573415	30949802	0.428796047	0.148717949	4.905864835	0.490637119	0.234720317	0.370088873	G	GC	+	intr	.	NA	.	.	.	.	.	1	AaeL_AAEL002058, AAEL002054, AAEL002058, AAEL009260, AAEL009261, AAEL015381	uncharacterized LOC5573415	Other
LOC5573415	31006207	0.026315789	0.191666667	3.755776403	0.033888228	0.31761592	0.182208159	C	CA	+	intr	.	NA	.	.	.	.	.	1	AaeL_AAEL002058, AAEL002054, AAEL002058, AAEL009260, AAEL009261, AAEL015381	uncharacterized LOC5573415	Other
LOC5571743	31171070	0.167687075	0	4.724969114	0.257651017	0	0.13875	C	CI	+	5UTR	.	NA	.	.	.	.	.	1	AaeL_AAEL009258, AAEL009258	uncharacterized LOC5571743	Other
LOC5571743	31174352	0.311762422	0.054051422	5.614051542	0.40867065	0.099066396	0.267561983	G	GA	+	CDS	Synonymous	3	972	AAG	K	AAA	K	1	AaeL_AAEL009258, AAEL009258	uncharacterized LOC5571743	Other
LOC5564018	31853826	0.030291109	0.266666667	5.586129945	0.054012346	0.375	0.206111111	C	CT	-	CDS	Replacement	1	688	GAC	D	AAC	N	1	AaeL_AAEL013078, AAEL013078	probable Dol-P-Man:Man(7)GlcNAc(2)-PP-Dol alpha-1,6-mannosyltransferase	Other
LOC5564018	31853827	0.048600746	0.287658802	5.208729813	0.090702948	0.394965278	0.234720317	G	GA	-	CDS	Synonymous	3	687	GGC	G	GGT	G	1	AaeL_AAEL013078, AAEL013078	probable Dol-P-Man:Man(7)GlcNAc(2)-PP-Dol alpha-1,6-mannosyltransferase	Other
LOC5564018	31853886	0.019463587	0.192738299	4.158893885	0.037544928	0.300949546	0.168438531	G	GA	-	CDS	Synonymous	1	668	CTG	L	TTG	L	1	AaeL_AAEL013078, AAEL013078	probable Dol-P-Man:Man(7)GlcNAc(2)-PP-Dol alpha-1,6-mannosyltransferase	Other
LOC5564018	31856453	0.051226551	0.286666667	5.052010857	0.095	0.401234568	0.265927978	T	TC	-	5UTR	.	NA	.	.	.	.	.	1	AaeL_AAEL013078, AAEL013078	probable Dol-P-Man:Man(7)GlcNAc(2)-PP-Dol alpha-1,6-mannosyltransferase	Other
LOC5564018	31856474	0.039308579	0.245833333	4.529216812	0.076215671	0.375	0.23610198	T	TC	-	5UTR	.	NA	.	.	.	.	.	1	AaeL_AAEL013078, AAEL013078	probable Dol-P-Man:Man(7)GlcNAc(2)-PP-Dol alpha-1,6-mannosyltransferase	Other
LOC5572256	32386801	0.138784696	0.371732026	3.800905382	0.233747261	0.466938776	0.375	T	TA	-	3UTR	.	NA	.	.	.	.	.	1	AaeL_AAEL009692, AAEL009692, AAEL013264, STAT, STAT1	signal transducer and transcription activator	Other
LOC5572256	32439073	0.234177601	0.046663049	3.868464128	0.348536747	0.098498904	0.227297132	G	GC	-	CDS	Synonymous	3	558	ACC	T	ACG	T	1	AaeL_AAEL009692, AAEL009692, AAEL013264, STAT, STAT1	signal transducer and transcription activator	Other
LOC5572256	32439093	0.221131321	0.036427968	4.015369121	0.34310704	0.0721875	0.204879878	G	GA	-	CDS	Synonymous	1	552	CTG	L	TTG	L	1	AaeL_AAEL009692, AAEL009692, AAEL013264, STAT, STAT1	signal transducer and transcription activator	Other
LOC5572256	32439437	0.239598278	0.005882353	6.323762683	0.36389414	0.012902682	0.16950889	G	GA	-	intr	.	NA	.	.	.	.	.	1	AaeL_AAEL009692, AAEL009692, AAEL013264, STAT, STAT1	signal transducer and transcription activator	Other
LOC5572256	32439441	0.240870032	0.006329114	6.329768097	0.366230678	0.01398532	0.173680899	G	GC	-	intr	.	NA	.	.	.	.	.	1	AaeL_AAEL009692, AAEL009692, AAEL013264, STAT, STAT1	signal transducer and transcription activator	Other
LOC5572256	32439443	0.707111437	1	8.388403235	0.414577778	0	0.22760771	T	TC	-	intr	.	NA	.	.	.	.	.	1	AaeL_AAEL009692, AAEL009692, AAEL013264, STAT, STAT1	signal transducer and transcription activator	Other
LOC5572256	32439447	0.700757576	0.99122807	7.964179571	0.418957666	0.019997959	0.23553719	G	GA	-	intr	.	NA	.	.	.	.	.	1	AaeL_AAEL009692, AAEL009692, AAEL013264, STAT, STAT1	signal transducer and transcription activator	Other
LOC5572256	32448227	0.27258997	0.034615385	5.514606237	0.397399372	0.083755128	0.254448509	C	CT	-	CDS	Synonymous	3	216	CTG	L	CTA	L	1	AaeL_AAEL009692, AAEL009692, AAEL013264, STAT, STAT1	signal transducer and transcription activator	Other
LOC5579063	32800145	0.017241379	0.189058957	4.188139127	0.022469008	0.305605536	0.177219419	A	AC	+	intr	.	NA	.	.	.	.	.	1	AaeL_AAEL014000, AAEL014000	uncharacterized LOC5579063	Other
LOC5579063	32801409	0.008333333	0.167067308	4.140022812	0.01498042	0.280148131	0.182748377	A	AG	+	intr	.	NA	.	.	.	.	.	1	AaeL_AAEL014000, AAEL014000	uncharacterized LOC5579063	Other
LOC5579063	32801694	0.273369992	0.073755656	3.712472363	0.396694215	0.136815599	0.272874677	G	GA	+	3UTR	.	NA	.	.	.	.	.	1	AaeL_AAEL014000, AAEL014000	uncharacterized LOC5579063	Other
LOC5579063	32801696	0.284151786	0.066666667	4.278727108	0.406326576	0.124444444	0.267759341	A	AC	+	3UTR	.	NA	.	.	.	.	.	1	AaeL_AAEL014000, AAEL014000	uncharacterized LOC5579063	Other
LOC5569933	34116929	0	0.129672006	3.707093173	0	0.227728894	0.119014329	A	AC	-	intr	.	NA	.	.	.	.	.	1		uncharacterized LOC5569933	Other
LOC5566264	34811563	0.416583748	0.676906047	3.662431634	0.482940484	0.430773391	0.494341331	T	TG	-	CDS	Synonymous	3	196	ATC	I	ATA	I	1		uncharacterized LOC5566264	Other
LOC5571723	35449545	0.135400517	0	3.85874452	0.23553719	0	0.141182198	T	TI	+	5UTR	.	NA	.	.	.	.	.	1	AaeL_AAEL009248, AAEL009248, AAEL015453	uncharacterized LOC5571723	Other
LOC5571723	35457829	0.653401361	0.876562246	3.703369903	0.452410593	0.225651578	0.370677551	C	CT	+	CDS	Synonymous	3	294	GGT	G	GGC	G	1	AaeL_AAEL009248, AAEL009248, AAEL015453	uncharacterized LOC5571723	Other
LOC5571723	35458087	0.147498779	0.398049645	4.157694482	0.254145598	0.476235934	0.407836444	C	CT	+	CDS	Synonymous	3	380	GAC	D	GAT	D	1	AaeL_AAEL009248, AAEL009248, AAEL015453	uncharacterized LOC5571723	Other
LOC5571723	35459347	0.556622088	0.223214286	5.872842103	0.494006074	0.350577778	0.472750671	C	CT	+	intr	.	NA	.	.	.	.	.	1	AaeL_AAEL009248, AAEL009248, AAEL015453	uncharacterized LOC5571723	Other
LOC5571723	35459349	0.581850117	0.214014394	6.969335756	0.487151098	0.347400851	0.477596036	G	GA	+	intr	.	NA	.	.	.	.	.	1	AaeL_AAEL009248, AAEL009248, AAEL015453	uncharacterized LOC5571723	Other
LOC5571723	35459356	0.6048583	0.232445988	7.026557342	0.478849152	0.366230678	0.487065382	C	CT	+	intr	.	NA	.	.	.	.	.	1	AaeL_AAEL009248, AAEL009248, AAEL015453	uncharacterized LOC5571723	Other
LOC5571723	35459369	0.303381148	0.087952359	3.909676382	0.418288818	0.164169823	0.316479301	A	AC	+	intr	.	NA	.	.	.	.	.	1	AaeL_AAEL009248, AAEL009248, AAEL015453	uncharacterized LOC5571723	Other
LOC5573032	35817200	0.639723629	0.358359195	4.160042899	0.465172452	0.464500152	0.49946251	G	GA	-	intr	.	NA	.	.	.	.	.	1	AaeL_AAEL010209, AAEL010209	ubiquitin-like-conjugating enzyme ATG10	Other
LOC5573032	35817625	0.014492754	0.196191474	4.545121306	0.028362921	0.315486069	0.16950889	G	GA	-	5UTR	.	NA	.	.	.	.	.	1	AaeL_AAEL010209, AAEL010209	ubiquitin-like-conjugating enzyme ATG10	Other
LOC5578709	35840643	0.868954248	0.600498102	4.767127767	0.226508247	0.48081624	0.415124588	A	AC	-	CDS	Synonymous	3	366	TCG	S	TCT	S	1	AaeL_AAEL013818, AAEL013818	splicing factor 3A subunit 1	Other
LOC5578709	35841036	0.914340449	0.633230904	5.693882803	0.161512578	0.465491238	0.352390615	A	AC	-	CDS	Synonymous	3	235	CTG	L	CTT	L	1	AaeL_AAEL013818, AAEL013818	splicing factor 3A subunit 1	Other
LOC5578707	35851737	0.786698284	0.523782416	4.037512814	0.338448753	0.498990027	0.450318998	A	AG	-	5UTR	.	NA	.	.	.	.	.	1	AaeL_AAEL013814, AAEL013814	probable phosphomevalonate kinase	Other
LOC5578706	35862394	0.708571429	0.424430177	4.29872059	0.406373554	0.482064968	0.4918061	G	GA	-	3UTR	.	NA	.	.	.	.	.	1	AaeL_AAEL013820, AAEL013820	protein RCC2 homolog	Other
LOC5578706	35875607	0.881355471	0.66004902	3.704978231	0.226146568	0.453959572	0.366482212	G	GA	-	CDS	Synonymous	3	260	TTT	F	TTC	F	1	AaeL_AAEL013820, AAEL013820	protein RCC2 homolog	Other
LOC5578706	35875714	0.60717636	0.157773227	10.23922295	0.476074219	0.253330499	0.467983157	C	CT	-	CDS	Replacement	1	225	GCT	A	ACT	T	1	AaeL_AAEL013820, AAEL013820	protein RCC2 homolog	Other
LOC5578704	35950502	0.644886364	0.171960383	11.01316337	0.466392318	0.275734366	0.462548476	T	TA	-	intr	.	NA	.	.	.	.	.	1	AaeL_AAEL013813, AAEL010786, AAEL013813	cap-specific mRNA (nucleoside-2'-O-)-methyltransferase 1	Other
LOC5578704	35950531	0.718253968	0.412643678	4.884839384	0.403528692	0.485212382	0.497130395	T	TG	-	intr	.	NA	.	.	.	.	.	1	AaeL_AAEL013813, AAEL010786, AAEL013813	cap-specific mRNA (nucleoside-2'-O-)-methyltransferase 1	Other
LOC110673982	36095025	0.684964727	0.270065789	8.428760509	0.429256797	0.393491124	0.493157707	G	GT	+	intr	.	NA	.	.	.	.	.	1		pyruvate dehydrogenase [acetyl-transferring]-phosphatase 1, mitochondrial-like	Other
LOC110673982	36095842	0.182614555	0	5.132915605	0.307528371	0	0.201292882	C	CT	+	CDS	Synonymous	3	198	ATC	I	ATT	I	1		pyruvate dehydrogenase [acetyl-transferring]-phosphatase 1, mitochondrial-like	Other
LOC110673982	36100507	0.74903768	0.479765834	4.038143561	0.391585572	0.499757418	0.479140908	T	TC	+	CDS	Synonymous	1	349	CTG	L	TTG	L	1		pyruvate dehydrogenase [acetyl-transferring]-phosphatase 1, mitochondrial-like	Other
LOC110673982	36100569	0.695191242	0.405251142	4.423795045	0.424636678	0.481108326	0.497959336	G	GA	+	CDS	Synonymous	3	369	GAA	E	GAG	E	1		pyruvate dehydrogenase [acetyl-transferring]-phosphatase 1, mitochondrial-like	Other
LOC110674871	38176345	0.128173628	0	3.667516444	0.227443445	0	0.144931196	C	CT	-	CDS	Replacement	1	107	GAA	E	AAA	K	1		uncharacterized LOC110674871	Other
LOC5579474	38181745	0.747573679	0.489982778	3.75284996	0.375881831	0.49982065	0.469091839	G	GA	-	CDS	Synonymous	3	403	GGT	G	GGC	G	1	AaeL_AAEL012734, AAEL012734	nuclear envelope integral membrane protein 1	Other
LOC5579474	38182924	0.774470899	0.437934783	5.953388888	0.347601997	0.491522895	0.477752686	C	CT	-	intr	.	NA	.	.	.	.	.	1	AaeL_AAEL012734, AAEL012734	nuclear envelope integral membrane protein 1	Other
LOC5579474	38182930	0.788325653	0.522777561	4.109797724	0.334251607	0.498945752	0.451270968	C	CT	-	CDS	Synonymous	3	27	TCA	S	TCG	S	1	AaeL_AAEL012734, AAEL012734	nuclear envelope integral membrane protein 1	Other
LOC5579474	38182942	0.770349084	0.500921659	4.122900342	0.354371378	0.499996163	0.461524094	A	AG	-	CDS	Synonymous	3	23	TGC	C	TGT	C	1	AaeL_AAEL012734, AAEL012734	nuclear envelope integral membrane protein 1	Other
LOC5576756	38202427	0	0.128547923	3.677399296	0	0.21875	0.117321691	A	AT	-	CDS	Replacement	1	506	TTT	F	ATT	I	1	AaeL_AAEL015357, AAEL015357	nose resistant to fluoxetine protein 6	Other
LOC5576756	38203097	0.888544778	0.629487179	4.73452568	0.195339066	0.471876663	0.360143596	A	AG	-	CDS	Synonymous	3	282	GAC	D	GAT	D	1	AaeL_AAEL015357, AAEL015357	nose resistant to fluoxetine protein 6	Other
LOC5576756	38203100	0.891330255	0.639571006	4.576325392	0.190131281	0.467046467	0.353991051	T	TC	-	CDS	Synonymous	3	281	GTG	V	GTA	V	1	AaeL_AAEL015357, AAEL015357	nose resistant to fluoxetine protein 6	Other
LOC5576756	38203118	0.557086222	0.221940064	5.929985969	0.495109286	0.345026838	0.480191386	A	AT	-	CDS	Synonymous	3	275	ATT	I	ATA	I	1	AaeL_AAEL015357, AAEL015357	nose resistant to fluoxetine protein 6	Other
LOC5576756	38203121	0.563064469	0.232915492	5.733196687	0.493877654	0.357689537	0.483674505	G	GA	-	CDS	Synonymous	3	274	ACC	T	ACT	T	1	AaeL_AAEL015357, AAEL015357	nose resistant to fluoxetine protein 6	Other
LOC5576756	38203136	0.89510496	0.674944251	3.82126973	0.188365651	0.439156301	0.331735905	A	AG	-	CDS	Synonymous	3	269	TTC	F	TTT	F	1	AaeL_AAEL015357, AAEL015357	nose resistant to fluoxetine protein 6	Other
LOC5576756	38203479	0.571476919	0.294791667	4.104136916	0.490265008	0.411608988	0.489678293	G	GA	-	CDS	Synonymous	3	171	TTC	F	TTT	F	1	AaeL_AAEL015357, AAEL015357	nose resistant to fluoxetine protein 6	Other
LOC5576756	38203622	0	0.152122442	4.304798064	0	0.254090066	0.142448538	C	CT	-	CDS	Replacement	2	143	CGT	R	CAT	H	1	AaeL_AAEL015357, AAEL015357	nose resistant to fluoxetine protein 6	Other
LOC5576756	38203785	0	0.136852395	3.897269514	0	0.23808797	0.139261867	T	TG	-	CDS	Replacement	2	108	GAT	D	GCT	A	1	AaeL_AAEL015357, AAEL015357	nose resistant to fluoxetine protein 6	Other
LOC5576756	38203829	0.948793216	0.728029376	4.652819479	0.09671792	0.423440454	0.281528296	T	TG	-	CDS	Synonymous	3	93	GTC	V	GTA	V	1	AaeL_AAEL015357, AAEL015357	nose resistant to fluoxetine protein 6	Other
LOC5576756	38203877	0.774862569	0.34606866	9.047235212	0.34804405	0.46875	0.48192323	A	AG	-	CDS	Synonymous	3	77	CAC	H	CAT	H	1	AaeL_AAEL015357, AAEL015357	nose resistant to fluoxetine protein 6	Other
LOC5576756	38203888	0.857789855	0.339472734	13.12287729	0.244897959	0.462809917	0.464224627	T	TC	-	CDS	Replacement	1	74	GGG	G	AGG	R	1	AaeL_AAEL015357, AAEL015357	nose resistant to fluoxetine protein 6	Other
LOC5576756	38203889	0.853679654	0.343907714	12.72359543	0.250865052	0.465871277	0.463210346	T	TG	-	CDS	Synonymous	3	73	CGC	R	CGA	R	1	AaeL_AAEL015357, AAEL015357	nose resistant to fluoxetine protein 6	Other
LOC5576758	38244705	0.164414414	0	4.636197547	0.273483728	0	0.183843809	A	AT	-	3UTR	.	NA	.	.	.	.	.	1	AaeL_AAEL012736, AAEL012736	60S ribosomal protein L15	Other
LOC5576758	38245908	0.111518709	0.384057971	5.094079893	0.188365651	0.475017301	0.379614984	G	GI	-	5UTR	.	NA	.	.	.	.	.	1	AaeL_AAEL012736, AAEL012736	60S ribosomal protein L15	Other
LOC5576759	38257090	0.483202754	0.215811966	4.13497451	0.49963477	0.33312407	0.426260319	T	TC	+	5UTR	.	NA	.	.	.	.	.	1	AaeL_AAEL012741, AAEL012741	uncharacterized LOC5576759	Other
LOC5576759	38258529	0.4016685	0.047593646	8.755914769	0.476538492	0.095956881	0.333859854	T	TC	+	CDS	Synonymous	3	455	CGT	R	CGC	R	1	AaeL_AAEL012741, AAEL012741	uncharacterized LOC5576759	Other
LOC5576759	38258793	0.240564123	0.026717557	5.053920803	0.365977567	0.053394848	0.185631568	A	AG	+	3UTR	.	NA	.	.	.	.	.	1	AaeL_AAEL012741, AAEL012741	uncharacterized LOC5576759	Other
LOC5576759	38258796	0.234375	0.026315789	4.905100672	0.360306122	0.05239645	0.18	G	GT	+	3UTR	.	NA	.	.	.	.	.	1	AaeL_AAEL012741, AAEL012741	uncharacterized LOC5576759	Other
LOC23687659	38451437	0.073229514	0.340588988	5.514609327	0.123678786	0.447406866	0.320801781	C	CT	+	intr	.	NA	.	.	.	.	.	1	AaeL_AAEL017239, AAEL017239	BTB/POZ domain-containing protein 9	Other
LOC5578374	38476106	0.413261218	0.103949781	6.230408513	0.484598084	0.194452318	0.349137076	C	CT	-	CDS	Replacement	2	178	TGC	C	TAC	Y	1	AaeL_AAEL013652, AAEL013652	acyl-CoA dehydrogenase family member 9, mitochondrial	Other
LOC5578376	38534403	0.029411765	0.234169654	4.728930586	0.041865652	0.354075836	0.214056062	G	GA	-	CDS	Synonymous	3	701	AGC	S	AGT	S	1	AaeL_AAEL013650, AAEL013650, AAEL013651, AAEL013654	protein tramtrack, beta isoform	Other
LOC5578376	38534409	0.028985507	0.227035056	4.55754656	0.039587797	0.346349244	0.207847921	A	AG	-	CDS	Synonymous	3	699	TCT	S	TCC	S	1	AaeL_AAEL013650, AAEL013650, AAEL013651, AAEL013654	protein tramtrack, beta isoform	Other
LOC5578376	38541726	0.606064108	0.855582838	4.158007152	0.475200702	0.239197531	0.382674695	A	AG	-	CDS	Synonymous	3	576	TAC	Y	TAT	Y	1	AaeL_AAEL013650, AAEL013650, AAEL013651, AAEL013654	protein tramtrack, beta isoform	Other
LOC5578376	38557617	0.051587302	0.265625	4.464981355	0.097304405	0.381847994	0.255	G	GT	-	intr	.	NA	.	.	.	.	.	1	AaeL_AAEL013650, AAEL013650, AAEL013651, AAEL013654	protein tramtrack, beta isoform	Other
LOC5578376	38585735	0.437710438	0.175724638	4.230184611	0.492706948	0.29674339	0.443188991	C	CA	-	intr	.	NA	.	.	.	.	.	1	AaeL_AAEL013650, AAEL013650, AAEL013651, AAEL013654	protein tramtrack, beta isoform	Other
LOC5578376	38586523	0	0.12917232	3.693890895	0	0.227895727	0.15879017	C	CG	-	intr	.	NA	.	.	.	.	.	1	AaeL_AAEL013650, AAEL013650, AAEL013651, AAEL013654	protein tramtrack, beta isoform	Other
LOC5572116	39774482	0.405555556	0.761548913	7.081260085	0.483471074	0.511239669	0.544679752	C	CGT	-	CDS	Synonymous	3	880	CTA	L	CTG	L	1	AaeL_AAEL009531, AAEL009531	Niemann-Pick type protein homolog 1B	Other
LOC5572115	39809941	0.142310452	0.373662791	3.733391483	0.252780886	0.466761504	0.385078766	C	CT	+	CDS	Synonymous	3	506	ATC	I	ATT	I	1	AaeL_AAEL009530, AAEL009530	transmembrane channel-like protein 5	Other
LOC5572115	39809946	0.154690704	0.390261483	3.737322037	0.271246544	0.473812529	0.400790322	T	TA	+	CDS	Replacement	2	508	TTT	F	TAT	Y	1	AaeL_AAEL009530, AAEL009530	transmembrane channel-like protein 5	Other
LOC5572115	39811284	0.066149212	0.428341385	8.592007163	0.111495199	0.490448807	0.361066042	A	AT	+	3UTR	.	NA	.	.	.	.	.	1	AaeL_AAEL009530, AAEL009530	transmembrane channel-like protein 5	Other
LOC5572115	39811291	0.068250377	0.400462963	7.607767247	0.116339162	0.478710003	0.351434064	T	TA	+	3UTR	.	NA	.	.	.	.	.	1	AaeL_AAEL009530, AAEL009530	transmembrane channel-like protein 5	Other
LOC5576924	39990606	0.434539841	0.694621014	3.682066754	0.493767735	0.423381111	0.483836343	C	CT	-	CDS	Synonymous	3	751	CAA	Q	CAG	Q	1	AaeL_AAEL012861, AAEL012861	transmembrane protein 94	Other
LOC5576924	39991538	0.194444444	0.0125	4.619896363	0.311480456	0.028979239	0.173568	T	TG	-	intr	.	NA	.	.	.	.	.	1	AaeL_AAEL012861, AAEL012861	transmembrane protein 94	Other
LOC5576924	40001929	0	0.167810458	4.728320458	0	0.264736015	0.194543533	C	CG	-	intr	.	NA	.	.	.	.	.	1	AaeL_AAEL012861, AAEL012861	transmembrane protein 94	Other
LOC5576924	40002212	0	0.259029928	7.310031226	0	0.383284939	0.26993985	A	AC	-	intr	.	NA	.	.	.	.	.	1	AaeL_AAEL012861, AAEL012861	transmembrane protein 94	Other
LOC5564686	40062991	0.50952381	0.813569608	5.25713955	0.499623222	0.290365673	0.441830419	A	AG	-	CDS	Replacement	2	1047	ACC	T	ATC	I	1	AaeL_AAEL004397, AAEL004397, AAEL009529	transient receptor potential cation channel protein painless	Other
LOC5564686	40064087	0.219206349	0.569420227	6.394078881	0.328942684	0.490515974	0.483443469	A	AG	-	CDS	Synonymous	1	682	TTG	L	CTG	L	1	AaeL_AAEL004397, AAEL004397, AAEL009529	transient receptor potential cation channel protein painless	Other
LOC5564686	40066008	0.115942029	0.367818838	3.939623038	0.205812854	0.466671074	0.368977704	G	GAT	-	CDS	Replacement	3	60	CAC	H	CAA	Q	1	AaeL_AAEL004397, AAEL004397, AAEL009529	transient receptor potential cation channel protein painless	Other
LOC5564686	40066554	0.019230769	0.46	12.55462495	0.0246875	0.495	0.32	A	AG	-	5UTR	.	NA	.	.	.	.	.	1	AaeL_AAEL004397, AAEL004397, AAEL009529	transient receptor potential cation channel protein painless	Other
LOC5572129	40105286	0.222627737	0.499721293	4.34471633	0.346129256	0.499905137	0.473372781	T	TC	-	CDS	Replacement	1	488	AAA	K	GAA	E	1		transient receptor potential cation channel protein painless	Other
LOC5572129	40105330	0.26146875	0.528535028	3.950813853	0.38563327	0.498308024	0.48673726	T	TA	-	CDS	Replacement	2	473	CAG	Q	CTG	L	1		transient receptor potential cation channel protein painless	Other
LOC5572129	40105561	0.515625	0.782877317	4.154116951	0.626111111	0.636922467	0.666369107	C	CGT	-	CDS	Replacement	2	396	AAA	K	ACA	T	1		transient receptor potential cation channel protein painless	Other
LOC5572129	40106160	0.012269939	0.186534291	4.418523182	0.031737773	0.301783265	0.179674051	C	CT	-	CDS	Replacement	1	216	GAG	E	AAG	K	1		transient receptor potential cation channel protein painless	Other
LOC5564692	40241899	0.027846028	0.255780632	5.41604929	0.047365444	0.385838045	0.243398832	G	GT	-	CDS	Replacement	3	9	GAC	D	GAA	E	1	AaeL_AAEL004392, AAEL004392, IMP	uncharacterized LOC5564692	Other
LOC5564692	40242044	0.024193548	0.236363636	5.080320914	0.041077803	0.366230678	0.210730311	C	CT	-	5UTR	.	NA	.	.	.	.	.	1	AaeL_AAEL004392, AAEL004392, IMP	uncharacterized LOC5564692	Other
LOC5564692	40242078	0.018987342	0.256484794	5.959026932	0.042233839	0.387811634	0.210680108	A	AC	-	5UTR	.	NA	.	.	.	.	.	1	AaeL_AAEL004392, AAEL004392, IMP	uncharacterized LOC5564692	Other
LOC5579970	40726049	0	0.183980729	5.170507865	0	0.295619457	0.204764543	C	CT	-	ncRN	.	NA	.	.	.	.	.	1		cathepsin B	Other
LOC5568027	41233742	0	0.13961039	3.970554531	0	0.2408	0.139206845	C	CT	+	CDS	Synonymous	3	198	TGC	C	TGT	C	1	AaeL_AAEL006466, AAEL006466	chondroitin sulfate synthase 1	Other
LOC5568027	41234685	0.08637379	0.340523599	4.937507585	0.14855627	0.451638012	0.338933528	A	AT	+	intr	.	NA	.	.	.	.	.	1	AaeL_AAEL006466, AAEL006466	chondroitin sulfate synthase 1	Other
LOC5568027	41234691	0.074590164	0.323259579	4.97518012	0.12900696	0.438442598	0.325538129	T	TC	+	intr	.	NA	.	.	.	.	.	1	AaeL_AAEL006466, AAEL006466	chondroitin sulfate synthase 1	Other
LOC5569410	41655077	0.105630165	0.321138211	3.699823004	0.227263018	0.431901927	0.351394105	C	CG	-	rint	.	NA	.	.	.	.	.	1		uncharacterized LOC5569410	Other
LOC5569410	41655087	0.110517435	0.371196755	4.788554168	0.234255983	0.451722047	0.371969807	G	GA	-	rint	.	NA	.	.	.	.	.	1		uncharacterized LOC5569410	Other
LOC5569408	42284834	0.144592476	0.375686275	3.708806346	0.273862043	0.459453533	0.379614984	C	CG	+	CDS	Replacement	2	30	ACA	T	AGA	R	1	AaeL_AAEL007619, AAEL007619, TOLL5A	protein toll	Other
LOC5569408	42284991	0.714121132	0.407575758	4.901082424	0.410356302	0.481508876	0.492114657	A	AG	+	CDS	Synonymous	3	82	CCG	P	CCA	P	1	AaeL_AAEL007619, AAEL007619, TOLL5A	protein toll	Other
LOC5569408	42285100	0.415770609	0.055871212	8.744526801	0.488304498	0.119808	0.331247166	T	TC	+	CDS	Synonymous	1	119	TTG	L	CTG	L	1	AaeL_AAEL007619, AAEL007619, TOLL5A	protein toll	Other
LOC5569405	42340376	0.121367521	0.376289683	4.515115601	0.22214876	0.470047435	0.393069725	C	CA	-	ncRN	.	NA	.	.	.	.	.	1		uncharacterized LOC5569405	Other
LOC5569405	42340380	0.295454545	0.612132353	5.163187421	0.413194444	0.476625274	0.497744487	C	CG	-	ncRN	.	NA	.	.	.	.	.	1		uncharacterized LOC5569405	Other
LOC5569405	42340381	0.276260208	0.530009497	3.906275306	0.426666667	0.605460687	0.558002148	G	GAC	-	ncRN	.	NA	.	.	.	.	.	1		uncharacterized LOC5569405	Other
LOC5569405	42340391	0.326578236	0.633314054	4.848990855	0.435424805	0.46685073	0.499948291	G	GC	-	ncRN	.	NA	.	.	.	.	.	1		uncharacterized LOC5569405	Other
LOC5564186	42829122	0.647654332	0.877216475	3.864307156	0.452817292	0.21875	0.353368047	T	TC	+	CDS	Synonymous	3	214	CAC	H	CAT	H	1	AaeL_AAEL014337, AAEL007613, AAEL014337, AeToll1, TOLL1A, Toll1	protein toll	Other
LOC5564186	42829182	0.618211921	0.851099938	3.717531098	0.474173554	0.252953303	0.376128662	A	AT	+	CDS	Synonymous	3	234	GGT	G	GGA	G	1	AaeL_AAEL014337, AAEL007613, AAEL014337, AeToll1, TOLL1A, Toll1	protein toll	Other
LOC5564186	42829302	0.622306717	0.866259761	4.114422468	0.467992452	0.231824344	0.357498873	A	AG	+	CDS	Synonymous	3	274	GAG	E	GAA	E	1	AaeL_AAEL014337, AAEL007613, AAEL014337, AeToll1, TOLL1A, Toll1	protein toll	Other
LOC5564186	42829695	0.53015873	0.871378384	6.862741964	0.497933673	0.221895362	0.421092137	C	CT	+	CDS	Synonymous	3	405	TAT	Y	TAC	Y	1	AaeL_AAEL014337, AAEL007613, AAEL014337, AeToll1, TOLL1A, Toll1	protein toll	Other
LOC5564186	42829876	0.342022441	0.688703466	6.02980489	0.445678974	0.42789617	0.499995597	T	TA	+	intr	.	NA	.	.	.	.	.	1	AaeL_AAEL014337, AAEL007613, AAEL014337, AeToll1, TOLL1A, Toll1	protein toll	Other
LOC5564186	42829881	0.312627015	0.599611003	4.335776635	0.421748581	0.48	0.487368975	T	TG	+	intr	.	NA	.	.	.	.	.	1	AaeL_AAEL014337, AAEL007613, AAEL014337, AeToll1, TOLL1A, Toll1	protein toll	Other
LOC5564186	42831069	0.500926672	0.867409241	7.678934485	0.499540863	0.22800516	0.429272065	C	CT	+	CDS	Synonymous	1	811	TTG	L	CTG	L	1	AaeL_AAEL014337, AAEL007613, AAEL014337, AeToll1, TOLL1A, Toll1	protein toll	Other
LOC5564186	42831520	0.765802938	0.963077446	4.337026349	0.373905913	0.07133059	0.240555875	C	CT	+	CDS	Synonymous	3	939	ATT	I	ATC	I	1	AaeL_AAEL014337, AAEL007613, AAEL014337, AeToll1, TOLL1A, Toll1	protein toll	Other
LOC5564186	42831550	0.761809376	0.950252911	3.83193937	0.370164854	0.097147317	0.244529448	C	CG	+	CDS	Synonymous	3	949	ACG	T	ACC	T	1	AaeL_AAEL014337, AAEL007613, AAEL014337, AeToll1, TOLL1A, Toll1	protein toll	Other
LOC5569417	42872179	0.438337603	0.168600305	4.47553167	0.494243769	0.274079274	0.415416848	T	TA	+	CDS	Replacement	2	435	GTG	V	GAG	E	1	AaeL_AAEL017523, AAEL015215, AAEL017523, TOLL4	protein toll	Other
LOC5569417	42872191	0.432551968	0.170691459	4.261668864	0.49136661	0.27411986	0.40804053	C	CT	+	CDS	Replacement	2	439	GCT	A	GTT	V	1	AaeL_AAEL017523, AAEL015215, AAEL017523, TOLL4	protein toll	Other
LOC5569417	42872717	0.456423389	0.205106814	3.799496322	0.496349119	0.328419873	0.436874151	A	AC	+	CDS	Synonymous	3	614	CTA	L	CTC	L	1	AaeL_AAEL017523, AAEL015215, AAEL017523, TOLL4	protein toll	Other
LOC5569417	42873302	0.276799448	0.062484793	4.267841819	0.39774433	0.115801755	0.278834719	T	TC	+	CDS	Synonymous	3	809	AAT	N	AAC	N	1	AaeL_AAEL017523, AAEL015215, AAEL017523, TOLL4	protein toll	Other
LOC5579466	42969403	0.425209319	0.167575433	4.178566432	0.487611454	0.279217104	0.415605925	A	AG	+	CDS	Synonymous	3	508	GCA	A	GCG	A	1	AaeL_AAEL015216, AAEL015216	nucleosomal histone kinase 1	Other
LOC5579466	42969673	0.430477132	0.139183327	5.298812192	0.493522374	0.23433372	0.397371135	C	CT	+	CDS	Synonymous	3	598	GGC	G	GGT	G	1	AaeL_AAEL015216, AAEL015216	nucleosomal histone kinase 1	Other
LOC5579466	42969694	0.415903385	0.133304379	4.369884222	0.492778438	0.222963424	0.389847384	G	GAC	+	CDS	Synonymous	3	605	GGG	G	GGA	G	1	AaeL_AAEL015216, AAEL015216	nucleosomal histone kinase 1	Other
LOC5578380	42989650	0.446808511	0.122740964	6.417402888	0.494341331	0.215109261	0.369929517	T	TI	-	3UTR	.	NA	.	.	.	.	.	1	AaeL_AAEL013656, AAEL013656	SPARC	Other
LOC5578380	42989969	0.606110808	0.340774114	3.765836119	0.486111111	0.450241258	0.492512388	C	CT	-	CDS	Synonymous	3	252	GAG	E	GAA	E	1	AaeL_AAEL013656, AAEL013656	SPARC	Other
LOC5573035	43021501	0.511899314	0.787947938	4.369287985	0.499818594	0.357990606	0.469573416	C	CT	-	CDS	Synonymous	3	2525	CCA	P	CCG	P	1	AaeL_AAEL010210, AAEL010210	neurogenic locus Notch protein	Other
LOC5573035	43021597	0.337425393	0.630242718	4.465402195	0.445721541	0.465917639	0.499943413	C	CT	-	CDS	Synonymous	3	2493	GCG	A	GCA	A	1	AaeL_AAEL010210, AAEL010210	neurogenic locus Notch protein	Other
LOC5573035	43021600	0.369142352	0.63925104	3.874760958	0.466042241	0.461122411	0.499191398	G	GC	-	CDS	Synonymous	3	2492	TCG	S	TCC	S	1	AaeL_AAEL010210, AAEL010210	neurogenic locus Notch protein	Other
LOC5573035	43021609	0.34082397	0.602112003	3.668409331	0.449639643	0.48	0.499479709	C	CT	-	CDS	Synonymous	3	2489	CCG	P	CCA	P	1	AaeL_AAEL010210, AAEL010210	neurogenic locus Notch protein	Other
LOC5573035	43039894	0.284482759	0.629406308	6.009943569	0.40988786	0.4658322	0.498223762	G	GA	-	CDS	Synonymous	3	1404	GAC	D	GAT	D	1	AaeL_AAEL010210, AAEL010210	neurogenic locus Notch protein	Other
LOC5573035	43040616	0.731762277	0.930337405	3.747736582	0.384183134	0.128126339	0.268869649	A	AT	-	CDS	Replacement	1	1164	ACC	T	TCC	S	1	AaeL_AAEL010210, AAEL010210	neurogenic locus Notch protein	Other
LOC5573035	43041238	0.315463004	0.017647059	7.869424633	0.439816743	0.034080658	0.224942471	G	GA	-	CDS	Synonymous	3	956	TAC	Y	TAT	Y	1	AaeL_AAEL010210, AAEL010210	neurogenic locus Notch protein	Other
LOC5573035	43041253	0.289473684	0.018518519	6.955629534	0.424155125	0.037486308	0.221718317	G	GA	-	CDS	Synonymous	3	951	GAC	D	GAT	D	1	AaeL_AAEL010210, AAEL010210	neurogenic locus Notch protein	Other
LOC5573035	43041280	0.232065217	0.031746032	4.546688776	0.356949703	0.055510204	0.189834756	T	TC	-	CDS	Synonymous	3	942	CCA	P	CCG	P	1	AaeL_AAEL010210, AAEL010210	neurogenic locus Notch protein	Other
LOC5573035	43042135	0.383124783	0.644991641	3.674607896	0.464363957	0.448013328	0.499079003	C	CA	-	CDS	Synonymous	3	657	ACT	T	ACG	T	1	AaeL_AAEL010210, AAEL010210	neurogenic locus Notch protein	Other
LOC5573035	43042468	0	0.19375517	5.440770911	0	0.317555206	0.189040915	A	AG	-	CDS	Synonymous	3	546	GGT	G	GGC	G	1	AaeL_AAEL010210, AAEL010210	neurogenic locus Notch protein	Other
LOC5573035	43042477	0	0.177272727	4.986346779	0	0.297520661	0.177804466	T	TC	-	CDS	Synonymous	3	543	GGA	G	GGG	G	1	AaeL_AAEL010210, AAEL010210	neurogenic locus Notch protein	Other
LOC5573035	43042480	0	0.171992765	4.842119875	0	0.28875	0.172545642	G	GA	-	CDS	Synonymous	3	542	ATC	I	ATT	I	1	AaeL_AAEL010210, AAEL010210	neurogenic locus Notch protein	Other
LOC5573035	43042513	0.022727273	0.230005754	4.988047157	0.047309458	0.357990606	0.225486282	A	AG	-	CDS	Synonymous	3	531	GAT	D	GAC	D	1	AaeL_AAEL010210, AAEL010210	neurogenic locus Notch protein	Other
LOC5573035	43042540	0.221225004	0.526964561	5.102172287	0.34875	0.498269896	0.463476991	A	AG	-	CDS	Synonymous	3	522	CCT	P	CCC	P	1	AaeL_AAEL010210, AAEL010210	neurogenic locus Notch protein	Other
LOC5573035	43042626	0.348099535	0.706508135	6.414559181	0.451491535	0.423440454	0.499563816	T	TG	-	intr	.	NA	.	.	.	.	.	1	AaeL_AAEL010210, AAEL010210	neurogenic locus Notch protein	Other
LOC5573035	43042636	0.429166667	0.717558528	4.427352058	0.489395796	0.417823229	0.490173814	G	GA	-	intr	.	NA	.	.	.	.	.	1	AaeL_AAEL010210, AAEL010210	neurogenic locus Notch protein	Other
LOC5573035	43042637	0.421517463	0.714381271	4.163935683	0.4954	0.417823229	0.495900811	T	TCG	-	intr	.	NA	.	.	.	.	.	1	AaeL_AAEL010210, AAEL010210	neurogenic locus Notch protein	Other
LOC5573040	43273574	0.054925373	0.31938654	5.787552169	0.097304405	0.431662075	0.326744128	C	CT	+	intr	.	NA	.	.	.	.	.	1	AaeL_AAEL010214, AAEL010214	coiled-coil domain-containing protein 151	Other
LOC5579017	43902258	0.224979322	0.708888889	11.17871271	0.352653061	0.431783134	0.499862642	C	CT	+	CDS	Replacement	2	544	CTG	L	CCG	P	1	AaeL_AAEL003788, AAEL003788	protein msta	Other
LOC5579011	44171403	0.780776014	0.98	4.848459763	0.33813912	0.035076531	0.208795014	G	GA	-	5UTR	.	NA	.	.	.	.	.	1	AaeL_AAEL003802, AAEL003802	uncharacterized LOC5579011	Other
LOC5579009	44213969	0	0.150987224	4.274347592	0	0.270551509	0.173072961	C	CT	+	5UTR	.	NA	.	.	.	.	.	1	AaeL_AAEL003791, AAEL003791	uncharacterized protein F54F2.9	Other
LOC5579009	44213992	0	0.171517672	4.829173152	0	0.291330566	0.19284149	G	GT	+	5UTR	.	NA	.	.	.	.	.	1	AaeL_AAEL003791, AAEL003791	uncharacterized protein F54F2.9	Other
LOC5579009	44214023	0.018867925	0.174369748	3.703772198	0.034771713	0.279209157	0.187124081	C	CT	+	CDS	Synonymous	1	10	CTG	L	TTG	L	1	AaeL_AAEL003791, AAEL003791	uncharacterized protein F54F2.9	Other
LOC5579002	45125991	0.037323037	0.261322906	5.054301149	0.0768	0.385199653	0.301463689	C	CT	+	intr	.	NA	.	.	.	.	.	1	AaeL_AAEL005282, AAEL005282	uncharacterized LOC5579002	Other
LOC5579002	45126599	0.092630554	0.306529851	3.811945085	0.174046639	0.419454857	0.297355102	A	AC	+	CDS	Replacement	3	204	GAA	E	GAC	D	1	AaeL_AAEL005282, AAEL005282	uncharacterized LOC5579002	Other
LOC5579000	45454868	0	0.130323368	3.724309039	0	0.222321392	0.103184692	G	GA	-	CDS	Synonymous	3	462	AGC	S	AGT	S	1	AaeL_AAEL003789, AAEL003789	exportin-6-A	Other
LOC5579000	45454976	0.496295779	0.227044513	4.129687395	0.499160172	0.342169337	0.448581171	C	CT	-	CDS	Synonymous	3	426	GAG	E	GAA	E	1	AaeL_AAEL003789, AAEL003789	exportin-6-A	Other
LOC5579000	45465705	0.684729064	0.332589286	6.198345773	0.4352	0.444444444	0.499834711	C	CT	-	intr	.	NA	.	.	.	.	.	1	AaeL_AAEL003789, AAEL003789	exportin-6-A	Other
LOC5578999	45491857	1	0.731944444	7.65173548	0	0.39310903	0.27339912	A	AG	-	CDS	Synonymous	3	297	TAC	Y	TAT	Y	1	AaeL_AAEL003813, AAEL003813	mitochondrial GTPase 1-like	Other
LOC5578999	45491932	1	0.677209302	9.304394281	0	0.437716263	0.276103793	C	CT	-	CDS	Synonymous	3	272	GAA	E	GAG	E	1	AaeL_AAEL003813, AAEL003813	mitochondrial GTPase 1-like	Other
LOC5578999	45492007	1	0.75	7.044288747	0	0.39310903	0.230590765	A	AG	-	CDS	Synonymous	3	247	CTC	L	CTT	L	1	AaeL_AAEL003813, AAEL003813	mitochondrial GTPase 1-like	Other
LOC5578999	45492028	1	0.700656096	8.583423153	0	0.436790123	0.277777778	A	AG	-	CDS	Synonymous	3	240	GAC	D	GAT	D	1	AaeL_AAEL003813, AAEL003813	mitochondrial GTPase 1-like	Other
LOC5578999	45492031	1	0.713841808	8.186638823	0	0.422673905	0.267197232	T	TC	-	CDS	Synonymous	3	239	CAG	Q	CAA	Q	1	AaeL_AAEL003813, AAEL003813	mitochondrial GTPase 1-like	Other
LOC5578997	45526430	0	0.14416476	4.091875202	0	0.247705113	0.148491124	A	AG	-	CDS	Synonymous	3	143	AAT	N	AAC	N	1	AaeL_AAEL003776, AAEL003776	transmembrane protein 129	Other
LOC5578997	45526436	0	0.148494983	4.207586208	0	0.25395411	0.15453364	A	AG	-	CDS	Synonymous	3	141	GAT	D	GAC	D	1	AaeL_AAEL003776, AAEL003776	transmembrane protein 129	Other
LOC5578997	45526447	0	0.151247401	4.281324182	0	0.256508462	0.145930936	G	GA	-	CDS	Synonymous	1	138	CTG	L	TTG	L	1	AaeL_AAEL003776, AAEL003776	transmembrane protein 129	Other
LOC5578997	45526448	0	0.138449367	3.939687452	0	0.240598562	0.137643206	C	CG	-	CDS	Synonymous	3	137	GCG	A	GCC	A	1	AaeL_AAEL003776, AAEL003776	transmembrane protein 129	Other
LOC5578997	45526601	0.468674407	0.206597815	4.05044897	0.497105388	0.334090764	0.439922637	A	AT	-	CDS	Synonymous	3	86	GGT	G	GGA	G	1	AaeL_AAEL003776, AAEL003776	transmembrane protein 129	Other
LOC5571732	45534503	0.220019342	0.03125	4.248580693	0.34295375	0.046485261	0.219820408	G	GA	+	ncRN	.	NA	.	.	.	.	.	1		uncharacterized LOC5571732	Other
LOC5579479	45628500	0.730263158	0.438750723	3.975813222	0.534857402	0.562203723	0.589515306	T	TAC	-	CDS	Replacement	1	837	AGT	S	TGT	C	1	AaeL_AAEL014706, AAEL014706, AAEL015339, AAEL015340	nuclear mitotic apparatus protein 1	Other
LOC5579479	45628548	0.040783687	0.247202797	4.492354989	0.075355632	0.375	0.289869203	C	CT	-	CDS	Replacement	1	821	GAG	E	AAG	K	1	AaeL_AAEL014706, AAEL014706, AAEL015339, AAEL015340	nuclear mitotic apparatus protein 1	Other
LOC5565024	45681414	0.01	0.208441558	5.16498308	0.020616319	0.338688	0.22128949	T	TA	-	3UTR	.	NA	.	.	.	.	.	1	AaeL_AAEL014704, AAEL014704	DDB1- and CUL4-associated factor 13	Other
LOC5574009	45836724	0.633305928	0.866442535	3.850884904	0.47064031	0.231633733	0.383776639	C	CT	-	CDS	Synonymous	3	205	ACA	T	ACG	T	1	AaeL_AAEL012436, AAEL012436	probable 4-coumarate--CoA ligase 1	Other
LOC5574009	45836733	0.638578089	0.868560606	3.793647333	0.467258013	0.228747664	0.378190388	A	AG	-	CDS	Synonymous	3	202	TCC	S	TCT	S	1	AaeL_AAEL012436, AAEL012436	probable 4-coumarate--CoA ligase 1	Other
LOC5576275	45878980	0.868173258	1	3.764070852	0.2401298	0	0.109220752	T	TC	-	CDS	Synonymous	3	291	CAG	Q	CAA	Q	1		4-coumarate--CoA ligase-like 9	Other
LOC5576275	45879031	0.868697479	1	3.750201787	0.236602497	0	0.118406324	T	TC	-	CDS	Synonymous	3	274	CTG	L	CTA	L	1		4-coumarate--CoA ligase-like 9	Other
LOC5576275	45879111	0.758147513	0.453846154	4.972694839	0.355029586	0.494498508	0.479705886	G	GA	-	CDS	Synonymous	1	248	TTG	L	CTG	L	1		4-coumarate--CoA ligase-like 9	Other
LOC5569205	46327476	0.567819149	0.263663968	4.893416139	0.489395796	0.380493827	0.488711106	C	CT	+	CDS	Synonymous	3	27	GTC	V	GTT	V	1	AaeL_AAEL007461, AAEL007461	transcription factor Ouib	Other
LOC5569205	46328312	0.350986842	0.064574115	6.223030213	0.455469971	0.116663996	0.32	T	TC	+	intr	.	NA	.	.	.	.	.	1	AaeL_AAEL007461, AAEL007461	transcription factor Ouib	Other
LOC5569205	46328313	0.365591398	0.066896255	6.538899982	0.463868655	0.121227709	0.324744437	A	AC	+	intr	.	NA	.	.	.	.	.	1	AaeL_AAEL007461, AAEL007461	transcription factor Ouib	Other
LOC5569205	46328316	0.326086957	0.061385854	5.661235848	0.439508507	0.110220107	0.301663351	G	GA	+	intr	.	NA	.	.	.	.	.	1	AaeL_AAEL007461, AAEL007461	transcription factor Ouib	Other
LOC5569203	46389715	0.485032074	0.90875	10.18273692	0.499606953	0.150872584	0.44808642	C	CT	+	5UTR	.	NA	.	.	.	.	.	1	AaeL_AAEL007469, AAEL007469	mitotic checkpoint protein BUB3	Other
LOC5569203	46389734	0.520969144	0.88755123	7.938122214	0.499760243	0.208579026	0.448241966	C	CT	+	5UTR	.	NA	.	.	.	.	.	1	AaeL_AAEL007469, AAEL007469	mitotic checkpoint protein BUB3	Other
LOC5569203	46389803	0.48978597	0.749450549	3.80812944	0.499444444	0.368507561	0.488217528	A	AT	+	5UTR	.	NA	.	.	.	.	.	1	AaeL_AAEL007469, AAEL007469	mitotic checkpoint protein BUB3	Other
LOC5569203	46389826	0.412356979	0.117253873	5.647185798	0.487094867	0.207109641	0.426157708	G	GT	+	5UTR	.	NA	.	.	.	.	.	1	AaeL_AAEL007469, AAEL007469	mitotic checkpoint protein BUB3	Other
LOC5569203	46389831	0.515343915	0.806940371	4.878373618	0.499743404	0.311956289	0.471003748	T	TA	+	5UTR	.	NA	.	.	.	.	.	1	AaeL_AAEL007469, AAEL007469	mitotic checkpoint protein BUB3	Other
LOC5569203	46402981	0.028301887	0.222807018	4.479791517	0.057093426	0.356038073	0.210538752	C	CT	+	CDS	Synonymous	3	120	GTC	V	GTT	V	1	AaeL_AAEL007469, AAEL007469	mitotic checkpoint protein BUB3	Other
LOC5569200	46404042	0.486288537	0.813180828	5.89824144	0.499479709	0.292671028	0.442581075	C	CT	-	CDS	Replacement	2	367	CAC	H	CGC	R	1	AaeL_AAEL007456, AAEL007456	zinc finger protein 250	Other
LOC5569202	46482764	0.249326252	0.027613412	5.247846334	0.380262562	0.053850888	0.216065051	A	AG	+	CDS	Synonymous	3	309	ACA	T	ACG	T	1	AaeL_AAEL007476, AAEL007476	probable E3 ubiquitin-protein ligase makorin-1	Other
LOC5569202	46482791	0.193495935	0.004694836	5.102837912	0.309642372	0.011267244	0.130613193	T	TC	+	CDS	Synonymous	3	318	TGT	C	TGC	C	1	AaeL_AAEL007476, AAEL007476	probable E3 ubiquitin-protein ligase makorin-1	Other
LOC5569202	46482797	0.2015625	0.004975124	4.531514092	0.323428639	0.011593809	0.137328115	C	CAT	+	CDS	Synonymous	3	320	AGC	S	AGT	S	1	AaeL_AAEL007476, AAEL007476	probable E3 ubiquitin-protein ligase makorin-1	Other
LOC5569202	46482815	0.24369035	0.053855938	3.790684816	0.3685743	0.092928392	0.210083326	T	TC	+	CDS	Synonymous	3	326	AGT	S	AGC	S	1	AaeL_AAEL007476, AAEL007476	probable E3 ubiquitin-protein ligase makorin-1	Other
LOC5569202	46483045	0.324395665	0.098953728	4.021175854	0.43875	0.1472	0.294765872	C	CT	+	intr	.	NA	.	.	.	.	.	1	AaeL_AAEL007476, AAEL007476	probable E3 ubiquitin-protein ligase makorin-1	Other
LOC5569202	46498581	0.445199275	0.130952381	6.495744694	0.556213018	0.228228228	0.451946753	G	GAC	+	3UTR	.	NA	.	.	.	.	.	1	AaeL_AAEL007476, AAEL007476	probable E3 ubiquitin-protein ligase makorin-1	Other
LOC5569197	46514083	0.970238095	0.720247177	5.991021554	0.067484963	0.408877945	0.284798572	T	TC	-	CDS	Synonymous	3	621	GAG	E	GAA	E	1	AaeL_AAEL007457, AAEL007457	origin recognition complex subunit 2	Other
LOC5569197	46514350	0.016	0.228298749	5.341578379	0.032249395	0.350577778	0.207036702	C	CT	-	CDS	Synonymous	3	532	ACG	T	ACA	T	1	AaeL_AAEL007457, AAEL007457	origin recognition complex subunit 2	Other
LOC5569197	46529045	0.604651163	0.857828283	4.268868528	0.478096268	0.244897959	0.390053944	A	AG	-	CDS	Synonymous	1	167	CTG	L	TTG	L	1	AaeL_AAEL007457, AAEL007457	origin recognition complex subunit 2	Other
LOC5569197	46529049	0.580799046	0.852881183	4.709490424	0.485425342	0.247160494	0.397174148	A	AC	-	CDS	Synonymous	3	165	GTG	V	GTT	V	1	AaeL_AAEL007457, AAEL007457	origin recognition complex subunit 2	Other
LOC5569198	46664380	0.019736842	0.201038159	4.366950595	0.038446751	0.321417317	0.203406504	C	CT	+	CDS	Replacement	2	399	GCT	A	GTT	V	1	AaeL_AAEL007458, AAEL007458	proton-coupled amino acid transporter-like protein CG1139	Other
LOC5569198	46664399	0.211162255	0.458333333	3.672611473	0.333579882	0.497634445	0.455433732	A	AC	+	CDS	Synonymous	3	405	GTA	V	GTC	V	1	AaeL_AAEL007458, AAEL007458	proton-coupled amino acid transporter-like protein CG1139	Other
LOC5569198	46664414	0.176623377	0.4725	5.103480801	0.291619933	0.499012346	0.447043171	T	TC	+	CDS	Synonymous	3	410	ACT	T	ACC	T	1	AaeL_AAEL007458, AAEL007458	proton-coupled amino acid transporter-like protein CG1139	Other
LOC5569198	46664480	0.272552167	0.549450549	4.160739975	0.388750445	0.494512472	0.489685005	A	AG	+	CDS	Synonymous	3	432	ACA	T	ACG	T	1	AaeL_AAEL007458, AAEL007458	proton-coupled amino acid transporter-like protein CG1139	Other
LOC5569198	46664483	0.29302926	0.569187675	4.094512986	0.409756931	0.488999794	0.495589268	A	AG	+	CDS	Synonymous	3	433	CTA	L	CTG	L	1	AaeL_AAEL007458, AAEL007458	proton-coupled amino acid transporter-like protein CG1139	Other
LOC5566777	47026481	0.217483108	0.02173913	4.699780829	0.340750907	0.04345679	0.219730819	C	CT	+	intr	.	NA	.	.	.	.	.	1	AaeL_AAEL005627, AAEL005627	dorsal-ventral patterning protein Sog	Other
LOC5566777	47063077	0.325173611	0.057932759	5.80374181	0.439230704	0.109861111	0.3022921	G	GC	+	intr	.	NA	.	.	.	.	.	1	AaeL_AAEL005627, AAEL005627	dorsal-ventral patterning protein Sog	Other
LOC5566777	47063362	0.436990658	0.702556437	3.826897229	0.491539428	0.418375676	0.494156318	G	GA	+	CDS	Synonymous	3	243	AAA	K	AAG	K	1	AaeL_AAEL005627, AAEL005627	dorsal-ventral patterning protein Sog	Other
LOC5566777	47073517	0.581154684	0.866666667	5.200277409	0.486111111	0.246293864	0.407350555	C	CT	+	3UTR	.	NA	.	.	.	.	.	1	AaeL_AAEL005627, AAEL005627	dorsal-ventral patterning protein Sog	Other
LOC5566776	47093159	0.213954003	0.032494387	4.02343778	0.343773833	0.063090737	0.225144631	C	CT	+	CDS	Synonymous	3	74	CTC	L	CTT	L	1	AaeL_AAEL005637, AAEL005637	protein LST8 homolog	Other
LOC5566776	47093192	0.219233746	0.039439439	3.819535373	0.344071513	0.077995902	0.223057281	C	CT	+	CDS	Synonymous	3	85	AAC	N	AAT	N	1	AaeL_AAEL005637, AAEL005637	protein LST8 homolog	Other
LOC5566772	47327156	0.192292451	0	5.400179124	0.339941136	0	0.209881531	A	AG	+	intr	.	NA	.	.	.	.	.	1	AaeL_AAEL005629, AAEL005629	60S ribosomal protein L35	Other
LOC5566772	47327157	0.209545455	0	5.882385374	0.353298611	0	0.21875	T	TG	+	intr	.	NA	.	.	.	.	.	1	AaeL_AAEL005629, AAEL005629	60S ribosomal protein L35	Other
LOC5566772	47327181	0.192488914	0	5.405628085	0.330989724	0	0.18549346	A	AT	+	intr	.	NA	.	.	.	.	.	1	AaeL_AAEL005629, AAEL005629	60S ribosomal protein L35	Other
LOC5566772	47327182	0.221088435	0	6.209311344	0.367755102	0	0.214688681	C	CT	+	intr	.	NA	.	.	.	.	.	1	AaeL_AAEL005629, AAEL005629	60S ribosomal protein L35	Other
LOC5566772	47327183	0.220251716	0	5.374586163	0.374792899	0	0.216775148	T	TAC	+	intr	.	NA	.	.	.	.	.	1	AaeL_AAEL005629, AAEL005629	60S ribosomal protein L35	Other
LOC5566772	47327208	0.302525253	0.036400591	6.277597765	0.441078191	0.065284879	0.287133444	G	GT	+	intr	.	NA	.	.	.	.	.	1	AaeL_AAEL005629, AAEL005629	60S ribosomal protein L35	Other
LOC5566772	47327283	0.228333333	0.034246575	4.316151018	0.351239669	0.066147495	0.20690918	C	CT	+	intr	.	NA	.	.	.	.	.	1	AaeL_AAEL005629, AAEL005629	60S ribosomal protein L35	Other
LOC5566772	47340165	0.319773894	0.10032587	3.856020311	0.435622837	0.181433369	0.315081354	T	TC	+	3UTR	.	NA	.	.	.	.	.	1	AaeL_AAEL005629, AAEL005629	60S ribosomal protein L35	Other
LOC5566771	47353670	0.701959717	0.406371709	4.65432577	0.422578165	0.496853052	0.507368098	C	CAT	-	CDS	Replacement	1	256	ACT	T	GCT	A	1	AaeL_AAEL005635, AAEL005635	nuclear pore complex protein Nup50	Other
LOC5566771	47354500	0.19766958	0.022727273	4.107864451	0.331556555	0.04759072	0.196967607	A	AG	-	5UTR	.	NA	.	.	.	.	.	1	AaeL_AAEL005635, AAEL005635	nuclear pore complex protein Nup50	Other
LOC5566770	47360940	0.160880708	0.012322519	3.726469147	0.262367998	0.023595456	0.138962823	T	TA	+	CDS	Synonymous	3	57	GGT	G	GGA	G	1	AaeL_AAEL005631, AAEL005631	protein lin-9 homolog	Other
LOC5566770	47378149	0.810541311	0.53358209	4.519274939	0.32	0.49595	0.4536862	G	GT	+	CDS	Synonymous	3	324	CCT	P	CCG	P	1	AaeL_AAEL005631, AAEL005631	protein lin-9 homolog	Other
LOC5566770	47378197	0.633745094	0.348259654	4.268391114	0.475180542	0.468414882	0.499944598	C	CT	+	CDS	Synonymous	3	340	TCC	S	TCT	S	1	AaeL_AAEL005631, AAEL005631	protein lin-9 homolog	Other
LOC5566770	47378224	0.702913753	0.355442177	6.068041139	0.438661135	0.462263012	0.498743395	A	AG	+	CDS	Synonymous	3	349	CGG	R	CGA	R	1	AaeL_AAEL005631, AAEL005631	protein lin-9 homolog	Other
LOC5566770	47378843	0.361507821	0.122514637	4.099221734	0.467345679	0.214401638	0.337915633	C	CT	+	CDS	Synonymous	1	556	CTG	L	TTG	L	1	AaeL_AAEL005631, AAEL005631	protein lin-9 homolog	Other
LOC5566768	47404543	0.5	0.221445221	4.387089435	0.5	0.343579431	0.462809917	C	CT	+	5UTR	.	NA	.	.	.	.	.	1	AaeL_AAEL005626, AAEL005626	exostosin-2	Other
LOC5566768	47404770	0.652851812	0.311171961	5.87613788	0.449732302	0.429006511	0.49875956	T	TC	+	CDS	Synonymous	1	53	TTG	L	CTG	L	1	AaeL_AAEL005626, AAEL005626	exostosin-2	Other
LOC5566768	47404787	0.586334746	0.302945302	4.25821311	0.486310232	0.417009602	0.489795918	C	CA	+	CDS	Synonymous	3	58	ATC	I	ATA	I	1	AaeL_AAEL005626, AAEL005626	exostosin-2	Other
LOC5566768	47404818	0.676990272	0.299926901	7.017167543	0.438008332	0.414643766	0.498109572	T	TC	+	CDS	Synonymous	1	69	TTG	L	CTG	L	1	AaeL_AAEL005626, AAEL005626	exostosin-2	Other
LOC5566768	47404826	0.668714169	0.300687285	6.241334894	0.495102041	0.416652078	0.515034405	G	GAC	+	CDS	Synonymous	3	71	CGG	R	CGC	R	1	AaeL_AAEL005626, AAEL005626	exostosin-2	Other
LOC5566768	47404829	0.642049666	0.320334678	5.276572807	0.46110417	0.430251125	0.497749288	T	TC	+	CDS	Synonymous	3	72	GCT	A	GCC	A	1	AaeL_AAEL005626, AAEL005626	exostosin-2	Other
LOC5566768	47425380	0.46875	0.200880029	4.22332285	0.497777778	0.326301478	0.422306778	T	TC	+	intr	.	NA	.	.	.	.	.	1	AaeL_AAEL005626, AAEL005626	exostosin-2	Other
LOC5566768	47425384	0.501068376	0.195218738	5.249456361	0.499946859	0.32	0.436855406	G	GA	+	intr	.	NA	.	.	.	.	.	1	AaeL_AAEL005626, AAEL005626	exostosin-2	Other
LOC5566768	47425405	0.571895425	0.224375	6.286666964	0.489366319	0.358400875	0.458415744	A	AG	+	intr	.	NA	.	.	.	.	.	1	AaeL_AAEL005626, AAEL005626	exostosin-2	Other
LOC5566768	47425418	0.560069311	0.229010592	5.777047728	0.493079585	0.361964953	0.4578564	G	GA	+	intr	.	NA	.	.	.	.	.	1	AaeL_AAEL005626, AAEL005626	exostosin-2	Other
LOC5566768	47425429	0.552083333	0.152678571	8.52817727	0.496527778	0.257353869	0.42682762	C	CT	+	intr	.	NA	.	.	.	.	.	1	AaeL_AAEL005626, AAEL005626	exostosin-2	Other
LOC5566768	47425455	0.568067227	0.167781275	8.418132411	0.490977946	0.284081633	0.450728417	C	CT	+	CDS	Synonymous	3	185	AAC	N	AAT	N	1	AaeL_AAEL005626, AAEL005626	exostosin-2	Other
LOC5566768	47425716	0.347360248	0.074990626	5.624816559	0.456104252	0.148154803	0.31806453	T	TC	+	CDS	Synonymous	3	272	ACT	T	ACC	T	1	AaeL_AAEL005626, AAEL005626	exostosin-2	Other
LOC5566768	47425719	0.360485133	0.08502805	5.544574329	0.464333938	0.16045096	0.328180737	C	CT	+	CDS	Synonymous	3	273	TAC	Y	TAT	Y	1	AaeL_AAEL005626, AAEL005626	exostosin-2	Other
LOC5566768	47425731	0.441213946	0.106725146	6.943895759	0.493004972	0.205996501	0.388663387	C	CT	+	CDS	Synonymous	3	277	AAC	N	AAT	N	1	AaeL_AAEL005626, AAEL005626	exostosin-2	Other
LOC5566768	47425740	0.415987055	0.117745536	5.729827155	0.483840424	0.228139986	0.387944206	G	GA	+	CDS	Synonymous	3	280	CTG	L	CTA	L	1	AaeL_AAEL005626, AAEL005626	exostosin-2	Other
LOC5566768	47425744	0.46	0.125214935	6.708210362	0.495772229	0.239412051	0.412519855	T	TC	+	CDS	Synonymous	1	282	TTG	L	CTG	L	1	AaeL_AAEL005626, AAEL005626	exostosin-2	Other
LOC5566768	47425752	0.431734801	0.122915411	5.969486529	0.487627825	0.235859607	0.393212852	C	CT	+	CDS	Synonymous	3	284	CGC	R	CGT	R	1	AaeL_AAEL005626, AAEL005626	exostosin-2	Other
LOC5566778	47437594	0.103174603	0.348697809	4.480927714	0.182956104	0.453498315	0.365800552	C	CT	-	CDS	Synonymous	3	759	AAG	K	AAA	K	1	AaeL_AAEL005639, AAEL005639	ER degradation-enhancing alpha-mannosidase-like protein 2	Other
LOC5566778	47437603	0.905365127	0.530129672	8.484252965	0.172335601	0.498866213	0.422405877	T	TG	-	CDS	Replacement	3	756	GAC	D	GAA	E	1	AaeL_AAEL005639, AAEL005639	ER degradation-enhancing alpha-mannosidase-like protein 2	Other
LOC5566778	47439408	0.420402299	0.803433269	7.637686303	0.486930331	0.308129063	0.45866273	T	TG	-	CDS	Synonymous	1	155	CGA	R	AGA	R	1	AaeL_AAEL005639, AAEL005639	ER degradation-enhancing alpha-mannosidase-like protein 2	Other
LOC5566778	47439433	0.378626047	0.717508873	5.831717714	0.463078922	0.409832989	0.494307581	A	AC	-	CDS	Synonymous	3	146	GGG	G	GGT	G	1	AaeL_AAEL005639, AAEL005639	ER degradation-enhancing alpha-mannosidase-like protein 2	Other
LOC5566778	47439532	0.015384615	0.194978632	4.458189777	0.036186795	0.311911111	0.163665927	A	AG	-	CDS	Synonymous	3	113	GAT	D	GAC	D	1	AaeL_AAEL005639, AAEL005639	ER degradation-enhancing alpha-mannosidase-like protein 2	Other
LOC5566778	47439544	0.015503876	0.198684211	4.551961844	0.036853358	0.311480456	0.174140082	T	TC	-	CDS	Synonymous	3	109	TCA	S	TCG	S	1	AaeL_AAEL005639, AAEL005639	ER degradation-enhancing alpha-mannosidase-like protein 2	Other
LOC5566778	47439748	0.380974872	0.749350649	6.8283307	0.4696003	0.375	0.482220408	T	TC	-	CDS	Synonymous	3	41	GAG	E	GAA	E	1	AaeL_AAEL005639, AAEL005639	ER degradation-enhancing alpha-mannosidase-like protein 2	Other
LOC5566778	47439763	0.683259353	0.240306462	9.519421445	0.431153831	0.360219316	0.495089684	G	GI	-	intr	.	NA	.	.	.	.	.	1	AaeL_AAEL005639, AAEL005639	ER degradation-enhancing alpha-mannosidase-like protein 2	Other
LOC5566778	47439789	0.38261563	0.692460317	4.954101722	0.473054847	0.432898735	0.49866649	T	TC	-	intr	.	NA	.	.	.	.	.	1	AaeL_AAEL005639, AAEL005639	ER degradation-enhancing alpha-mannosidase-like protein 2	Other
LOC5566778	47439797	0	0.423389619	12.64111492	0	0.48875	0.298762863	T	TG	-	intr	.	NA	.	.	.	.	.	1	AaeL_AAEL005639, AAEL005639	ER degradation-enhancing alpha-mannosidase-like protein 2	Other
LOC5566765	47672675	0.24702381	0.040520538	4.500633536	0.361495845	0.091161159	0.20999079	G	GC	+	CDS	Synonymous	3	58	GGG	G	GGC	G	1	AaeL_AAEL005634, AAEL005634	uncharacterized LOC5566765	Other
LOC5566765	47672690	0.263801035	0.017024051	6.292970834	0.381121508	0.033323758	0.202153056	A	AG	+	CDS	Synonymous	3	63	CTA	L	CTG	L	1	AaeL_AAEL005634, AAEL005634	uncharacterized LOC5566765	Other
LOC5566765	47689881	0.727726575	0.415443038	4.340674714	0.490496	0.507007458	0.548408319	A	AGT	+	CDS	Synonymous	3	424	GCG	A	GCA	A	1	AaeL_AAEL005634, AAEL005634	uncharacterized LOC5566765	Other
LOC5566765	47689980	0.792918573	0.540315513	3.820124306	0.32871088	0.496177849	0.441734811	A	AG	+	CDS	Synonymous	3	457	GAG	E	GAA	E	1	AaeL_AAEL005634, AAEL005634	uncharacterized LOC5566765	Other
LOC5566765	47690460	0.510207016	0.226747865	4.487815607	0.499965849	0.351536448	0.448977623	G	GC	+	CDS	Synonymous	3	617	CTG	L	CTC	L	1	AaeL_AAEL005634, AAEL005634	uncharacterized LOC5566765	Other
LOC5566765	47713855	0	0.151125095	4.27804441	0	0.279849769	0.190826722	C	CA	+	CDS	Synonymous	3	720	ACC	T	ACA	T	1	AaeL_AAEL005634, AAEL005634	uncharacterized LOC5566765	Other
LOC5566765	47714065	0.656030445	0.224146586	8.230672506	0.628109394	0.363537981	0.565244444	A	ACG	+	CDS	Synonymous	3	790	GGA	G	GGC	G	1	AaeL_AAEL005634, AAEL005634	uncharacterized LOC5566765	Other
LOC5569483	49214258	0.171195652	0	4.820400698	0.294543064	0	0.15360895	A	AG	+	intr	.	NA	.	.	.	.	.	1	AaeL_AAEL007667, AAEL007667	uncharacterized LOC5569483	Other
LOC5569483	49214267	0.181547619	0	5.103587871	0.298929209	0	0.181072925	G	GA	+	intr	.	NA	.	.	.	.	.	1	AaeL_AAEL007667, AAEL007667	uncharacterized LOC5569483	Other
LOC5569483	49214278	0.203781513	0	5.720446779	0.323461458	0	0.193497987	T	TG	+	intr	.	NA	.	.	.	.	.	1	AaeL_AAEL007667, AAEL007667	uncharacterized LOC5569483	Other
LOC5569480	49487134	0	0.134164223	3.825968868	0	0.242969028	0.156734694	T	TC	-	intr	.	NA	.	.	.	.	.	1	AaeL_AAEL007664, AAEL007664	neuronal acetylcholine receptor subunit alpha-7	Other
LOC5569480	49487145	0	0.141666667	4.025282918	0	0.255	0.155927169	T	TC	-	intr	.	NA	.	.	.	.	.	1	AaeL_AAEL007664, AAEL007664	neuronal acetylcholine receptor subunit alpha-7	Other
LOC5573524	50745532	0.295143639	0.053713528	5.1652016	0.418957666	0.103140496	0.316345271	T	TA	+	intr	.	NA	.	.	.	.	.	1	AaeL_AAEL010570, AAEL010570	acetylcholine receptor subunit beta-like 1	Target
LOC5573522	50874481	0.192976451	0.024822695	3.869287302	0.311480456	0.053599107	0.170519031	G	GA	+	CDS	Synonymous	3	198	CTG	L	CTA	L	1	AaeL_AAEL010568, AAEL010568	chromosome-associated kinesin KIF4A	Other
LOC5573522	50884213	0.211965812	0.490562379	4.434271007	0.337065023	0.49979839	0.456677614	T	TC	+	CDS	Synonymous	3	693	CGT	R	CGC	R	1	AaeL_AAEL010568, AAEL010568	chromosome-associated kinesin KIF4A	Other
LOC5573522	50884216	0.215530303	0.483949666	5.104788634	0.355410683	0.499488	0.468532246	G	GAT	+	CDS	Synonymous	3	694	CTG	L	CTA	L	1	AaeL_AAEL010568, AAEL010568	chromosome-associated kinesin KIF4A	Other
LOC5569929	51716668	0.15247678	0	4.314307891	0.26035503	0	0.174458977	T	TC	+	5UTR	.	NA	.	.	.	.	.	1	AaeL_AAEL008029, AAEL008029	ras-related protein Rab-35	Other
LOC5569929	51716847	0.21969697	0.487007111	4.114755729	0.326989619	0.497873346	0.449950525	G	GA	+	CDS	Synonymous	3	13	GCG	A	GCA	A	1	AaeL_AAEL008029, AAEL008029	ras-related protein Rab-35	Other
LOC5569929	51717277	0.295132511	0.573518519	4.145952119	0.410226946	0.489598743	0.493169168	A	AT	+	CDS	Synonymous	3	129	ATA	I	ATT	I	1	AaeL_AAEL008029, AAEL008029	ras-related protein Rab-35	Other
LOC5569936	51843668	0.605413105	0.274376417	4.908064092	0.484429066	0.411357341	0.504615385	T	TCG	-	CDS	Synonymous	3	174	CGA	R	CGC	R	1	AaeL_AAEL008025, AAEL008025	uncharacterized protein C6orf136 homolog	Other
LOC110677788	51868145	0.186454398	0.440909091	3.977179934	0.295727495	0.49247953	0.431750346	T	TG	+	CDS	Synonymous	3	643	CGT	R	CGG	R	1	AaeL_AAEL008027, AAEL008027	histone-lysine N-methyltransferase Suv4-20-like	Other
LOC5568406	52783714	0.286158192	0.783534096	11.76605285	0.39890095	0.33953748	0.490702479	T	TC	-	CDS	Synonymous	3	342	GCG	A	GCA	A	1	AaeL_AAEL006823, AAEL006823	probable 4-coumarate--CoA ligase 3	Other
LOC5568406	52783728	0.400953778	0.747632032	6.146946404	0.471952909	0.370575562	0.487534626	T	TC	-	CDS	Replacement	1	338	GTT	V	ATT	I	1	AaeL_AAEL006823, AAEL006823	probable 4-coumarate--CoA ligase 3	Other
LOC5568406	52784355	0.08068372	0.321428571	4.665051159	0.165935728	0.440787425	0.336220877	C	CG	-	CDS	Replacement	3	148	ATG	M	ATC	I	1	AaeL_AAEL006823, AAEL006823	probable 4-coumarate--CoA ligase 3	Other
LOC5568404	52847297	0.156379703	0.007352941	3.91643081	0.270048884	0.015383691	0.173098498	T	TA	+	3UTR	.	NA	.	.	.	.	.	1	AaeL_AAEL006819, AAEL006819	exosome complex component RRP46	Other
LOC5568405	52859063	0.704261954	0.328847771	6.965024857	0.4118	0.45097439	0.498472261	A	AG	-	CDS	Synonymous	3	233	CAC	H	CAT	H	1	AaeL_AAEL006832, AAEL006832, GPRFZ3	frizzled-3	Other
LOC5568405	52859066	0.671361502	0.311440678	6.447876903	0.439816743	0.437506377	0.499987116	G	GA	-	CDS	Synonymous	3	232	GGC	G	GGT	G	1	AaeL_AAEL006832, AAEL006832, GPRFZ3	frizzled-3	Other
LOC5568409	53100833	0	0.135416667	3.859172848	0	0.22760771	0.090331451	C	CA	+	CDS	Replacement	2	213	CCG	P	CAG	Q	1	AaeL_AAEL006826, AAEL006826	uncharacterized LOC5568409	Other
LOC5568409	53100968	0	0.152631579	4.318463211	0	0.250865052	0.122175232	T	TG	+	CDS	Replacement	2	258	ATT	I	AGT	S	1	AaeL_AAEL006826, AAEL006826	uncharacterized LOC5568409	Other
LOC5568410	53149226	0.638235294	0.347496706	4.406597549	0.447888896	0.45388203	0.5	A	AT	+	intr	.	NA	.	.	.	.	.	1	AaeL_AAEL006818, AAEL006818	microsomal glutathione S-transferase 1	Other
LOC5570648	53237776	0.109620253	0.352083333	4.325415481	0.196407489	0.451761938	0.383232985	T	TC	+	CDS	Synonymous	3	103	GCT	A	GCC	A	1	AaeL_AAEL008468, AAEL008468	cystathionine beta-synthase	Other
LOC5570648	53238660	0	0.141355641	4.016999931	0	0.255	0.163505325	G	GA	+	intr	.	NA	.	.	.	.	.	1	AaeL_AAEL008468, AAEL008468	cystathionine beta-synthase	Other
LOC5570649	53271327	0	0.131761787	3.762352109	0	0.227489753	0.136340335	G	GA	+	CDS	Synonymous	3	162	GCG	A	GCA	A	1	AaeL_AAEL008467, AAEL008467	cystathionine beta-synthase	Other
LOC5570649	53272233	0	0.176271186	4.958940043	0	0.301783265	0.177742511	G	GA	+	CDS	Synonymous	3	444	AAG	K	AAA	K	1	AaeL_AAEL008467, AAEL008467	cystathionine beta-synthase	Other
LOC5570647	53291706	0.3171875	0.088609326	4.23334305	0.409461295	0.166996961	0.269408554	T	TC	-	rint	.	NA	.	.	.	.	.	1		uncharacterized LOC5570647	Other
LOC5570647	53291738	0.705003734	0.434072968	3.961700757	0.438008332	0.491781723	0.497248369	A	AG	-	rint	.	NA	.	.	.	.	.	1		uncharacterized LOC5570647	Other
LOC5570650	53293515	0.689289502	0.908249158	3.948660907	0.428061831	0.166805498	0.313455077	A	AT	+	5UTR	.	NA	.	.	.	.	.	1	AaeL_AAEL008462, AAEL008462	AP-3 complex subunit delta	Other
LOC5570650	53293689	0	0.166142145	4.683033606	0	0.28390775	0.166393001	G	GA	+	5UTR	.	NA	.	.	.	.	.	1	AaeL_AAEL008462, AAEL008462	AP-3 complex subunit delta	Other
LOC5570650	53315536	0.203472222	0.02247191	4.277709976	0.32	0.04759072	0.201656567	C	CT	+	CDS	Synonymous	3	284	ATC	I	ATT	I	1	AaeL_AAEL008462, AAEL008462	AP-3 complex subunit delta	Other
LOC5570650	53315687	0.638931789	0.361143752	4.068178012	0.452794857	0.457024887	0.499115643	G	GA	+	intr	.	NA	.	.	.	.	.	1	AaeL_AAEL008462, AAEL008462	AP-3 complex subunit delta	Other
LOC5570650	53316517	0.083079268	0.29969192	4.005259709	0.156572528	0.4191512	0.327092894	T	TC	+	CDS	Synonymous	1	590	TTG	L	CTG	L	1	AaeL_AAEL008462, AAEL008462	AP-3 complex subunit delta	Other
LOC5570650	53316555	0.023529412	0.299479167	6.941993661	0.054012346	0.418630553	0.290776367	A	AG	+	CDS	Synonymous	3	602	GTA	V	GTG	V	1	AaeL_AAEL008462, AAEL008462	AP-3 complex subunit delta	Other
LOC5570650	53317538	0	0.146990741	4.167349567	0	0.250311111	0.154911243	G	GA	+	intr	.	NA	.	.	.	.	.	1	AaeL_AAEL008462, AAEL008462	AP-3 complex subunit delta	Other
LOC5570650	53334220	0.033333333	0.267558528	5.442551053	0.08677686	0.401234568	0.269548018	C	CA	+	3UTR	.	NA	.	.	.	.	.	1	AaeL_AAEL008462, AAEL008462	AP-3 complex subunit delta	Other
LOC5570652	53363192	0.988721805	0.780384595	5.395007282	0.025100546	0.342053386	0.216539792	T	TC	-	CDS	Synonymous	3	838	CTG	L	CTA	L	1	AaeL_AAEL008459, AAEL008459	TATA element modulatory factor	Other
LOC5570652	53363195	0.979830864	0.784862043	4.726182045	0.041997458	0.337031405	0.22022444	T	TC	-	CDS	Synonymous	3	837	AAG	K	AAA	K	1	AaeL_AAEL008459, AAEL008459	TATA element modulatory factor	Other
LOC5570652	53363471	0.139122807	0.383278614	4.071006491	0.239463181	0.474279945	0.401663516	G	GA	-	CDS	Synonymous	3	745	GTC	V	GTT	V	1	AaeL_AAEL008459, AAEL008459	TATA element modulatory factor	Other
LOC5570653	53397641	0.690011223	0.294588235	7.722997252	0.421172145	0.421350187	0.499874024	C	CT	-	CDS	Synonymous	3	212	CTG	L	CTA	L	1	AaeL_AAEL008461, AAEL008461	surfeit locus protein 4 homolog	Other
LOC5570653	53411366	0	0.152626812	4.318335232	0	0.26035503	0.134126869	G	GA	-	intr	.	NA	.	.	.	.	.	1	AaeL_AAEL008461, AAEL008461	surfeit locus protein 4 homolog	Other
LOC5570655	53912526	0	0.160537482	4.531332884	0	0.276360096	0.119602292	A	AG	+	CDS	Synonymous	3	261	CAA	Q	CAG	Q	1	AaeL_AAEL008466, AAEL008466	homeobox protein B-H1	Other
LOC5570658	54359332	0	0.143895349	4.08468785	0	0.250311111	0.14292799	T	TA	-	CDS	Replacement	2	357	AAG	K	ATG	M	1	AaeL_AAEL008463, AAEL008463	probable ATP-dependent RNA helicase CG8611	Other
LOC5570658	54359352	0	0.143797644	4.082081608	0	0.247576177	0.141107253	T	TC	-	CDS	Synonymous	3	350	GAA	E	GAG	E	1	AaeL_AAEL008463, AAEL008463	probable ATP-dependent RNA helicase CG8611	Other
LOC5574018	54534884	0.128375571	0	3.672848258	0.191326531	0	0.088047337	T	TC	+	intr	.	NA	.	.	.	.	.	1	AaeL_AAEL010863, AAEL010863	uncharacterized LOC5574018	Other
LOC5574018	54537390	0.176539179	0.462348178	4.107653342	0.280787675	0.558922784	0.494701557	G	GID	+	intr	.	NA	.	.	.	.	.	1	AaeL_AAEL010863, AAEL010863	uncharacterized LOC5574018	Other
LOC5574018	54537972	0	0.177447552	4.991133155	0	0.293367347	0.211492234	A	AT	+	intr	.	NA	.	.	.	.	.	1	AaeL_AAEL010863, AAEL010863	uncharacterized LOC5574018	Other
LOC5574018	54538025	0.025423729	0.189223375	3.738585118	0.050812854	0.300014609	0.216244444	C	CT	+	intr	.	NA	.	.	.	.	.	1	AaeL_AAEL010863, AAEL010863	uncharacterized LOC5574018	Other
LOC5574018	54538038	0.025423729	0.189264144	3.739654683	0.046848	0.295727495	0.20986429	G	GT	+	intr	.	NA	.	.	.	.	.	1	AaeL_AAEL010863, AAEL010863	uncharacterized LOC5574018	Other
LOC5574018	54538059	0.02027027	0.189603268	4.029303175	0.041077803	0.299235369	0.20499895	G	GA	+	intr	.	NA	.	.	.	.	.	1	AaeL_AAEL010863, AAEL010863	uncharacterized LOC5574018	Other
LOC5574018	54538222	0.64454023	0.715865751	7.493481118	0.509480034	0.662833443	0.62848836	C	CTI	+	intr	.	NA	.	.	.	.	.	1	AaeL_AAEL010863, AAEL010863	uncharacterized LOC5574018	Other
LOC5574016	54637502	0.242398649	0.01	6.126432866	0.351730223	0.019997959	0.2112	G	GT	-	CDS	Synonymous	3	151	CCC	P	CCA	P	1	AaeL_AAEL010851, AAEL010851	uncharacterized LOC5574016	Other
LOC5574015	54691315	0.011904762	0.376707872	10.1842426	0.024995994	0.464009518	0.310944794	A	AT	-	intr	.	NA	.	.	.	.	.	1	AaeL_AAEL010850, AAEL010850	troponin I	Other
LOC5574015	54691362	0.418367347	0.176111908	3.748999265	0.485748018	0.286577778	0.416810942	A	AT	-	intr	.	NA	.	.	.	.	.	1	AaeL_AAEL010850, AAEL010850	troponin I	Other
LOC5574012	55022140	0.523811377	0.801733478	4.491246827	0.499611805	0.317575785	0.4536862	C	CT	+	CDS	Synonymous	3	476	CAT	H	CAC	H	1	AaeL_AAEL010854, AAEL010854	ubiquitin carboxyl-terminal hydrolase 2	Other
LOC5574020	55081920	0.590080972	0.91010101	6.762677855	0.48	0.163379356	0.380881519	G	GA	-	CDS	Synonymous	3	723	GAT	D	GAC	D	1	AaeL_AAEL010857, AAEL010857, AAEL010862	transcription initiation factor TFIID subunit 3	Other
LOC5571799	55290388	0.133370536	0.38614893	4.339297476	0.243088731	0.4746875	0.392574923	G	GA	-	CDS	Synonymous	3	153	GCC	A	GCT	A	1	AaeL_AAEL009323, AAEL009323	putative carbonic anhydrase 3	Other
LOC5571799	55290391	0.460429054	0.200638933	4.026062427	0.498330864	0.32	0.443001503	C	CA	-	CDS	Synonymous	3	152	GCG	A	GCT	A	1	AaeL_AAEL009323, AAEL009323	putative carbonic anhydrase 3	Other
LOC5571798	55466344	0.016233766	0.173082967	3.819634155	0.033888228	0.284667969	0.177371674	G	GA	+	intr	.	NA	.	.	.	.	.	1	AaeL_AAEL009326, AAEL009326	synaptic functional regulator FMR1	Other
LOC5571798	55466358	0.014285714	0.165443252	3.730616161	0.031242126	0.274844183	0.16191627	T	TG	+	intr	.	NA	.	.	.	.	.	1	AaeL_AAEL009326, AAEL009326	synaptic functional regulator FMR1	Other
LOC5571987	56614909	1	0.836015326	4.624557971	0	0.275615044	0.140843371	C	CT	-	intr	.	NA	.	.	.	.	.	1	AaeL_AAEL009463, AAEL009463	syntaxin-19	Other
LOC5571987	56615249	0.818181818	0.982142857	3.958583112	0.2952	0.034472145	0.169447113	A	AG	-	intr	.	NA	.	.	.	.	.	1	AaeL_AAEL009463, AAEL009463	syntaxin-19	Other
LOC5571987	56615290	0.803571429	0.978723404	4.155375058	0.300876614	0.045951557	0.198449525	C	CG	-	intr	.	NA	.	.	.	.	.	1	AaeL_AAEL009463, AAEL009463	syntaxin-19	Other
LOC5571976	57408154	0.32281746	0.085151803	4.517294094	0.432898735	0.14855627	0.32	A	AG	+	CDS	Synonymous	3	132	CAA	Q	CAG	Q	1	AaeL_AAEL009467, AAEL009467	coactosin-like protein	Other
LOC5571976	57408316	0	0.143518519	4.074637042	0	0.231111111	0.149013879	C	CG	+	3UTR	.	NA	.	.	.	.	.	1	AaeL_AAEL009467, AAEL009467	coactosin-like protein	Other
LOC5571977	57460951	0.945294785	0.545901639	10.08426559	0.110726644	0.495867769	0.412857008	G	GA	+	CDS	Synonymous	3	471	CAA	Q	CAG	Q	1	AaeL_AAEL009460, AAEL009460	uncharacterized LOC5571977	Other
LOC5571977	57460957	0.946363161	0.534375	10.54524285	0.107179752	0.498269896	0.415692315	G	GA	+	CDS	Synonymous	3	473	CTA	L	CTG	L	1	AaeL_AAEL009460, AAEL009460	uncharacterized LOC5571977	Other
LOC5579133	57612467	0.133481646	0	3.807884199	0.231111111	0	0.121620728	C	CT	-	CDS	Synonymous	3	491	TCG	S	TCA	S	1	AaeL_AAEL014010, AAEL014010	sodium channel protein Nach	Other
LOC5573413	58232591	0.233438073	0.032467532	4.545856958	0.358350676	0.055204029	0.253014863	T	TC	-	5UTR	.	NA	.	.	.	.	.	1	AaeL_AAEL002047, AAEL002047	40S ribosomal protein S10b	Other
LOC5573411	58277621	0.792482006	0.520350806	3.68007035	0.338248504	0.50242399	0.449158958	T	TAG	-	CDS	Synonymous	1	169	CGG	R	AGG	R	1	AaeL_AAEL002048, AAEL002048	histidine--tRNA ligase, cytoplasmic	Other
LOC5573407	58413370	0.484126984	0.224977935	3.893317964	0.49989498	0.344896651	0.453775566	T	TG	-	CDS	Synonymous	3	107	GCA	A	GCC	A	1	AaeL_AAEL002077, AAEL002077	UV excision repair protein RAD23 homolog B	Other
LOC5571382	58799520	0.327167019	0.043859649	6.59262533	0.43183432	0.099722992	0.287133444	G	GA	-	CDS	Synonymous	3	331	CTC	L	CTT	L	1	AaeL_AAEL009018, AAEL009018, CYP6CB1	probable cytochrome P450 6a14	Detox
LOC5571379	59112665	0.874605989	0.632050112	4.159371163	0.223996387	0.468528762	0.384221833	A	AC	-	intr	.	NA	.	.	.	.	.	1	AaeL_AAEL009022, AAEL009022, AAEL017420	Ca(2+)/calmodulin-responsive adenylate cyclase	Other
LOC5571379	59112666	0.125862069	0.354331107	3.808348036	0.22532872	0.462284269	0.377308353	C	CT	-	intr	.	NA	.	.	.	.	.	1	AaeL_AAEL009022, AAEL009022, AAEL017420	Ca(2+)/calmodulin-responsive adenylate cyclase	Other
LOC5571379	59114249	0.345822567	0.09317502	4.799233989	0.451761938	0.169363603	0.318851678	C	CT	-	CDS	Synonymous	3	1382	CAG	Q	CAA	Q	1	AaeL_AAEL009022, AAEL009022, AAEL017420	Ca(2+)/calmodulin-responsive adenylate cyclase	Other
LOC5571379	59116809	0.299934938	0.084875523	3.941505034	0.408163265	0.162627551	0.3046875	G	GA	-	CDS	Synonymous	3	615	GGC	G	GGT	G	1	AaeL_AAEL009022, AAEL009022, AAEL017420	Ca(2+)/calmodulin-responsive adenylate cyclase	Other
LOC5571379	59144992	0	0.219155844	6.15432739	0	0.34424013	0.225091397	G	GA	-	intr	.	NA	.	.	.	.	.	1	AaeL_AAEL009022, AAEL009022, AAEL017420	Ca(2+)/calmodulin-responsive adenylate cyclase	Other
LOC5571379	59144995	0	0.201282051	5.650489432	0	0.327346158	0.219928009	C	CA	-	intr	.	NA	.	.	.	.	.	1	AaeL_AAEL009022, AAEL009022, AAEL017420	Ca(2+)/calmodulin-responsive adenylate cyclase	Other
LOC5571379	59144996	0	0.204081633	5.728857553	0	0.33039488	0.213921762	T	TA	-	intr	.	NA	.	.	.	.	.	1	AaeL_AAEL009022, AAEL009022, AAEL017420	Ca(2+)/calmodulin-responsive adenylate cyclase	Other
LOC5571379	59144997	0	0.1875	5.267550011	0	0.314744802	0.201890723	C	CA	-	intr	.	NA	.	.	.	.	.	1	AaeL_AAEL009022, AAEL009022, AAEL017420	Ca(2+)/calmodulin-responsive adenylate cyclase	Other
LOC5571379	59144998	0	0.177337398	4.988117267	0	0.294912259	0.187278397	A	AC	-	intr	.	NA	.	.	.	.	.	1	AaeL_AAEL009022, AAEL009022, AAEL017420	Ca(2+)/calmodulin-responsive adenylate cyclase	Other
LOC5571379	59144999	0	0.142094017	4.036666692	0	0.251807851	0.160244704	T	TG	-	intr	.	NA	.	.	.	.	.	1	AaeL_AAEL009022, AAEL009022, AAEL017420	Ca(2+)/calmodulin-responsive adenylate cyclase	Other
LOC5571379	59145035	0.475022302	0.198010511	4.469491898	0.49739611	0.299638078	0.431944575	C	CT	-	intr	.	NA	.	.	.	.	.	1	AaeL_AAEL009022, AAEL009022, AAEL017420	Ca(2+)/calmodulin-responsive adenylate cyclase	Other
LOC5571379	59146343	0.524590164	0.235209235	4.604161898	0.498790648	0.359091602	0.483389551	G	GA	-	CDS	Synonymous	3	263	TTC	F	TTT	F	1	AaeL_AAEL009022, AAEL009022, AAEL017420	Ca(2+)/calmodulin-responsive adenylate cyclase	Other
LOC5571379	59146454	1	1	4.452603756	0.277777778	0.019605921	0.149013879	T	TAG	-	CDS	Synonymous	3	226	CTC	L	CTT	L	1	AaeL_AAEL009022, AAEL009022, AAEL017420	Ca(2+)/calmodulin-responsive adenylate cyclase	Other
LOC5571379	59155928	1	0.843053173	4.434493798	0	0.265260631	0.166895544	G	GA	-	CDS	Synonymous	3	160	ATT	I	ATC	I	1	AaeL_AAEL009022, AAEL009022, AAEL017420	Ca(2+)/calmodulin-responsive adenylate cyclase	Other
LOC5571384	59348376	0.796179183	0.548035298	4.614262312	0.630693832	0.643334746	0.666111111	A	AGT	+	intr	.	NA	.	.	.	.	.	1	AaeL_AAEL012814, AAEL009014, AAEL012814	dentin sialophosphoprotein	Other
LOC5571384	59348390	0.510866911	0.813249144	4.781238966	0.629078411	0.641768707	0.664499356	A	AGT	+	intr	.	NA	.	.	.	.	.	1	AaeL_AAEL012814, AAEL009014, AAEL012814	dentin sialophosphoprotein	Other
LOC5571384	59362339	0.095875384	0.363475177	5.164914824	0.186994324	0.465546875	0.352108341	G	GI	+	intr	.	NA	.	.	.	.	.	1	AaeL_AAEL012814, AAEL009014, AAEL012814	dentin sialophosphoprotein	Other
LOC5571384	59362344	0.800085494	0.488284156	5.384963075	0.286383072	0.499268416	0.453832301	C	CA	+	intr	.	NA	.	.	.	.	.	1	AaeL_AAEL012814, AAEL009014, AAEL012814	dentin sialophosphoprotein	Other
LOC5576071	59642792	0.322222222	0.044314972	6.421487255	0.4352	0.08909075	0.267902427	G	GA	-	intr	.	NA	.	.	.	.	.	1	AaeL_AAEL012298, AAEL012298	fatty acid hydroxylase domain-containing protein 2	Other
LOC5576071	59642798	0.291362126	0.044444444	5.523505929	0.415844839	0.090702948	0.259189585	T	TC	-	intr	.	NA	.	.	.	.	.	1	AaeL_AAEL012298, AAEL012298	fatty acid hydroxylase domain-containing protein 2	Other
LOC5576071	59642802	0.233986928	0.034610215	4.449181809	0.353298611	0.070082645	0.220567443	A	AG	-	intr	.	NA	.	.	.	.	.	1	AaeL_AAEL012298, AAEL012298	fatty acid hydroxylase domain-containing protein 2	Other
LOC5576071	59642806	0.255636071	0.04312763	4.603330267	0.375	0.088305898	0.246856509	T	TG	-	intr	.	NA	.	.	.	.	.	1	AaeL_AAEL012298, AAEL012298	fatty acid hydroxylase domain-containing protein 2	Other
LOC5576071	59642812	0.257575758	0.03030303	5.328733509	0.372409395	0.081484835	0.250212439	T	TA	-	intr	.	NA	.	.	.	.	.	1	AaeL_AAEL012298, AAEL012298	fatty acid hydroxylase domain-containing protein 2	Other
LOC5576071	59642879	0.33982684	0.076314302	5.35390561	0.439338467	0.139820634	0.298631657	C	CT	-	CDS	Synonymous	3	77	CAG	Q	CAA	Q	1	AaeL_AAEL012298, AAEL012298	fatty acid hydroxylase domain-containing protein 2	Other
LOC5569438	59708062	0.754204593	0.423233938	5.704726552	0.374523356	0.490401364	0.489658143	C	CA	-	CDS	Synonymous	3	11	CTT	L	CTG	L	1	AaeL_AAEL012291, AAEL012291	mucin-5AC	Other
LOC5569438	59708142	0.547643934	0.265039072	3.668676195	0.496652893	0.392149173	0.478220499	C	CAT	-	5UTR	.	NA	.	.	.	.	.	1	AaeL_AAEL012291, AAEL012291	mucin-5AC	Other
LOC5569438	59708148	0.594644769	0.320841213	3.99191092	0.48508895	0.437519877	0.495164161	G	GA	-	5UTR	.	NA	.	.	.	.	.	1	AaeL_AAEL012291, AAEL012291	mucin-5AC	Other
LOC23687681	59744154	0.667557932	0.375058603	4.459906392	0.444444444	0.469218158	0.494818746	G	GA	-	CDS	Synonymous	3	1489	TGT	C	TGC	C	1	AaeL_AAEL012294, AAEL012294, AAEL017261	adenylate cyclase type 9	Other
LOC23687681	59744478	0.726819249	0.465770404	3.773626139	0.418177438	0.497621879	0.48463633	A	AG	-	CDS	Synonymous	3	1381	TTC	F	TTT	F	1	AaeL_AAEL012294, AAEL012294, AAEL017261	adenylate cyclase type 9	Other
LOC23687681	59756417	0.416310239	0.718476008	4.792287898	0.485942251	0.410864198	0.485096063	C	CT	-	CDS	Synonymous	3	73	CCA	P	CCG	P	1	AaeL_AAEL012294, AAEL012294, AAEL017261	adenylate cyclase type 9	Other
LOC23687681	59756470	0.493666377	0.200325914	4.88087541	0.4999555	0.323109133	0.44328344	C	CA	-	CDS	Replacement	1	56	GTA	V	TTA	L	1	AaeL_AAEL012294, AAEL012294, AAEL017261	adenylate cyclase type 9	Other
LOC5580024	60595421	0.042491121	0.138018742	3.738370796	0.084573735	0.235317491	0.177233988	C	CAT	-	CDS	Synonymous	3	37	GTG	V	GTA	V	1	AaeL_AAEL009657, AAEL009657	putative lipoyltransferase 2, mitochondrial	Other
LOC5580024	60595433	0.003759398	0.153373313	4.074358798	0.009174117	0.255	0.153650743	G	GA	-	CDS	Synonymous	3	33	GAC	D	GAT	D	1	AaeL_AAEL009657, AAEL009657	putative lipoyltransferase 2, mitochondrial	Other
LOC5580021	60654906	0.063357843	0.304738562	4.23174377	0.139069478	0.429897959	0.314293765	A	AGT	+	3UTR	.	NA	.	.	.	.	.	1	AaeL_AAEL009646, AAEL009646	eukaryotic translation initiation factor 4B	Other
LOC5580021	60654977	0.565546218	0.22244898	6.163011231	0.491493384	0.344489645	0.459888403	G	GT	+	3UTR	.	NA	.	.	.	.	.	1	AaeL_AAEL009646, AAEL009646	eukaryotic translation initiation factor 4B	Other
LOC5569128	60788286	0.360811445	0.033641582	8.276422207	0.460023781	0.068290391	0.33988342	C	CG	+	CDS	Synonymous	3	494	CCC	P	CCG	P	1	AaeL_AAEL009652, AAEL009652	activin receptor type-2A	Other
LOC5568968	61088387	0.388333333	0.09280303	5.994265236	0.477291051	0.181795228	0.3432	G	GT	+	intr	.	NA	.	.	.	.	.	1	AaeL_AAEL007268, AAEL007268	protein kibra	Other
LOC5568968	61089906	0.074835357	0.301336222	4.381022159	0.143645362	0.419213764	0.307584555	G	GA	+	CDS	Synonymous	3	506	CCG	P	CCA	P	1	AaeL_AAEL007268, AAEL007268	protein kibra	Other
LOC5568968	61089999	0.103089783	0.336364453	4.16846152	0.184089415	0.44019579	0.348549203	C	CT	+	CDS	Synonymous	3	537	ATC	I	ATT	I	1	AaeL_AAEL007268, AAEL007268	protein kibra	Other
LOC5568968	61090987	0	0.21737013	6.103611676	0	0.329614265	0.231429511	G	GA	+	CDS	Synonymous	3	844	GTG	V	GTA	V	1	AaeL_AAEL007268, AAEL007268	protein kibra	Other
LOC5568968	61091008	0.033333333	0.205344655	3.755652507	0.0768	0.324744437	0.242387745	G	GA	+	CDS	Synonymous	3	851	AAG	K	AAA	K	1	AaeL_AAEL007268, AAEL007268	protein kibra	Other
LOC5578653	61268770	0.083825061	0.427642276	7.673464122	0.155495749	0.491154845	0.406435425	T	TA	+	CDS	Synonymous	3	464	GGT	G	GGA	G	1	AaeL_AAEL013801, AAEL013801	sodium-independent sulfate anion transporter	Other
LOC5578653	61268771	0.084305767	0.416008295	7.213945351	0.154579187	0.487043427	0.399438241	C	CT	+	CDS	Synonymous	1	465	CTG	L	TTG	L	1	AaeL_AAEL013801, AAEL013801	sodium-independent sulfate anion transporter	Other
LOC5578653	61268788	0.145348837	0.444166406	5.446056223	0.248445105	0.490939349	0.422091413	G	GT	+	CDS	Replacement	3	470	TTG	L	TTT	F	1	AaeL_AAEL013801, AAEL013801	sodium-independent sulfate anion transporter	Other
LOC5578653	61268800	0.338602941	0.61175	3.959048853	0.448411387	0.484756866	0.498404035	T	TC	+	CDS	Synonymous	3	474	GTT	V	GTC	V	1	AaeL_AAEL013801, AAEL013801	sodium-independent sulfate anion transporter	Other
LOC5578653	61268807	0.319700461	0.590921035	3.929548513	0.436656133	0.49315301	0.493691124	C	CT	+	CDS	Synonymous	1	477	CTG	L	TTG	L	1	AaeL_AAEL013801, AAEL013801	sodium-independent sulfate anion transporter	Other
LOC5578653	61268833	0.292064811	0.560810811	3.914319683	0.415224913	0.495867769	0.490016541	A	AC	+	CDS	Synonymous	3	485	ATA	I	ATC	I	1	AaeL_AAEL013801, AAEL013801	sodium-independent sulfate anion transporter	Other
LOC5570124	61469738	0.431561462	0.743574842	5.130684917	0.47865583	0.380617252	0.478908048	A	AG	+	3UTR	.	NA	.	.	.	.	.	1	AaeL_AAEL011818, AAEL011818	uncharacterized LOC5570124	Other
LOC5570124	61469739	0.454361055	0.738878143	4.385723421	0.487671607	0.388358894	0.475552506	A	AG	+	3UTR	.	NA	.	.	.	.	.	1	AaeL_AAEL011818, AAEL011818	uncharacterized LOC5570124	Other
LOC5578310	61628353	0.825396825	0.982142857	3.766905772	0.30382804	0.026840668	0.146917591	T	TC	-	CDS	Synonymous	3	537	GTG	V	GTA	V	1	AaeL_AAEL013627, AAEL008077, AAEL013627	uncharacterized LOC5578310	Other
LOC5578310	61628545	0.521786834	0.797309284	4.405332447	0.499021067	0.32	0.430024326	G	GA	-	CDS	Synonymous	3	473	TAT	Y	TAC	Y	1	AaeL_AAEL013627, AAEL008077, AAEL013627	uncharacterized LOC5578310	Other
LOC5578310	61628731	0.02739726	0.19809221	3.868020807	0.057093426	0.313911633	0.209135306	G	GA	-	CDS	Synonymous	3	411	TAC	Y	TAT	Y	1	AaeL_AAEL013627, AAEL008077, AAEL013627	uncharacterized LOC5578310	Other
LOC5578310	61628882	0.54965035	0.919982317	8.580631796	0.495194156	0.145160698	0.382738025	C	CT	-	CDS	Replacement	2	361	AAA	K	AGA	R	1	AaeL_AAEL013627, AAEL008077, AAEL013627	uncharacterized LOC5578310	Other
LOC5578310	61628905	0.505427171	0.845193818	6.539691944	0.499278962	0.261322314	0.425408023	T	TC	-	CDS	Synonymous	3	353	GAG	E	GAA	E	1	AaeL_AAEL013627, AAEL008077, AAEL013627	uncharacterized LOC5578310	Other
LOC5578310	61628910	0.490982128	0.834669985	6.562702425	0.498140988	0.27242966	0.43832702	G	GT	-	CDS	Replacement	1	352	ATC	I	CTC	L	1	AaeL_AAEL013627, AAEL008077, AAEL013627	uncharacterized LOC5578310	Other
LOC5578310	61629105	0.203632361	0.013157895	4.831271375	0.325570261	0.02714418	0.176287495	G	GT	-	CDS	Replacement	1	287	CAC	H	AAC	N	1	AaeL_AAEL013627, AAEL008077, AAEL013627	uncharacterized LOC5578310	Other
LOC5578310	61629106	0.226713305	0.022123894	4.93172195	0.351239669	0.045429962	0.203687836	A	AT	-	CDS	Replacement	3	286	CAT	H	CAA	Q	1	AaeL_AAEL013627, AAEL008077, AAEL013627	uncharacterized LOC5578310	Other
LOC5578310	61629157	0.611340739	0.88442623	5.060069172	0.473171822	0.206801396	0.360173617	C	CA	-	CDS	Synonymous	3	269	ACT	T	ACG	T	1	AaeL_AAEL013627, AAEL008077, AAEL013627	uncharacterized LOC5578310	Other
LOC5578310	61629229	0.327790698	0.018939394	8.161865033	0.440802405	0.046270299	0.277217672	C	CT	-	CDS	Synonymous	3	245	CTG	L	CTA	L	1	AaeL_AAEL013627, AAEL008077, AAEL013627	uncharacterized LOC5578310	Other
LOC5578310	61629280	0.289069359	0.026490066	6.453809562	0.406708449	0.062679277	0.232988166	A	AG	-	CDS	Synonymous	3	228	ATT	I	ATC	I	1	AaeL_AAEL013627, AAEL008077, AAEL013627	uncharacterized LOC5578310	Other
LOC5578310	61629284	0.418726096	0.70896386	4.456370428	0.485277126	0.424678385	0.48958444	T	TA	-	CDS	Replacement	2	227	TTT	F	TAT	Y	1	AaeL_AAEL013627, AAEL008077, AAEL013627	uncharacterized LOC5578310	Other
LOC5578310	61629477	0.541666667	0.798430736	3.94786759	0.495317378	0.325853265	0.441701368	G	GA	-	CDS	Synonymous	1	163	TTG	L	CTG	L	1	AaeL_AAEL013627, AAEL008077, AAEL013627	uncharacterized LOC5578310	Other
LOC5578310	61629583	0.387303971	0.745967742	6.51016267	0.474505723	0.379504132	0.49742969	G	GA	-	CDS	Synonymous	3	127	GTT	V	GTC	V	1	AaeL_AAEL013627, AAEL008077, AAEL013627	uncharacterized LOC5578310	Other
LOC5578306	61830790	0.030578898	0.235135135	4.692331796	0.059204009	0.349288735	0.204903387	G	GT	+	intr	.	NA	.	.	.	.	.	1	AaeL_AAEL013623, AAEL013623	trypsin eta	Other
LOC5578307	61848007	0.228371417	0.513630229	3.971238598	0.360308642	0.499288003	0.476767493	A	AGT	+	intr	.	NA	.	.	.	.	.	1	AaeL_AAEL013628, AAEL013628	trypsin alpha-3	Other
LOC5578307	61854531	0.322180529	0.048595713	6.192311598	0.435798611	0.09450261	0.325094081	C	CA	+	intr	.	NA	.	.	.	.	.	1	AaeL_AAEL013628, AAEL013628	trypsin alpha-3	Other
LOC5570105	61967676	0.692647059	0.972972973	6.965208496	0.434585785	0.042989977	0.286106647	G	GA	-	intr	.	NA	.	.	.	.	.	1	AaeL_AAEL008078, AAEL008078	serine/threonine-protein kinase Doa	Other
LOC5570105	61987185	0.262511715	0.598692643	5.801214898	0.393957756	0.469704142	0.49092098	G	GT	-	intr	.	NA	.	.	.	.	.	1	AaeL_AAEL008078, AAEL008078	serine/threonine-protein kinase Doa	Other
LOC5569755	63402776	0	0.173034826	4.87053473	0	0.290121008	0.188716196	C	CT	-	CDS	Synonymous	3	638	CTG	L	CTA	L	1	AaeL_AAEL007892, AAEL007892	xaa-Pro aminopeptidase ApepP	Other
LOC5569755	63403316	0.385828267	0.817089019	9.370864939	0.470543878	0.296681369	0.493898729	G	GA	-	CDS	Synonymous	3	458	GGT	G	GGC	G	1	AaeL_AAEL007892, AAEL007892	xaa-Pro aminopeptidase ApepP	Other
LOC5569755	63403364	0.22421638	0.481935381	3.862421532	0.345119879	0.499702558	0.445592849	A	AT	-	CDS	Synonymous	3	442	GGT	G	GGA	G	1	AaeL_AAEL007892, AAEL007892	xaa-Pro aminopeptidase ApepP	Other
LOC5569755	63403529	0.373637501	0.749185185	7.059499327	0.472836226	0.375	0.491643655	C	CT	-	CDS	Synonymous	3	387	GCA	A	GCG	A	1	AaeL_AAEL007892, AAEL007892	xaa-Pro aminopeptidase ApepP	Other
LOC5569755	63403538	0.195035461	0.541109626	6.409539567	0.305312	0.496630653	0.466540451	C	CT	-	CDS	Synonymous	3	384	CTG	L	CTA	L	1	AaeL_AAEL007892, AAEL007892	xaa-Pro aminopeptidase ApepP	Other
LOC5569755	63403550	0.260748019	0.56402439	4.878661632	0.377732158	0.491408212	0.482853224	A	AG	-	CDS	Synonymous	3	380	AAT	N	AAC	N	1	AaeL_AAEL007892, AAEL007892	xaa-Pro aminopeptidase ApepP	Other
LOC5569755	63403559	0.287581699	0.548264608	3.730488994	0.404996713	0.495535991	0.483752147	G	GA	-	CDS	Synonymous	3	377	GAC	D	GAT	D	1	AaeL_AAEL007892, AAEL007892	xaa-Pro aminopeptidase ApepP	Other
LOC5569753	63468390	0.391538462	0.154137529	3.785009858	0.476739715	0.242491349	0.359861592	T	TG	-	intr	.	NA	.	.	.	.	.	1	AaeL_AAEL007909, AAEL007909	branched-chain-amino-acid aminotransferase, cytosolic	Other
LOC5569752	63581624	0.095293001	0.321464646	4.084696408	0.167863945	0.438189362	0.345363911	C	CG	-	CDS	Synonymous	3	630	GCG	A	GCC	A	1	AaeL_AAEL007904, AAEL007904	cleavage and polyadenylation specificity factor 73	Other
LOC5569752	63581657	0.120606436	0.364906832	4.251846247	0.213546595	0.464965398	0.376940462	G	GA	-	CDS	Synonymous	3	619	TGC	C	TGT	C	1	AaeL_AAEL007904, AAEL007904	cleavage and polyadenylation specificity factor 73	Other
LOC5569752	63581693	0.092093612	0.402367424	6.436124389	0.163615705	0.482986144	0.385199653	C	CT	-	CDS	Synonymous	3	607	ACG	T	ACA	T	1	AaeL_AAEL007904, AAEL007904	cleavage and polyadenylation specificity factor 73	Other
LOC5569752	63583467	0.399138443	0.137074209	4.541582872	0.474567678	0.24091205	0.382997885	G	GA	-	CDS	Synonymous	3	142	ATC	I	ATT	I	1	AaeL_AAEL007904, AAEL007904	cleavage and polyadenylation specificity factor 73	Other
LOC5569750	63632835	0.221025641	0.014705882	5.217841573	0.358886719	0.032249395	0.223232	A	AC	-	intr	.	NA	.	.	.	.	.	1	AaeL_AAEL007915, AAEL007915, MOEH_AEDAE, Moe	moesin/ezrin/radixin homolog 1	Other
LOC5569750	63670933	0.320849421	0.06456044	5.363033392	0.434799383	0.1171875	0.300554017	C	CA	-	intr	.	NA	.	.	.	.	.	1	AaeL_AAEL007915, AAEL007915, MOEH_AEDAE, Moe	moesin/ezrin/radixin homolog 1	Other
LOC5569750	63671295	0	0.169856459	4.783943167	0	0.284888426	0.173258274	A	AT	-	intr	.	NA	.	.	.	.	.	1	AaeL_AAEL007915, AAEL007915, MOEH_AEDAE, Moe	moesin/ezrin/radixin homolog 1	Other
LOC5570747	63933229	0	0.185354691	5.208359037	0	0.308390023	0.188365651	T	TA	-	3UTR	.	NA	.	.	.	.	.	1	AaeL_AAEL008530, AAEL008530	sorting nexin-29	Other
LOC5570747	63937539	0.029069767	0.21357232	4.190608615	0.068877551	0.324705679	0.216175643	A	AG	-	intr	.	NA	.	.	.	.	.	1	AaeL_AAEL008530, AAEL008530	sorting nexin-29	Other
LOC5570751	63988501	0.050915948	0.446360153	10.04142755	0.093523246	0.494201183	0.304269496	T	TG	-	CDS	Synonymous	1	254	AGG	R	CGG	R	1	AaeL_AAEL008545, AAEL008545	transcription factor grauzone	Other
LOC5570751	63998317	0.015384615	0.178595969	4.016220392	0.026224876	0.28605348	0.160814211	C	CT	-	CDS	Synonymous	3	132	TCG	S	TCA	S	1	AaeL_AAEL008545, AAEL008545	transcription factor grauzone	Other
LOC5570751	63998601	0	0.156565657	4.42422942	0	0.268010922	0.182208159	T	TC	-	CDS	Replacement	1	38	ATC	I	GTC	V	1	AaeL_AAEL008545, AAEL008545	transcription factor grauzone	Other
LOC5570748	64141599	0.374499089	0.078804348	6.228444634	0.46991812	0.120306122	0.319023068	A	AC	-	3UTR	.	NA	.	.	.	.	.	1		transcription factor grauzone	Other
LOC5570753	64155381	0.856225078	0.592304458	4.527767486	0.252400549	0.487653061	0.409494215	C	CA	+	intr	.	NA	.	.	.	.	.	1	AaeL_AAEL014398, AAEL008555, AAEL014398	transcription factor grauzone	Other
LOC5564365	64211518	0.600795756	0.317994505	4.221584702	0.48081624	0.431412894	0.494753123	T	TC	+	5UTR	.	NA	.	.	.	.	.	1	AaeL_AAEL014401, AAEL014401	transcription factor grauzone	Other
LOC5570768	64246066	0.054493464	0.272266183	4.506931779	0.107434706	0.396468902	0.285837394	C	CT	-	CDS	Synonymous	3	340	AAG	K	AAA	K	1		transcription factor grauzone	Other
LOC5570768	64246105	0.034275249	0.269518717	5.446376342	0.070287599	0.393192571	0.265297623	A	AG	-	CDS	Synonymous	3	327	GAT	D	GAC	D	1		transcription factor grauzone	Other
LOC5570770	64271358	0.719161545	0.447829132	4.002283653	0.404499314	0.494715696	0.480329212	G	GA	-	CDS	Synonymous	3	550	AGT	S	AGC	S	1	AaeL_AAEL008548, AAEL008548	transcription factor grauzone	Other
LOC5570770	64271423	0.02	0.189826303	4.050480432	0.04816339	0.30244898	0.17893952	A	AG	-	intr	.	NA	.	.	.	.	.	1	AaeL_AAEL008548, AAEL008548	transcription factor grauzone	Other
LOC5570770	64271426	0.012195122	0.183880309	4.351130144	0.027772267	0.301065089	0.172902249	C	CT	-	intr	.	NA	.	.	.	.	.	1	AaeL_AAEL008548, AAEL008548	transcription factor grauzone	Other
LOC5570771	64320406	0	0.190823328	5.359462393	0	0.315017536	0.176692528	A	AG	+	intr	.	NA	.	.	.	.	.	1	AaeL_AAEL004514, AAEL004514, AAEL008521	protein sel-1 homolog 1	Other
LOC5570771	64320442	0.018072289	0.343037113	8.689544528	0.039457682	0.445868887	0.296377251	A	AT	+	intr	.	NA	.	.	.	.	.	1	AaeL_AAEL004514, AAEL004514, AAEL008521	protein sel-1 homolog 1	Other
LOC5570771	64320452	0.429443691	0.688149351	4.444606011	0.5859375	0.578993751	0.620696461	G	GAD	+	intr	.	NA	.	.	.	.	.	1	AaeL_AAEL004514, AAEL004514, AAEL008521	protein sel-1 homolog 1	Other
LOC5570771	64320634	0.27874978	0.027173913	6.111886619	0.410427258	0.04827958	0.269712288	T	TC	+	CDS	Synonymous	3	739	CTT	L	CTC	L	1	AaeL_AAEL004514, AAEL004514, AAEL008521	protein sel-1 homolog 1	Other
LOC5570771	64320736	0.985119048	0.714285714	7.077177169	0.035076531	0.407608362	0.234612611	A	AT	+	CDS	Synonymous	3	773	GCT	A	GCA	A	1	AaeL_AAEL004514, AAEL004514, AAEL008521	protein sel-1 homolog 1	Other
LOC5564984	64357031	0	0.181764706	5.109552946	0	0.275432441	0.173436068	C	CT	-	intr	.	NA	.	.	.	.	.	1	AaeL_AAEL004518, AAEL004518, AAEL004540, CLIPC5A, CLIPC6	serine protease persephone	Other
LOC5564984	64357274	0.990196078	0.715517241	7.455869124	0.013422206	0.399524376	0.240701697	G	GA	-	CDS	Synonymous	3	113	ATT	I	ATC	I	1	AaeL_AAEL004518, AAEL004518, AAEL004540, CLIPC5A, CLIPC6	serine protease persephone	Other
LOC5564984	64357283	0.99137931	0.739555791	6.743723091	0.012902682	0.37822567	0.226007758	T	TC	-	CDS	Synonymous	3	110	GCG	A	GCA	A	1	AaeL_AAEL004518, AAEL004518, AAEL004540, CLIPC5A, CLIPC6	serine protease persephone	Other
LOC5564984	64357289	0.990566038	0.735966736	6.794342252	0.01388821	0.398151774	0.21875	G	GA	-	CDS	Synonymous	3	108	TAT	Y	TAC	Y	1	AaeL_AAEL004518, AAEL004518, AAEL004540, CLIPC5A, CLIPC6	serine protease persephone	Other
LOC5564988	64407773	0.354821803	0.125445633	3.834249903	0.4608	0.220720222	0.38392562	T	TC	+	intr	.	NA	.	.	.	.	.	1	AaeL_AAEL004524, AAEL004524, CLIPC5B	serine protease persephone	Other
LOC5564999	64447394	0.157967033	0	4.461981255	0.264045369	0	0.110052285	T	TC	-	3UTR	.	NA	.	.	.	.	.	1	AaeL_AAEL004538, AAEL004538	N-acetylgalactosaminyltransferase 7	Other
LOC5564999	64447734	0.573996656	0.917787038	7.701020179	0.481095679	0.139390419	0.335064471	A	AG	-	CDS	Synonymous	3	519	GGC	G	GGT	G	1	AaeL_AAEL004538, AAEL004538	N-acetylgalactosaminyltransferase 7	Other
LOC5564999	64447773	0.68539953	0.919312169	4.484865425	0.407720679	0.12583539	0.261431221	A	AG	-	CDS	Synonymous	3	506	CAC	H	CAT	H	1	AaeL_AAEL004538, AAEL004538	N-acetylgalactosaminyltransferase 7	Other
LOC5564999	64447815	0.636772487	0.931280297	6.379261812	0.457147658	0.11566387	0.295743036	A	AC	-	CDS	Synonymous	3	492	CCG	P	CCT	P	1	AaeL_AAEL004538, AAEL004538	N-acetylgalactosaminyltransferase 7	Other
LOC5564999	64447857	0.67137222	0.922527031	4.995196139	0.43133218	0.134768501	0.271930074	A	AG	-	CDS	Synonymous	3	478	AAC	N	AAT	N	1	AaeL_AAEL004538, AAEL004538	N-acetylgalactosaminyltransferase 7	Other
LOC5564999	64447887	0.632218025	0.885287936	4.540277951	0.463228957	0.202008	0.340724734	T	TC	-	CDS	Synonymous	3	468	CCG	P	CCA	P	1	AaeL_AAEL004538, AAEL004538	N-acetylgalactosaminyltransferase 7	Other
LOC5564999	64447973	0.47986949	0.84009324	7.120694256	0.499069589	0.267487299	0.417594119	G	GA	-	CDS	Synonymous	1	440	TTG	L	CTG	L	1	AaeL_AAEL004538, AAEL004538	N-acetylgalactosaminyltransferase 7	Other
LOC5564999	64448172	0.451721618	0.784738284	5.901950844	0.496434568	0.340118339	0.453544568	G	GT	-	CDS	Synonymous	3	373	TCA	S	TCC	S	1	AaeL_AAEL004538, AAEL004538	N-acetylgalactosaminyltransferase 7	Other
LOC5564999	64448187	0.446794872	0.796690571	6.47312639	0.495632806	0.323977778	0.452754773	C	CT	-	CDS	Synonymous	3	368	GAA	E	GAG	E	1	AaeL_AAEL004538, AAEL004538	N-acetylgalactosaminyltransferase 7	Other
LOC5564999	64465943	0.601203674	0.220597015	7.347105665	0.483050737	0.341301329	0.481124552	A	AG	-	intr	.	NA	.	.	.	.	.	1	AaeL_AAEL004538, AAEL004538	N-acetylgalactosaminyltransferase 7	Other
LOC5564999	64466038	0.487313433	0.164668864	5.946053869	0.498580006	0.292588337	0.433736855	T	TA	-	intr	.	NA	.	.	.	.	.	1	AaeL_AAEL004538, AAEL004538	N-acetylgalactosaminyltransferase 7	Other
LOC5564982	64530803	0.748888889	0.951295702	4.215331329	0.347800238	0.109386056	0.238394444	G	GT	-	3UTR	.	NA	.	.	.	.	.	1	AaeL_AAEL013681, AAEL013681	uncharacterized LOC5564982	Other
LOC5564982	64531428	0.422413793	0.696071429	4.012479648	0.4838	0.421502314	0.493213309	A	AG	-	5UTR	.	NA	.	.	.	.	.	1	AaeL_AAEL013681, AAEL013681	uncharacterized LOC5564982	Other
LOC5571226	65231053	0.393939394	0.683270677	4.391426882	0.483628118	0.418454142	0.493944736	G	GA	-	CDS	Replacement	2	181	GTT	V	GCT	A	1	AaeL_AAEL008921, AAEL008921	myosin regulatory light chain sqh	Other
LOC5571226	65231080	0.396094503	0.699953118	4.80122457	0.48	0.421502314	0.493453132	A	AG	-	intr	.	NA	.	.	.	.	.	1	AaeL_AAEL008921, AAEL008921	myosin regulatory light chain sqh	Other
LOC5571226	65231327	0.238505747	0.607657658	6.897065162	0.375	0.48081624	0.487618851	C	CT	-	intr	.	NA	.	.	.	.	.	1	AaeL_AAEL008921, AAEL008921	myosin regulatory light chain sqh	Other
LOC5571226	65231345	0.306547619	0.596383148	4.418381849	0.428641975	0.486893424	0.496199869	G	GA	-	intr	.	NA	.	.	.	.	.	1	AaeL_AAEL008921, AAEL008921	myosin regulatory light chain sqh	Other
LOC5571233	65350035	0.010309278	0.173795681	4.195914454	0.02453609	0.280896647	0.156890937	T	TC	-	CDS	Synonymous	3	851	GGA	G	GGG	G	1	AaeL_AAEL008929, AAEL008929, CTLSE1	sushi, von Willebrand factor type A, EGF and pentraxin domain-containing protein 1	Other
LOC5571233	65350455	0.191763552	0.508333333	5.569865323	0.33308642	0.499712	0.445170653	G	GA	-	CDS	Synonymous	3	711	GGC	G	GGT	G	1	AaeL_AAEL008929, AAEL008929, CTLSE1	sushi, von Willebrand factor type A, EGF and pentraxin domain-containing protein 1	Other
LOC5571233	65350476	0.206241581	0.550826699	5.752774396	0.342463992	0.493206368	0.464978662	G	GAT	-	CDS	Synonymous	3	704	ACC	T	ACT	T	1	AaeL_AAEL008929, AAEL008929, CTLSE1	sushi, von Willebrand factor type A, EGF and pentraxin domain-containing protein 1	Other
LOC5571233	65350572	0.096295162	0.427884615	7.01169655	0.177259113	0.48816568	0.352255095	C	CG	-	CDS	Synonymous	3	672	GTG	V	GTC	V	1	AaeL_AAEL008929, AAEL008929, CTLSE1	sushi, von Willebrand factor type A, EGF and pentraxin domain-containing protein 1	Other
LOC5571233	65350578	0.077533578	0.39416221	6.874265744	0.154005795	0.478889097	0.328289398	A	AG	-	CDS	Synonymous	3	670	CCT	P	CCC	P	1	AaeL_AAEL008929, AAEL008929, CTLSE1	sushi, von Willebrand factor type A, EGF and pentraxin domain-containing protein 1	Other
LOC5571233	65350606	0.037605042	0.282028986	5.41435956	0.068382112	0.418004235	0.234238281	T	TAG	-	intr	.	NA	.	.	.	.	.	1	AaeL_AAEL008929, AAEL008929, CTLSE1	sushi, von Willebrand factor type A, EGF and pentraxin domain-containing protein 1	Other
LOC5571233	65350609	0.032507452	0.287824675	6.06824581	0.055510204	0.426035503	0.223886878	T	TA	-	intr	.	NA	.	.	.	.	.	1	AaeL_AAEL008929, AAEL008929, CTLSE1	sushi, von Willebrand factor type A, EGF and pentraxin domain-containing protein 1	Other
LOC5571233	65365853	0.013157895	0.372027972	9.944486778	0.023252595	0.472612042	0.327954808	C	CI	-	intr	.	NA	.	.	.	.	.	1	AaeL_AAEL008929, AAEL008929, CTLSE1	sushi, von Willebrand factor type A, EGF and pentraxin domain-containing protein 1	Other
LOC5571233	65366041	0	0.238636364	6.713272807	0	0.363378099	0.216539792	A	AT	-	intr	.	NA	.	.	.	.	.	1	AaeL_AAEL008929, AAEL008929, CTLSE1	sushi, von Willebrand factor type A, EGF and pentraxin domain-containing protein 1	Other
LOC5571233	65366262	0.043273477	0.328057476	6.651200219	0.081248852	0.436092244	0.311179426	A	AC	-	intr	.	NA	.	.	.	.	.	1	AaeL_AAEL008929, AAEL008929, CTLSE1	sushi, von Willebrand factor type A, EGF and pentraxin domain-containing protein 1	Other
LOC5571233	65366292	0.021186441	0.260178937	5.931265684	0.049967127	0.381436673	0.255822837	C	CT	-	CDS	Replacement	1	322	GTG	V	ATG	M	1	AaeL_AAEL008929, AAEL008929, CTLSE1	sushi, von Willebrand factor type A, EGF and pentraxin domain-containing protein 1	Other
LOC5579161	65686393	0.261413844	0.044973545	4.668566988	0.385411951	0.08677686	0.29674339	G	GC	+	CDS	Synonymous	3	431	GCG	A	GCC	A	1	AaeL_AAEL003878, AAEL003878	uncharacterized LOC5579161	Other
LOC5579161	65686396	0.275257108	0.050925926	4.754952333	0.398502596	0.099722992	0.30679328	T	TA	+	CDS	Synonymous	3	432	CTT	L	CTA	L	1	AaeL_AAEL003878, AAEL003878	uncharacterized LOC5579161	Other
LOC5579161	65686426	0.335034708	0.07745098	5.171126741	0.443144943	0.144042969	0.346911111	T	TC	+	CDS	Synonymous	3	442	TGT	C	TGC	C	1	AaeL_AAEL003878, AAEL003878	uncharacterized LOC5579161	Other
LOC5579161	65686465	0.969512195	0.759441708	4.845784083	0.051776822	0.360258023	0.213837429	G	GA	+	CDS	Synonymous	3	455	GAA	E	GAG	E	1	AaeL_AAEL003878, AAEL003878	uncharacterized LOC5579161	Other
LOC5579160	65688348	0.174439733	0.428621958	4.046390984	0.29830168	0.489795918	0.413584143	T	TC	-	CDS	Synonymous	3	1193	GGA	G	GGG	G	1	AaeL_AAEL003883, AAEL003883	uncharacterized LOC5579160	Other
LOC5579160	65690154	0.22328629	0.725073314	11.93591098	0.345679012	0.391111111	0.5	C	CT	-	CDS	Synonymous	3	591	GAA	E	GAG	E	1	AaeL_AAEL003883, AAEL003883	uncharacterized LOC5579160	Other
LOC5567951	65738182	0.325061275	0.103899699	3.857047643	0.43129459	0.204903387	0.337611285	T	TA	-	intr	.	NA	.	.	.	.	.	1	AaeL_AAEL003870, AAEL003870	GATOR complex protein NPRL2	Other
LOC5567951	65738539	0	0.180689655	5.080023685	0	0.301783265	0.117875084	G	GC	-	5UTR	.	NA	.	.	.	.	.	1	AaeL_AAEL003870, AAEL003870	GATOR complex protein NPRL2	Other
LOC5564206	66123557	0.404385965	0.765384615	6.655020302	0.48667222	0.349943289	0.475655183	G	GA	+	CDS	Synonymous	3	1030	GAA	E	GAG	E	1	AaeL_AAEL014356, AAEL014356, CTLSE2	uncharacterized LOC5564206	Other
LOC5564206	66123581	0.109891599	0.338088088	3.963787704	0.202785385	0.446166992	0.347579792	C	CA	+	CDS	Synonymous	3	1038	GGC	G	GGA	G	1	AaeL_AAEL014356, AAEL014356, CTLSE2	uncharacterized LOC5564206	Other
LOC5564206	66123611	0.428318136	0.105913978	6.590005933	0.48691609	0.19914403	0.406645328	C	CT	+	CDS	Synonymous	3	1048	GAC	D	GAT	D	1	AaeL_AAEL014356, AAEL014356, CTLSE2	uncharacterized LOC5564206	Other
LOC5564206	66123695	0.417039245	0.14894636	4.589825089	0.485513807	0.26035503	0.426407183	C	CG	+	3UTR	.	NA	.	.	.	.	.	1	AaeL_AAEL014356, AAEL014356, CTLSE2	uncharacterized LOC5564206	Other
LOC5572787	66165721	0.12125903	0.363360324	4.189708999	0.211762689	0.465642379	0.366568586	A	AG	-	intr	.	NA	.	.	.	.	.	1	AaeL_AAEL001890, AAEL001890	type I inositol 3,4-bisphosphate 4-phosphatase	Other
LOC5572787	66165759	0.669444444	0.078571429	17.21324101	0.444444444	0.142011834	0.46827108	G	GA	-	intr	.	NA	.	.	.	.	.	1	AaeL_AAEL001890, AAEL001890	type I inositol 3,4-bisphosphate 4-phosphatase	Other
LOC5572787	66165760	0.687072503	0.09502924	17.00207333	0.429077416	0.167573964	0.48571712	C	CG	-	intr	.	NA	.	.	.	.	.	1	AaeL_AAEL001890, AAEL001890	type I inositol 3,4-bisphosphate 4-phosphatase	Other
LOC5572787	66165765	0.039541759	0.277777778	5.396654506	0.07779401	0.396694215	0.255	T	TC	-	intr	.	NA	.	.	.	.	.	1	AaeL_AAEL001890, AAEL001890	type I inositol 3,4-bisphosphate 4-phosphatase	Other
LOC110674341	66478669	0.884759036	0.551597744	7.042916059	0.326913315	0.490329372	0.441105812	A	AGT	-	CDS	Synonymous	3	403	GCC	A	GCT	A	1	AaeL_AAEL017103, AAEL017103	keratin, type I cytoskeletal 9-like	Other
LOC5572394	66621145	0.109022556	0.343678161	4.134493884	0.193194444	0.445896814	0.359861592	G	GA	+	intr	.	NA	.	.	.	.	.	1	AaeL_AAEL009774, AAEL008904, AAEL009774	uncharacterized LOC5572394	Other
LOC5572394	66621149	0.105120947	0.338037634	4.135502313	0.186368	0.443020001	0.354735677	A	AC	+	intr	.	NA	.	.	.	.	.	1	AaeL_AAEL009774, AAEL008904, AAEL009774	uncharacterized LOC5572394	Other
LOC5572394	66621185	0.48982684	0.191572327	5.065836713	0.499946859	0.314331055	0.438360494	T	TI	+	intr	.	NA	.	.	.	.	.	1	AaeL_AAEL009774, AAEL008904, AAEL009774	uncharacterized LOC5572394	Other
LOC5572394	66668045	0.382414882	0.109411765	5.132742766	0.464633318	0.182706119	0.363085007	A	AC	+	CDS	Synonymous	3	794	TCA	S	TCC	S	1	AaeL_AAEL009774, AAEL008904, AAEL009774	uncharacterized LOC5572394	Other
LOC5572395	66891245	0.309210526	0.094232059	3.818799584	0.421849648	0.189834756	0.308982096	C	CA	-	intr	.	NA	.	.	.	.	.	1	AaeL_AAEL009775, AAEL009775	rapamycin-insensitive companion of mTOR	Other
LOC5572395	66891287	0.276176626	0.064533771	4.163053431	0.400026439	0.122547702	0.284081633	A	AG	-	intr	.	NA	.	.	.	.	.	1	AaeL_AAEL009775, AAEL009775	rapamycin-insensitive companion of mTOR	Other
LOC5572395	66899800	0.710149573	0.388729246	5.307589108	0.379982884	0.474620756	0.49920794	C	CT	-	CDS	Synonymous	3	1375	AAA	K	AAG	K	1	AaeL_AAEL009775, AAEL009775	rapamycin-insensitive companion of mTOR	Other
LOC5572395	66899815	0.729683623	0.441807229	4.44492232	0.377993903	0.491916723	0.495152	T	TC	-	CDS	Synonymous	3	1370	ACG	T	ACA	T	1	AaeL_AAEL009775, AAEL009775	rapamycin-insensitive companion of mTOR	Other
LOC5572395	66906678	0.5250513	0.408839167	4.710008521	0.622311501	0.485266556	0.572640278	C	CGT	-	CDS	Synonymous	3	889	CGG	R	CGA	R	1	AaeL_AAEL009775, AAEL009775	rapamycin-insensitive companion of mTOR	Other
LOC5572395	66906684	0.211455442	0.004201681	5.637927624	0.333197087	0.010694878	0.210617889	G	GA	-	CDS	Synonymous	3	887	TAC	Y	TAT	Y	1	AaeL_AAEL009775, AAEL009775	rapamycin-insensitive companion of mTOR	Other
LOC5572395	66906687	0.203125	0.004132231	5.409208868	0.326371173	0.010581711	0.20212791	G	GA	-	CDS	Synonymous	3	886	TGC	C	TGT	C	1	AaeL_AAEL009775, AAEL009775	rapamycin-insensitive companion of mTOR	Other
LOC5572395	66907091	0.265006386	0.797181373	13.33249368	0.365800552	0.328673409	0.499540863	T	TC	-	intr	.	NA	.	.	.	.	.	1	AaeL_AAEL009775, AAEL009775	rapamycin-insensitive companion of mTOR	Other
LOC5572395	66907170	0.385964912	0.760007212	7.048619145	0.48	0.360448558	0.48305735	G	GI	-	intr	.	NA	.	.	.	.	.	1	AaeL_AAEL009775, AAEL009775	rapamycin-insensitive companion of mTOR	Other
LOC5572390	66976553	0.185468581	0.007246377	4.710404832	0.298929209	0.01010075	0.186110502	G	GA	+	intr	.	NA	.	.	.	.	.	1	AaeL_AAEL009779, AAEL009779	protein FAM32A	Other
LOC5572390	66976555	0.199264706	0.007142857	5.097488145	0.318981614	0.010988676	0.203716164	T	TC	+	intr	.	NA	.	.	.	.	.	1	AaeL_AAEL009779, AAEL009779	protein FAM32A	Other
LOC5572384	67540152	0.172027507	0.01	4.167691464	0.287036011	0.019321832	0.161512578	T	TC	+	CDS	Synonymous	3	42	AAT	N	AAC	N	1	AaeL_AAEL009776, AAEL009776	uncharacterized LOC5572384	Other
LOC5572384	67563973	0.134502924	0	3.834945622	0.233747261	0	0.145429363	G	GA	+	3UTR	.	NA	.	.	.	.	.	1	AaeL_AAEL009776, AAEL009776	uncharacterized LOC5572384	Other
LOC5572384	67563987	0.446591403	0.178977273	4.349337647	0.494574653	0.285932023	0.436656133	A	AT	+	3UTR	.	NA	.	.	.	.	.	1	AaeL_AAEL009776, AAEL009776	uncharacterized LOC5572384	Other
LOC5564150	68186077	0	0.137802071	3.92248886	0	0.237812128	0.143020251	C	CT	-	3UTR	.	NA	.	.	.	.	.	1	AaeL_AAEL011921, AAEL011921, AAEL014330	F-box/LRR-repeat protein 4	Other
LOC5564150	68186110	0.006024096	0.151617251	3.875766957	0.012421875	0.259749483	0.152777778	A	AT	-	3UTR	.	NA	.	.	.	.	.	1	AaeL_AAEL011921, AAEL011921, AAEL014330	F-box/LRR-repeat protein 4	Other
LOC5564150	68186113	0.571476793	0.257142857	5.192560664	0.489795918	0.37642449	0.480483366	T	TA	-	3UTR	.	NA	.	.	.	.	.	1	AaeL_AAEL011921, AAEL011921, AAEL014330	F-box/LRR-repeat protein 4	Other
LOC5564150	68186141	0.01984127	0.202449141	4.39915439	0.037721893	0.314098751	0.20985106	T	TC	-	3UTR	.	NA	.	.	.	.	.	1	AaeL_AAEL011921, AAEL011921, AAEL014330	F-box/LRR-repeat protein 4	Other
LOC5564150	68186149	0.01974377	0.213556554	4.707583057	0.03894566	0.322356767	0.21768968	C	CT	-	3UTR	.	NA	.	.	.	.	.	1	AaeL_AAEL011921, AAEL011921, AAEL014330	F-box/LRR-repeat protein 4	Other
LOC5564150	68186171	0.60098781	0.226769912	7.109928956	0.478236116	0.350577778	0.466655597	C	CA	-	3UTR	.	NA	.	.	.	.	.	1	AaeL_AAEL011921, AAEL011921, AAEL014330	F-box/LRR-repeat protein 4	Other
LOC5564150	68186175	0.619385593	0.218956482	8.877885356	0.494384349	0.356012188	0.493951657	T	TAG	-	3UTR	.	NA	.	.	.	.	.	1	AaeL_AAEL011921, AAEL011921, AAEL014330	F-box/LRR-repeat protein 4	Other
LOC5564150	68186202	0.008928571	0.16153994	3.953700486	0.01388821	0.271193772	0.176764195	C	CT	-	3UTR	.	NA	.	.	.	.	.	1	AaeL_AAEL011921, AAEL011921, AAEL014330	F-box/LRR-repeat protein 4	Other
LOC5564150	68186217	0.391803675	0.075986513	6.878199388	0.482853224	0.133329263	0.337766384	G	GA	-	3UTR	.	NA	.	.	.	.	.	1	AaeL_AAEL011921, AAEL011921, AAEL014330	F-box/LRR-repeat protein 4	Other
LOC5564150	68186221	0.361852433	0.051742919	7.210707633	0.470510204	0.093523246	0.310210967	C	CA	-	3UTR	.	NA	.	.	.	.	.	1	AaeL_AAEL011921, AAEL011921, AAEL014330	F-box/LRR-repeat protein 4	Other
LOC5564150	68186592	0.569511703	0.307894737	3.714331757	0.495266618	0.426587475	0.487135759	G	GA	-	CDS	Synonymous	3	565	GGC	G	GGT	G	1	AaeL_AAEL011921, AAEL011921, AAEL014330	F-box/LRR-repeat protein 4	Other
LOC5564150	68186763	0.035665991	0.216942149	3.943060978	0.077962181	0.345974222	0.22459906	G	GC	-	CDS	Synonymous	3	508	GTC	V	GTG	V	1	AaeL_AAEL011921, AAEL011921, AAEL014330	F-box/LRR-repeat protein 4	Other
LOC5564150	68197120	0.741868697	0.447667945	4.645725097	0.394588375	0.496024179	0.479639647	G	GA	-	CDS	Synonymous	3	137	GCT	A	GCC	A	1	AaeL_AAEL011921, AAEL011921, AAEL014330	F-box/LRR-repeat protein 4	Other
LOC5564150	68197396	0.417319749	0.09982152	6.532116943	0.484143366	0.171120342	0.3318	C	CT	-	intr	.	NA	.	.	.	.	.	1	AaeL_AAEL011921, AAEL011921, AAEL014330	F-box/LRR-repeat protein 4	Other
LOC110674432	68631457	0	0.136129696	3.878088389	0	0.234157986	0.151017465	G	GA	-	ncRN	.	NA	.	.	.	.	.	1		uncharacterized LOC110674432	Other
LOC5578291	68664751	0.397207251	0.696774537	4.680442384	0.481637509	0.426249737	0.495897075	A	AG	+	CDS	Synonymous	3	207	GAG	E	GAA	E	1	AaeL_AAEL013608, AAEL013608	UDP-N-acetylglucosamine transporter	Other
LOC5574144	68942283	0.456102441	0.78412132	5.753688132	0.492717004	0.333351047	0.480559413	A	AG	-	CDS	Synonymous	3	240	AGC	S	AGT	S	1	AaeL_AAEL010957, AAEL010957	coagulation factor X	Other
LOC5574144	68942353	0.282619048	0.646214896	6.596012482	0.389509825	0.457199519	0.495687343	G	GA	-	CDS	Replacement	2	217	ACT	T	ATT	I	1	AaeL_AAEL010957, AAEL010957	coagulation factor X	Other
LOC110674773	69063611	0.466666667	0.788059701	5.585245162	0.499930796	0.336036233	0.44662288	A	AT	-	CDS	Replacement	1	632	ACT	T	TCT	S	1		uncharacterized LOC110674773	Other
LOC110674773	69084679	0.890383813	0.413333333	11.8587092	0.159272105	0.4872	0.407670844	G	GT	-	5UTR	.	NA	.	.	.	.	.	1		uncharacterized LOC110674773	Other
LOC110674773	69084685	0.10293578	0.515806112	9.611244138	0.150152288	0.499948985	0.369118442	G	GC	-	5UTR	.	NA	.	.	.	.	.	1		uncharacterized LOC110674773	Other
LOC5578613	69109309	0.611684126	0.860875966	4.196037566	0.478411199	0.238800118	0.399631445	C	CT	-	CDS	Synonymous	3	142	AAA	K	AAG	K	1	AaeL_AAEL010958, AAEL010958	probable ATP-dependent DNA helicase HFM1	Other
LOC5578613	69109629	0.353868574	0.648181818	4.501469696	0.458991823	0.456417234	0.495550018	G	GT	-	intr	.	NA	.	.	.	.	.	1	AaeL_AAEL010958, AAEL010958	probable ATP-dependent DNA helicase HFM1	Other
LOC5578613	69109631	0.326645822	0.643201543	5.124590526	0.442358031	0.459183673	0.492139644	T	TC	-	intr	.	NA	.	.	.	.	.	1	AaeL_AAEL010958, AAEL010958	probable ATP-dependent DNA helicase HFM1	Other
LOC5578613	69109633	0.348514851	0.675925926	5.440430259	0.45542553	0.438100137	0.496929079	G	GA	-	intr	.	NA	.	.	.	.	.	1	AaeL_AAEL010958, AAEL010958	probable ATP-dependent DNA helicase HFM1	Other
LOC5578613	69109642	0.263090677	0.525062657	3.823586719	0.386621315	0.49875	0.453043704	G	GT	-	intr	.	NA	.	.	.	.	.	1	AaeL_AAEL010958, AAEL010958	probable ATP-dependent DNA helicase HFM1	Other
LOC5578613	69109644	0.259858443	0.533333333	4.112466821	0.383284939	0.497777778	0.455446647	T	TC	-	intr	.	NA	.	.	.	.	.	1	AaeL_AAEL010958, AAEL010958	probable ATP-dependent DNA helicase HFM1	Other
LOC5578613	69109649	0.309255898	0.594063545	4.284542763	0.426035503	0.483132028	0.482755102	C	CA	-	intr	.	NA	.	.	.	.	.	1	AaeL_AAEL010958, AAEL010958	probable ATP-dependent DNA helicase HFM1	Other
LOC5578623	69234987	0.152462792	0.442617866	4.396528928	0.24893645	0.493542455	0.430604079	A	AGI	+	5UTR	.	NA	.	.	.	.	.	1	AaeL_AAEL003581, AAEL003581	amidophosphoribosyltransferase	Other
LOC5578623	69235006	0.490625	0.234	3.796183273	0.5	0.360991736	0.443408466	G	GA	+	5UTR	.	NA	.	.	.	.	.	1	AaeL_AAEL003581, AAEL003581	amidophosphoribosyltransferase	Other
LOC5578624	69314393	0.873129888	0.604481996	4.815373962	0.220567443	0.47832406	0.392066272	C	CG	-	CDS	Synonymous	3	503	GTC	V	GTG	V	1	AaeL_AAEL003597, AAEL003597	leucine-rich repeat-containing protein 32	Other
LOC5578624	69314396	0.847389558	0.581036295	4.513925996	0.255957966	0.488053419	0.413706822	G	GT	-	CDS	Synonymous	3	502	CCA	P	CCC	P	1	AaeL_AAEL003597, AAEL003597	leucine-rich repeat-containing protein 32	Other
LOC5578624	69314399	0.853025693	0.591203524	4.445867468	0.24817898	0.483471074	0.407978204	T	TC	-	CDS	Synonymous	3	501	TCG	S	TCA	S	1	AaeL_AAEL003597, AAEL003597	leucine-rich repeat-containing protein 32	Other
LOC5578624	69314402	0.836211031	0.565394243	4.539164883	0.270407722	0.492049432	0.425484045	A	AG	-	CDS	Synonymous	3	500	GCC	A	GCT	A	1	AaeL_AAEL003597, AAEL003597	leucine-rich repeat-containing protein 32	Other
LOC5578624	69314673	0.843604108	0.565319032	4.792244236	0.261251736	0.486902336	0.407464225	C	CG	-	CDS	Replacement	2	410	GCC	A	GGC	G	1	AaeL_AAEL003597, AAEL003597	leucine-rich repeat-containing protein 32	Other
LOC5578624	69314798	0.495660682	0.222923273	4.234234708	0.499952254	0.346383673	0.455045651	A	AG	-	CDS	Synonymous	3	368	ATT	I	ATC	I	1	AaeL_AAEL003597, AAEL003597	leucine-rich repeat-containing protein 32	Other
LOC5578625	69372362	0.982142857	0.671296296	8.25930939	0.0392	0.444444444	0.313571932	G	GC	-	CDS	Synonymous	3	137	CCG	P	CCC	P	1	AaeL_AAEL003582, 40sRpS13, AAEL003582	40S ribosomal protein S13	Other
LOC5578631	69933215	0.832375479	1	4.723270145	0.305605536	0	0.118483338	C	CG	+	5UTR	.	NA	.	.	.	.	.	1	AaeL_AAEL003601, AAEL003601	uncharacterized LOC5578631	Other
LOC5565115	70010362	0.068794239	0.274675325	3.94544142	0.128327498	0.391015216	0.278800664	A	AT	+	CDS	Replacement	1	205	AAG	K	TAG	*	1	AaeL_AAEL014729, AAEL014729	lymphokine-activated killer T-cell-originated protein kinase	Other
LOC5565115	70011076	0.003649635	0.147222222	3.917296415	0.006968556	0.22967128	0.107755102	G	GA	+	CDS	Replacement	1	443	GGA	G	AGA	R	1	AaeL_AAEL014729, AAEL014729	lymphokine-activated killer T-cell-originated protein kinase	Other
LOC5565115	70011079	0.007635367	0.173778776	4.366422513	0.015150632	0.252400549	0.12418818	C	CT	+	CDS	Synonymous	1	444	CTA	L	TTA	L	1	AaeL_AAEL014729, AAEL014729	lymphokine-activated killer T-cell-originated protein kinase	Other
LOC5565115	70011082	0.007380174	0.179186568	4.530023151	0.014651217	0.251301939	0.121682093	T	TC	+	CDS	Replacement	1	445	TGA	*	CGA	R	1	AaeL_AAEL014729, AAEL014729	lymphokine-activated killer T-cell-originated protein kinase	Other
LOC5565115	70011085	0	0.13649635	3.887818598	0	0.194824219	0.087680573	G	GA	+	CDS	Replacement	1	446	GGC	G	AGC	S	1	AaeL_AAEL014729, AAEL014729	lymphokine-activated killer T-cell-originated protein kinase	Other
LOC5565115	70011088	0.003816794	0.156867329	4.16423245	0.007781982	0.236831988	0.118137996	G	GT	+	CDS	Replacement	1	447	GAG	E	TAG	*	1	AaeL_AAEL014729, AAEL014729	lymphokine-activated killer T-cell-originated protein kinase	Other
LOC5565115	70011094	0.00948059	0.173978365	4.253167408	0.018777655	0.255	0.137335575	A	AC	+	CDS	Replacement	1	449	ATC	I	CTC	L	1	AaeL_AAEL014729, AAEL014729	lymphokine-activated killer T-cell-originated protein kinase	Other
LOC5565115	70011100	0.008671171	0.171602082	4.240618173	0.017166095	0.264105703	0.142011834	A	AC	+	CDS	Replacement	1	451	AAA	K	CAA	Q	1	AaeL_AAEL014729, AAEL014729	lymphokine-activated killer T-cell-originated protein kinase	Other
LOC5565115	70011106	0.009556159	0.163590709	3.968997487	0.018777655	0.261451801	0.14553879	C	CT	+	CDS	Replacement	1	453	CCT	P	TCT	S	1	AaeL_AAEL014729, AAEL014729	lymphokine-activated killer T-cell-originated protein kinase	Other
LOC5565115	70011118	0.006578947	0.185024155	4.742428275	0.014083799	0.280546875	0.168739859	C	CA	+	CDS	Replacement	1	457	CTG	L	ATG	M	1	AaeL_AAEL014729, AAEL014729	lymphokine-activated killer T-cell-originated protein kinase	Other
LOC5565115	70011124	0.012260766	0.184529357	4.364670861	0.024092802	0.292006582	0.173723273	C	CT	+	CDS	Replacement	1	459	CAA	Q	TAA	*	1	AaeL_AAEL014729, AAEL014729	lymphokine-activated killer T-cell-originated protein kinase	Other
LOC5565116	70073390	0.474378882	0.737056015	3.840844571	0.498311964	0.388468473	0.474319672	T	TC	-	CDS	Synonymous	3	2402	CGG	R	CGA	R	1	AaeL_AAEL014730, AAEL003609, AAEL014730	neurobeachin	Other
LOC5565116	70076188	0.455418719	0.802884615	6.438088039	0.496948242	0.313271605	0.47184717	T	TA	-	intr	.	NA	.	.	.	.	.	1	AaeL_AAEL014730, AAEL003609, AAEL014730	neurobeachin	Other
LOC5565116	70076265	0	0.14	3.980918208	0	0.2408	0.121227709	G	GA	-	intr	.	NA	.	.	.	.	.	1	AaeL_AAEL014730, AAEL003609, AAEL014730	neurobeachin	Other
LOC5565116	70101669	0.301426426	0.062425329	4.926976341	0.421092137	0.131211073	0.291619933	C	CT	-	intr	.	NA	.	.	.	.	.	1	AaeL_AAEL014730, AAEL003609, AAEL014730	neurobeachin	Other
LOC5565116	70136052	0.809235518	0.566737288	5.417742694	0.564757759	0.653796387	0.650654196	T	TAC	-	intr	.	NA	.	.	.	.	.	1	AaeL_AAEL014730, AAEL003609, AAEL014730	neurobeachin	Other
LOC5565116	70136057	0.88121118	0.571666667	6.040592065	0.2112	0.487901235	0.400473373	T	TC	-	intr	.	NA	.	.	.	.	.	1	AaeL_AAEL014730, AAEL003609, AAEL014730	neurobeachin	Other
LOC5565116	70136484	0.566666667	0.81471175	3.830250087	0.49293364	0.293367347	0.411030186	T	TC	-	CDS	Synonymous	3	1479	GTG	V	GTA	V	1	AaeL_AAEL014730, AAEL003609, AAEL014730	neurobeachin	Other
LOC5565116	70138228	0.808969774	0.874282846	5.085585675	0.508313365	0.600236652	0.581144102	C	CAG	-	CDS	Synonymous	3	918	GCC	A	GCT	A	1	AaeL_AAEL014730, AAEL003609, AAEL014730	neurobeachin	Other
LOC5565116	70139309	0.185817257	0.460280374	4.478388307	0.325034715	0.496199869	0.455088977	G	GA	-	CDS	Synonymous	3	578	TAC	Y	TAT	Y	1	AaeL_AAEL014730, AAEL003609, AAEL014730	neurobeachin	Other
LOC5569550	70491920	0.080529509	0.321367561	4.669888628	0.149540292	0.4278	0.305172447	C	CT	-	CDS	Synonymous	3	263	GGG	G	GGA	G	1	AaeL_AAEL007748, AAEL007748, SCRB10	protein peste	Other
LOC5569550	70492094	0.127329193	0.363305322	3.977478682	0.232172863	0.461694834	0.360608	C	CT	-	CDS	Synonymous	3	205	GAG	E	GAA	E	1	AaeL_AAEL007748, AAEL007748, SCRB10	protein peste	Other
LOC5569550	70492211	0.005263158	0.204584963	5.372294832	0.011975613	0.306278634	0.187906352	C	CT	-	CDS	Synonymous	3	166	CAG	Q	CAA	Q	1	AaeL_AAEL007748, AAEL007748, SCRB10	protein peste	Other
LOC5569550	70492223	0.011235955	0.178614158	4.268079787	0.027205707	0.27887112	0.18549346	G	GA	-	CDS	Synonymous	3	162	TAC	Y	TAT	Y	1	AaeL_AAEL007748, AAEL007748, SCRB10	protein peste	Other
LOC5569550	70492235	0.140873437	0.331961382	4.480465444	0.260960127	0.492562304	0.411829448	G	GACT	-	CDS	Synonymous	3	158	TCC	S	TCT	S	1	AaeL_AAEL007748, AAEL007748, SCRB10	protein peste	Other
LOC5569550	70492253	0.032894737	0.237639553	4.637386557	0.07739334	0.355029586	0.268308172	A	AG	-	CDS	Synonymous	3	152	GGT	G	GGC	G	1	AaeL_AAEL007748, AAEL007748, SCRB10	protein peste	Other
LOC5569550	70492265	0.712012987	0.445582586	3.866889133	0.425515543	0.494649227	0.497367871	C	CT	-	CDS	Synonymous	3	148	ACA	T	ACG	T	1	AaeL_AAEL007748, AAEL007748, SCRB10	protein peste	Other
LOC5569551	70554572	0.005952381	0.181855501	4.697472704	0.009999747	0.300014609	0.165676541	G	GA	-	intr	.	NA	.	.	.	.	.	1	AaeL_AAEL007742, AAEL007742	proto-oncogene tyrosine-protein kinase ROS	Other
LOC5569551	70554604	0.007042254	0.23845679	6.211454669	0.01010075	0.362260004	0.205705327	T	TC	-	CDS	Synonymous	3	2243	CCA	P	CCG	P	1	AaeL_AAEL007742, AAEL007742	proto-oncogene tyrosine-protein kinase ROS	Other
LOC5569551	70554727	0.547162162	0.269210387	4.196154641	0.492653811	0.396305848	0.484226354	T	TC	-	CDS	Synonymous	3	2202	GCA	A	GCG	A	1	AaeL_AAEL007742, AAEL007742	proto-oncogene tyrosine-protein kinase ROS	Other
LOC5569551	70554820	0.97826087	0.642857143	8.896435018	0.054751041	0.462809917	0.330019417	A	AG	-	CDS	Synonymous	3	2171	TAC	Y	TAT	Y	1	AaeL_AAEL007742, AAEL007742	proto-oncogene tyrosine-protein kinase ROS	Other
LOC5569551	70554871	0.753258427	0.3125	9.420811949	0.362093059	0.416810942	0.499285554	G	GC	-	CDS	Synonymous	3	2154	GTG	V	GTC	V	1	AaeL_AAEL007742, AAEL007742	proto-oncogene tyrosine-protein kinase ROS	Other
LOC5569551	70554924	0.651146945	0.197642164	10.09473445	0.444444444	0.323829678	0.485205994	G	GA	-	CDS	Synonymous	1	2137	CTG	L	TTG	L	1	AaeL_AAEL007742, AAEL007742	proto-oncogene tyrosine-protein kinase ROS	Other
LOC5569551	70554949	0.931107955	0.664814815	5.562686384	0.105551483	0.444444444	0.318551314	T	TC	-	CDS	Synonymous	3	2128	GAG	E	GAA	E	1	AaeL_AAEL007742, AAEL007742	proto-oncogene tyrosine-protein kinase ROS	Other
LOC5569551	70554952	0.930545455	0.641045549	6.21817746	0.107434706	0.459646178	0.338197856	G	GC	-	CDS	Synonymous	3	2127	CTG	L	CTC	L	1	AaeL_AAEL007742, AAEL007742	proto-oncogene tyrosine-protein kinase ROS	Other
LOC5569551	70554955	0.932260306	0.625295043	6.769427593	0.105551483	0.466938776	0.343466553	G	GA	-	CDS	Synonymous	3	2126	TAT	Y	TAC	Y	1	AaeL_AAEL007742, AAEL007742	proto-oncogene tyrosine-protein kinase ROS	Other
LOC5569551	70554958	0.633424408	0.207112332	9.042454272	0.457618971	0.327163455	0.480223462	G	GA	-	CDS	Synonymous	3	2125	CGC	R	CGT	R	1	AaeL_AAEL007742, AAEL007742	proto-oncogene tyrosine-protein kinase ROS	Other
LOC5569551	70554970	0.669398907	0.21637931	9.983368696	0.441751228	0.340962692	0.486548529	G	GA	-	CDS	Synonymous	3	2121	GCC	A	GCT	A	1	AaeL_AAEL007742, AAEL007742	proto-oncogene tyrosine-protein kinase ROS	Other
LOC5569551	70554979	0.686867183	0.250400641	9.251711699	0.433539497	0.37849633	0.496265813	C	CA	-	CDS	Synonymous	3	2118	GTG	V	GTT	V	1	AaeL_AAEL007742, AAEL007742	proto-oncogene tyrosine-protein kinase ROS	Other
LOC5569551	70555003	1	0.865876122	3.824899707	0	0.233232514	0.133219736	G	GA	-	CDS	Synonymous	3	2110	CTT	L	CTC	L	1	AaeL_AAEL007742, AAEL007742	proto-oncogene tyrosine-protein kinase ROS	Other
LOC5569551	70555009	0.719936709	0.299074074	8.634849641	0.414779901	0.418590335	0.499989946	A	AT	-	CDS	Synonymous	3	2108	CTT	L	CTA	L	1	AaeL_AAEL007742, AAEL007742	proto-oncogene tyrosine-protein kinase ROS	Other
LOC5569551	70555168	0.017498478	0.272751124	6.524804534	0.034711384	0.396694215	0.229587125	A	AT	-	CDS	Synonymous	3	2055	GCT	A	GCA	A	1	AaeL_AAEL007742, AAEL007742	proto-oncogene tyrosine-protein kinase ROS	Other
LOC5569551	70555177	0.900606359	0.550833132	7.602820576	0.177084298	0.496014031	0.383371954	C	CT	-	CDS	Synonymous	3	2052	CTA	L	CTG	L	1	AaeL_AAEL007742, AAEL007742	proto-oncogene tyrosine-protein kinase ROS	Other
LOC5569551	70555180	0.887848384	0.567434895	6.444667967	0.196892744	0.491900826	0.381531518	A	AG	-	CDS	Synonymous	3	2051	TTC	F	TTT	F	1	AaeL_AAEL007742, AAEL007742	proto-oncogene tyrosine-protein kinase ROS	Other
LOC5569551	70555183	0.881753663	0.549951267	6.705484661	0.204583426	0.495089684	0.391745106	C	CT	-	CDS	Synonymous	3	2050	GAA	E	GAG	E	1	AaeL_AAEL007742, AAEL007742	proto-oncogene tyrosine-protein kinase ROS	Other
LOC5569551	70555204	0.936394058	0.672623853	10.8664591	0.24635489	0.661808752	0.519200668	C	CAT	-	CDS	Synonymous	3	2043	GCA	A	GCG	A	1	AaeL_AAEL007742, AAEL007742	proto-oncogene tyrosine-protein kinase ROS	Other
LOC5569551	70555237	0.914686445	0.553357798	8.195996785	0.160291311	0.492840967	0.38686089	T	TA	-	intr	.	NA	.	.	.	.	.	1	AaeL_AAEL007742, AAEL007742	proto-oncogene tyrosine-protein kinase ROS	Other
LOC5569551	70555255	0.969691829	0.776432079	4.393188284	0.058341342	0.356505102	0.214910454	T	TG	-	intr	.	NA	.	.	.	.	.	1	AaeL_AAEL007742, AAEL007742	proto-oncogene tyrosine-protein kinase ROS	Other
LOC5569551	70555369	0.737473842	0.454545455	4.340992038	0.397357848	0.495644444	0.478052852	T	TC	-	CDS	Synonymous	3	2007	TCG	S	TCA	S	1	AaeL_AAEL007742, AAEL007742	proto-oncogene tyrosine-protein kinase ROS	Other
LOC5569551	70555427	0.709906534	0.443610071	3.859158835	0.413194444	0.493188309	0.489069636	G	GA	-	intr	.	NA	.	.	.	.	.	1	AaeL_AAEL007742, AAEL007742	proto-oncogene tyrosine-protein kinase ROS	Other
LOC5569551	70555435	0.685014985	0.414407831	3.920629009	0.432949812	0.484497964	0.496199869	G	GA	-	intr	.	NA	.	.	.	.	.	1	AaeL_AAEL007742, AAEL007742	proto-oncogene tyrosine-protein kinase ROS	Other
LOC5569551	70555989	0.832061973	0.586333048	3.885460096	0.285986785	0.487775207	0.414287473	G	GA	-	CDS	Synonymous	1	1860	TTG	L	CTG	L	1	AaeL_AAEL007742, AAEL007742	proto-oncogene tyrosine-protein kinase ROS	Other
LOC5569551	70556038	0.036744347	0.219196078	3.949001746	0.072249495	0.345303536	0.217145153	G	GA	-	CDS	Synonymous	3	1843	GTC	V	GTT	V	1	AaeL_AAEL007742, AAEL007742	proto-oncogene tyrosine-protein kinase ROS	Other
LOC5569551	70556118	0.726545637	0.442054978	4.349690447	0.394555066	0.494913171	0.475762101	G	GT	-	CDS	Synonymous	1	1817	AGA	R	CGA	R	1	AaeL_AAEL007742, AAEL007742	proto-oncogene tyrosine-protein kinase ROS	Other
LOC5569551	70556203	0.77394958	0.483195498	4.019604622	0.357212844	0.502215222	0.468123181	G	GCT	-	CDS	Synonymous	3	1788	GTA	V	GTC	V	1	AaeL_AAEL007742, AAEL007742	proto-oncogene tyrosine-protein kinase ROS	Other
LOC5569551	70556473	0.830193015	0.526590164	5.365998746	0.282799587	0.498614958	0.433040621	T	TC	-	CDS	Synonymous	3	1698	AAG	K	AAA	K	1	AaeL_AAEL007742, AAEL007742	proto-oncogene tyrosine-protein kinase ROS	Other
LOC5569551	70557385	0	0.143297801	4.0687513	0	0.24884532	0.144042969	A	AG	-	CDS	Synonymous	3	1433	CTT	L	CTC	L	1	AaeL_AAEL007742, AAEL007742	proto-oncogene tyrosine-protein kinase ROS	Other
LOC5569551	70558372	0.010752688	0.185922456	4.496672082	0.027391975	0.290657439	0.189118391	A	AG	-	CDS	Synonymous	3	1104	ATT	I	ATC	I	1	AaeL_AAEL007742, AAEL007742	proto-oncogene tyrosine-protein kinase ROS	Other
LOC5569551	70558393	0.156470588	0.424831081	4.53372113	0.262716049	0.495550018	0.432528113	T	TC	-	CDS	Synonymous	3	1097	CCA	P	CCG	P	1	AaeL_AAEL007742, AAEL007742	proto-oncogene tyrosine-protein kinase ROS	Other
LOC5569551	70558399	0.142156863	0.406200318	4.545515468	0.252400549	0.489026063	0.419730413	G	GA	-	CDS	Synonymous	3	1095	TCC	S	TCT	S	1	AaeL_AAEL007742, AAEL007742	proto-oncogene tyrosine-protein kinase ROS	Other
LOC5569551	70558414	0.012195122	0.167690418	3.915508109	0.029405213	0.243579605	0.152297027	C	CA	-	CDS	Synonymous	3	1090	GCG	A	GCT	A	1	AaeL_AAEL007742, AAEL007742	proto-oncogene tyrosine-protein kinase ROS	Other
LOC5569551	70558429	0.166998507	0.429957883	4.315611658	0.279470893	0.494394464	0.439156301	A	AG	-	CDS	Synonymous	3	1085	ACT	T	ACC	T	1	AaeL_AAEL007742, AAEL007742	proto-oncogene tyrosine-protein kinase ROS	Other
LOC5569551	70560124	0.061434417	0.265009862	4.008027658	0.115502959	0.387967886	0.270822885	G	GA	-	CDS	Synonymous	3	520	TCC	S	TCT	S	1	AaeL_AAEL007742, AAEL007742	proto-oncogene tyrosine-protein kinase ROS	Other
LOC5569551	70560265	0.135528674	0	3.862143633	0.239705175	0	0.136189801	G	GA	-	CDS	Synonymous	3	473	AAC	N	AAT	N	1	AaeL_AAEL007742, AAEL007742	proto-oncogene tyrosine-protein kinase ROS	Other
LOC5569551	70561013	0	0.131572081	3.757332831	0	0.241446787	0.130586416	G	GA	-	intr	.	NA	.	.	.	.	.	1	AaeL_AAEL007742, AAEL007742	proto-oncogene tyrosine-protein kinase ROS	Other
LOC5569555	71016792	0.553340517	0.242094187	5.161215206	0.49247953	0.36448821	0.472173674	G	GA	-	intr	.	NA	.	.	.	.	.	1	AaeL_AAEL007754, AAEL007754	uncharacterized LOC5569555	Other
LOC5569555	71016825	0.522408521	0.243506494	4.303561501	0.499167014	0.3648	0.462587223	G	GA	-	CDS	Synonymous	3	69	GAC	D	GAT	D	1	AaeL_AAEL007754, AAEL007754	uncharacterized LOC5569555	Other
LOC5569555	71016858	0.67380799	0.332714286	5.851456497	0.439743349	0.444444444	0.4996106	A	AC	-	CDS	Synonymous	3	58	GGT	G	GGG	G	1	AaeL_AAEL007754, AAEL007754	uncharacterized LOC5569555	Other
LOC5569555	71016861	0.657744306	0.303354584	5.547530617	0.462947846	0.423440454	0.502768595	G	GAT	-	CDS	Synonymous	3	57	AAC	N	AAT	N	1	AaeL_AAEL007754, AAEL007754	uncharacterized LOC5569555	Other
LOC5569555	71016894	0.7514017	0.319402985	9.089781429	0.376182026	0.430251125	0.499659735	G	GT	-	CDS	Synonymous	3	46	ATA	I	ATC	I	1	AaeL_AAEL007754, AAEL007754	uncharacterized LOC5569555	Other
LOC5569554	71238629	0.243333333	0	6.84963905	0.33384083	0	0.18549346	C	CT	-	5UTR	.	NA	.	.	.	.	.	1	AaeL_AAEL007744, AAEL007744	uncharacterized LOC5569554	Other
LOC5569554	71238630	0.255698006	0	7.211692601	0.3621875	0	0.207056851	G	GA	-	5UTR	.	NA	.	.	.	.	.	1	AaeL_AAEL007744, AAEL007744	uncharacterized LOC5569554	Other
LOC5569554	71238656	0.255167959	0	7.196079423	0.378144528	0	0.222321392	T	TI	-	5UTR	.	NA	.	.	.	.	.	1	AaeL_AAEL007744, AAEL007744	uncharacterized LOC5569554	Other
LOC5569562	71270474	0.072608696	0.294117647	4.286268662	0.130926403	0.415224913	0.295015786	A	AG	+	CDS	Synonymous	3	228	GGA	G	GGG	G	1	AaeL_AAEL007759, AAEL007759	brefeldin A-inhibited guanine nucleotide-exchange protein 3	Other
LOC5569562	71270480	0.078043478	0.286607143	3.873847956	0.14292799	0.408977778	0.301463689	T	TC	+	CDS	Synonymous	3	230	CTT	L	CTC	L	1	AaeL_AAEL007759, AAEL007759	brefeldin A-inhibited guanine nucleotide-exchange protein 3	Other
LOC5569562	71270576	0.081787803	0.312932852	4.39623257	0.151017465	0.429974783	0.31925156	T	TC	+	CDS	Synonymous	3	262	TGT	C	TGC	C	1	AaeL_AAEL007759, AAEL007759	brefeldin A-inhibited guanine nucleotide-exchange protein 3	Other
LOC5569562	71272950	0.219444444	0.022721503	4.697377604	0.344376731	0.04481946	0.203851884	C	CT	+	CDS	Synonymous	3	994	CAC	H	CAT	H	1	AaeL_AAEL007759, AAEL007759	brefeldin A-inhibited guanine nucleotide-exchange protein 3	Other
LOC5569562	71273252	0.365636704	0.138439733	3.666540571	0.469032166	0.24049023	0.351657477	T	TC	+	CDS	Synonymous	3	1075	TGT	C	TGC	C	1	AaeL_AAEL007759, AAEL007759	brefeldin A-inhibited guanine nucleotide-exchange protein 3	Other
LOC5569560	71342894	0.214285714	0.023809524	4.495337304	0.3318	0.04875	0.194380165	T	TC	+	CDS	Synonymous	3	118	CTT	L	CTC	L	1	AaeL_AAEL007741, AAEL007741	fatty acid hydroxylase domain-containing protein 2	Other
LOC5569558	71650129	0.739478718	0.355944056	7.295054025	0.390772684	0.456919383	0.497540901	C	CT	-	CDS	Replacement	3	278	ATA	I	ATG	M	1	AaeL_AAEL007757, AAEL007757	uncharacterized LOC5569558	Other
LOC5569558	71650144	0.482633438	0.200954085	4.572285445	0.499558867	0.327138094	0.445966442	G	GT	-	CDS	Replacement	3	273	GAC	D	GAA	E	1	AaeL_AAEL007757, AAEL007757	uncharacterized LOC5569558	Other
LOC5569558	71650158	0.707203907	0.305827506	7.930599194	0.414150972	0.43111306	0.499702558	G	GT	-	CDS	Replacement	1	269	CGT	R	AGT	S	1	AaeL_AAEL007757, AAEL007757	uncharacterized LOC5569558	Other
LOC5569558	71650456	0.652226721	0.374246339	4.075581535	0.451171875	0.470235354	0.498915935	C	CT	-	CDS	Synonymous	3	169	GGG	G	GGA	G	1	AaeL_AAEL007757, AAEL007757	uncharacterized LOC5569558	Other
LOC5569558	71650469	0.655190441	0.387566138	3.81896822	0.448341837	0.476827739	0.499846106	T	TG	-	CDS	Replacement	2	165	GAA	E	GCA	A	1	AaeL_AAEL007757, AAEL007757	uncharacterized LOC5569558	Other
LOC5569558	71650666	0.367705846	0.108688424	4.766662434	0.462420495	0.19231035	0.357140521	C	CT	-	CDS	Synonymous	3	99	AGG	R	AGA	R	1	AaeL_AAEL007757, AAEL007757	uncharacterized LOC5569558	Other
LOC5569558	71650673	0.381735437	0.108883172	5.13526753	0.467019021	0.195371919	0.359211204	T	TG	-	CDS	Replacement	2	97	CAG	Q	CCG	P	1	AaeL_AAEL007757, AAEL007757	uncharacterized LOC5569558	Other
LOC5569558	71650952	0	0.129218635	3.695114424	0	0.216961451	0.136815599	T	TC	-	CDS	Replacement	2	4	AAA	K	AGA	R	1	AaeL_AAEL007757, AAEL007757	uncharacterized LOC5569558	Other
LOC5569558	71650971	0	0.180366348	5.071148425	0	0.29138527	0.192470824	C	CT	-	intr	.	NA	.	.	.	.	.	1	AaeL_AAEL007757, AAEL007757	uncharacterized LOC5569558	Other
LOC5569558	71651068	0	0.141207375	4.013052043	0	0.239796045	0.160594913	A	AG	-	5UTR	.	NA	.	.	.	.	.	1	AaeL_AAEL007757, AAEL007757	uncharacterized LOC5569558	Other
LOC5569558	71651232	0	0.153911565	4.352840761	0	0.261451801	0.169921875	T	TA	-	5UTR	.	NA	.	.	.	.	.	1	AaeL_AAEL007757, AAEL007757	uncharacterized LOC5569558	Other
LOC5569563	71678228	0.791264479	0.46474359	5.749523393	0.337988166	0.49849052	0.451260212	G	GA	+	CDS	Synonymous	3	119	GAA	E	GAG	E	1	AaeL_AAEL007750, AAEL007750	nucleoside diphosphate-linked moiety X motif 8	Other
LOC5569563	71678240	0.843676815	0.598245614	3.961890044	0.269215081	0.480707908	0.395671392	A	AC	+	CDS	Synonymous	3	123	ATC	I	ATA	I	1	AaeL_AAEL007750, AAEL007750	nucleoside diphosphate-linked moiety X motif 8	Other
LOC5569563	71678243	0.836032864	0.540251572	5.198066999	0.279470893	0.496828256	0.422601451	G	GA	+	CDS	Synonymous	3	124	CCA	P	CCG	P	1	AaeL_AAEL007750, AAEL007750	nucleoside diphosphate-linked moiety X motif 8	Other
LOC5569563	71678252	0.843881119	0.60201595	3.877171133	0.27339912	0.48	0.398124035	C	CG	+	CDS	Synonymous	3	127	CTG	L	CTC	L	1	AaeL_AAEL007750, AAEL007750	nucleoside diphosphate-linked moiety X motif 8	Other
LOC5569563	71678259	0.861512718	0.616071429	4.108405323	0.238965552	0.473635117	0.371732164	A	AG	+	CDS	Replacement	1	130	GCA	A	ACA	T	1	AaeL_AAEL007750, AAEL007750	nucleoside diphosphate-linked moiety X motif 8	Other
LOC5569563	71678483	0.899358325	0.632399577	5.08211506	0.194380165	0.465054829	0.346929836	T	TC	+	CDS	Synonymous	3	204	ATC	I	ATT	I	1	AaeL_AAEL007750, AAEL007750	nucleoside diphosphate-linked moiety X motif 8	Other
LOC5569563	71678561	0.96969697	0.551515152	11.39385099	0.054751041	0.495867769	0.417480469	G	GA	+	CDS	Synonymous	3	230	CTA	L	CTG	L	1	AaeL_AAEL007750, AAEL007750	nucleoside diphosphate-linked moiety X motif 8	Other
LOC5569564	71700084	0.687246964	0.318027211	6.059153651	0.456747405	0.46108433	0.49744008	C	CGT	-	CDS	Synonymous	3	172	GAG	E	GAA	E	1	AaeL_AAEL007761, AAEL007761	chloride intracellular channel exc-4	Other
LOC5569564	71842271	0.519762846	0.226925598	5.285388137	0.578922194	0.373048089	0.488345387	T	TID	-	5UTR	.	NA	.	.	.	.	.	1	AaeL_AAEL007761, AAEL007761	chloride intracellular channel exc-4	Other
LOC5569564	71842401	0.259534884	0.519636747	3.789771215	0.389273356	0.499343625	0.483949653	A	AT	-	5UTR	.	NA	.	.	.	.	.	1	AaeL_AAEL007761, AAEL007761	chloride intracellular channel exc-4	Other
LOC5569568	71881917	0.247979798	0.057352941	3.748530591	0.376960754	0.096523987	0.262090796	G	GA	+	CDS	Synonymous	3	120	AAG	K	AAA	K	1		39S ribosomal protein L40, mitochondrial	Other
LOC5569567	71884493	0	0.128431373	3.674321671	0	0.234720317	0.124444444	C	CT	-	CDS	Replacement	1	155	GAT	D	AAT	N	1		digestive organ expansion factor homolog	Other
LOC5569567	71884497	0	0.131724138	3.761355944	0	0.239705175	0.125148721	T	TA	-	CDS	Synonymous	3	153	GGA	G	GGT	G	1		digestive organ expansion factor homolog	Other
LOC5569567	71884890	0.277562863	0.076794258	3.697414497	0.413501449	0.157243612	0.318833066	C	CT	-	CDS	Synonymous	3	22	CAG	Q	CAA	Q	1		digestive organ expansion factor homolog	Other
LOC5578884	71901405	0.673938769	0.361092631	5.019816813	0.44167574	0.457278107	0.499602235	T	TC	-	3UTR	.	NA	.	.	.	.	.	1	AaeL_AAEL013888, AAEL013888	pre-mRNA-processing factor 39	Other
LOC5578884	71901580	0.686507937	0.370235935	5.126969643	0.430884287	0.46875	0.499987246	A	AC	-	3UTR	.	NA	.	.	.	.	.	1	AaeL_AAEL013888, AAEL013888	pre-mRNA-processing factor 39	Other
LOC5578884	71901976	0.576509512	0.258135083	5.302174617	0.48842155	0.386992744	0.495194156	T	TC	-	CDS	Synonymous	3	1145	GCA	A	GCG	A	1	AaeL_AAEL013888, AAEL013888	pre-mRNA-processing factor 39	Other
LOC5578884	71902063	0.693556836	0.422161172	3.95267839	0.415600024	0.490977946	0.491144877	A	AG	-	CDS	Synonymous	3	1116	GCC	A	GCT	A	1	AaeL_AAEL013888, AAEL013888	pre-mRNA-processing factor 39	Other
LOC5578884	71902176	0.711469534	0.301260504	8.244958968	0.431258679	0.442680885	0.498928326	A	AG	-	intr	.	NA	.	.	.	.	.	1	AaeL_AAEL013888, AAEL013888	pre-mRNA-processing factor 39	Other
LOC5578884	71915930	0.479047619	0.207275132	4.286375888	0.499623222	0.328621488	0.449761481	A	AG	-	CDS	Synonymous	3	1047	GGT	G	GGC	G	1	AaeL_AAEL013888, AAEL013888	pre-mRNA-processing factor 39	Other
LOC5578884	71915936	0.224584278	0.021485761	4.909816529	0.347128028	0.041792784	0.207444587	A	AG	-	CDS	Synonymous	3	1045	TTT	F	TTC	F	1	AaeL_AAEL013888, AAEL013888	pre-mRNA-processing factor 39	Other
LOC5578884	71916908	0.862181441	0.559966727	5.615968534	0.24091205	0.49247243	0.425527157	T	TC	-	CDS	Synonymous	3	721	CAG	Q	CAA	Q	1	AaeL_AAEL013888, AAEL013888	pre-mRNA-processing factor 39	Other
LOC5578884	71917163	0.803511706	0.554334468	3.79376374	0.322962912	0.493743177	0.445678974	T	TA	-	intr	.	NA	.	.	.	.	.	1	AaeL_AAEL013888, AAEL013888	pre-mRNA-processing factor 39	Other
LOC5578884	71917165	0.796428571	0.549603175	3.701484713	0.329662641	0.494076542	0.447292967	T	TA	-	intr	.	NA	.	.	.	.	.	1	AaeL_AAEL013888, AAEL013888	pre-mRNA-processing factor 39	Other
LOC5578884	71931890	0.313143753	0.088129845	4.148880313	0.428641975	0.141388704	0.280354246	C	CT	-	CDS	Synonymous	3	289	GAG	E	GAA	E	1	AaeL_AAEL013888, AAEL013888	pre-mRNA-processing factor 39	Other
LOC5578884	71931893	0.324789246	0.0984375	4.050240979	0.435843172	0.158099112	0.293098731	T	TC	-	CDS	Synonymous	3	288	CCA	P	CCG	P	1	AaeL_AAEL013888, AAEL013888	pre-mRNA-processing factor 39	Other
LOC5578884	71931959	0.411327231	0.170189992	3.760737953	0.486111111	0.281950872	0.402271468	C	CT	-	CDS	Synonymous	3	266	GAG	E	GAA	E	1	AaeL_AAEL013888, AAEL013888	pre-mRNA-processing factor 39	Other
LOC5578884	71932237	0.683379121	0.415303655	3.856659003	0.435003934	0.486111111	0.496850592	T	TC	-	CDS	Replacement	1	174	GAC	D	AAC	N	1	AaeL_AAEL013888, AAEL013888	pre-mRNA-processing factor 39	Other
LOC5578884	71932277	0.366666667	0.122976155	4.212089702	0.4608	0.213039486	0.347800238	T	TC	-	CDS	Synonymous	3	160	ACA	T	ACG	T	1	AaeL_AAEL013888, AAEL013888	pre-mRNA-processing factor 39	Other
LOC5578886	72064094	0.488144028	0.219640068	4.144390395	0.499853897	0.343006837	0.45865645	C	CG	+	intr	.	NA	.	.	.	.	.	1	AaeL_AAEL013887, AAEL013887	DDB1- and CUL4-associated factor 10 homolog	Other
LOC5563948	72242090	0	0.129605263	3.705329511	0	0.223537147	0.106610489	C	CT	-	intr	.	NA	.	.	.	.	.	1	AaeL_AAEL014247, AAEL013891, AAEL014247	type I inositol 1,4,5-trisphosphate 5-phosphatase	Other
LOC5563944	72353112	0	0.1875	5.267550011	0	0.3046875	0.166996961	G	GA	+	3UTR	.	NA	.	.	.	.	.	1	AaeL_AAEL014251, AAEL014251, IAP5	baculoviral IAP repeat-containing protein 5.2	Other
LOC5563945	72396983	0.026330611	0.19506463	3.844302878	0.04875	0.314929825	0.20795443	A	AT	+	intr	.	NA	.	.	.	.	.	1	AaeL_AAEL014248, AAEL014248, AAEL801123	solute carrier family 52, riboflavin transporter, member 3-A	Other
LOC5563945	72398339	0	0.292934783	8.389794315	0	0.412385073	0.262335558	G	GT	+	intr	.	NA	.	.	.	.	.	1	AaeL_AAEL014248, AAEL014248, AAEL801123	solute carrier family 52, riboflavin transporter, member 3-A	Other
LOC5563947	72465122	0.01910828	0.203232858	4.462759837	0.039718773	0.325163665	0.205574158	A	AT	+	CDS	Replacement	1	415	ACA	T	TCA	S	1		DDB1- and CUL4-associated factor 5	Other
LOC110675246	72482980	0.381045752	0.102240896	5.385310027	0.473741319	0.191929703	0.373673749	G	GT	+	intr	.	NA	.	.	.	.	.	1		uncharacterized protein DDB_G0283357-like	Other
LOC5576373	73015707	0.900345755	0.673945783	4.036692878	0.186329247	0.439689483	0.339072739	C	CT	+	CDS	Synonymous	3	444	CGT	R	CGC	R	1	AaeL_AAEL012467, AAEL012467	mucin-5AC	Other
LOC5576373	73017867	0.181578684	0.002475248	4.928053411	0.292839213	0.005037751	0.155014308	G	GA	+	CDS	Replacement	2	1121	AGG	R	AAG	K	1	AaeL_AAEL012467, AAEL012467	mucin-5AC	Other
LOC5566747	73292929	0	0.134115319	3.824672919	0	0.232751924	0.137174211	C	CT	+	3UTR	.	NA	.	.	.	.	.	1	AaeL_AAEL005606, AAEL005606	BTB/POZ domain-containing protein 6	Other
LOC5574246	73550288	0.554874584	0.234751773	5.438706679	0.495176977	0.369279908	0.479091024	C	CT	-	CDS	Synonymous	3	547	GCG	A	GCA	A	1	AaeL_AAEL011013, AAEL011013	protein single-minded	Other
LOC23687986	73777318	0.328369655	0.10159465	4.022897272	0.435333574	0.180348489	0.32799899	G	GA	-	CDS	Synonymous	3	798	TTC	F	TTT	F	1	AaeL_AAEL017566, AAEL017566	DNA ligase 1	Other
LOC23687986	73779668	0.24796748	0.054741379	3.861176306	0.408163265	0.096834652	0.290294785	G	GA	-	intr	.	NA	.	.	.	.	.	1	AaeL_AAEL017566, AAEL017566	DNA ligase 1	Other
LOC23687986	73779673	0.685897436	0.911654135	4.164867053	0.45839497	0.155726573	0.351239669	A	AT	-	intr	.	NA	.	.	.	.	.	1	AaeL_AAEL017566, AAEL017566	DNA ligase 1	Other
LOC5574250	73790498	0.737745098	0.970408163	5.500380407	0.387307418	0.058341342	0.225178359	C	CT	+	intr	.	NA	.	.	.	.	.	1	AaeL_AAEL011017, AAEL011017	GRAM domain-containing protein 1B	Other
LOC5574250	73804756	0.748025412	0.48896209	3.789134218	0.402452272	0.499642541	0.48468084	G	GC	+	CDS	Synonymous	3	660	CGC	R	CGG	R	1	AaeL_AAEL011017, AAEL011017	GRAM domain-containing protein 1B	Other
LOC5579485	73844692	0.299707602	0.583617886	4.277059641	0.407218935	0.486235396	0.498551469	C	CT	-	intr	.	NA	.	.	.	.	.	1	AaeL_AAEL015296, AAEL011012, AAEL015296	septin-4	Other
LOC5579485	73844750	0.492132867	0.893920335	9.183771973	0.5	0.183256976	0.392219388	A	AG	-	intr	.	NA	.	.	.	.	.	1	AaeL_AAEL015296, AAEL011012, AAEL015296	septin-4	Other
LOC5574257	74164440	0.206395349	0.009090909	5.167144984	0.334251607	0.02272427	0.208579026	C	CT	-	CDS	Synonymous	3	1090	CCG	P	CCA	P	1	AaeL_AAEL011023, AAEL011023	uncharacterized LOC5574257	Other
LOC5574257	74165436	0.516468254	0.206932773	5.28122704	0.499575832	0.331425598	0.48	C	CT	-	CDS	Synonymous	3	758	TCG	S	TCA	S	1	AaeL_AAEL011023, AAEL011023	uncharacterized LOC5574257	Other
LOC5574257	74165460	0.427083333	0.766407119	5.999023611	0.491111111	0.357777778	0.491111111	C	CA	-	CDS	Synonymous	3	750	GTT	V	GTG	V	1	AaeL_AAEL011023, AAEL011023	uncharacterized LOC5574257	Other
LOC5574257	74166953	0.988235294	0.80952381	4.557296544	0.033888228	0.308390023	0.191790178	C	CT	-	CDS	Synonymous	3	383	CAA	Q	CAG	Q	1	AaeL_AAEL011023, AAEL011023	uncharacterized LOC5574257	Other
LOC5574257	74166981	1	0.83863275	4.553749881	0	0.271473914	0.163543701	C	CG	-	CDS	Replacement	2	374	GCA	A	GGA	G	1	AaeL_AAEL011023, AAEL011023	uncharacterized LOC5574257	Other
LOC5574257	74166991	1	0.80780309	5.397529608	0	0.312174818	0.186203407	G	GA	-	CDS	Synonymous	1	371	TTA	L	CTA	L	1	AaeL_AAEL011023, AAEL011023	uncharacterized LOC5574257	Other
LOC5574257	74185017	0.287148594	0.575541734	4.416786867	0.407386637	0.48810673	0.494688899	C	CT	-	5UTR	.	NA	.	.	.	.	.	1	AaeL_AAEL011023, AAEL011023	uncharacterized LOC5574257	Other
LOC5574257	74185022	0.337379002	0.667546067	5.519716456	0.445791196	0.439373406	0.498086938	A	AT	-	5UTR	.	NA	.	.	.	.	.	1	AaeL_AAEL011023, AAEL011023	uncharacterized LOC5574257	Other
LOC5574257	74185089	0.276384535	0.565432099	4.459045333	0.408163265	0.493444438	0.494156318	T	TA	-	5UTR	.	NA	.	.	.	.	.	1	AaeL_AAEL011023, AAEL011023	uncharacterized LOC5574257	Other
LOC5574257	74185107	0.263846622	0.5625	4.745509112	0.397675737	0.494049587	0.491019237	A	AC	-	5UTR	.	NA	.	.	.	.	.	1	AaeL_AAEL011023, AAEL011023	uncharacterized LOC5574257	Other
LOC5574257	74185119	0.27589852	0.569951665	4.590610437	0.399930748	0.494592	0.494542214	G	GA	-	5UTR	.	NA	.	.	.	.	.	1	AaeL_AAEL011023, AAEL011023	uncharacterized LOC5574257	Other
LOC5574257	74185157	0.663473819	0.924679487	5.306755945	0.448341837	0.11160586	0.254194742	T	TA	-	5UTR	.	NA	.	.	.	.	.	1	AaeL_AAEL011023, AAEL011023	uncharacterized LOC5574257	Other
LOC5569921	74285810	0.236068111	0.04979689	3.775336708	0.360991736	0.095376482	0.239983672	A	AG	+	CDS	Synonymous	3	540	CCA	P	CCG	P	1	AaeL_AAEL008021, AAEL008021	cytoplasmic FMR1-interacting protein	Other
LOC5569921	74313035	0.925609756	0.704021516	4.260321001	0.149013879	0.416522141	0.338106089	T	TC	+	CDS	Synonymous	3	1170	TAC	Y	TAT	Y	1	AaeL_AAEL008021, AAEL008021	cytoplasmic FMR1-interacting protein	Other
LOC5569921	74313241	0.238233398	0	6.701603029	0.3621875	0	0.181699864	C	CT	+	CDS	Synonymous	3	1216	GAC	D	GAT	D	1	AaeL_AAEL008021, AAEL008021	cytoplasmic FMR1-interacting protein	Other
LOC5569921	74313271	0.345063539	0	10.0081877	0.451171875	0	0.233505213	T	TA	+	intr	.	NA	.	.	.	.	.	1	AaeL_AAEL008021, AAEL008021	cytoplasmic FMR1-interacting protein	Other
LOC5569918	74851724	0.473677452	0.177410618	5.108332546	0.498205526	0.310788872	0.42	A	AG	+	CDS	Synonymous	3	384	GGA	G	GGG	G	1	AaeL_AAEL008022, AAEL008022	pituitary homeobox homolog Ptx1	Other
LOC5569924	75064835	0.078907104	0.324772313	4.829363357	0.136245675	0.442328231	0.302745714	T	TC	-	CDS	Synonymous	3	198	GAA	E	GAG	E	1	AaeL_AAEL008024, AAEL008024	uncharacterized LOC5569924	Other
LOC5569922	75312366	0.157809984	0.799310345	18.9445217	0.255957966	0.32441701	0.488808978	G	GA	+	intr	.	NA	.	.	.	.	.	1	AaeL_AAEL008014, AAEL008014	EF-hand calcium-binding domain-containing protein 1	Other
LOC5569925	75490363	0.729040404	0.966685124	5.539723505	0.378401201	0.064861943	0.244205688	T	TA	+	intr	.	NA	.	.	.	.	.	1	AaeL_AAEL008016, AAEL008016	short-chain dehydrogenase/reductase family 16C member 6	Other
LOC5569925	75490374	0.720125786	0.966329966	5.773987112	0.3871875	0.06571336	0.259313096	A	AC	+	intr	.	NA	.	.	.	.	.	1	AaeL_AAEL008016, AAEL008016	short-chain dehydrogenase/reductase family 16C member 6	Other
LOC5576026	76417823	0.365977444	0.122443031	4.213596553	0.469979387	0.196299439	0.32441701	G	GA	-	CDS	Synonymous	3	279	TTC	F	TTT	F	1	AaeL_AAEL012256, AAEL012256, AAEL012257	protein GPR107	Other
LOC5576026	76417940	0.763958333	0.338193202	8.897889753	0.362093059	0.455594053	0.495338882	A	AG	-	CDS	Synonymous	3	240	AAC	N	AAT	N	1	AaeL_AAEL012256, AAEL012256, AAEL012257	protein GPR107	Other
LOC5576026	76417995	0.200111483	0.546052632	6.37298874	0.327846459	0.495867769	0.478519008	T	TC	-	CDS	Replacement	2	222	AAC	N	AGC	S	1	AaeL_AAEL012256, AAEL012256, AAEL012257	protein GPR107	Other
LOC5579262	78446582	0.830065359	0.537854207	5.054471224	0.297520661	0.497296713	0.456592793	G	GC	-	intr	.	NA	.	.	.	.	.	1	AaeL_AAEL015649, AAEL009729, AAEL015649	uncharacterized LOC5579262	Other
LOC5579262	78446744	0	0.161538462	4.558377153	0	0.225651578	0.119680574	C	CI	-	intr	.	NA	.	.	.	.	.	1	AaeL_AAEL015649, AAEL009729, AAEL015649	uncharacterized LOC5579262	Other
LOC5566508	78808888	0.180555556	0.476346604	5.073121064	0.300554017	0.499271604	0.467222106	C	CT	-	CDS	Synonymous	3	174	TTG	L	TTA	L	1	AaeL_AAEL005431, AAEL005431, CLIPB37	melanization protease 1	Other
LOC5568484	79174683	0.795414923	0.51753888	4.454743813	0.324686536	0.499522965	0.461403068	T	TC	+	CDS	Synonymous	3	246	TTC	F	TTT	F	1	AaeL_AAEL006897, AAEL005430, AAEL005439, AAEL006897	F-actin-methionine sulfoxide oxidase Mical	Other
LOC5568484	79174695	0.797248804	0.51872184	4.481390672	0.328074888	0.499341506	0.462015037	A	AG	+	CDS	Synonymous	3	250	AAG	K	AAA	K	1	AaeL_AAEL006897, AAEL005430, AAEL005439, AAEL006897	F-actin-methionine sulfoxide oxidase Mical	Other
LOC5568484	79174698	0.802205504	0.515809547	4.712867114	0.322510867	0.499507882	0.462809917	A	AC	+	CDS	Synonymous	3	251	ACC	T	ACA	T	1	AaeL_AAEL006897, AAEL005430, AAEL005439, AAEL006897	F-actin-methionine sulfoxide oxidase Mical	Other
LOC5568484	79209686	0.818982713	0.989583333	4.384513567	0.30679328	0.023526077	0.200184089	G	GT	+	intr	.	NA	.	.	.	.	.	1	AaeL_AAEL006897, AAEL005430, AAEL005439, AAEL006897	F-actin-methionine sulfoxide oxidase Mical	Other
LOC5566497	80186685	0.634925558	0.34723727	4.326241443	0.465373961	0.449732302	0.499278962	A	AC	+	intr	.	NA	.	.	.	.	.	1	AaeL_AAEL005437, AAEL005437	transient receptor potential protein	Other
LOC5566497	80186772	0.577955091	0.294139194	4.285021528	0.484343511	0.412484382	0.496053881	G	GT	+	intr	.	NA	.	.	.	.	.	1	AaeL_AAEL005437, AAEL005437	transient receptor potential protein	Other
LOC5566497	80243292	0.028968254	0.278107607	5.989107604	0.053293301	0.402181953	0.288933576	T	TG	+	CDS	Synonymous	3	1014	CCT	P	CCG	P	1	AaeL_AAEL005437, AAEL005437	transient receptor potential protein	Other
LOC5566497	80243298	0.029146141	0.224339623	4.475872743	0.054751041	0.346875295	0.246069494	G	GA	+	CDS	Synonymous	3	1016	AAG	K	AAA	K	1	AaeL_AAEL005437, AAEL005437	transient receptor potential protein	Other
LOC5566497	80243559	0	0.158947368	4.488414786	0	0.267561983	0.139897736	G	GT	+	CDS	Synonymous	3	1103	CCG	P	CCT	P	1	AaeL_AAEL005437, AAEL005437	transient receptor potential protein	Other
LOC5566497	80243589	0	0.167151163	4.710416437	0	0.275329067	0.155127837	T	TC	+	CDS	Synonymous	3	1113	CCT	P	CCC	P	1	AaeL_AAEL005437, AAEL005437	transient receptor potential protein	Other
LOC5566497	80243616	0	0.188555347	5.296708517	0	0.3046875	0.155127837	G	GA	+	CDS	Synonymous	3	1122	GGG	G	GGA	G	1	AaeL_AAEL005437, AAEL005437	transient receptor potential protein	Other
LOC5566497	80243868	0	0.147877984	4.191076946	0	0.248595041	0.089189836	C	CT	+	intr	.	NA	.	.	.	.	.	1	AaeL_AAEL005437, AAEL005437	transient receptor potential protein	Other
LOC5566491	80452358	0	0.159787736	3.771028664	0	0.26083045	0.166955961	C	CAT	-	intr	.	NA	.	.	.	.	.	1	AaeL_AAEL005443, AAEL005443, AAEL015611	uncharacterized LOC5566491	Other
LOC5566493	80494341	0.703203203	0.407751938	4.581824045	0.417340901	0.481462907	0.499716553	C	CT	+	intr	.	NA	.	.	.	.	.	1	AaeL_AAEL005432, AAEL005432	protein mesh	Other
LOC5566493	80504342	0.859712957	0.594129555	4.602458963	0.241812075	0.476074219	0.388066535	A	AG	+	CDS	Synonymous	3	222	CCG	P	CCA	P	1	AaeL_AAEL005432, AAEL005432	protein mesh	Other
LOC5566493	80504696	0.950584795	0.76485235	3.768847053	0.092563915	0.351930773	0.24795	A	AG	+	intr	.	NA	.	.	.	.	.	1	AaeL_AAEL005432, AAEL005432	protein mesh	Other
LOC5566495	80525044	0.147540984	0	4.182062819	0.251545284	0	0.114587762	G	GA	+	CDS	Replacement	1	242	GCG	A	ACG	T	1	AaeL_AAEL005429, AAEL005429	probable 2-oxoglutarate dehydrogenase E1 component DHKTD1 homolog, mitochondrial	Other
LOC5571315	80940137	0.190406977	0.010416667	4.640382718	0.311220787	0.017542486	0.158423574	C	CT	+	intr	.	NA	.	.	.	.	.	1	AaeL_AAEL008938, AAEL008938	polymerase delta-interacting protein 3	Other
LOC5571312	80964523	1	0.787179487	5.974783856	0	0.344489645	0.217735573	T	TG	-	intr	.	NA	.	.	.	.	.	1	AaeL_AAEL008950, AAEL008949, AAEL008950, AAEL008951	inositol hexakisphosphate and diphosphoinositol-pentakisphosphate kinase 2	Other
LOC5571308	81114740	0.715771977	0.440811401	4.083682842	0.428467878	0.496454294	0.48892555	G	GA	+	3UTR	.	NA	.	.	.	.	.	1	AaeL_AAEL008962, AAEL008962	uncharacterized LOC5571308	Other
LOC5571306	81153250	0.646159875	0.287581699	6.428255654	0.46612873	0.41186411	0.484429066	T	TA	+	5UTR	.	NA	.	.	.	.	.	1	AaeL_AAEL008960, AAEL008960	regulator of telomere elongation helicase 1 homolog	Other
LOC5571306	81170609	0.160669975	0.630718954	10.99460082	0.265927978	0.461166353	0.482619937	A	AI	+	3UTR	.	NA	.	.	.	.	.	1	AaeL_AAEL008960, AAEL008960	regulator of telomere elongation helicase 1 homolog	Other
LOC5571306	81170677	0.43974359	0.747115385	5.015388993	0.497520333	0.378144528	0.474311111	C	CT	+	3UTR	.	NA	.	.	.	.	.	1	AaeL_AAEL008960, AAEL008960	regulator of telomere elongation helicase 1 homolog	Other
LOC5571325	81473758	0.214746544	0.01754386	4.870338191	0.350728026	0.03998334	0.215857988	A	AG	+	intr	.	NA	.	.	.	.	.	1		tyrosine aminotransferase	Other
LOC5570448	82030289	0.245059289	0.021998259	5.451766972	0.369382716	0.039824179	0.179579915	T	TC	+	5UTR	.	NA	.	.	.	.	.	1	AaeL_AAEL008347, AAEL008347	uncharacterized LOC5570448	Other
LOC5570448	82112498	0.335620915	0.0794582	5.099462006	0.447162342	0.147559267	0.319310676	C	CT	+	CDS	Replacement	1	340	CGG	R	TGG	W	1	AaeL_AAEL008347, AAEL008347	uncharacterized LOC5570448	Other
LOC5570448	82113880	0.239583333	0.017857143	5.545822008	0.366230678	0.04345679	0.24884532	T	TC	+	3UTR	.	NA	.	.	.	.	.	1	AaeL_AAEL008347, AAEL008347	uncharacterized LOC5570448	Other
LOC5570448	82113925	0.254210104	0	7.167885929	0.375	0	0.234043756	G	GA	+	3UTR	.	NA	.	.	.	.	.	1	AaeL_AAEL008347, AAEL008347	uncharacterized LOC5570448	Other
LOC5570447	82181211	0.165166159	0.011029412	3.919423303	0.291804913	0.021658053	0.168318297	C	CT	+	5UTR	.	NA	.	.	.	.	.	1	AaeL_AAEL008350, AAEL008350	achaete-scute complex protein T3	Other
LOC5568415	82968879	0.068036354	0.356770833	6.222996178	0.129371729	0.451171875	0.342053386	T	TC	-	CDS	Synonymous	3	87	AGA	R	AGG	R	1	AaeL_AAEL006817, AAEL006817	achaete-scute complex protein T8	Other
LOC5568415	82968930	0.035460993	0.215028078	3.903063532	0.079861111	0.335991736	0.217117202	A	AC	-	CDS	Synonymous	3	70	ACT	T	ACG	T	1	AaeL_AAEL006817, AAEL006817	achaete-scute complex protein T8	Other
LOC5568414	83182545	0.487677985	0.136363636	6.320152798	0.517812559	0.23204597	0.424543947	C	CAT	-	intr	.	NA	.	.	.	.	.	1	AaeL_AAEL006830, AAEL006830	protein yellow	Other
LOC5568414	83182659	0.206521739	0.03164557	3.870943296	0.327741021	0.067033179	0.182706119	G	GA	-	intr	.	NA	.	.	.	.	.	1	AaeL_AAEL006830, AAEL006830	protein yellow	Other
LOC5568413	83348659	0.578133384	0.283936302	4.575019406	0.487627825	0.406144936	0.486428561	G	GA	-	CDS	Synonymous	3	415	GAC	D	GAT	D	1	AaeL_AAEL006827, AAEL006827, CYP12F8	cytochrome P450 CYP12A2	Detox
LOC5568413	83348731	0.583333333	0.161973072	9.190526831	0.487998413	0.273137916	0.456580084	A	AT	-	intr	.	NA	.	.	.	.	.	1	AaeL_AAEL006827, AAEL006827, CYP12F8	cytochrome P450 CYP12A2	Detox
LOC5568413	83348732	0.570626935	0.142193151	9.637571735	0.491295332	0.244304354	0.445842012	T	TC	-	intr	.	NA	.	.	.	.	.	1	AaeL_AAEL006827, AAEL006827, CYP12F8	cytochrome P450 CYP12A2	Detox
LOC5568413	83356423	0.284146341	0.55	3.86155348	0.40937163	0.492653811	0.478037936	A	AG	-	CDS	Synonymous	3	212	TTT	F	TTC	F	1	AaeL_AAEL006827, AAEL006827, CYP12F8	cytochrome P450 CYP12A2	Detox
LOC5568413	83356500	0.009090909	0.165550822	4.050929212	0.022985398	0.277777778	0.160899654	A	AG	-	CDS	Synonymous	1	187	TTA	L	CTA	L	1	AaeL_AAEL006827, AAEL006827, CYP12F8	cytochrome P450 CYP12A2	Detox
LOC5568413	83356501	0.010416667	0.192592593	4.700254285	0.024995994	0.313712262	0.184089415	T	TC	-	CDS	Synonymous	3	186	GAA	E	GAG	E	1	AaeL_AAEL006827, AAEL006827, CYP12F8	cytochrome P450 CYP12A2	Detox
LOC5568413	83356516	0.008196721	0.309009009	8.298485158	0.018866213	0.423854848	0.239412051	A	AC	-	CDS	Synonymous	3	181	CGT	R	CGG	R	1	AaeL_AAEL006827, AAEL006827, CYP12F8	cytochrome P450 CYP12A2	Detox
LOC5568407	83615696	0.8	0.411398706	6.958591625	0.326293235	0.484197531	0.478150108	T	TAG	-	CDS	Synonymous	3	690	ATT	I	ATA	I	1	AaeL_AAEL006828, AAEL006828	otopetrin-2	Other
LOC5568407	83615714	0.836079545	0.503373819	6.246537881	0.254194742	0.499131944	0.436919586	T	TC	-	CDS	Synonymous	3	684	GCG	A	GCA	A	1	AaeL_AAEL006828, AAEL006828	otopetrin-2	Other
LOC5568407	83630713	0.990384615	0.701904762	6.942778429	0.08292656	0.43755577	0.32719774	A	AGT	-	CDS	Synonymous	3	459	ACC	T	ACT	T	1	AaeL_AAEL006828, AAEL006828	otopetrin-2	Other
LOC5568407	83630737	0.845902936	0.438610568	8.779945475	0.263277502	0.492619443	0.478794992	T	TC	-	CDS	Synonymous	3	451	CGG	R	CGA	R	1	AaeL_AAEL006828, AAEL006828	otopetrin-2	Other
LOC5564010	83799999	0.854545455	0.657894737	6.124682277	0.583512183	0.505925926	0.572017103	T	TAC	-	intr	.	NA	.	.	.	.	.	1	AaeL_AAEL014273, AAEL014273	vesicle-associated membrane protein 7	Other
LOC5564010	83800273	0.422402426	0.159710343	4.363635292	0.488097959	0.273074792	0.409832989	A	AT	-	5UTR	.	NA	.	.	.	.	.	1	AaeL_AAEL014273, AAEL014273	vesicle-associated membrane protein 7	Other
LOC5564011	83824827	0	0.138277154	3.935111023	0	0.232302201	0.135495193	A	AT	+	intr	.	NA	.	.	.	.	.	1	AaeL_AAEL014272, AAEL014272	mitochondrial amidoxime-reducing component 1	Other
LOC5564011	83826040	0.010638298	0.202194698	4.950526671	0.021975309	0.325217113	0.17136204	A	AI	+	intr	.	NA	.	.	.	.	.	1	AaeL_AAEL014272, AAEL014272	mitochondrial amidoxime-reducing component 1	Other
LOC5564011	83833280	0.006329114	0.161706349	4.126029036	0.014597751	0.270258096	0.160049246	T	TC	+	intr	.	NA	.	.	.	.	.	1	AaeL_AAEL014272, AAEL014272	mitochondrial amidoxime-reducing component 1	Other
LOC5564011	83833286	0.006944444	0.147286822	3.700455283	0.014705075	0.248758212	0.150403616	T	TC	+	intr	.	NA	.	.	.	.	.	1	AaeL_AAEL014272, AAEL014272	mitochondrial amidoxime-reducing component 1	Other
LOC5564013	83875236	0.356024668	0.083898305	5.469290979	0.457278107	0.15600024	0.343286475	C	CA	-	intr	.	NA	.	.	.	.	.	1	AaeL_AAEL014274, AAEL014274	clumping factor B	Other
LOC5564013	83875399	0.152573529	0.482023411	6.253425027	0.257116621	0.499167014	0.453524688	G	GA	-	intr	.	NA	.	.	.	.	.	1	AaeL_AAEL014274, AAEL014274	clumping factor B	Other
LOC5564013	83875439	0.337719298	0.091093117	4.668488082	0.447810651	0.165289256	0.325034715	A	AI	-	intr	.	NA	.	.	.	.	.	1	AaeL_AAEL014274, AAEL014274	clumping factor B	Other
LOC5564821	84649539	0.467904575	0.211641392	3.885017855	0.498269896	0.333197087	0.4473488	A	AG	+	CDS	Synonymous	3	47	GAA	E	GAG	E	1	AaeL_AAEL000626, AAEL000626, aepin-5	uncharacterized LOC5564821	Other
LOC5564821	84649721	0.359895833	0.111310378	4.463087084	0.456498111	0.202209357	0.339502919	A	AG	+	CDS	Replacement	2	108	AAG	K	AGG	R	1	AaeL_AAEL000626, AAEL000626, aepin-5	uncharacterized LOC5564821	Other
LOC5564829	84764709	0.516666667	0	16.13935673	0.49940547	0	0.338491796	G	GA	-	CDS	Synonymous	3	282	TTC	F	TTT	F	1	AaeL_AAEL000617, AAEL000617	carbonic anhydrase-related protein 10	Other
LOC5564829	84765042	0.41139412	0.151092118	4.372334563	0.480437145	0.237101593	0.384359886	G	GA	-	CDS	Synonymous	3	192	CCC	P	CCT	P	1	AaeL_AAEL000617, AAEL000617	carbonic anhydrase-related protein 10	Other
LOC5564829	84765051	0.425	0.146527286	4.882993727	0.486111111	0.229770021	0.389744318	G	GA	-	CDS	Synonymous	3	189	CTC	L	CTT	L	1	AaeL_AAEL000617, AAEL000617	carbonic anhydrase-related protein 10	Other
LOC5574241	85322708	0.360742706	0.657051282	4.556571602	0.456747405	0.449221109	0.498398006	T	TG	-	intr	.	NA	.	.	.	.	.	1	AaeL_AAEL011008, AAEL011008	lipase member H-B	Other
LOC5574241	85323854	0.395380435	0.679680213	4.257205683	0.488971669	0.436517373	0.485395041	A	AT	-	intr	.	NA	.	.	.	.	.	1	AaeL_AAEL011008, AAEL011008	lipase member H-B	Other
LOC5574241	85323856	0.361404221	0.681578947	5.233674227	0.477737564	0.4352	0.490081333	A	AC	-	intr	.	NA	.	.	.	.	.	1	AaeL_AAEL011008, AAEL011008	lipase member H-B	Other
LOC5574241	85324128	0.461538462	0.777365164	5.373463272	0.49704142	0.347299169	0.478037936	G	GA	-	CDS	Synonymous	3	168	ACT	T	ACC	T	1	AaeL_AAEL011008, AAEL011008	lipase member H-B	Other
LOC5576593	85926607	0.188871473	0.019417476	4.057921698	0.302159209	0.050920586	0.175943906	A	AG	-	intr	.	NA	.	.	.	.	.	1	AaeL_AAEL002934, AAEL002934	uncharacterized LOC5576593	Other
LOC5576593	85926627	0.194436906	0.018691589	4.248856253	0.305966138	0.045173577	0.166297041	A	AT	-	intr	.	NA	.	.	.	.	.	1	AaeL_AAEL002934, AAEL002934	uncharacterized LOC5576593	Other
LOC5576587	86261039	0	0.142922794	4.058753308	0	0.239546314	0.137174211	G	GT	-	5UTR	.	NA	.	.	.	.	.	1	AaeL_AAEL002933, AAEL002933	nuclear nucleic acid-binding protein C1D	Other
LOC5576587	86261049	0.07202381	0.291785714	4.250262492	0.135633551	0.413848345	0.316149842	C	CT	-	5UTR	.	NA	.	.	.	.	.	1	AaeL_AAEL002933, AAEL002933	nuclear nucleic acid-binding protein C1D	Other
LOC5576585	88423351	0.925099206	0.689182195	4.627767	0.143274578	0.432716346	0.314025301	G	GA	-	intr	.	NA	.	.	.	.	.	1		non-homologous end-joining factor 1	Other
LOC5576585	88423714	0	0.132717283	3.787642033	0	0.240939112	0.161639967	A	AC	-	intr	.	NA	.	.	.	.	.	1		non-homologous end-joining factor 1	Other
LOC5576585	88423855	0.963709677	0.72974359	5.358201324	0.091161159	0.388650423	0.259189585	C	CA	-	CDS	Replacement	1	127	TCA	S	GCA	A	1		non-homologous end-joining factor 1	Other
LOC5576585	88423950	0.993975904	0.789634146	5.482345089	0.014705075	0.326515294	0.196299439	G	GA	-	CDS	Synonymous	1	118	TTG	L	CTG	L	1		non-homologous end-joining factor 1	Other
LOC5578880	88512025	1	0.842955508	4.437124254	0	0.28982007	0.160367105	G	GA	-	intr	.	NA	.	.	.	.	.	1	AaeL_AAEL013884, AAEL002937, AAEL013884	synaptic vesicle glycoprotein 2C	Other
LOC5574999	89228383	1	1	8.537054408	0.21875	0.499582345	0.437044745	A	AGT	+	intr	.	NA	.	.	.	.	.	1	AaeL_AAEL002520, AAEL002520	lopap	Other
LOC5574999	89228437	0.103051747	0.421875	6.524145514	0.184470259	0.489498005	0.354322701	T	TG	+	intr	.	NA	.	.	.	.	.	1	AaeL_AAEL002520, AAEL002520	lopap	Other
LOC5574999	89228477	0.104700855	0.403508772	5.915564413	0.201446281	0.481378886	0.372959217	C	CG	+	intr	.	NA	.	.	.	.	.	1	AaeL_AAEL002520, AAEL002520	lopap	Other
LOC5574991	89396908	0	0.175721562	4.943909563	0	0.287334594	0.18	A	AG	-	intr	.	NA	.	.	.	.	.	1	AaeL_AAEL002506, AAEL002506	glutamate receptor ionotropic, kainate 2	Other
LOC5574991	89396977	0.02238806	0.223145072	4.818051726	0.059942608	0.347128028	0.212534718	T	TA	-	intr	.	NA	.	.	.	.	.	1	AaeL_AAEL002506, AAEL002506	glutamate receptor ionotropic, kainate 2	Other
LOC5574983	90149828	0.017651888	0.186342123	4.091340982	0.034472145	0.302866414	0.183256976	A	AT	+	5UTR	.	NA	.	.	.	.	.	1	AaeL_AAEL002525, AAEL002525	Y+L amino acid transporter 2	Other
LOC5574982	90188248	0.398635478	0.78401122	7.602110808	0.473372781	0.329229212	0.477682999	T	TC	-	3UTR	.	NA	.	.	.	.	.	1	AaeL_AAEL002498, AAEL002498	uncharacterized LOC5574982	Other
LOC5574982	90188250	0.421052632	0.816666667	8.139094077	0.482421875	0.294543064	0.464193612	G	GA	-	3UTR	.	NA	.	.	.	.	.	1	AaeL_AAEL002498, AAEL002498	uncharacterized LOC5574982	Other
LOC5574982	90189160	0.650941781	0.364522336	4.292561041	0.454803708	0.464387258	0.499893614	G	GT	-	intr	.	NA	.	.	.	.	.	1	AaeL_AAEL002498, AAEL002498	uncharacterized LOC5574982	Other
LOC5574982	90220750	0.86431479	0.582116048	5.086408871	0.239197531	0.486250347	0.420233066	C	CA	-	CDS	Synonymous	3	291	GTT	V	GTG	V	1	AaeL_AAEL002498, AAEL002498	uncharacterized LOC5574982	Other
LOC5574982	90220753	0.867914144	0.573407775	5.460839066	0.233747261	0.489164884	0.421155219	A	AG	-	CDS	Synonymous	3	290	AGC	S	AGT	S	1	AaeL_AAEL002498, AAEL002498	uncharacterized LOC5574982	Other
LOC5574980	90374199	0.972972973	0.753373313	5.205394951	0.04208579	0.3648	0.209750567	C	CT	-	intr	.	NA	.	.	.	.	.	1	AaeL_AAEL002508, AAEL002508	26S proteasome regulatory subunit 6A-B	Other
LOC5574978	90419936	0.009433962	0.214444444	5.369564725	0.024386526	0.332409972	0.210162707	C	CT	-	intr	.	NA	.	.	.	.	.	1	AaeL_AAEL002510, AAEL002510	serine hydroxymethyltransferase, cytosolic	Other
LOC5574978	90419938	0.009259259	0.201863354	5.030300049	0.024386526	0.32	0.201446281	C	CA	-	intr	.	NA	.	.	.	.	.	1	AaeL_AAEL002510, AAEL002510	serine hydroxymethyltransferase, cytosolic	Other
LOC5574977	90471381	0.163825758	0.013513514	3.733384686	0.28336805	0.026661797	0.171579307	T	TC	-	intr	.	NA	.	.	.	.	.	1	AaeL_AAEL002504, AAEL002504	ATP synthase subunit delta, mitochondrial	Other
LOC5574977	90471383	0.166573348	0.013157895	3.827617585	0.287334594	0.026311111	0.174315816	A	AG	-	intr	.	NA	.	.	.	.	.	1	AaeL_AAEL002504, AAEL002504	ATP synthase subunit delta, mitochondrial	Other
LOC5574977	90471701	0.239041496	0	6.725010005	0.375	0	0.22760771	A	AG	-	intr	.	NA	.	.	.	.	.	1	AaeL_AAEL002504, AAEL002504	ATP synthase subunit delta, mitochondrial	Other
LOC5574970	90996518	0	0.161830357	4.566267522	0	0.266527778	0.152777778	C	CG	+	intr	.	NA	.	.	.	.	.	1	AaeL_AAEL002522, AAEL002522	double-stranded RNA-specific editase Adar	Other
LOC5574970	90996522	0	0.188279522	5.28908508	0	0.298060966	0.181239108	G	GT	+	intr	.	NA	.	.	.	.	.	1	AaeL_AAEL002522, AAEL002522	double-stranded RNA-specific editase Adar	Other
LOC5574970	90996525	0	0.156160751	4.413329141	0	0.258158479	0.149113189	G	GA	+	intr	.	NA	.	.	.	.	.	1	AaeL_AAEL002522, AAEL002522	double-stranded RNA-specific editase Adar	Other
LOC5574969	91243103	0.29790643	0.602453102	4.823499883	0.414937175	0.48	0.493752339	A	AG	+	CDS	Synonymous	3	304	CCA	P	CCG	P	1	AaeL_AAEL002499, AAEL002499	zinc finger and BTB domain-containing protein 49	Other
LOC5574969	91243310	0.389661267	0.694099379	4.807951464	0.477082278	0.423440454	0.49692426	C	CT	+	CDS	Synonymous	3	373	GAT	D	GAC	D	1	AaeL_AAEL002499, AAEL002499	zinc finger and BTB domain-containing protein 49	Other
LOC5574969	91243346	0.445729638	0.71302589	3.890002566	0.49494695	0.407527719	0.485965297	G	GA	+	CDS	Synonymous	3	385	CGA	R	CGG	R	1	AaeL_AAEL002499, AAEL002499	zinc finger and BTB domain-containing protein 49	Other
LOC5574969	91243349	0.513668167	0.241161616	4.152821503	0.499726767	0.366568586	0.466463672	G	GA	+	CDS	Synonymous	3	386	CGG	R	CGA	R	1	AaeL_AAEL002499, AAEL002499	zinc finger and BTB domain-containing protein 49	Other
LOC5574969	91243920	0.157930108	0	4.460985996	0.243448519	0	0.111650186	G	GA	+	intr	.	NA	.	.	.	.	.	1	AaeL_AAEL002499, AAEL002499	zinc finger and BTB domain-containing protein 49	Other
LOC5574969	91243924	0.164606227	0	4.641394105	0.256508462	0	0.120880473	C	CT	+	intr	.	NA	.	.	.	.	.	1	AaeL_AAEL002499, AAEL002499	zinc finger and BTB domain-containing protein 49	Other
LOC5574969	91244762	0.250711939	0.505457853	3.691674625	0.378596933	0.499178232	0.466526481	T	TC	+	3UTR	.	NA	.	.	.	.	.	1	AaeL_AAEL002499, AAEL002499	zinc finger and BTB domain-containing protein 49	Other
LOC5574969	91244784	0.237616099	0.512895928	4.235405988	0.3648	0.499982072	0.474455808	A	AG	+	3UTR	.	NA	.	.	.	.	.	1	AaeL_AAEL002499, AAEL002499	zinc finger and BTB domain-containing protein 49	Other
LOC5574969	91244808	0.141199226	0.50862069	7.612053791	0.244897959	0.499900813	0.463445634	G	GA	+	3UTR	.	NA	.	.	.	.	.	1	AaeL_AAEL002499, AAEL002499	zinc finger and BTB domain-containing protein 49	Other
LOC5574969	91244836	0.182291667	0	5.124037284	0.28875	0	0.122815138	T	TC	+	3UTR	.	NA	.	.	.	.	.	1	AaeL_AAEL002499, AAEL002499	zinc finger and BTB domain-containing protein 49	Other
LOC5574964	91300362	0.789657666	0.498282525	4.773204875	0.338448753	0.499993291	0.473296046	A	AT	-	intr	.	NA	.	.	.	.	.	1	AaeL_AAEL002512, AAEL002512	uncharacterized LOC5574964	Other
LOC5577017	91395218	0.796843434	0.97775974	4.282163844	0.314596923	0.043592032	0.155869804	C	CT	-	5UTR	.	NA	.	.	.	.	.	1	AaeL_AAEL012941, AAEL012941	E3 ubiquitin-protein ligase MARCH5	Other
LOC5577017	91395249	0.17906746	0.01984127	3.773485005	0.273565128	0.035830359	0.132935799	A	AG	-	5UTR	.	NA	.	.	.	.	.	1	AaeL_AAEL012941, AAEL012941	E3 ubiquitin-protein ligase MARCH5	Other
LOC5577016	91413941	0.160125943	0.010481747	3.818728374	0.263308033	0.019308509	0.160554665	G	GA	+	CDS	Synonymous	3	7	GCG	A	GCA	A	1	AaeL_AAEL012936, AAEL012936	Golgi to ER traffic protein 4 homolog	Other
LOC5577016	91425809	0.239839901	0.026090937	4.306656475	0.368151739	0.045689272	0.252737106	G	GTI	+	3UTR	.	NA	.	.	.	.	.	1	AaeL_AAEL012936, AAEL012936	Golgi to ER traffic protein 4 homolog	Other
LOC5577024	91780755	0.968203016	0.76073385	4.739959948	0.060809588	0.362601662	0.237757901	T	TC	+	CDS	Replacement	1	1087	CCT	P	TCT	S	1	AaeL_AAEL012935, AAEL012935	protein phosphatase Slingshot	Other
LOC5572545	91870358	0.393418049	0.666597482	3.96379482	0.477129206	0.446998378	0.498483512	A	AG	-	CDS	Synonymous	3	828	GAC	D	GAT	D	1	AaeL_AAEL009871, AAEL009871	protein xmas-2	Other
LOC5572551	92025057	0.361607143	0	10.54332957	0.464444444	0	0.268010922	T	TA	-	3UTR	.	NA	.	.	.	.	.	1	AaeL_AAEL009877, AAEL009877	amyloid protein-binding protein 2	Other
LOC5572543	92248618	0	0.135470085	3.860589656	0	0.242015473	0.122175232	T	TG	+	intr	.	NA	.	.	.	.	.	1	AaeL_AAEL009868, AAEL009867, AAEL009868	protein-tyrosine sulfotransferase	Other
LOC5572547	92346835	0.253125	0.533783784	4.313660427	0.375	0.497777778	0.477763895	G	GA	-	intr	.	NA	.	.	.	.	.	1	AaeL_AAEL009872, AAEL009872	alanine aminotransferase 1	Other
LOC5572547	92388413	0.095139111	0.316300613	3.960986168	0.17713648	0.420960952	0.342554733	C	CT	-	intr	.	NA	.	.	.	.	.	1	AaeL_AAEL009872, AAEL009872	alanine aminotransferase 1	Other
LOC5572546	92433567	0.929112042	0.721318448	3.961179602	0.120256125	0.402990363	0.305354664	G	GA	-	CDS	Synonymous	3	2174	GAT	D	GAC	D	1	AaeL_AAEL009869, AAEL009869	low-density lipoprotein receptor-related protein 2	Other
LOC5572546	92435253	0.176356589	0.427281553	3.954677264	0.291619933	0.489795918	0.434158731	G	GA	-	CDS	Synonymous	3	1612	GTC	V	GTT	V	1	AaeL_AAEL009869, AAEL009869	low-density lipoprotein receptor-related protein 2	Other
LOC5572546	92435265	0.159090909	0.473214286	5.74979982	0.2688	0.499012346	0.444444444	C	CT	-	CDS	Synonymous	3	1608	TTG	L	TTA	L	1	AaeL_AAEL009869, AAEL009869	low-density lipoprotein receptor-related protein 2	Other
LOC5572546	92435661	0.721156728	0.462979094	3.691555749	0.417265154	0.497387139	0.49196588	A	AT	-	CDS	Synonymous	3	1476	CGA	R	CGT	R	1	AaeL_AAEL009869, AAEL009869	low-density lipoprotein receptor-related protein 2	Other
LOC5572546	92436123	0.459876543	0.805368533	6.394631776	0.497683726	0.321094222	0.458584176	C	CT	-	CDS	Synonymous	3	1322	GGA	G	GGG	G	1	AaeL_AAEL009869, AAEL009869	low-density lipoprotein receptor-related protein 2	Other
LOC5572546	92436162	0.412885154	0.772350993	6.637910959	0.48398892	0.34289851	0.475725366	G	GA	-	CDS	Synonymous	3	1309	AAT	N	AAC	N	1	AaeL_AAEL009869, AAEL009869	low-density lipoprotein receptor-related protein 2	Other
LOC5572546	92436189	0.332751872	0.689269747	6.339194386	0.44341566	0.427437642	0.499865628	C	CT	-	CDS	Synonymous	3	1300	CCA	P	CCG	P	1	AaeL_AAEL009869, AAEL009869	low-density lipoprotein receptor-related protein 2	Other
LOC5572546	92436198	0.5	0.834586466	6.28937551	0.5	0.259334722	0.443408466	G	GA	-	CDS	Synonymous	3	1297	TGT	C	TGC	C	1	AaeL_AAEL009869, AAEL009869	low-density lipoprotein receptor-related protein 2	Other
LOC5572546	92436456	0.3986213	0.667552887	3.859938294	0.480316201	0.43855612	0.496298382	A	AG	-	CDS	Synonymous	3	1211	GAC	D	GAT	D	1	AaeL_AAEL009869, AAEL009869	low-density lipoprotein receptor-related protein 2	Other
LOC5572546	92436513	0.9713037	1	4.299217346	0.591958858	0.512217545	0.594168	G	GACT	-	CDS	Synonymous	3	1192	CCG	P	CCT	P	1	AaeL_AAEL009869, AAEL009869	low-density lipoprotein receptor-related protein 2	Other
LOC5572546	92439547	0.173187572	0.007352941	4.368823213	0.286242604	0.014083799	0.170776225	T	TC	-	CDS	Synonymous	3	219	GGA	G	GGG	G	1	AaeL_AAEL009869, AAEL009869	low-density lipoprotein receptor-related protein 2	Other
LOC5572544	92695135	0.216251638	0.018987342	4.82606247	0.3318	0.036572663	0.21823037	G	GA	-	5UTR	.	NA	.	.	.	.	.	1	AaeL_AAEL009878, AAEL009878	protein virilizer	Other
LOC5580030	92874732	0.861549165	1	3.939726459	0.24049023	0	0.136815599	G	GT	-	intr	.	NA	.	.	.	.	.	1	AaeL_AAEL009653, AAEL009653	uncharacterized LOC5580030	Other
LOC5576685	93124128	0.028301887	0.195512821	3.753329564	0.05213648	0.301065089	0.198244655	C	CT	-	3UTR	.	NA	.	.	.	.	.	1	AaeL_AAEL012710, AAEL012710	protein CutA homolog	Other
LOC5576689	93421243	0.776984835	0.955463397	3.678991709	0.361781273	0.08988964	0.237812128	T	TI	+	5UTR	.	NA	.	.	.	.	.	1	AaeL_AAEL012708, AAEL012708	RNA-binding protein MEX3B	Other
LOC23687674	93462159	0.241565452	0.546875	5.001105368	0.353298611	0.495867769	0.459686023	G	GA	-	CDS	Synonymous	3	709	AAC	N	AAT	N	1	AaeL_AAEL017254, AAEL012714, AAEL017254	uncharacterized LOC23687674	Other
LOC23687674	93477105	0.03125	0.4575	11.65173222	0.067713143	0.495550018	0.425307689	T	TA	-	CDS	Synonymous	3	434	GGA	G	GGT	G	1	AaeL_AAEL017254, AAEL012714, AAEL017254	uncharacterized LOC23687674	Other
LOC5570587	93508426	0.856650246	1	4.070136612	0.241699219	0	0.122755608	G	GC	-	intr	.	NA	.	.	.	.	.	1	AaeL_AAEL008397, AAEL008397, GPXH2, GPx	probable glutathione peroxidase 2	Detox
LOC5570591	93903182	0.341622673	0.077123873	5.367661758	0.449861111	0.140595463	0.350302599	A	AT	-	3UTR	.	NA	.	.	.	.	.	1	AaeL_AAEL008408, AAEL008408	DNA damage-regulated autophagy modulator protein 1	Other
LOC5570591	93904227	0.510683761	0.238461538	4.156147595	0.498966942	0.366527778	0.475308642	T	TC	-	intr	.	NA	.	.	.	.	.	1	AaeL_AAEL008408, AAEL008408	DNA damage-regulated autophagy modulator protein 1	Other
LOC5570591	93911074	0.214285714	0.562204492	6.350265928	0.336734694	0.495727703	0.469004581	T	TG	-	CDS	Synonymous	3	95	GCA	A	GCC	A	1	AaeL_AAEL008408, AAEL008408	DNA damage-regulated autophagy modulator protein 1	Other
LOC5570591	93911098	0.508333333	0.227040816	4.431187927	0.499712	0.356352	0.467232	C	CT	-	CDS	Synonymous	3	87	GCG	A	GCA	A	1	AaeL_AAEL008408, AAEL008408	DNA damage-regulated autophagy modulator protein 1	Other
LOC5570591	93912318	0.040497009	0.298290598	5.929758736	0.081484835	0.415600024	0.305737095	G	GA	-	5UTR	.	NA	.	.	.	.	.	1	AaeL_AAEL008408, AAEL008408	DNA damage-regulated autophagy modulator protein 1	Other
LOC5570591	93912321	0.163333333	0.421602787	4.225202245	0.273219492	0.488521579	0.430094518	C	CT	-	5UTR	.	NA	.	.	.	.	.	1	AaeL_AAEL008408, AAEL008408	DNA damage-regulated autophagy modulator protein 1	Other
LOC5570593	93974967	0.210545481	0.462395035	3.78536074	0.333907642	0.496193865	0.43180204	A	AG	-	CDS	Synonymous	3	2456	AGT	S	AGC	S	1	AaeL_AAEL008398, AAEL008398, AAEL008407	leucine-rich repeat serine/threonine-protein kinase 1	Other
LOC5570593	93975876	0.483473684	0.224403893	3.893893551	0.499390275	0.346538139	0.460127372	C	CT	-	CDS	Synonymous	3	2153	GTG	V	GTA	V	1	AaeL_AAEL008398, AAEL008398, AAEL008407	leucine-rich repeat serine/threonine-protein kinase 1	Other
LOC5570593	93976277	0.376712329	0.115300375	4.751731403	0.4696003	0.200529301	0.385314367	C	CT	-	intr	.	NA	.	.	.	.	.	1	AaeL_AAEL008398, AAEL008398, AAEL008407	leucine-rich repeat serine/threonine-protein kinase 1	Other
LOC5570593	93983421	0.375225225	0.105311355	5.100926484	0.476786423	0.182596338	0.34855673	G	GA	-	intr	.	NA	.	.	.	.	.	1	AaeL_AAEL008398, AAEL008398, AAEL008407	leucine-rich repeat serine/threonine-protein kinase 1	Other
LOC5570593	93983678	0.241418706	0.530594406	4.573966508	0.358928116	0.498185513	0.46533616	A	AT	-	CDS	Synonymous	3	1961	ATT	I	ATA	I	1	AaeL_AAEL008398, AAEL008398, AAEL008407	leucine-rich repeat serine/threonine-protein kinase 1	Other
LOC5570593	93985177	0.111128827	0.331140351	3.750035218	0.21768968	0.443072754	0.347128028	C	CT	-	CDS	Replacement	2	1480	CGT	R	CAT	H	1	AaeL_AAEL008398, AAEL008398, AAEL008407	leucine-rich repeat serine/threonine-protein kinase 1	Other
LOC5570593	93985342	0.003546099	0.146393546	3.902240638	0.009174117	0.246118541	0.121731228	C	CT	-	CDS	Synonymous	3	1443	GCG	A	GCA	A	1	AaeL_AAEL008398, AAEL008398, AAEL008407	leucine-rich repeat serine/threonine-protein kinase 1	Other
LOC5570593	93987294	0.626272079	0.326136364	3.982815321	0.476066597	0.436402758	0.50285936	A	ACI	-	CDS	Synonymous	3	812	CTT	L	CTG	L	1	AaeL_AAEL008398, AAEL008398, AAEL008407	leucine-rich repeat serine/threonine-protein kinase 1	Other
LOC5570593	93987315	0.328552219	0.601884701	3.971949109	0.438960662	0.477596036	0.495419839	A	AG	-	CDS	Synonymous	3	805	AAT	N	AAC	N	1	AaeL_AAEL008398, AAEL008398, AAEL008407	leucine-rich repeat serine/threonine-protein kinase 1	Other
LOC5570593	93987666	0.530479071	0.223166586	4.518323758	0.52082094	0.3542	0.502152204	G	GAT	-	CDS	Synonymous	3	688	AAC	N	AAT	N	1	AaeL_AAEL008398, AAEL008398, AAEL008407	leucine-rich repeat serine/threonine-protein kinase 1	Other
LOC5570593	93987726	0.411745828	0.69375	4.217635477	0.483825889	0.432777778	0.497309223	G	GA	-	CDS	Synonymous	3	668	CTT	L	CTC	L	1	AaeL_AAEL008398, AAEL008398, AAEL008407	leucine-rich repeat serine/threonine-protein kinase 1	Other
LOC5570593	93988268	0.578461703	0.282539683	4.623624641	0.487363577	0.41207076	0.497833158	C	CT	-	CDS	Replacement	1	488	GGT	G	AGT	S	1	AaeL_AAEL008398, AAEL008398, AAEL008407	leucine-rich repeat serine/threonine-protein kinase 1	Other
LOC5570593	93988271	0.565623056	0.276260504	4.467505032	0.490607849	0.405176899	0.496462573	G	GA	-	CDS	Synonymous	1	487	CTG	L	TTG	L	1	AaeL_AAEL008398, AAEL008398, AAEL008407	leucine-rich repeat serine/threonine-protein kinase 1	Other
LOC5570593	93988278	0.045114263	0.413081761	9.269576676	0.085138712	0.482421875	0.301359045	C	CT	-	CDS	Synonymous	3	484	TCG	S	TCA	S	1	AaeL_AAEL008398, AAEL008398, AAEL008407	leucine-rich repeat serine/threonine-protein kinase 1	Other
LOC5570593	93988680	0.021428571	0.227640086	4.997740406	0.053530848	0.353668369	0.18	A	AG	-	CDS	Synonymous	3	369	ATT	I	ATC	I	1	AaeL_AAEL008398, AAEL008398, AAEL008407	leucine-rich repeat serine/threonine-protein kinase 1	Other
LOC5570593	93988683	0.017985612	0.218220339	4.939937329	0.044421488	0.342653183	0.169181209	G	GA	-	CDS	Synonymous	3	368	GGC	G	GGT	G	1	AaeL_AAEL008398, AAEL008398, AAEL008407	leucine-rich repeat serine/threonine-protein kinase 1	Other
LOC5570593	93988749	0.020325203	0.207735247	4.514850333	0.04875	0.325034715	0.179063644	T	TC	-	CDS	Synonymous	3	346	GGA	G	GGG	G	1	AaeL_AAEL008398, AAEL008398, AAEL008407	leucine-rich repeat serine/threonine-protein kinase 1	Other
LOC5574726	94999011	0.318636003	0.100686642	3.814960342	0.439441868	0.180893231	0.350505957	C	CT	-	CDS	Synonymous	3	351	AAG	K	AAA	K	1	AaeL_AAEL011366, AAEL011366	uncharacterized LOC5574726	Other
LOC5574726	95000114	0.171625544	0	4.832112341	0.289493619	0	0.164121492	G	GT	-	intr	.	NA	.	.	.	.	.	1	AaeL_AAEL011366, AAEL011366	uncharacterized LOC5574726	Other
LOC5574728	95098551	0	0.22369858	6.283733122	0	0.335219479	0.214746492	C	CG	+	intr	.	NA	.	.	.	.	.	1	AaeL_AAEL011367, AAEL011367	GDP-D-glucose phosphorylase 1	Other
LOC5575817	95415845	0.376923077	0.117467719	4.675698625	0.469704142	0.223886878	0.388228497	A	AG	+	CDS	Replacement	1	55	AGT	S	GGT	G	1		uncharacterized LOC5575817	Other
LOC5579359	95808373	0.368159204	0.045895281	7.800032551	0.467681701	0.08677686	0.291174973	T	TG	-	3UTR	.	NA	.	.	.	.	.	1	AaeL_AAEL015534, AAEL015534	PAX-interacting protein 1	Other
LOC5579359	95808374	0.269041304	0.037939602	5.236420322	0.39890095	0.068615351	0.217816391	G	GA	-	3UTR	.	NA	.	.	.	.	.	1	AaeL_AAEL015534, AAEL015534	PAX-interacting protein 1	Other
LOC5570416	96173406	0.249080882	0.502725186	3.671377926	0.3848	0.499712	0.474311111	T	TG	+	intr	.	NA	.	.	.	.	.	1	AaeL_AAEL008303, AAEL008303	myophilin	Other
LOC5570416	96187515	0.133333333	0.547040712	9.224208955	0.246528	0.497285319	0.43053719	T	TC	+	CDS	Synonymous	3	35	GAT	D	GAC	D	1	AaeL_AAEL008303, AAEL008303	myophilin	Other
LOC5570416	96187527	0.144016091	0.500842815	7.171865923	0.267069791	0.499987116	0.425771698	T	TG	+	CDS	Synonymous	3	39	CTT	L	CTG	L	1	AaeL_AAEL008303, AAEL008303	myophilin	Other
LOC5570416	96188221	0.308719758	0.08121411	4.310269629	0.427437642	0.1472	0.290151323	T	TC	+	3UTR	.	NA	.	.	.	.	.	1	AaeL_AAEL008303, AAEL008303	myophilin	Other
LOC5570420	96216922	0.512851897	0.132518797	8.120562188	0.499314129	0.222725215	0.426710204	A	AT	+	5UTR	.	NA	.	.	.	.	.	1	AaeL_AAEL008307, AAEL008307	protein takeout	Other
LOC5570420	96216923	0.50101626	0.15037594	6.914166279	0.499915669	0.253508375	0.427755549	C	CT	+	5UTR	.	NA	.	.	.	.	.	1	AaeL_AAEL008307, AAEL008307	protein takeout	Other
LOC5570420	96217158	0.77962963	0.509411765	4.183349543	0.345679012	0.5	0.478783543	C	CA	+	intr	.	NA	.	.	.	.	.	1	AaeL_AAEL008307, AAEL008307	protein takeout	Other
LOC5570420	96217159	0.793706294	0.514005806	4.492055318	0.329861111	0.499982901	0.478783543	T	TC	+	intr	.	NA	.	.	.	.	.	1	AaeL_AAEL008307, AAEL008307	protein takeout	Other
LOC5570420	96217161	0.784090909	0.501491366	4.516716188	0.345679012	0.499529527	0.481790105	A	AT	+	intr	.	NA	.	.	.	.	.	1	AaeL_AAEL008307, AAEL008307	protein takeout	Other
LOC5570420	96255477	0.155555556	0.412774534	4.258541443	0.277777778	0.482567449	0.414481276	G	GA	+	CDS	Synonymous	3	235	GAG	E	GAA	E	1	AaeL_AAEL008307, AAEL008307	protein takeout	Other
LOC5570420	96255537	0.156507042	0.397902098	3.862957695	0.259266972	0.476527778	0.407036445	G	GA	+	CDS	Synonymous	3	255	GTG	V	GTA	V	1	AaeL_AAEL008307, AAEL008307	protein takeout	Other
LOC5570420	96255618	0.129807692	0.36849357	4.020721368	0.224403122	0.468365388	0.388991669	C	CG	+	3UTR	.	NA	.	.	.	.	.	1	AaeL_AAEL008307, AAEL008307	protein takeout	Other
LOC5570409	96345590	0.514044944	0.244700396	4.061914498	0.499702558	0.368618035	0.465123389	A	AT	-	CDS	Synonymous	3	6158	ATT	I	ATA	I	1		mitogen-activated protein kinase kinase kinase 15	Other
LOC5570409	96345611	0.071327684	0.351679929	5.917973878	0.131568643	0.456151338	0.335844238	G	GA	-	CDS	Synonymous	3	6151	AGC	S	AGT	S	1		mitogen-activated protein kinase kinase kinase 15	Other
LOC5570409	96346346	0.111871139	0.348653846	4.156146732	0.199960325	0.45381584	0.351833641	A	AG	-	CDS	Synonymous	3	5906	GAT	D	GAC	D	1		mitogen-activated protein kinase kinase kinase 15	Other
LOC5570410	96902641	0.569805195	0.29991511	3.927031185	0.490081333	0.41366944	0.480659295	G	GA	-	3UTR	.	NA	.	.	.	.	.	1	AaeL_AAEL008308, AAEL008308	uncharacterized LOC5570410	Other
LOC5570410	96903395	0.520588235	0.881881882	7.695267503	0.499856363	0.21875	0.420649085	T	TA	-	5UTR	.	NA	.	.	.	.	.	1	AaeL_AAEL008308, AAEL008308	uncharacterized LOC5570410	Other
LOC5572011	97492068	0.704910714	1	8.454722542	0.418801515	0	0.199469764	A	AT	+	intr	.	NA	.	.	.	.	.	1	AaeL_AAEL009492, AAEL009492, AAEL015577	CKLF-like MARVEL transmembrane domain-containing protein 4	Other
LOC5572007	97603921	0	0.140963203	4.006551359	0	0.239854878	0.134214577	C	CT	-	CDS	Synonymous	3	147	TTG	L	TTA	L	1	AaeL_AAEL009493, AAEL009493	protein singles bar	Other
LOC5572004	97717616	0.725273665	0.422213507	4.833019495	0.385096716	0.488836042	0.489192106	G	GA	+	CDS	Synonymous	3	101	GCA	A	GCG	A	1	AaeL_AAEL009477, AAEL009477	uncharacterized LOC5572004	Other
LOC5572004	97717673	0.749417249	0.446968085	4.890262181	0.375	0.494685939	0.490354938	A	AG	+	CDS	Synonymous	3	120	GGG	G	GGA	G	1	AaeL_AAEL009477, AAEL009477	uncharacterized LOC5572004	Other
LOC5572002	97787856	0	0.130952381	3.740940849	0	0.208795014	0.108727811	G	GC	-	3UTR	.	NA	.	.	.	.	.	1	AaeL_AAEL009482, AAEL009482	uncharacterized LOC5572002	Other
LOC5572002	97822445	0.006944444	0.213564214	5.510000699	0.014083799	0.317024844	0.194098618	A	AG	-	CDS	Synonymous	3	406	TGT	C	TGC	C	1	AaeL_AAEL009482, AAEL009482	uncharacterized LOC5572002	Other
LOC5572002	97822466	0.011744505	0.200520833	4.834043557	0.023118224	0.3046875	0.174660691	G	GA	-	CDS	Synonymous	3	399	ACC	T	ACT	T	1	AaeL_AAEL009482, AAEL009482	uncharacterized LOC5572002	Other
LOC5572002	97823332	0.43134631	0.747875713	5.270615189	0.494866968	0.37217523	0.48631611	A	AG	-	CDS	Synonymous	3	235	GCC	A	GCT	A	1	AaeL_AAEL009482, AAEL009482	uncharacterized LOC5572002	Other
LOC5572002	97823352	0.49043659	0.768678161	4.335378272	0.499231065	0.350505957	0.46797747	A	AG	-	CDS	Synonymous	1	229	CTG	L	TTG	L	1	AaeL_AAEL009482, AAEL009482	uncharacterized LOC5572002	Other
LOC5572002	97823389	0.35627451	0.659879336	4.756120406	0.458778551	0.453368712	0.499820066	A	AG	-	CDS	Synonymous	3	216	GAT	D	GAC	D	1	AaeL_AAEL009482, AAEL009482	uncharacterized LOC5572002	Other
LOC5572002	97823614	0.781428571	0.467948718	5.328224678	0.34875	0.49704142	0.478133268	G	GA	-	CDS	Synonymous	3	141	CCT	P	CCC	P	1	AaeL_AAEL009482, AAEL009482	uncharacterized LOC5572002	Other
LOC5572002	97823647	0.751552795	0.494614747	3.750736153	0.370049981	0.499974121	0.477608857	A	AT	-	CDS	Synonymous	3	130	CTA	L	CTT	L	1	AaeL_AAEL009482, AAEL009482	uncharacterized LOC5572002	Other
LOC5572002	97823692	0.721513605	0.447348485	4.077670956	0.401743012	0.494297295	0.4872	A	AG	-	CDS	Synonymous	3	115	TTC	F	TTT	F	1	AaeL_AAEL009482, AAEL009482	uncharacterized LOC5572002	Other
LOC5572000	98112459	0.304120879	0.666908563	6.03844621	0.398658804	0.446833648	0.502498174	G	GAT	-	CDS	Replacement	3	240	TTC	F	TTA	L	1	AaeL_AAEL009486, AAEL009486	bis(5'-adenosyl)-triphosphatase ENPP4	Other
LOC5572000	98120636	0	0.210892711	5.920361132	0	0.358109879	0.228531856	C	CA	-	intr	.	NA	.	.	.	.	.	1	AaeL_AAEL009486, AAEL009486	bis(5'-adenosyl)-triphosphatase ENPP4	Other
LOC5571998	98194448	0.239794168	0.04571525	4.05818026	0.365569273	0.08677686	0.220179477	C	CI	-	intr	.	NA	.	.	.	.	.	1	AaeL_AAEL009474, AAEL009474, PGRPS1	peptidoglycan-recognition protein 2	Other
LOC5571997	98206739	0.175114329	0.008	4.378932237	0.253770391	0.015685294	0.138484879	G	GA	-	5UTR	.	NA	.	.	.	.	.	1	AaeL_AAEL009487, AAEL009487	uncharacterized LOC5571997	Other
LOC5571995	98316274	0.026315789	0.280172414	6.203683666	0.056028107	0.403816559	0.269548018	C	CA	+	3UTR	.	NA	.	.	.	.	.	1	AaeL_AAEL009478, AAEL009478	vegetative cell wall protein gp1	Other
LOC5571992	98436530	0.780207561	1	6.172427936	0.363269085	0	0.26035503	G	GC	-	intr	.	NA	.	.	.	.	.	1	AaeL_AAEL009485, AAEL009485	uncharacterized LOC5571992	Other
LOC5571992	98436542	0.791566265	0.976190476	4.336988154	0.332885742	0.056290695	0.251075781	T	TG	-	intr	.	NA	.	.	.	.	.	1	AaeL_AAEL009485, AAEL009485	uncharacterized LOC5571992	Other
LOC5571993	98578206	1	0.867083333	3.792921238	0	0.230112453	0.125039855	A	AC	-	5UTR	.	NA	.	.	.	.	.	1	AaeL_AAEL009479, AAEL009479	proton-coupled amino acid transporter-like protein CG1139	Other
LOC5571993	98578209	1	0.865874009	3.82495571	0	0.230112453	0.125640957	G	GA	-	5UTR	.	NA	.	.	.	.	.	1	AaeL_AAEL009479, AAEL009479	proton-coupled amino acid transporter-like protein CG1139	Other
LOC5573529	98616071	0.521875	0.17032967	6.759709957	0.49845679	0.303152634	0.440546968	T	TA	+	5UTR	.	NA	.	.	.	.	.	1	AaeL_AAEL010565, AAEL010565	forkhead box protein K2	Other
LOC23687982	98939094	0.03599304	0.207716049	3.686938761	0.067942868	0.318741263	0.224909594	C	CT	+	3UTR	.	NA	.	.	.	.	.	1	AaeL_AAEL017562, AAEL017562	synaptobrevin homolog YKT6	Other
LOC23687982	98939095	0.246031746	0.48969697	3.875085521	0.384387285	0.612695398	0.537778541	A	AGT	+	3UTR	.	NA	.	.	.	.	.	1	AaeL_AAEL017562, AAEL017562	synaptobrevin homolog YKT6	Other
LOC23687982	98939132	0.007462687	0.199363296	5.078970939	0.01673521	0.317798186	0.209043778	G	GA	+	3UTR	.	NA	.	.	.	.	.	1	AaeL_AAEL017562, AAEL017562	synaptobrevin homolog YKT6	Other
LOC23687982	98939144	0.0078125	0.17564165	4.405413965	0.016325425	0.288956956	0.183723396	G	GA	+	3UTR	.	NA	.	.	.	.	.	1	AaeL_AAEL017562, AAEL017562	synaptobrevin homolog YKT6	Other
LOC23687982	98939145	0.007692308	0.172909921	4.339179626	0.01574704	0.285785124	0.182195534	T	TC	+	3UTR	.	NA	.	.	.	.	.	1	AaeL_AAEL017562, AAEL017562	synaptobrevin homolog YKT6	Other
LOC23687982	98939244	0.006578947	0.189950062	4.877716582	0.013332733	0.30773072	0.190641731	T	TA	+	3UTR	.	NA	.	.	.	.	.	1	AaeL_AAEL017562, AAEL017562	synaptobrevin homolog YKT6	Other
LOC5580128	98943273	0	0.138266319	3.934823131	0	0.23654307	0.141090609	G	GA	-	3UTR	.	NA	.	.	.	.	.	1	AaeL_AAEL002435, AAEL002435, AAEL015376	modifier of mdg4	Other
LOC5580128	98943750	0.990853659	0.820139169	4.433875669	0.024386526	0.291735828	0.181521995	T	TC	-	intr	.	NA	.	.	.	.	.	1	AaeL_AAEL002435, AAEL002435, AAEL015376	modifier of mdg4	Other
LOC5580128	98949626	0.040277778	0.303320562	6.087145312	0.075831025	0.422831633	0.316149842	G	GT	-	intr	.	NA	.	.	.	.	.	1	AaeL_AAEL002435, AAEL002435, AAEL015376	modifier of mdg4	Other
LOC5580128	98949760	0.158708548	0.502349206	6.620337108	0.264513649	0.497962879	0.44668888	G	GA	-	intr	.	NA	.	.	.	.	.	1	AaeL_AAEL002435, AAEL002435, AAEL015376	modifier of mdg4	Other
LOC5580128	98971124	0.485204082	0.190695782	4.970808245	0.499919885	0.300171753	0.443097692	A	AT	-	intr	.	NA	.	.	.	.	.	1	AaeL_AAEL002435, AAEL002435, AAEL015376	modifier of mdg4	Other
LOC5580128	98979467	0.608762255	0.281934732	5.478734522	0.48	0.405337684	0.490448807	T	TC	-	5UTR	.	NA	.	.	.	.	.	1	AaeL_AAEL002435, AAEL002435, AAEL015376	modifier of mdg4	Other
LOC5580060	99029767	0.211270278	0.463240436	3.784740549	0.32	0.497246813	0.455546001	T	TC	-	CDS	Replacement	1	160	ACT	T	GCT	A	1	AaeL_AAEL002443, AAEL002443	zinc finger protein 91	Other
LOC5580060	99029904	0.128173628	0.439630682	5.98407111	0.224081633	0.49092098	0.443386267	A	AG	-	intr	.	NA	.	.	.	.	.	1	AaeL_AAEL002443, AAEL002443	zinc finger protein 91	Other
LOC5580060	99029923	0.036663713	0.279780344	5.607119515	0.07133059	0.39875	0.306972444	A	AG	-	intr	.	NA	.	.	.	.	.	1	AaeL_AAEL002443, AAEL002443	zinc finger protein 91	Other
LOC5580060	99029939	0.034138857	0.328448276	7.180477797	0.066587396	0.444444444	0.353838053	T	TC	-	CDS	Synonymous	3	123	TCA	S	TCG	S	1	AaeL_AAEL002443, AAEL002443	zinc finger protein 91	Other
LOC5580060	99030155	0.050207039	0.466403162	10.77696765	0.086031978	0.497777778	0.424605283	G	GA	-	CDS	Synonymous	3	51	TGC	C	TGT	C	1	AaeL_AAEL002443, AAEL002443	zinc finger protein 91	Other
LOC110676296	99046071	0	0.181818182	5.111022518	0	0.305274464	0.193761815	T	TC	+	intr	.	NA	.	.	.	.	.	1		transcription factor grauzone-like	Other
LOC110676296	99046766	0.938012197	0.604506232	7.776526908	0.118786437	0.477724165	0.381984625	T	TA	+	CDS	Synonymous	3	645	GGA	G	GGT	G	1		transcription factor grauzone-like	Other
LOC110676296	99046853	0.026666667	0.39074819	9.664157151	0.049351066	0.475859157	0.363596283	G	GA	+	CDS	Synonymous	3	674	AGG	R	AGA	R	1		transcription factor grauzone-like	Other
LOC110676296	99046868	0.067669173	0.384491979	7.069597602	0.124444444	0.47095332	0.38510456	C	CT	+	CDS	Synonymous	3	679	TGC	C	TGT	C	1		transcription factor grauzone-like	Other
LOC110676296	99046886	0.490140114	0.181444992	5.420092784	0.499741736	0.296843473	0.408163265	G	GT	+	CDS	Replacement	3	685	CAG	Q	CAT	H	1		transcription factor grauzone-like	Other
LOC5580122	99072546	0.239687055	0	6.743722364	0.3648	0	0.207612457	G	GA	-	intr	.	NA	.	.	.	.	.	1	AaeL_AAEL002438, AAEL002438	protein quiver	Other
LOC5580122	99072568	0.263203463	0	7.510258974	0.389273356	0	0.20999079	A	AT	-	intr	.	NA	.	.	.	.	.	1	AaeL_AAEL002438, AAEL002438	protein quiver	Other
LOC5580130	99085760	0.161858974	0.005050505	4.215109708	0.267902427	0.009008825	0.137800245	A	AG	-	intr	.	NA	.	.	.	.	.	1	AaeL_AAEL002451, AAEL002451	zinc finger protein 1	Other
LOC5580130	99085965	0.383603239	0.69257744	4.930189805	0.479024532	0.433884298	0.496152662	C	CG	-	intr	.	NA	.	.	.	.	.	1	AaeL_AAEL002451, AAEL002451	zinc finger protein 1	Other
LOC5580130	99088993	0.459533898	0.191041554	4.295234311	0.494375574	0.30226379	0.433461969	A	AG	-	CDS	Synonymous	3	383	TCT	S	TCC	S	1	AaeL_AAEL002451, AAEL002451	zinc finger protein 1	Other
LOC5580130	99089011	0.421244813	0.17463131	3.862119065	0.486182063	0.27883977	0.410120385	A	AG	-	CDS	Synonymous	3	377	AGT	S	AGC	S	1	AaeL_AAEL002451, AAEL002451	zinc finger protein 1	Other
LOC5574490	99411815	0.587914171	0.82675726	3.686801268	0.483327032	0.292227307	0.41201343	A	AG	+	ncRN	.	NA	.	.	.	.	.	1		uncharacterized LOC5574490	Other
LOC5567908	100827529	0.663529412	0.348345588	5.081713393	0.448147084	0.454086318	0.499968	A	AT	+	intr	.	NA	.	.	.	.	.	1	AaeL_AAEL006363, AAEL006363	phosphoribosyl pyrophosphate synthase-associated protein 2	Other
LOC5567927	100850902	0.004166667	0.14029484	3.697849248	0.01010075	0.242674858	0.131688263	A	AT	-	intr	.	NA	.	.	.	.	.	1	AaeL_AAEL006372, AAEL006372, AAEL015249	sodium-independent sulfate anion transporter	Other
LOC5567927	100851927	0.379433638	0.682471264	4.052163685	0.476532589	0.447067819	0.507477878	G	GAT	-	CDS	Synonymous	3	116	ACA	T	ACC	T	1	AaeL_AAEL006372, AAEL006372, AAEL015249	sodium-independent sulfate anion transporter	Other
LOC5567927	100851936	0.418355856	0.705714286	4.375462888	0.48374093	0.415363265	0.490768603	A	AG	-	CDS	Synonymous	3	113	GTC	V	GTT	V	1	AaeL_AAEL006372, AAEL006372, AAEL015249	sodium-independent sulfate anion transporter	Other
LOC5567918	101126937	0.459058989	0.133179724	6.348619663	0.494121063	0.209002019	0.421974125	G	GA	-	5UTR	.	NA	.	.	.	.	.	1	AaeL_AAEL013717, AAEL013717	sphingomyelin phosphodiesterase	Other
LOC5571519	101140195	0.074952562	0.37571347	6.446541098	0.104160208	0.467630685	0.361121256	G	GA	-	5UTR	.	NA	.	.	.	.	.	1	AaeL_AAEL009111, AAEL009111	sphingomyelin phosphodiesterase	Other
LOC5571519	101140202	0.060504202	0.411458333	8.354155229	0.095	0.477421875	0.371403061	C	CT	-	5UTR	.	NA	.	.	.	.	.	1	AaeL_AAEL009111, AAEL009111	sphingomyelin phosphodiesterase	Other
LOC5571519	101140232	0.088178295	0.356672932	5.301827733	0.159487228	0.454086318	0.358533273	T	TC	-	5UTR	.	NA	.	.	.	.	.	1	AaeL_AAEL009111, AAEL009111	sphingomyelin phosphodiesterase	Other
LOC5574573	101206024	0.74754902	0.959459459	4.646080071	0.377242107	0.07779401	0.278977356	C	CT	-	intr	.	NA	.	.	.	.	.	1	AaeL_AAEL002424, AAEL002424, AAEL006366	corticotropin-releasing factor-binding protein	Other
LOC5574573	101206812	0.656462585	0.385360054	3.905245282	0.447058453	0.469876033	0.498240448	A	AT	-	intr	.	NA	.	.	.	.	.	1	AaeL_AAEL002424, AAEL002424, AAEL006366	corticotropin-releasing factor-binding protein	Other
LOC5574573	101208194	0.851648352	0.993902439	3.783870231	0.254345358	0.014705075	0.130626323	A	AG	-	intr	.	NA	.	.	.	.	.	1	AaeL_AAEL002424, AAEL002424, AAEL006366	corticotropin-releasing factor-binding protein	Other
LOC5567930	101379042	0.605241605	0.863051471	4.433590908	0.48	0.229931775	0.379853902	G	GA	-	CDS	Synonymous	3	379	TAT	Y	TAC	Y	1	AaeL_AAEL006362, AAEL006362	calcium-binding mitochondrial carrier protein Aralar1	Other
LOC5567930	101379069	0.740301724	0.985915493	6.360729804	0.386992744	0.036023904	0.251044771	C	CA	-	CDS	Synonymous	3	370	ACT	T	ACG	T	1	AaeL_AAEL006362, AAEL006362	calcium-binding mitochondrial carrier protein Aralar1	Other
LOC23687785	101562868	1	0.863799283	3.879972936	0	0.241069089	0.122423295	T	TA	+	5UTR	.	NA	.	.	.	.	.	1	AaeL_AAEL017365, AAEL017365, AAEL017561	DNA ligase 4	Other
LOC23687785	101562874	0.994444444	0.857430296	3.66574474	0.014491981	0.255	0.136928644	G	GC	+	5UTR	.	NA	.	.	.	.	.	1	AaeL_AAEL017365, AAEL017365, AAEL017561	DNA ligase 4	Other
LOC23687785	101563130	0.987012987	0.834093212	3.820119117	0.033048514	0.264283569	0.180271589	C	CT	+	CDS	Synonymous	3	31	TCT	S	TCC	S	1	AaeL_AAEL017365, AAEL017365, AAEL017561	DNA ligase 4	Other
LOC5580074	101611888	0.627816628	0.886469415	4.699542961	0.4352	0.19284149	0.343579431	T	TC	+	intr	.	NA	.	.	.	.	.	1	AaeL_AAEL002178, AAEL002178	methenyltetrahydrofolate synthase domain-containing protein	Other
LOC5580055	102081534	0.206140351	0.575757576	7.070438655	0.337611285	0.484977778	0.471655329	C	CA	-	CDS	Replacement	3	236	GAG	E	GAT	D	1	AaeL_AAEL002166, AAEL002166	leucine-rich repeat flightless-interacting protein 2	Other
LOC5580055	102081537	0.488502674	0.195887446	4.888040404	0.498421916	0.303644444	0.449732302	T	TA	-	CDS	Synonymous	3	235	GCA	A	GCT	A	1	AaeL_AAEL002166, AAEL002166	leucine-rich repeat flightless-interacting protein 2	Other
LOC5580055	102081756	0.06372549	0.420212766	8.46048213	0.131211073	0.481974043	0.356038073	C	CT	-	CDS	Synonymous	3	162	GAG	E	GAA	E	1	AaeL_AAEL002166, AAEL002166	leucine-rich repeat flightless-interacting protein 2	Other
LOC5580055	102081822	0.236074271	0.521347249	4.494532234	0.359091602	0.498934911	0.462469506	G	GA	-	CDS	Synonymous	3	140	AAC	N	AAT	N	1	AaeL_AAEL002166, AAEL002166	leucine-rich repeat flightless-interacting protein 2	Other
LOC5580058	102249322	0.99382716	0.824797844	4.501306177	0.015624031	0.293850416	0.149013879	T	TC	-	intr	.	NA	.	.	.	.	.	1	AaeL_AAEL002155, AAEL002155	ras-related protein Rab-10	Other
LOC5580058	102249565	1	0.861400463	3.943678524	0	0.246624533	0.134214577	T	TA	-	intr	.	NA	.	.	.	.	.	1	AaeL_AAEL002155, AAEL002155	ras-related protein Rab-10	Other
LOC5580058	102249678	1	0.835119048	4.648838299	0	0.28799351	0.121928166	C	CG	-	intr	.	NA	.	.	.	.	.	1	AaeL_AAEL002155, AAEL002155	ras-related protein Rab-10	Other
LOC5580058	102249692	1	0.818571429	5.10031717	0	0.310650888	0.120949762	T	TC	-	intr	.	NA	.	.	.	.	.	1	AaeL_AAEL002155, AAEL002155	ras-related protein Rab-10	Other
LOC5580058	102249963	0.371619185	0.108674464	4.871121933	0.46511214	0.19284149	0.359574423	T	TA	-	intr	.	NA	.	.	.	.	.	1	AaeL_AAEL002155, AAEL002155	ras-related protein Rab-10	Other
LOC5569685	103495348	0.256478405	0.02247191	5.748030865	0.381328074	0.057503429	0.199960325	G	GA	-	ncRN	.	NA	.	.	.	.	.	1		uncharacterized LOC5569685	Other
LOC5575418	104198688	0	0.129521755	3.703122931	0	0.220323423	0.134725536	C	CT	+	CDS	Synonymous	3	439	AAC	N	AAT	N	1	AaeL_AAEL011824, AAEL011824	gamma-glutamyltranspeptidase 1	Other
LOC5575418	104198691	0	0.133442713	3.806852902	0	0.227895727	0.142956809	C	CT	+	CDS	Synonymous	3	440	TAC	Y	TAT	Y	1	AaeL_AAEL011824, AAEL011824	gamma-glutamyltranspeptidase 1	Other
LOC5564400	105234668	0.824913892	0.417171717	8.609160852	0.299711585	0.48816568	0.470708751	T	TC	-	CDS	Synonymous	3	307	GAG	E	GAA	E	1	AaeL_AAEL004235, AAEL004235	kinesin-like protein Klp10A	Other
LOC5564400	105291559	0.220743034	0.019417476	4.924669764	0.330159208	0.045951557	0.202184166	A	AG	-	intr	.	NA	.	.	.	.	.	1	AaeL_AAEL004235, AAEL004235	kinesin-like protein Klp10A	Other
LOC23687848	106791545	0.223722944	0.553467782	5.763889766	0.347299169	0.494069209	0.484662773	G	GT	-	CDS	Synonymous	3	30	ATC	I	ATA	I	1	AaeL_AAEL017428, AAEL017428, GPRNNA19_2	alpha-2 adrenergic receptor	Other
LOC5576461	107588409	0.012195122	0.343253968	9.086714334	0.028565427	0.449732302	0.347601997	T	TI	+	intr	.	NA	.	.	.	.	.	1	AaeL_AAEL002895, AAEL002895	phosphoinositide 3-kinase regulatory subunit 4	Other
LOC5576461	107588942	0.5025	0.225186104	4.338680237	0.499881657	0.352108341	0.469766192	T	TA	+	CDS	Synonymous	3	236	GCT	A	GCA	A	1	AaeL_AAEL002895, AAEL002895	phosphoinositide 3-kinase regulatory subunit 4	Other
LOC5576461	107588969	0.808928571	0.488888889	5.672701209	0.284460769	0.5	0.427755549	C	CA	+	CDS	Synonymous	3	245	ACA	T	ACC	T	1	AaeL_AAEL002895, AAEL002895	phosphoinositide 3-kinase regulatory subunit 4	Other
LOC5576461	107589000	0.940025253	0.727639001	4.262016188	0.128418549	0.367892392	0.258440749	T	TC	+	CDS	Synonymous	1	256	CTG	L	TTG	L	1	AaeL_AAEL002895, AAEL002895	phosphoinositide 3-kinase regulatory subunit 4	Other
LOC5576461	107589017	0.939904665	0.627155172	7.103245375	0.120707596	0.45388203	0.315838288	C	CA	+	CDS	Synonymous	3	261	CGA	R	CGC	R	1	AaeL_AAEL002895, AAEL002895	phosphoinositide 3-kinase regulatory subunit 4	Other
LOC5576461	107589020	0.947340824	0.629160967	7.514187768	0.103732897	0.455218712	0.307016479	A	AC	+	CDS	Synonymous	3	262	GGC	G	GGA	G	1	AaeL_AAEL002895, AAEL002895	phosphoinositide 3-kinase regulatory subunit 4	Other
LOC5576461	107589026	0.924955986	0.669117647	5.163351033	0.143569149	0.42	0.298977998	T	TA	+	CDS	Synonymous	3	264	GTA	V	GTT	V	1	AaeL_AAEL002895, AAEL002895	phosphoinositide 3-kinase regulatory subunit 4	Other
LOC5576461	107589206	0.704407295	0.248168498	10.01333759	0.413584143	0.378703497	0.499671269	C	CT	+	CDS	Synonymous	3	324	TTT	F	TTC	F	1	AaeL_AAEL002895, AAEL002895	phosphoinositide 3-kinase regulatory subunit 4	Other
LOC5576461	107589209	0.706845238	0.266666667	9.367377151	0.410864198	0.391985717	0.499517766	A	AG	+	CDS	Synonymous	3	325	TCG	S	TCA	S	1	AaeL_AAEL002895, AAEL002895	phosphoinositide 3-kinase regulatory subunit 4	Other
LOC5576461	107600976	0.771850512	0.360377358	8.42144317	0.36445598	0.470615243	0.498894468	T	TI	+	intr	.	NA	.	.	.	.	.	1	AaeL_AAEL002895, AAEL002895	phosphoinositide 3-kinase regulatory subunit 4	Other
LOC5576461	107601008	0.244851259	0.450893522	3.723547193	0.367563548	0.557706312	0.511493686	G	GID	+	intr	.	NA	.	.	.	.	.	1	AaeL_AAEL002895, AAEL002895	phosphoinositide 3-kinase regulatory subunit 4	Other
LOC5576461	107601413	0.55741342	0.286420666	3.981101963	0.494685939	0.416852758	0.488545326	G	GA	+	CDS	Synonymous	3	523	GAG	E	GAA	E	1	AaeL_AAEL002895, AAEL002895	phosphoinositide 3-kinase regulatory subunit 4	Other
LOC5576461	107615552	0.597515528	0.8375	3.785797608	0.467911111	0.270551509	0.400873781	G	GA	+	CDS	Synonymous	3	1312	CCA	P	CCG	P	1	AaeL_AAEL002895, AAEL002895	phosphoinositide 3-kinase regulatory subunit 4	Other
LOC5576465	107745121	0.287356322	0	8.222440574	0.408163265	0	0.244897959	G	GA	-	3UTR	.	NA	.	.	.	.	.	1	AaeL_AAEL002883, AAEL002883	serine-rich adhesin for platelets	Other
LOC5576465	107758808	0.60056338	0.846989967	4.011634289	0.473991998	0.259495317	0.410226946	A	AG	-	intr	.	NA	.	.	.	.	.	1	AaeL_AAEL002883, AAEL002883	serine-rich adhesin for platelets	Other
LOC5576466	107885070	0	0.147849462	4.190313959	0	0.255957966	0.154911243	T	TA	-	3UTR	.	NA	.	.	.	.	.	1	AaeL_AAEL002888, AAEL002888	probable 28S rRNA (cytosine-C(5))-methyltransferase	Other
LOC5576466	107885072	0	0.146323529	4.149516431	0	0.253104456	0.152777778	C	CT	-	3UTR	.	NA	.	.	.	.	.	1	AaeL_AAEL002888, AAEL002888	probable 28S rRNA (cytosine-C(5))-methyltransferase	Other
LOC5576466	107895881	0.690942472	0.939201452	5.211983209	0.426764213	0.112274449	0.315102264	C	CT	-	intr	.	NA	.	.	.	.	.	1	AaeL_AAEL002888, AAEL002888	probable 28S rRNA (cytosine-C(5))-methyltransferase	Other
LOC5576466	107895917	0.707692308	1	8.370927069	0.419314778	0	0.314596923	T	TA	-	intr	.	NA	.	.	.	.	.	1	AaeL_AAEL002888, AAEL002888	probable 28S rRNA (cytosine-C(5))-methyltransferase	Other
LOC5576466	107897565	0.281944444	0.050520514	4.956658899	0.427107438	0.081817518	0.318293848	T	TC	-	intr	.	NA	.	.	.	.	.	1	AaeL_AAEL002888, AAEL002888	probable 28S rRNA (cytosine-C(5))-methyltransferase	Other
LOC5576466	107897568	0.272630078	0.052597403	4.604931471	0.4180839	0.083871961	0.31399326	A	AG	-	intr	.	NA	.	.	.	.	.	1	AaeL_AAEL002888, AAEL002888	probable 28S rRNA (cytosine-C(5))-methyltransferase	Other
LOC23687419	107943430	0	0.147475962	4.180323854	0	0.251186828	0.159119603	C	CA	-	intr	.	NA	.	.	.	.	.	1	AaeL_AAEL016999, AAEL016999, white	protein white	Other
LOC5576468	108052243	0.478571429	0.853228963	7.781627205	0.499346785	0.25194707	0.422405877	C	CA	-	intr	.	NA	.	.	.	.	.	1	AaeL_AAEL002903, AAEL002903	phosphatidylinositol 4,5-bisphosphate 3-kinase catalytic subunit beta isoform	Other
LOC5576470	108118467	0.697740113	0.912496405	3.898795994	0.421373365	0.137534694	0.275480923	T	TI	+	intr	.	NA	.	.	.	.	.	1	AaeL_AAEL002918, AAEL002918	arf-GAP with coiled-coil, ANK repeat and PH domain-containing protein 1	Other
LOC5576470	108145563	0.623655914	0.86013986	3.877084408	0.474071169	0.239197531	0.406027599	G	GT	+	intr	.	NA	.	.	.	.	.	1	AaeL_AAEL002918, AAEL002918	arf-GAP with coiled-coil, ANK repeat and PH domain-containing protein 1	Other
LOC5576470	108145568	0.283410138	0.081168831	3.673248917	0.402901465	0.149540292	0.31526336	A	AT	+	intr	.	NA	.	.	.	.	.	1	AaeL_AAEL002918, AAEL002918	arf-GAP with coiled-coil, ANK repeat and PH domain-containing protein 1	Other
LOC5576470	108147051	0.705942117	0.929298246	4.365065334	0.413964335	0.134768501	0.293777862	A	AC	+	CDS	Replacement	1	916	CAA	Q	AAA	K	1	AaeL_AAEL002918, AAEL002918	arf-GAP with coiled-coil, ANK repeat and PH domain-containing protein 1	Other
LOC5579259	108230775	0.372282609	0.117386739	4.557723364	0.467406066	0.210835813	0.332643385	A	AG	+	intr	.	NA	.	.	.	.	.	1	AaeL_AAEL015653, AAEL002901, AAEL015653	C-factor	Other
LOC5579259	108230913	0.35108038	0.122782814	3.8335597	0.455388767	0.222414456	0.347055335	T	TA	+	intr	.	NA	.	.	.	.	.	1	AaeL_AAEL015653, AAEL002901, AAEL015653	C-factor	Other
LOC5576477	108311708	0.517605634	0.929166667	10.14492999	0.498985472	0.1302	0.406998944	T	TC	-	intr	.	NA	.	.	.	.	.	1	AaeL_AAEL002887, AAEL002887, ARM_AEDAE, arm	armadillo segment polarity protein	Other
LOC5576477	108311729	0.532142857	0.951956074	10.95905083	0.497285319	0.097304405	0.400948912	A	AG	-	intr	.	NA	.	.	.	.	.	1	AaeL_AAEL002887, AAEL002887, ARM_AEDAE, arm	armadillo segment polarity protein	Other
LOC5576478	108409486	0.322368421	0.094505495	4.137410344	0.41484001	0.169921875	0.311395623	C	CT	+	3UTR	.	NA	.	.	.	.	.	1	AaeL_AAEL002906, AAEL002906	26S proteasome non-ATPase regulatory subunit 1	Other
LOC5576480	108422580	0.286384977	0.082164563	3.708569814	0.396694215	0.153837189	0.282364284	A	AT	-	intr	.	NA	.	.	.	.	.	1	AaeL_AAEL002892, AAEL002892	serine/threonine-protein kinase D1	Other
LOC5576481	108508253	0.795314819	0.979861111	4.442679808	0.341301329	0.043646365	0.177371674	T	TC	+	CDS	Synonymous	1	264	CTA	L	TTA	L	1	AaeL_AAEL002893, AAEL002893	retinol dehydrogenase 13	Other
LOC5576481	108508291	0.71268895	0.921587564	3.876968836	0.405482042	0.133201955	0.258285311	A	AC	+	CDS	Synonymous	3	276	CTC	L	CTA	L	1	AaeL_AAEL002893, AAEL002893	retinol dehydrogenase 13	Other
LOC5576487	108748681	0.183673469	0.45	4.286504994	0.299875052	0.497777778	0.425005847	A	AG	+	intr	.	NA	.	.	.	.	.	1	AaeL_AAEL002912, AAEL002912, Ciao1	probable cytosolic iron-sulfur protein assembly protein Ciao1	Other
LOC5576488	108769769	0.783076923	1	6.090928404	0.338331411	0	0.181466207	T	TC	-	CDS	Replacement	1	25	GGC	G	AGC	S	1	AaeL_AAEL002900, AAEL002900	uncharacterized LOC5576488	Other
LOC5576488	108769817	0.478535354	0.983333333	15.06958519	0.49905482	0.029405213	0.39608564	G	GA	-	CDS	Replacement	1	9	TCA	S	CCA	P	1	AaeL_AAEL002900, AAEL002900	uncharacterized LOC5576488	Other
LOC5570717	110278668	0.794757433	0.992957746	5.270448272	0.333166159	0.015383691	0.212247325	G	GA	+	intr	.	NA	.	.	.	.	.	1	AaeL_AAEL001469, AAEL001469	uncharacterized LOC5570717	Other
LOC5570717	110278670	0.183579639	0.006849315	4.68493125	0.30914033	0.01625907	0.197530864	A	AG	+	intr	.	NA	.	.	.	.	.	1	AaeL_AAEL001469, AAEL001469	uncharacterized LOC5570717	Other
LOC5570717	110278700	0.162275566	0	4.578305654	0.285374554	0	0.172042389	G	GA	+	intr	.	NA	.	.	.	.	.	1	AaeL_AAEL001469, AAEL001469	uncharacterized LOC5570717	Other
LOC5570717	110278703	0.174007505	0	4.89707975	0.295910494	0	0.183129566	G	GA	+	intr	.	NA	.	.	.	.	.	1	AaeL_AAEL001469, AAEL001469	uncharacterized LOC5570717	Other
LOC5570717	110301498	0.266765504	0.062010247	4.028445149	0.390369111	0.087486966	0.238061356	G	GA	+	CDS	Synonymous	3	359	TTG	L	TTA	L	1	AaeL_AAEL001469, AAEL001469	uncharacterized LOC5570717	Other
LOC5570714	111336943	0.663492063	0.888319672	3.861559472	0.43875	0.197530864	0.317555206	A	AC	+	intr	.	NA	.	.	.	.	.	1	AaeL_AAEL001447, AAEL001447	transmembrane protein 47	Other
LOC5570710	111379492	0.31061693	0.092447917	3.920088338	0.434048662	0.169921875	0.32	T	TI	+	intr	.	NA	.	.	.	.	.	1	AaeL_AAEL001454, AAEL001454, AAEL001468	alpha-protein kinase 1	Other
LOC5570710	111386511	0.280892449	0.079162617	3.688063039	0.404730411	0.142667891	0.283603011	A	AT	+	CDS	Synonymous	3	637	CTA	L	CTT	L	1	AaeL_AAEL001454, AAEL001454, AAEL001468	alpha-protein kinase 1	Other
LOC5570710	111388688	0.646263222	0.355164159	4.415414625	0.458102493	0.459183673	0.5	T	TC	+	intr	.	NA	.	.	.	.	.	1	AaeL_AAEL001454, AAEL001454, AAEL001468	alpha-protein kinase 1	Other
LOC5570709	111417580	0.780114332	0.497572816	4.495941975	0.337682531	0.499978641	0.455460355	A	AC	-	CDS	Replacement	1	46	GGC	G	TGC	C	1	AaeL_AAEL001449, AAEL001449	zinc finger protein SNAI2	Other
LOC5570709	111417598	0.8764413	0.425230567	10.68654087	0.223232	0.487085459	0.449927896	A	AG	-	CDS	Replacement	1	40	CCG	P	TCG	S	1	AaeL_AAEL001449, AAEL001449	zinc finger protein SNAI2	Other
LOC5570709	111417599	0.872622623	0.418831169	10.73341811	0.23034668	0.486351607	0.452370066	T	TC	-	CDS	Synonymous	3	39	CAG	Q	CAA	Q	1	AaeL_AAEL001449, AAEL001449	zinc finger protein SNAI2	Other
LOC5570709	111417624	0.731350806	0.405743243	5.476165555	0.394053918	0.490150816	0.4846875	A	AG	-	CDS	Replacement	2	31	CCG	P	CTG	L	1	AaeL_AAEL001449, AAEL001449	zinc finger protein SNAI2	Other
LOC5570709	111417629	0.732397504	0.418008348	5.162260978	0.39296057	0.492316099	0.483014225	C	CA	-	CDS	Synonymous	3	29	CTT	L	CTG	L	1	AaeL_AAEL001449, AAEL001449	zinc finger protein SNAI2	Other
LOC5570709	111417632	0.735180995	0.414044289	5.359568796	0.387811634	0.491400161	0.483014225	C	CT	-	CDS	Synonymous	3	28	CGA	R	CGG	R	1	AaeL_AAEL001449, AAEL001449	zinc finger protein SNAI2	Other
LOC5570708	111435458	0.185471264	0.45592744	4.37889908	0.317728729	0.496931343	0.442879576	T	TC	+	CDS	Synonymous	3	466	TGT	C	TGC	C	1	AaeL_AAEL001470, AAEL001470	poly(ADP-ribose) glycohydrolase	Other
LOC5570708	111435515	0.253650794	0.550988142	4.743251115	0.37849633	0.494574653	0.477975918	T	TC	+	CDS	Synonymous	3	485	GAT	D	GAC	D	1	AaeL_AAEL001470, AAEL001470	poly(ADP-ribose) glycohydrolase	Other
LOC5570708	111435521	0.24607468	0.540952381	4.70525173	0.380049979	0.496049383	0.477365324	C	CT	+	CDS	Synonymous	3	487	TTC	F	TTT	F	1	AaeL_AAEL001470, AAEL001470	poly(ADP-ribose) glycohydrolase	Other
LOC5570708	111435524	0.25083426	0.553301887	4.889869597	0.38563327	0.494218985	0.47979592	T	TC	+	CDS	Synonymous	3	488	TAT	Y	TAC	Y	1	AaeL_AAEL001470, AAEL001470	poly(ADP-ribose) glycohydrolase	Other
LOC5570708	111435621	0.441666667	0.143382353	5.450295737	0.48842155	0.24817898	0.388503086	T	TG	+	intr	.	NA	.	.	.	.	.	1	AaeL_AAEL001470, AAEL001470	poly(ADP-ribose) glycohydrolase	Other
LOC5570703	111729716	0.454244712	0.206791421	3.700193577	0.488057851	0.325974685	0.427319027	C	CT	-	CDS	Synonymous	3	214	CCG	P	CCA	P	1	AaeL_AAEL001451, AAEL001451	EP300-interacting inhibitor of differentiation 3	Other
LOC5570702	111760757	0.482915822	0.773963134	4.687413215	0.498911111	0.328879071	0.457333693	C	CT	-	CDS	Synonymous	3	272	TTA	L	TTG	L	1	AaeL_AAEL001448, AAEL001448	lysophosphatidylcholine acyltransferase	Other
LOC5570702	111789253	0.586845466	0.147215269	9.985318039	0.484056122	0.239546314	0.408877945	A	AG	-	intr	.	NA	.	.	.	.	.	1	AaeL_AAEL001448, AAEL001448	lysophosphatidylcholine acyltransferase	Other
LOC5570702	111789480	0.557692308	0.278412039	4.205207196	0.496326531	0.406766529	0.479490466	G	GI	-	intr	.	NA	.	.	.	.	.	1	AaeL_AAEL001448, AAEL001448	lysophosphatidylcholine acyltransferase	Other
LOC5570698	111822280	1	0.846428571	4.343702254	0	0.28044709	0.170262601	C	CT	-	CDS	Synonymous	3	681	AAA	K	AAG	K	1	AaeL_AAEL001457, AAEL001457	head-specific guanylate cyclase	Other
LOC5570698	111822466	0.018691589	0.175845411	3.752631345	0.042533081	0.289541939	0.184508429	C	CT	-	CDS	Synonymous	3	619	TTG	L	TTA	L	1	AaeL_AAEL001457, AAEL001457	head-specific guanylate cyclase	Other
LOC5570698	111823443	0.769031436	0.515542055	3.734259212	0.354647582	0.49639847	0.458848428	C	CT	-	CDS	Synonymous	3	312	CGA	R	CGG	R	1	AaeL_AAEL001457, AAEL001457	head-specific guanylate cyclase	Other
LOC5570698	111824179	0.284855769	0.080128205	3.748877665	0.408163265	0.148283039	0.273483728	C	CG	-	intr	.	NA	.	.	.	.	.	1	AaeL_AAEL001457, AAEL001457	head-specific guanylate cyclase	Other
LOC5571564	112259513	0.583875063	0.873189598	5.37449069	0.4878773	0.220436653	0.41475025	A	AT	-	5UTR	.	NA	.	.	.	.	.	1	AaeL_AAEL009151, AAEL009151	40S ribosomal protein S15Aa	Other
LOC5571564	112259540	0.205668311	0.479612258	4.349354124	0.301984245	0.499943413	0.437913832	G	GA	-	5UTR	.	NA	.	.	.	.	.	1	AaeL_AAEL009151, AAEL009151	40S ribosomal protein S15Aa	Other
LOC5571564	112259551	0.439285714	0.900611888	11.41656635	0.489795918	0.200783197	0.459541972	A	AC	-	5UTR	.	NA	.	.	.	.	.	1	AaeL_AAEL009151, AAEL009151	40S ribosomal protein S15Aa	Other
LOC5571564	112259558	0.205808081	0.570652174	6.921139889	0.300350032	0.484143366	0.468951938	T	TA	-	5UTR	.	NA	.	.	.	.	.	1	AaeL_AAEL009151, AAEL009151	40S ribosomal protein S15Aa	Other
LOC110676681	112315311	0.337962963	0.096371882	4.465316068	0.444444444	0.175322839	0.328599425	G	GA	-	CDS	Synonymous	3	76	GGC	G	GGT	G	1		uncharacterized LOC110676681	Other
LOC110676681	112315320	0.327487062	0.110294118	3.690635031	0.43622449	0.19284149	0.32	G	GT	-	CDS	Synonymous	3	73	CCC	P	CCA	P	1		uncharacterized LOC110676681	Other
LOC110676681	112315504	0.432432432	0.142857143	5.215816159	0.481508876	0.244897959	0.419077817	T	TI	-	intr	.	NA	.	.	.	.	.	1		uncharacterized LOC110676681	Other
LOC5571567	112654149	0.656739812	0.949519231	6.715618465	0.456747405	0.098097503	0.368671875	A	AT	-	intr	.	NA	.	.	.	.	.	1	AaeL_AAEL009154, AAEL009154	glutathione synthetase	Other
LOC5571572	112699137	0.332872504	0.066981132	5.586851903	0.451051978	0.12668489	0.331160022	C	CT	-	intr	.	NA	.	.	.	.	.	1	AaeL_AAEL009152, AAEL009152, AAEL009161	breast carcinoma-amplified sequence 3 homolog	Other
LOC5571572	112701452	0.495707999	0.776472618	4.433576294	0.499924539	0.346565913	0.462387478	G	GT	-	intr	.	NA	.	.	.	.	.	1	AaeL_AAEL009152, AAEL009152, AAEL009161	breast carcinoma-amplified sequence 3 homolog	Other
LOC5571574	112815579	0.292110874	0.054217942	5.057206788	0.414387634	0.099722992	0.264312765	C	CT	-	CDS	Synonymous	3	1668	GAG	E	GAA	E	1	AaeL_AAEL009157, AAEL009157	rho GTPase-activating protein 190	Other
LOC5569255	113641006	0.30877193	0.780487805	10.11584145	0.431149098	0.342653183	0.490140702	A	AGT	+	CDS	Synonymous	3	156	CCT	P	CCA	P	1	AaeL_AAEL001228, AAEL001228	myelin transcription factor 1	Other
LOC5569255	113641042	0.434731935	0.756944444	5.463922734	0.492961793	0.362811791	0.466526481	G	GT	+	CDS	Synonymous	3	168	GCT	A	GCG	A	1	AaeL_AAEL001228, AAEL001228	myelin transcription factor 1	Other
LOC5569250	114062398	0.25	0.549107143	4.80294706	0.354075836	0.49382716	0.478151234	A	AG	+	intr	.	NA	.	.	.	.	.	1	AaeL_AAEL001230, AAEL001230	myelin transcription factor 1	Other
LOC5569250	114064409	0.251111111	0.530095583	4.278346199	0.375	0.499511719	0.492530864	G	GC	+	intr	.	NA	.	.	.	.	.	1	AaeL_AAEL001230, AAEL001230	myelin transcription factor 1	Other
LOC5569250	114064629	0.372994652	0.073306595	6.445213034	0.467810203	0.133533461	0.282071826	G	GI	+	intr	.	NA	.	.	.	.	.	1	AaeL_AAEL001230, AAEL001230	myelin transcription factor 1	Other
LOC5566038	115999178	0.84679026	0.591822483	4.220971101	0.258371222	0.483431976	0.427227772	C	CT	+	intr	.	NA	.	.	.	.	.	1	AaeL_AAEL015052, AAEL015052	steroid receptor RNA activator 1	Other
LOC5566038	115999198	0.894370249	0.623987854	5.109541183	0.189164201	0.46902716	0.389636335	A	AG	+	intr	.	NA	.	.	.	.	.	1	AaeL_AAEL015052, AAEL015052	steroid receptor RNA activator 1	Other
LOC5566038	115999202	0.88327149	0.630553117	4.508619978	0.205516495	0.465373961	0.392503957	A	AC	+	intr	.	NA	.	.	.	.	.	1	AaeL_AAEL015052, AAEL015052	steroid receptor RNA activator 1	Other
LOC5572162	116024009	0.047993616	0.359667165	7.348616175	0.112704081	0.458888082	0.34026465	T	TC	-	CDS	Synonymous	3	301	TCA	S	TCG	S	1	AaeL_AAEL009572, AAEL009572	G2/mitotic-specific cyclin-B3	Other
LOC5572162	116024552	0.09621063	0.307911493	3.714513142	0.177316574	0.423795224	0.322000679	C	CT	-	intr	.	NA	.	.	.	.	.	1	AaeL_AAEL009572, AAEL009572	G2/mitotic-specific cyclin-B3	Other
LOC5572162	116025144	0.975	0.806526807	3.872929169	0.054012346	0.309642372	0.211932066	A	AG	-	intr	.	NA	.	.	.	.	.	1	AaeL_AAEL009572, AAEL009572	G2/mitotic-specific cyclin-B3	Other
LOC5567106	116213312	0.84625	0.545282599	5.427714343	0.270887574	0.496916203	0.448520492	T	TC	-	intr	.	NA	.	.	.	.	.	1	AaeL_AAEL005829, AAEL005829	protein big brother	Other
LOC5567106	116237163	1	0.600581395	11.8079664	0	0.479024532	0.358533273	C	CT	-	5UTR	.	NA	.	.	.	.	.	1	AaeL_AAEL005829, AAEL005829	protein big brother	Other
LOC5567105	116284581	0.311562651	0.02	7.603419868	0.423440454	0.024092802	0.277777778	C	CT	-	3UTR	.	NA	.	.	.	.	.	1	AaeL_AAEL005827, AAEL005827	katanin p80 WD40 repeat-containing subunit B1	Other
LOC5567105	116284623	0.310515873	0.013157895	8.011034838	0.427107438	0.021736505	0.287616643	C	CT	-	3UTR	.	NA	.	.	.	.	.	1	AaeL_AAEL005827, AAEL005827	katanin p80 WD40 repeat-containing subunit B1	Other
LOC5567102	116381457	0.007936508	0.237391647	5.390317645	0.015383691	0.380943045	0.198071834	C	CID	+	intr	.	NA	.	.	.	.	.	1	AaeL_AAEL005824, AAEL005824, AAEL005836	uncharacterized LOC5567102	Other
LOC5567101	116395846	0.218872549	0.028089888	4.043437714	0.33882113	0.054854185	0.244158092	T	TAG	-	intr	.	NA	.	.	.	.	.	1	AaeL_AAEL005837, AAEL005837	BEACH domain-containing protein lvsF	Other
LOC5567100	116432165	0.272449336	0.033644026	5.563842358	0.398449778	0.065345749	0.252598708	A	AT	-	3UTR	.	NA	.	.	.	.	.	1	AaeL_AAEL005830, AAEL005830	proteasome subunit alpha type-7-1	Other
LOC110676787	117192473	0.129319955	0	3.697791163	0.22532872	0	0.119726879	A	AT	-	CDS	Replacement	2	417	TTT	F	TAT	Y	1		uncharacterized LOC110676787	Other
LOC5565273	118141651	0.480300265	0.756567029	4.237753691	0.499911111	0.372854116	0.468613686	T	TG	+	intr	.	NA	.	.	.	.	.	1	AaeL_AAEL004705, AAEL004705	uncharacterized LOC5565273	Other
LOC5565272	118206762	0.971698113	0.769155844	4.69838351	0.073065214	0.351866688	0.230491908	G	GA	+	CDS	Synonymous	3	509	GGA	G	GGG	G	1	AaeL_AAEL004693, AAEL004693	otopetrin-2	Other
LOC5565272	118220738	1	0.862215909	3.922011228	0	0.238579882	0.166043959	A	AG	+	3UTR	.	NA	.	.	.	.	.	1	AaeL_AAEL004693, AAEL004693	otopetrin-2	Other
LOC5565274	118564146	0.361328854	0.100171559	4.931826279	0.463757396	0.193993244	0.337708925	C	CT	-	CDS	Synonymous	3	330	GAG	E	GAA	E	1		argininosuccinate synthase	Other
LOC5565276	118690956	0.135858586	0	3.870895215	0.256508462	0	0.152777778	T	TC	+	intr	.	NA	.	.	.	.	.	1	AaeL_AAEL004692, AAEL004692	otopetrin-2	Other
LOC5565276	118702003	0.299130722	0.067605144	4.632649474	0.422935528	0.127513771	0.304834048	T	TC	+	CDS	Synonymous	3	222	GGT	G	GGC	G	1	AaeL_AAEL004692, AAEL004692	otopetrin-2	Other
LOC5565276	118703000	0.888663968	0.658303817	4.00162783	0.189921875	0.448851809	0.373150457	A	AT	+	intr	.	NA	.	.	.	.	.	1	AaeL_AAEL004692, AAEL004692	otopetrin-2	Other
LOC5565276	118703044	0.856684492	0.592105263	4.548845814	0.244897959	0.483892176	0.406501096	C	CT	+	intr	.	NA	.	.	.	.	.	1	AaeL_AAEL004692, AAEL004692	otopetrin-2	Other
LOC5565276	118703156	0.98	0.682539683	7.780667757	0.04875	0.439508507	0.302866414	A	AG	+	intr	.	NA	.	.	.	.	.	1	AaeL_AAEL004692, AAEL004692	otopetrin-2	Other
LOC5565276	118712450	0.115694018	0.405044973	5.505043457	0.203247506	0.483587543	0.403572128	C	CT	+	CDS	Synonymous	1	626	CTG	L	TTG	L	1	AaeL_AAEL004692, AAEL004692	otopetrin-2	Other
LOC5565260	118821795	0.255641593	0.024793388	5.587479162	0.415224913	0.075355632	0.277777778	T	TA	+	intr	.	NA	.	.	.	.	.	1	AaeL_AAEL004687, AAEL004687	otopetrin-2	Other
LOC5565271	118858437	0.161680912	0	4.562227565	0.2371875	0	0.108018663	G	GA	+	intr	.	NA	.	.	.	.	.	1	AaeL_AAEL004702, AAEL004702	zinc finger CCCH domain-containing protein 13	Other
LOC5565271	118858489	0.681138585	0.915015015	4.42077018	0.43622449	0.156157049	0.325736682	A	AG	+	intr	.	NA	.	.	.	.	.	1	AaeL_AAEL004702, AAEL004702	zinc finger CCCH domain-containing protein 13	Other
LOC5565275	118983875	0.268306011	0.071846514	3.662204937	0.39747241	0.120921222	0.265927978	T	TA	+	CDS	Replacement	2	20	CTT	L	CAT	H	1	AaeL_AAEL004708, AAEL004708	2',5'-phosphodiesterase 12	Other
LOC5565269	118997197	0.474217639	0.206213592	4.198105876	0.498577778	0.328180737	0.435281561	A	AT	-	3UTR	.	NA	.	.	.	.	.	1	AaeL_AAEL004698, AAEL004698	DNA primase large subunit	Other
LOC5565269	119009571	0	0.315	9.062610395	0	0.439156301	0.236831988	A	AT	-	CDS	Synonymous	3	5	CGT	R	CGA	R	1	AaeL_AAEL004698, AAEL004698	DNA primase large subunit	Other
LOC5578825	119246162	0.249563166	0.047128621	4.248323749	0.380746349	0.094679652	0.239521007	T	TG	+	3UTR	.	NA	.	.	.	.	.	1	AaeL_AAEL013867, AAEL013867	beta-mannosidase	Other
LOC5565017	119416611	0.548694316	0.896964536	7.501803349	0.495867769	0.182800862	0.371350557	G	GA	-	intr	.	NA	.	.	.	.	.	1	AaeL_AAEL014694, AAEL014694, AAEL014696	tudor domain-containing protein 1	Other
LOC5565017	119422285	0.044620412	0.232142857	3.910135379	0.092563915	0.356505102	0.234975002	A	AC	-	intr	.	NA	.	.	.	.	.	1	AaeL_AAEL014694, AAEL014694, AAEL014696	tudor domain-containing protein 1	Other
LOC5567723	121783648	0.055270902	0.245792426	3.782627147	0.124753353	0.369209254	0.240709426	T	TC	-	CDS	Synonymous	3	156	GAA	E	GAG	E	1	AaeL_AAEL006294, AAEL006294	uncharacterized LOC5567723	Other
LOC5567723	121784742	0.974571936	0.779517964	4.573745754	0.052870983	0.345340589	0.217469555	T	TC	-	CDS	Synonymous	3	54	GAG	E	GAA	E	1	AaeL_AAEL006294, AAEL006294	uncharacterized LOC5567723	Other
LOC5567722	121791077	0.965384615	0.731822196	5.390100541	0.088479116	0.391111111	0.251674025	G	GA	-	CDS	Synonymous	3	151	ATT	I	ATC	I	1		transmembrane emp24 domain-containing protein bai	Other
LOC5567722	121791083	0.963768116	0.72756457	5.422638421	0.092374399	0.400638699	0.25575211	A	AG	-	CDS	Synonymous	3	149	GAC	D	GAT	D	1		transmembrane emp24 domain-containing protein bai	Other
LOC5567052	121847577	0	0.16017316	4.521494937	0	0.252400549	0.143914337	C	CT	+	intr	.	NA	.	.	.	.	.	1	AaeL_AAEL005783, AAEL005783	uncharacterized LOC5567052	Other
LOC5567052	121847579	0	0.134803922	3.84292476	0	0.225178359	0.129243827	T	TC	+	intr	.	NA	.	.	.	.	.	1	AaeL_AAEL005783, AAEL005783	uncharacterized LOC5567052	Other
LOC5567039	121949532	0	0.153080873	4.330526492	0	0.257651017	0.105860774	C	CT	+	CDS	Synonymous	3	197	GAC	D	GAT	D	1	AaeL_AAEL005777, AAEL005777	protein hemingway	Other
LOC5567040	121961352	0.62601626	0.327898551	4.613045905	0.465973535	0.448558206	0.49872462	T	TC	+	3UTR	.	NA	.	.	.	.	.	1	AaeL_AAEL005768, AAEL005768	uncharacterized LOC5567040	Other
LOC5567042	121990426	0	0.233305314	6.559260119	0	0.350302599	0.22022444	G	GT	+	5UTR	.	NA	.	.	.	.	.	1		uncharacterized LOC5567042	Other
LOC5578655	122002126	0.02016129	0.185714286	3.931814983	0.04947306	0.299875052	0.168739859	C	CT	-	intr	.	NA	.	.	.	.	.	1	AaeL_AAEL005781, AAEL005781	fibrous sheath CABYR-binding protein	Other
LOC5578655	122002195	0	0.180470793	5.074015347	0	0.290657439	0.168739859	A	AG	-	intr	.	NA	.	.	.	.	.	1	AaeL_AAEL005781, AAEL005781	fibrous sheath CABYR-binding protein	Other
LOC5578655	122002201	0	0.163101604	4.600652318	0	0.274448652	0.151732715	T	TC	-	intr	.	NA	.	.	.	.	.	1	AaeL_AAEL005781, AAEL005781	fibrous sheath CABYR-binding protein	Other
LOC5567045	122364486	0	0.159321581	4.498510245	0	0.267688463	0.17366352	A	AT	+	CDS	Replacement	3	39	TTA	L	TTT	F	1	AaeL_AAEL005770, AAEL005770	general odorant-binding protein 99a	Other
LOC5579439	122722164	0.089410213	0.302122347	3.823228606	0.160244704	0.415470638	0.326889309	C	CG	-	CDS	Synonymous	3	30	GGG	G	GGC	G	1	AaeL_AAEL005774, AAEL005774, AAEL005780	E3 ubiquitin-protein ligase HECW2	Other
LOC5579439	122722229	0.109848485	0.351604278	4.304759825	0.190577778	0.460223537	0.340080517	A	AG	-	intr	.	NA	.	.	.	.	.	1	AaeL_AAEL005774, AAEL005774, AAEL005780	E3 ubiquitin-protein ligase HECW2	Other
LOC5579439	122722230	0.116365132	0.374604681	4.656269988	0.20244898	0.471454303	0.357637207	G	GA	-	intr	.	NA	.	.	.	.	.	1	AaeL_AAEL005774, AAEL005774, AAEL005780	E3 ubiquitin-protein ligase HECW2	Other
LOC5576300	123282875	0.307892844	0.078090909	4.41673551	0.426315671	0.139365679	0.273763004	T	TC	+	CDS	Synonymous	3	20	AAT	N	AAC	N	1	AaeL_AAEL012459, AAEL006083, AAEL012459	arginine/serine-rich protein PNISR	Other
LOC5576300	123292292	0.310964912	0.096483705	3.779303348	0.442328231	0.181343125	0.330508642	A	AT	+	intr	.	NA	.	.	.	.	.	1	AaeL_AAEL012459, AAEL006083, AAEL012459	arginine/serine-rich protein PNISR	Other
LOC5576308	123497482	0.346187683	0.676083591	5.513939061	0.449996347	0.4352	0.499453589	G	GC	+	intr	.	NA	.	.	.	.	.	1	AaeL_AAEL012452, AAEL012452, AAEL014547	sushi, von Willebrand factor type A, EGF and pentraxin domain-containing protein 1	Other
LOC5576308	123512260	0.527763088	0.266955267	3.78478806	0.495867769	0.398578171	0.487534626	T	TC	+	CDS	Synonymous	3	1572	GAT	D	GAC	D	1	AaeL_AAEL012452, AAEL012452, AAEL014547	sushi, von Willebrand factor type A, EGF and pentraxin domain-containing protein 1	Other
LOC5576309	123523791	0.131297413	0	3.750066668	0.2112	0	0.119117482	A	AG	+	intr	.	NA	.	.	.	.	.	1	AaeL_AAEL012465, AAEL012465	zinc finger protein 234	Other
LOC5576309	123524848	0.503513514	0.244583333	3.811285992	0.499869927	0.370114464	0.461915957	G	GC	+	intr	.	NA	.	.	.	.	.	1	AaeL_AAEL012465, AAEL012465	zinc finger protein 234	Other
LOC5566947	123743116	0.216450216	0.536998133	5.537292978	0.352032	0.497195754	0.46888089	G	GA	-	intr	.	NA	.	.	.	.	.	1	AaeL_AAEL005717, AAEL005717	zinc finger protein 423	Other
LOC5566949	124740190	0.033783784	0.208333333	3.811173766	0.060546875	0.329861111	0.191326531	T	TA	+	intr	.	NA	.	.	.	.	.	1	AaeL_AAEL005714, AAEL005714	prolyl 4-hydroxylase subunit alpha-1	Other
LOC5566949	124740193	0.034246575	0.211263882	3.864731083	0.060546875	0.333399432	0.19508297	T	TC	+	intr	.	NA	.	.	.	.	.	1	AaeL_AAEL005714, AAEL005714	prolyl 4-hydroxylase subunit alpha-1	Other
LOC5564185	125243362	0.43938172	0.148918188	5.183128736	0.494170028	0.243579605	0.433704513	C	CT	-	CDS	Synonymous	3	1077	TCG	S	TCA	S	1	AaeL_AAEL014335, AAEL014335	uncharacterized LOC5564185	Other
LOC5564185	125254840	0.778318078	0.504305488	4.271715065	0.346875295	0.499989946	0.464070506	C	CT	-	CDS	Replacement	1	881	ATG	M	GTG	V	1	AaeL_AAEL014335, AAEL014335	uncharacterized LOC5564185	Other
LOC5564185	125254895	0.242922374	0.507688398	3.957044548	0.366864655	0.49980159	0.465373961	A	AG	-	CDS	Synonymous	3	862	GTT	V	GTC	V	1	AaeL_AAEL014335, AAEL014335	uncharacterized LOC5564185	Other
LOC5564185	125254910	0.231732693	0.510259542	4.340840223	0.354506463	0.499725342	0.458540062	C	CA	-	CDS	Synonymous	3	857	TCG	S	TCT	S	1	AaeL_AAEL014335, AAEL014335	uncharacterized LOC5564185	Other
LOC5567571	126009225	0.314631223	0.595360825	4.173195304	0.406958862	0.486716218	0.492999069	C	CG	+	CDS	Synonymous	3	1279	CCC	P	CCG	P	1	AaeL_AAEL006165, AAEL006165, AAEL006170	putative uncharacterized protein DDB_G0282129	Other
LOC5567571	126015609	0.410909713	0.557302772	9.029306687	0.570570571	0.4944147	0.580940901	A	AID	+	intr	.	NA	.	.	.	.	.	1	AaeL_AAEL006165, AAEL006165, AAEL006170	putative uncharacterized protein DDB_G0282129	Other
LOC5567571	126015641	0.202219112	0	5.676698163	0.314929825	0	0.18057322	G	GA	+	intr	.	NA	.	.	.	.	.	1	AaeL_AAEL006165, AAEL006165, AAEL006170	putative uncharacterized protein DDB_G0282129	Other
LOC5567565	126030619	0.303341842	0.580112115	4.090713599	0.42563105	0.488012487	0.494190188	A	AT	+	intr	.	NA	.	.	.	.	.	1	AaeL_AAEL006169, AAEL006169, ASPP_AEDAE	lysosomal aspartic protease	Other
LOC5567559	126086800	0.437621077	0.163776985	4.617276608	0.493053246	0.267791495	0.418643453	G	GA	-	5UTR	.	NA	.	.	.	.	.	1	AaeL_AAEL006158, AAEL006158	histone H3.3	Other
LOC5567561	126387971	0.133333333	0	3.803955743	0.2268431	0	0.101189974	C	CA	+	CDS	Synonymous	3	335	GTC	V	GTA	V	1	AaeL_AAEL006168, AAEL006168, CLIPB42	melanization protease 1	Other
LOC5567561	126388108	0.191293532	0	5.372488371	0.289084919	0	0.150101701	T	TA	+	3UTR	.	NA	.	.	.	.	.	1	AaeL_AAEL006168, AAEL006168, CLIPB42	melanization protease 1	Other
LOC5567562	126433950	0	0.136789406	3.895597353	0	0.25194707	0.136354266	T	TC	-	3UTR	.	NA	.	.	.	.	.	1	AaeL_AAEL006167, AAEL006167, RUNX2	segmentation protein Runt	Other
LOC5567562	126433992	0	0.13368984	3.813399375	0	0.255957966	0.133452945	C	CT	-	3UTR	.	NA	.	.	.	.	.	1	AaeL_AAEL006167, AAEL006167, RUNX2	segmentation protein Runt	Other
LOC5567558	126917535	0.785179346	0.382449589	8.182764814	0.338331411	0.46875	0.49824417	A	AT	+	intr	.	NA	.	.	.	.	.	1	AaeL_AAEL006160, AAEL006160, RUNX1	runt-related transcription factor 2	Other
LOC5567558	126917547	0.860896916	0.602228164	4.435558475	0.243448519	0.480375578	0.417947339	T	TC	+	intr	.	NA	.	.	.	.	.	1	AaeL_AAEL006160, AAEL006160, RUNX1	runt-related transcription factor 2	Other
LOC5568685	127497379	0.497252747	0.751831502	3.696285531	0.5	0.371894528	0.45388203	C	CT	+	intr	.	NA	.	.	.	.	.	1	AaeL_AAEL007031, AAEL007031, AAEL007035	mitogen-activated protein kinase kinase kinase 7	Other
LOC5568680	128302171	0.535805385	0.794444444	3.97237103	0.499831664	0.323123585	0.437001049	G	GC	+	CDS	Synonymous	3	284	CTC	L	CTG	L	1	AaeL_AAEL007029, AAEL007029	tropomodulin	Other
LOC5576896	129070259	0.207723779	0.02590903	4.202984771	0.313827758	0.049878179	0.196425955	G	GA	-	CDS	Replacement	1	46	CAT	H	TAT	Y	1	AaeL_AAEL003039, AAEL003039	60S ribosomal export protein NMD3	Other
LOC5576886	129959804	0.378354204	0.146875	3.699885478	0.470692521	0.232988166	0.376253125	G	GA	+	CDS	Synonymous	3	615	CTG	L	CTA	L	1	AaeL_AAEL003048, AAEL003047, AAEL003048	netrin-B	Other
LOC5576877	130760810	0.807641634	0.406742929	8.252138208	0.30914033	0.481311111	0.496358613	A	AC	+	intr	.	NA	.	.	.	.	.	1	AaeL_AAEL003022, AAEL003022	autophagy-related protein 101	Other
LOC23687875	130795688	0.538418863	0.27271509	3.886102445	0.496868692	0.389692378	0.482291908	C	CA	-	3UTR	.	NA	.	.	.	.	.	1	AaeL_AAEL017455, AAEL017455	major latex allergen Hev b 5	Other
LOC5576876	130922388	0.280555556	0.645432692	6.40886662	0.412219798	0.459183673	0.505057232	T	TAC	+	3UTR	.	NA	.	.	.	.	.	1	AaeL_AAEL003049, AAEL003049	cuticle protein 2	Cuticle
LOC5576871	131481855	0.052188552	0.379365079	7.799748387	0.082321656	0.472836226	0.368274728	T	TA	+	intr	.	NA	.	.	.	.	.	1	AaeL_AAEL003027, AAEL003027	tyrosine-protein phosphatase non-receptor type 23	Other
LOC5577953	131915645	0.785403415	0.476013514	5.23557435	0.344376731	0.4986507	0.459420633	A	AG	+	CDS	Synonymous	3	248	GAG	E	GAA	E	1	AaeL_AAEL013434, AAEL013434, AAEL013435	protein spaetzle	Other
LOC5577955	131946508	0.367886179	0.134949643	3.83373936	0.469218158	0.236378758	0.371527943	A	AT	+	intr	.	NA	.	.	.	.	.	1	AaeL_AAEL013433, AAEL013433, SPZ1C	uncharacterized LOC5577955	Other
LOC5575874	132199462	0.328249337	0.093681917	4.319133282	0.444444444	0.172335601	0.318707365	A	AG	+	5UTR	.	NA	.	.	.	.	.	1	AaeL_AAEL002740, AAEL002740, AAEL002746	homeotic protein ocelliless	Other
LOC5575874	132199499	0.601010101	0.213745271	7.675062291	0.48	0.338491796	0.477452632	A	AG	+	5UTR	.	NA	.	.	.	.	.	1	AaeL_AAEL002740, AAEL002740, AAEL002746	homeotic protein ocelliless	Other
LOC5575874	132248232	0.243754308	0.512260605	4.044865216	0.367361663	0.499970864	0.463294474	C	CT	+	CDS	Synonymous	3	202	TCC	S	TCT	S	1	AaeL_AAEL002740, AAEL002740, AAEL002746	homeotic protein ocelliless	Other
LOC5573561	134382840	0.035714286	0.243428842	4.647478441	0.055819791	0.362542001	0.235721324	C	CT	-	3UTR	.	NA	.	.	.	.	.	1	AaeL_AAEL010598, AAEL010598	regulator of nonsense transcripts 2	Other
LOC5573561	134383438	0.014452766	0.212998838	5.009985827	0.025802042	0.335975616	0.205175904	T	TC	-	intr	.	NA	.	.	.	.	.	1	AaeL_AAEL010598, AAEL010598	regulator of nonsense transcripts 2	Other
LOC5573561	134384378	0.662247475	0.394285714	3.831874341	0.443046875	0.482103725	0.496437005	A	AT	-	intr	.	NA	.	.	.	.	.	1	AaeL_AAEL010598, AAEL010598	regulator of nonsense transcripts 2	Other
LOC5573561	134385065	0.223478261	0.501904762	4.374481036	0.351930773	0.499980222	0.451900255	G	GA	-	CDS	Synonymous	3	636	GTC	V	GTT	V	1	AaeL_AAEL010598, AAEL010598	regulator of nonsense transcripts 2	Other
LOC5573561	134403001	0.333522727	0.667720685	5.640782783	0.446759003	0.437044745	0.498238152	C	CT	-	CDS	Synonymous	3	495	ACA	T	ACG	T	1	AaeL_AAEL010598, AAEL010598	regulator of nonsense transcripts 2	Other
LOC5573561	134403007	0.348715617	0.621051612	3.93331444	0.45765796	0.467232	0.499789852	C	CT	-	CDS	Synonymous	3	493	CAA	Q	CAG	Q	1	AaeL_AAEL010598, AAEL010598	regulator of nonsense transcripts 2	Other
LOC5573557	134444619	0.591129032	0.874208861	5.214648531	0.48769704	0.220059661	0.373977509	C	CT	-	intr	.	NA	.	.	.	.	.	1	AaeL_AAEL010599, AAEL010599, AAEL015337	neutral alpha-glucosidase AB	Other
LOC5573557	134444631	0.445332481	0.750872657	4.978872911	0.494459834	0.375	0.465659929	A	AG	-	CDS	Synonymous	3	194	GTC	V	GTT	V	1	AaeL_AAEL010599, AAEL010599, AAEL015337	neutral alpha-glucosidase AB	Other
LOC5564038	135632717	0.35009058	0.817424242	10.71865029	0.455636034	0.298631657	0.481583512	C	CT	-	5UTR	.	NA	.	.	.	.	.	1	AaeL_AAEL004055, AAEL004055	aladin	Other
LOC5564034	135695540	0.440999139	0.723754789	4.69498499	0.499021067	0.480601469	0.515518534	T	TAC	+	CDS	Synonymous	3	288	CTC	L	CTT	L	1	AaeL_AAEL004053, AAEL004053	nucleoporin NUP53	Other
LOC5564041	135753284	0.43498452	0.733836207	4.743926867	0.49159808	0.410864198	0.492653811	T	TC	-	intr	.	NA	.	.	.	.	.	1	AaeL_AAEL004042, AAEL004042	probable glucosamine 6-phosphate N-acetyltransferase	Other
LOC5564045	135770117	0.330965909	0.651834762	5.246636542	0.444444444	0.452662722	0.5	T	TG	-	CDS	Synonymous	1	108	AGA	R	CGA	R	1	AaeL_AAEL004076, AAEL004076, UBA5_AEDAE	ubiquitin-like modifier-activating enzyme 5	Other
LOC5564045	135772935	0.447187141	0.151672787	5.296019118	0.493004972	0.2505746	0.387388681	C	CG	-	intr	.	NA	.	.	.	.	.	1	AaeL_AAEL004076, AAEL004076, UBA5_AEDAE	ubiquitin-like modifier-activating enzyme 5	Other
LOC5574776	136024320	0	0.131054131	3.743631852	0	0.229263083	0.105728	T	TA	-	ncRN	.	NA	.	.	.	.	.	1		uncharacterized LOC5574776	Other
LOC5564067	136757501	0.105400219	0.364182692	4.801024139	0.191790178	0.465702948	0.384334479	C	CG	+	intr	.	NA	.	.	.	.	.	1	AaeL_AAEL004061, AAEL004061	acetylcholine receptor subunit alpha-like	Target
LOC5564067	136757731	0.128205128	0.434899749	5.847006772	0.226462659	0.490246871	0.407104637	C	CG	+	intr	.	NA	.	.	.	.	.	1	AaeL_AAEL004061, AAEL004061	acetylcholine receptor subunit alpha-like	Target
LOC5564067	136792487	0.108712716	0.4375	6.742492258	0.190577778	0.493469388	0.393246136	G	GC	+	intr	.	NA	.	.	.	.	.	1	AaeL_AAEL004061, AAEL004061	acetylcholine receptor subunit alpha-like	Target
LOC5564067	136867652	0.332954545	0.696282737	6.562083923	0.444444444	0.426527778	0.499241019	A	AG	+	intr	.	NA	.	.	.	.	.	1	AaeL_AAEL004061, AAEL004061	acetylcholine receptor subunit alpha-like	Target
LOC5564067	136886103	0.242886753	0.50802139	3.966086951	0.381665449	0.499979715	0.471357162	G	GA	+	CDS	Synonymous	3	621	ACG	T	ACA	T	1	AaeL_AAEL004061, AAEL004061	acetylcholine receptor subunit alpha-like	Target
LOC5564056	137381613	0	0.14599894	4.14084393	0	0.251807851	0.159272105	C	CT	+	intr	.	NA	.	.	.	.	.	1	AaeL_AAEL004059, AAEL004059	cystathionine gamma-lyase	Other
LOC5564056	137381615	0	0.147875817	4.191018974	0	0.254194742	0.160244704	C	CT	+	intr	.	NA	.	.	.	.	.	1	AaeL_AAEL004059, AAEL004059	cystathionine gamma-lyase	Other
LOC5564056	137381625	0	0.144516129	4.101251094	0	0.252400549	0.152777778	A	AC	+	intr	.	NA	.	.	.	.	.	1	AaeL_AAEL004059, AAEL004059	cystathionine gamma-lyase	Other
LOC5564056	137381635	0	0.159757653	4.510278222	0	0.269471117	0.152777778	G	GT	+	intr	.	NA	.	.	.	.	.	1	AaeL_AAEL004059, AAEL004059	cystathionine gamma-lyase	Other
LOC5564056	137381677	0.14501634	0.384561404	3.908177048	0.249851279	0.477502296	0.398308343	T	TA	+	intr	.	NA	.	.	.	.	.	1	AaeL_AAEL004059, AAEL004059	cystathionine gamma-lyase	Other
LOC5571511	137436047	0	0.136312217	3.882931805	0	0.234894901	0.121752299	T	TC	+	intr	.	NA	.	.	.	.	.	1	AaeL_AAEL001616, AAEL001616	vesicle-fusing ATPase 1	Other
LOC5571511	137437188	0.482367552	0.738731444	3.696426781	0.498735995	0.386992744	0.486749594	C	CT	+	CDS	Synonymous	3	612	TAT	Y	TAC	Y	1	AaeL_AAEL001616, AAEL001616	vesicle-fusing ATPase 1	Other
LOC5571511	137437478	0.488333333	0.172727273	5.679076472	0.499921875	0.273719008	0.43955503	C	CT	+	CDS	Synonymous	3	688	TTC	F	TTT	F	1	AaeL_AAEL001616, AAEL001616	vesicle-fusing ATPase 1	Other
LOC5571511	137437534	0.243404118	0.042057903	4.328066168	0.389044464	0.08909075	0.271891351	G	GI	+	intr	.	NA	.	.	.	.	.	1	AaeL_AAEL001616, AAEL001616	vesicle-fusing ATPase 1	Other
LOC5571508	137855928	0.35655058	0.113368984	4.301356328	0.434585785	0.201731773	0.323302682	C	CT	-	intr	.	NA	.	.	.	.	.	1	AaeL_AAEL001631, AAEL001631	zinc finger protein ubi-d4	Other
LOC5571508	137855957	0.509033778	0.779375	4.185230262	0.497777778	0.352108341	0.450365922	C	CA	-	intr	.	NA	.	.	.	.	.	1	AaeL_AAEL001631, AAEL001631	zinc finger protein ubi-d4	Other
LOC5571506	138002428	0.254032258	0.694694695	9.40254834	0.379347492	0.439956867	0.495229854	G	GT	+	CDS	Synonymous	3	251	GTG	V	GTT	V	1	AaeL_AAEL001606, AAEL001606, GPRMTN	protein trapped in endoderm-1	Other
LOC5571503	138052240	0.283773585	0.075046904	3.921646909	0.404562164	0.137174211	0.289211833	C	CG	-	intr	.	NA	.	.	.	.	.	1	AaeL_AAEL001625, AAEL001625	mpv17-like protein	Other
LOC5571502	138054550	0.460570876	0.724609844	3.839182738	0.496219282	0.406326576	0.475526666	C	CT	-	intr	.	NA	.	.	.	.	.	1	AaeL_AAEL001601, AAEL001601	PXMP2/4 family protein 4	Other
LOC5571502	138059171	0.32962963	0.103896104	3.97007857	0.423009133	0.18	0.30773072	C	CT	-	intr	.	NA	.	.	.	.	.	1	AaeL_AAEL001601, AAEL001601	PXMP2/4 family protein 4	Other
LOC5579338	138073382	0.39800759	0.15300849	3.976821387	0.47020894	0.259100346	0.35175845	G	GA	-	intr	.	NA	.	.	.	.	.	1	AaeL_AAEL001603, AAEL001603	integrin alpha-PS1	Other
LOC5571500	138296091	0.175949637	0.493936244	5.721891251	0.28898716	0.499659735	0.433358529	C	CT	-	3UTR	.	NA	.	.	.	.	.	1	AaeL_AAEL001623, AAEL001623	proteasome activator complex subunit 3	Other
LOC5571500	138307412	0	0.147567568	4.18277381	0	0.257493622	0.162166607	C	CA	-	5UTR	.	NA	.	.	.	.	.	1	AaeL_AAEL001623, AAEL001623	proteasome activator complex subunit 3	Other
LOC5571481	138849257	0.303800552	0.083430799	4.095506876	0.418212346	0.15879017	0.309295979	G	GA	-	CDS	Replacement	2	72	TCG	S	TTG	L	1	AaeL_AAEL001624, AAEL001624	uncharacterized LOC5571481	Other
LOC5571482	138856518	0.478333333	0.215818584	4.015738706	0.499729584	0.359861592	0.439698185	T	TC	+	3UTR	.	NA	.	.	.	.	.	1	AaeL_AAEL001597, AAEL001597	uncharacterized LOC5571482	Other
LOC5571483	138880047	0.612355212	0.202927581	8.475365522	0.468163158	0.322099107	0.482791098	T	TC	-	intr	.	NA	.	.	.	.	.	1	AaeL_AAEL001604, AAEL001604	ras-GEF domain-containing family member 1B	Other
LOC5580113	139691240	0.828571429	0.551556251	4.642040751	0.280896647	0.494459834	0.430006016	A	AT	-	intr	.	NA	.	.	.	.	.	1	AaeL_AAEL010930, AAEL010930	isoaspartyl peptidase/L-asparaginase	Other
LOC5580113	139691835	0.201553171	0.486553539	4.654792625	0.330698202	0.499496095	0.456353306	T	TC	-	5UTR	.	NA	.	.	.	.	.	1	AaeL_AAEL010930, AAEL010930	isoaspartyl peptidase/L-asparaginase	Other
LOC5580113	139691836	0.206885457	0.463450292	3.915667392	0.333723626	0.497088757	0.449635688	A	AG	-	5UTR	.	NA	.	.	.	.	.	1	AaeL_AAEL010930, AAEL010930	isoaspartyl peptidase/L-asparaginase	Other
LOC5580113	139691914	0.157971571	0.451209677	5.178689467	0.279811838	0.497415524	0.428721527	T	TA	-	5UTR	.	NA	.	.	.	.	.	1	AaeL_AAEL010930, AAEL010930	isoaspartyl peptidase/L-asparaginase	Other
LOC5580107	140182201	0.221793635	0.501835013	4.423180842	0.350193906	0.499676033	0.471508845	T	TG	+	CDS	Synonymous	3	331	GTT	V	GTG	V	1	AaeL_AAEL010939, AAEL010939	pyridoxal-dependent decarboxylase domain-containing protein 1	Other
LOC5572862	140640657	0.434571176	0.175370175	4.163493121	0.48185941	0.25688824	0.378986983	C	CT	-	intr	.	NA	.	.	.	.	.	1	AaeL_AAEL010089, AAEL003330, AAEL010089	protein AAR2 homolog	Other
LOC5566087	140775931	0.663947164	0.313617861	6.142135796	0.444444444	0.44562019	0.499966223	C	CI	+	intr	.	NA	.	.	.	.	.	1	AaeL_AAEL005165, AAEL005165	dnaJ homolog subfamily A member 1	Other
LOC5572101	141690649	0.131530825	0.373433584	4.084073064	0.237049123	0.46875	0.351474585	A	AG	+	3UTR	.	NA	.	.	.	.	.	1	AaeL_AAEL009514, AAEL009514	IQ domain-containing protein D	Other
LOC5572101	141690650	0.141025641	0.4128734	4.758942985	0.248374607	0.484977778	0.375	A	AT	+	3UTR	.	NA	.	.	.	.	.	1	AaeL_AAEL009514, AAEL009514	IQ domain-containing protein D	Other
LOC5572101	141690651	0.151138716	0.448739496	5.358237736	0.26035503	0.494854022	0.395736577	A	AT	+	3UTR	.	NA	.	.	.	.	.	1	AaeL_AAEL009514, AAEL009514	IQ domain-containing protein D	Other
LOC5572101	141690652	0.131812966	0.367628205	3.931733677	0.235008	0.464669124	0.349288735	T	TA	+	3UTR	.	NA	.	.	.	.	.	1	AaeL_AAEL009514, AAEL009514	IQ domain-containing protein D	Other
LOC5572101	141690653	0.116666667	0.375	4.655324516	0.208943759	0.46875	0.336354786	C	CA	+	3UTR	.	NA	.	.	.	.	.	1	AaeL_AAEL009514, AAEL009514	IQ domain-containing protein D	Other
LOC5572101	141690654	0.118697782	0.388680425	4.377815008	0.21875	0.5009375	0.355907914	T	TAC	+	3UTR	.	NA	.	.	.	.	.	1	AaeL_AAEL009514, AAEL009514	IQ domain-containing protein D	Other
LOC5572105	141761356	0.486178862	0.199468085	4.711304169	0.499729584	0.328544761	0.442165477	C	CA	+	CDS	Replacement	1	457	CTG	L	ATG	M	1	AaeL_AAEL009518, AAEL009518, AAEL012142	protein timeless homolog	Other
LOC5572105	141799439	0.809210526	0.41902834	7.907722688	0.30244898	0.482421875	0.487734069	T	TA	+	intr	.	NA	.	.	.	.	.	1	AaeL_AAEL009518, AAEL009518, AAEL012142	protein timeless homolog	Other
LOC5572105	141799452	0.775	0.41	6.823877465	0.34875	0.475907198	0.487120866	T	TA	+	intr	.	NA	.	.	.	.	.	1	AaeL_AAEL009518, AAEL009518, AAEL012142	protein timeless homolog	Other
LOC5572105	141799461	0.780673617	0.372222222	8.355788376	0.329861111	0.459790599	0.486310232	T	TC	+	intr	.	NA	.	.	.	.	.	1	AaeL_AAEL009518, AAEL009518, AAEL012142	protein timeless homolog	Other
LOC5572105	141806467	0.236111111	0.5	3.961627125	0.369382716	0.499962193	0.473718025	A	AG	+	intr	.	NA	.	.	.	.	.	1	AaeL_AAEL009518, AAEL009518, AAEL012142	protein timeless homolog	Other
LOC5572105	141930701	0.162891986	0.00952381	3.952326046	0.277777778	0.028362921	0.164214313	C	CA	+	CDS	Synonymous	1	756	CGG	R	AGG	R	1	AaeL_AAEL009518, AAEL009518, AAEL012142	protein timeless homolog	Other
LOC5575867	142217351	0.774234694	0.495614035	4.369073864	0.352653061	0.499946859	0.461572395	C	CT	-	intr	.	NA	.	.	.	.	.	1	AaeL_AAEL012141, AAEL012141, AAEL800045	acetylcholinesterase	Target
LOC5575867	142217788	0.67254902	0.325022462	6.051190037	0.426764213	0.432132964	0.499741736	A	AG	-	intr	.	NA	.	.	.	.	.	1	AaeL_AAEL012141, AAEL012141, AAEL800045	acetylcholinesterase	Target
LOC5575867	142217795	0.685325743	0.317307692	6.711221867	0.423854848	0.4352	0.499758483	A	AG	-	intr	.	NA	.	.	.	.	.	1	AaeL_AAEL012141, AAEL012141, AAEL800045	acetylcholinesterase	Target
LOC5575867	142218190	0.919761905	0.690384615	4.373243681	0.12668489	0.439156301	0.301783265	T	TA	-	intr	.	NA	.	.	.	.	.	1	AaeL_AAEL012141, AAEL012141, AAEL800045	acetylcholinesterase	Target
LOC5575869	142361933	0.872203342	0.631336406	4.093809327	0.230545625	0.464351306	0.380434126	T	TC	-	CDS	Synonymous	3	68	GGG	G	GGA	G	1	AaeL_AAEL012140, AAEL012140	tRNA-dihydrouridine(20) synthase [NAD(P)+]-like	Other
LOC5575870	142382710	0.32295082	0.015463918	8.238173288	0.417340901	0.034080658	0.201446281	T	TC	+	intr	.	NA	.	.	.	.	.	1	AaeL_AAEL012137, AAEL012137	run domain Beclin-1-interacting and cysteine-rich domain-containing protein	Other
LOC5575870	142382780	0.213632404	0.026469317	4.331265247	0.331968074	0.050471154	0.184335667	T	TC	+	intr	.	NA	.	.	.	.	.	1	AaeL_AAEL012137, AAEL012137	run domain Beclin-1-interacting and cysteine-rich domain-containing protein	Other
LOC5575870	142382893	0.725235308	0.461590897	3.83134468	0.40253471	0.498367347	0.482828045	A	AI	+	intr	.	NA	.	.	.	.	.	1	AaeL_AAEL012137, AAEL012137	run domain Beclin-1-interacting and cysteine-rich domain-containing protein	Other
LOC5575870	142383925	0.351008117	0.612408981	3.665056374	0.453043704	0.474432464	0.499765166	A	AG	+	intr	.	NA	.	.	.	.	.	1	AaeL_AAEL012137, AAEL012137	run domain Beclin-1-interacting and cysteine-rich domain-containing protein	Other
LOC5575872	142549007	0.573061716	0.309593909	3.755756073	0.49376574	0.427665933	0.491221875	C	CT	+	CDS	Synonymous	1	458	CTG	L	TTG	L	1	AaeL_AAEL012138, AAEL012138	delta(24)-sterol reductase	Other
LOC5577253	142771118	0.233619764	0.049232159	3.737987544	0.354075836	0.099722992	0.236988286	A	AG	-	intr	.	NA	.	.	.	.	.	1	AaeL_AAEL013107, AAEL013107	uncharacterized LOC5577253	Other
LOC5577255	142844339	0.990909091	0.61443609	10.67487882	0.022469008	0.481508876	0.347601997	T	TA	+	intr	.	NA	.	.	.	.	.	1	AaeL_AAEL013115, AAEL013115	GPI inositol-deacylase	Other
LOC5577255	142852977	0.554347826	0.267661692	4.421778068	0.493444438	0.392088784	0.485457605	A	AT	+	intr	.	NA	.	.	.	.	.	1	AaeL_AAEL013115, AAEL013115	GPI inositol-deacylase	Other
LOC5577255	142853848	0.164056777	0.042105263	3.797604963	0.263875474	0.090519031	0.194955945	G	GAT	+	intr	.	NA	.	.	.	.	.	1	AaeL_AAEL013115, AAEL013115	GPI inositol-deacylase	Other
LOC5579197	142936736	0.041666667	0.248513564	4.483807456	0.076215671	0.337235124	0.238502891	A	AG	-	intr	.	NA	.	.	.	.	.	1	AaeL_AAEL014040, AAEL014040	probable tRNA(His) guanylyltransferase	Other
LOC5579197	142936819	0	0.148907104	4.218617579	0	0.255526033	0.165289256	C	CA	-	intr	.	NA	.	.	.	.	.	1	AaeL_AAEL014040, AAEL014040	probable tRNA(His) guanylyltransferase	Other
LOC5563797	143733852	0.204545455	0	5.741860562	0.336734694	0	0.230029608	G	GA	-	intr	.	NA	.	.	.	.	.	1	AaeL_AAEL014125, AAEL014125	homeobox protein Hmx	Other
LOC5563797	143733854	0.197337378	0	5.54040388	0.326371173	0	0.219773657	G	GA	-	intr	.	NA	.	.	.	.	.	1	AaeL_AAEL014125, AAEL014125	homeobox protein Hmx	Other
LOC5578144	144042600	0.93452381	0.739880952	3.714553599	0.127835448	0.395143681	0.285158307	T	TA	+	intr	.	NA	.	.	.	.	.	1	AaeL_AAEL013521, AAEL013521	tryptophan--tRNA ligase, cytoplasmic	Other
LOC5578143	144055663	0.081640781	0.524647887	11.04978546	0.162627551	0.498866213	0.446147195	T	TC	-	3UTR	.	NA	.	.	.	.	.	1	AaeL_AAEL013526, AAEL013524, AAEL013526	uncharacterized LOC5578143	Other
LOC5578143	144055721	0.557281553	0.265289525	4.565892115	0.496390277	0.388842653	0.474589863	G	GC	-	3UTR	.	NA	.	.	.	.	.	1	AaeL_AAEL013526, AAEL013524, AAEL013526	uncharacterized LOC5578143	Other
LOC5565046	144411836	1	0.79047619	5.881775643	0	0.3346875	0.222963424	A	AG	-	3UTR	.	NA	.	.	.	.	.	1	AaeL_AAEL004571, AAEL004571	probable tRNA N6-adenosine threonylcarbamoyltransferase, mitochondrial	Other
LOC5565059	144460859	0.727	0.950851393	4.378396884	0.577307466	0.443190586	0.539278017	T	TID	-	intr	.	NA	.	.	.	.	.	1	AaeL_AAEL004551, AAEL004551	biorientation of chromosomes in cell division protein 1-like 1	Other
LOC5579301	144615949	0.39757085	0.669347355	3.931470971	0.48	0.444444444	0.493569986	C	CI	+	intr	.	NA	.	.	.	.	.	1	AaeL_AAEL015603, AAEL004542, AAEL015603	ceramide kinase	Other
LOC5565033	144655736	0.113636364	0.345899471	4.024035278	0.176855056	0.457168352	0.334061909	T	TA	+	intr	.	NA	.	.	.	.	.	1	AaeL_AAEL004552, AAEL004552	protein lin-52 homolog	Other
LOC5565067	144931328	0.087884495	0.3125	4.142066999	0.168739859	0.441481994	0.32441701	A	AI	-	3UTR	.	NA	.	.	.	.	.	1	AaeL_AAEL004570, AAEL004570	uncharacterized LOC5565067	Other
LOC5565263	145449707	0.297014413	0.692028986	7.708034885	0.422186685	0.423854848	0.498341602	G	GA	-	intr	.	NA	.	.	.	.	.	1	AaeL_AAEL004707, AAEL004707	hematopoietically-expressed homeobox protein hhex	Other
LOC5565262	145566208	0.45471464	0.183712121	4.403933085	0.496248992	0.299254209	0.421221874	T	TG	+	CDS	Replacement	2	141	ATG	M	AGG	R	1	AaeL_AAEL004696, AAEL004696	doublesex- and mab-3-related transcription factor A2	Other
LOC5565261	145643483	0.85	1	4.247887558	0.250311111	0	0.126581314	T	TC	+	intr	.	NA	.	.	.	.	.	1	AaeL_AAEL004704, AAEL004704	MAP kinase-interacting serine/threonine-protein kinase 1	Other
LOC5565261	145644409	0.668181818	0.889117647	3.775070311	0.446759003	0.209135306	0.338645331	T	TA	+	intr	.	NA	.	.	.	.	.	1	AaeL_AAEL004704, AAEL004704	MAP kinase-interacting serine/threonine-protein kinase 1	Other
LOC5565259	145745458	0.705882353	0.912271062	3.688952464	0.415224913	0.161328217	0.302866414	T	TG	+	intr	.	NA	.	.	.	.	.	1	AaeL_AAEL004703, AAEL004703	uncharacterized LOC5565259	Other
LOC5565259	145746018	0.539240973	0.788448394	3.718379114	0.497777778	0.318912389	0.407787271	G	GA	+	intr	.	NA	.	.	.	.	.	1	AaeL_AAEL004703, AAEL004703	uncharacterized LOC5565259	Other
LOC5565259	145746026	0.179604262	0.010526316	4.339291696	0.29431629	0.016876415	0.136509695	A	AC	+	intr	.	NA	.	.	.	.	.	1	AaeL_AAEL004703, AAEL004703	uncharacterized LOC5565259	Other
LOC5565259	145748639	1	0.849067599	4.272877691	0	0.249131944	0.164647741	T	TA	+	intr	.	NA	.	.	.	.	.	1	AaeL_AAEL004703, AAEL004703	uncharacterized LOC5565259	Other
LOC5576555	146052823	0.575731982	0.816802253	3.677935233	0.487292586	0.321146494	0.427873058	T	TG	-	CDS	Synonymous	1	173	CGA	R	AGA	R	1	AaeL_AAEL012616, AAEL012616	NAD(P) transhydrogenase, mitochondrial	Other
LOC5576555	146065373	0.375022478	0.10688172	5.032871742	0.4712	0.181901927	0.357106127	A	AG	-	intr	.	NA	.	.	.	.	.	1	AaeL_AAEL012616, AAEL012616	NAD(P) transhydrogenase, mitochondrial	Other
LOC5576008	146532246	0.791977811	0.963855422	3.687525562	0.326101249	0.084342561	0.239318736	A	AG	-	intr	.	NA	.	.	.	.	.	1	AaeL_AAEL012237, AAEL012237	protein max	Other
LOC5576005	146678921	0.20874183	0.497033024	4.700889189	0.306158775	0.499968	0.457937445	A	AT	-	intr	.	NA	.	.	.	.	.	1	AaeL_AAEL012247, AAEL012247	SCY1-like protein 2	Other
LOC5576005	146678980	0.224235105	0.501461988	4.340762922	0.326515294	0.499979715	0.460652006	A	AG	-	intr	.	NA	.	.	.	.	.	1	AaeL_AAEL012247, AAEL012247	SCY1-like protein 2	Other
LOC5576007	146747007	0	0.17795965	5.00515744	0	0.265260631	0.16449751	C	CT	-	intr	.	NA	.	.	.	.	.	1	AaeL_AAEL012246, AAEL012246	uncharacterized LOC5576007	Other
LOC5579214	148218400	0.136904762	0	3.898659741	0.213039486	0	0.118921643	C	CT	+	intr	.	NA	.	.	.	.	.	1	AaeL_AAEL014055, AAEL014055	deoxynucleoside kinase	Other
LOC5570618	148548982	0.025	0.188829787	3.750654816	0.057919358	0.307146814	0.216430422	A	AG	-	5UTR	.	NA	.	.	.	.	.	1	AaeL_AAEL008426, AAEL008426, BR-C	broad-complex core protein isoforms 1/2/3/4/5	Other
LOC5569671	149178482	0.80506993	0.979463364	4.156826459	0.294364367	0.041360841	0.19646957	G	GT	-	3UTR	.	NA	.	.	.	.	.	1	AaeL_AAEL007825, AAEL007825	mediator of RNA polymerase II transcription subunit 6	Other
LOC5569670	149237861	0.038194444	0.235361842	4.304372435	0.068877551	0.350302599	0.269471117	C	CT	-	3UTR	.	NA	.	.	.	.	.	1	AaeL_AAEL007824, AAEL007824	40S ribosomal protein S29	Other
LOC5564602	150230025	0.972972973	0.805128205	3.802682342	0.04759072	0.297520661	0.196575196	C	CT	-	intr	.	NA	.	.	.	.	.	1	AaeL_AAEL014522, AAEL014522	uncharacterized LOC5564602	Other
LOC5566651	150329556	0.15857692	0.399204938	3.829283171	0.269312923	0.4758	0.395890282	A	AT	+	3UTR	.	NA	.	.	.	.	.	1	AaeL_AAEL005500, AAEL005500	protein YIF1B-A	Other
LOC5566636	150376563	0	0.138524078	3.941672984	0	0.2371875	0.153837189	A	AT	-	intr	.	NA	.	.	.	.	.	1	AaeL_AAEL005510, AAEL005510	WD repeat-containing protein 20	Other
LOC5566637	150547368	0.580151515	0.237931034	6.066879789	0.489795918	0.353907962	0.492899138	C	CT	-	intr	.	NA	.	.	.	.	.	1	AaeL_AAEL005507, AAEL005507	inhibitory POU protein	Other
LOC5577889	154677681	0.180532515	0.455852933	4.534818591	0.292345679	0.496107266	0.442186317	C	CT	-	CDS	Replacement	1	31	GAT	D	AAT	N	1		E3 ubiquitin-protein ligase Mdm2	Other
LOC110674019	154889242	0	0.207506203	5.824994112	0	0.332409972	0.165854646	T	TA	+	CDS	Replacement	2	87	TTA	L	TAA	*	1		putative nuclease HARBI1	Other
LOC110674019	154892801	0.281212121	0.013888889	7.007533229	0.399524376	0.027772267	0.228832402	G	GC	+	CDS	Synonymous	3	350	GCG	A	GCC	A	1		putative nuclease HARBI1	Other
LOC5575471	155927471	0.471581197	0.884567901	9.430591798	0.496029801	0.206559283	0.399410683	T	TI	-	intr	.	NA	.	.	.	.	.	1	AaeL_AAEL011848, AAEL011848	transmembrane protein 120 homolog	Other
LOC5568545	156905489	0.317842899	0.100238474	3.811694422	0.432132964	0.181005498	0.326878341	G	GI	+	intr	.	NA	.	.	.	.	.	1	AaeL_AAEL006941, AAEL006941, AAEL006954, AAEL006960	calpain-D	Other
LOC5568539	157312997	0.036764706	0.26807564	5.271722773	0.101745867	0.403989395	0.275329067	G	GC	-	intr	.	NA	.	.	.	.	.	1	AaeL_AAEL006951, AAEL006951	protein phosphatase PTC7 homolog	Other
LOC5568532	157944989	0.570881596	0.844924271	4.69219114	0.486658942	0.270851785	0.403589276	A	AT	+	intr	.	NA	.	.	.	.	.	1	AaeL_AAEL006947, AAEL006947, GPRTAK2	tachykinin-like peptides receptor 99D	Other
LOC5568532	157944990	0.585714286	0.836115471	4.027102658	0.48185941	0.283824357	0.402681661	T	TA	+	intr	.	NA	.	.	.	.	.	1	AaeL_AAEL006947, AAEL006947, GPRTAK2	tachykinin-like peptides receptor 99D	Other
LOC5568532	157944997	0.579931973	0.848306011	4.573594935	0.483277567	0.263542822	0.390583166	G	GA	+	intr	.	NA	.	.	.	.	.	1	AaeL_AAEL006947, AAEL006947, GPRTAK2	tachykinin-like peptides receptor 99D	Other
LOC5565265	158887678	0.195378151	0.012195122	4.66445626	0.316828255	0.018180288	0.158013148	C	CT	-	intr	.	NA	.	.	.	.	.	1	AaeL_AAEL004697, AAEL004697	E3 ubiquitin-protein ligase HRD1	Other
LOC5572780	159569536	0.448681733	0.131603774	6.108052821	0.497285319	0.224765869	0.418288818	C	CT	+	intr	.	NA	.	.	.	.	.	1	AaeL_AAEL010051, AAEL010051	protein TBRG4	Other
LOC5570292	165759080	0.399852725	0.151724138	4.06348553	0.477421875	0.244897959	0.380554854	A	AG	+	ncRN	.	NA	.	.	.	.	.	1		uncharacterized LOC5570292	Other
LOC5568274	167743082	0	0.174107143	4.899800123	0	0.282799587	0.122423295	A	AG	+	intr	.	NA	.	.	.	.	.	1	AaeL_AAEL006710, AAEL006710	nucleolysin TIAR	Other
LOC5566091	168400594	0.221828358	0.712316968	11.46068844	0.358109879	0.408163265	0.488365412	A	AG	+	intr	.	NA	.	.	.	.	.	1	AaeL_AAEL005160, AAEL005160	sodium-independent sulfate anion transporter	Other
LOC5571018	168937764	0.828752955	0.986666667	3.94174622	0.301391145	0.023388537	0.152777778	A	AG	+	intr	.	NA	.	.	.	.	.	1	AaeL_AAEL008748, AAEL008748	uncharacterized LOC5571018	Other
LOC5567765	170703155	0.124769288	0.348968254	3.715749847	0.249131944	0.454576473	0.368489767	A	AG	+	intr	.	NA	.	.	.	.	.	1	AaeL_AAEL000123, AAEL000123, AAEL000156	neurotrimin	Other
LOC5570641	171140735	0.656336725	0.267053701	7.54931348	0.451381663	0.378144528	0.498309897	T	TC	-	intr	.	NA	.	.	.	.	.	1	AaeL_AAEL008455, AAEL008455	Na(+)/H(+) exchange regulatory cofactor NHE-RF1	Other
LOC5570640	171522006	0.982352941	0.824368731	3.806088972	0.039718773	0.295910494	0.204142012	C	CT	-	5UTR	.	NA	.	.	.	.	.	1	AaeL_AAEL008456, AAEL008456	alpha-amylase A	Other
LOC5570610	173717494	0.145948072	0.477289377	6.374436468	0.258873457	0.497860075	0.449299335	C	CA	-	5UTR	.	NA	.	.	.	.	.	1		proline-rich protein 36	Other
LOC5574581	174982849	0.328881207	0.631623932	4.737722475	0.449732302	0.465702948	0.496627693	C	CG	-	intr	.	NA	.	.	.	.	.	1	AaeL_AAEL002414, AAEL002410, AAEL002414	protein turtle	Other
LOC5574581	174982850	0.365659777	0.635658915	3.871802497	0.461166353	0.464669124	0.497908468	C	CT	-	intr	.	NA	.	.	.	.	.	1	AaeL_AAEL002414, AAEL002410, AAEL002414	protein turtle	Other
LOC5574581	174995654	0.627103787	0.871428571	4.172497266	0.466267499	0.232988166	0.3766077	T	TC	-	intr	.	NA	.	.	.	.	.	1	AaeL_AAEL002414, AAEL002410, AAEL002414	protein turtle	Other
LOC5574581	175004449	0.192307692	0.027472527	3.712328961	0.316345271	0.050726997	0.173049078	G	GA	-	intr	.	NA	.	.	.	.	.	1	AaeL_AAEL002414, AAEL002410, AAEL002414	protein turtle	Other
LOC5574581	175162567	0.342105263	0.670706006	5.225031772	0.458795014	0.545440051	0.557209144	G	GID	-	intr	.	NA	.	.	.	.	.	1	AaeL_AAEL002414, AAEL002410, AAEL002414	protein turtle	Other
LOC5574577	176362781	0.027173913	0.194774775	3.79246646	0.072887971	0.3046875	0.190405805	A	AT	-	intr	.	NA	.	.	.	.	.	1	AaeL_AAEL002420, AAEL002420	protein pellino	Other
LOC5574577	176368966	0.577651515	0.148542159	9.59388255	0.48842155	0.252916381	0.456388091	C	CT	-	intr	.	NA	.	.	.	.	.	1	AaeL_AAEL002420, AAEL002420	protein pellino	Other
LOC5574577	176380547	0.798614547	0.389778795	8.464168334	0.307528371	0.484234431	0.463417092	A	AT	-	intr	.	NA	.	.	.	.	.	1	AaeL_AAEL002420, AAEL002420	protein pellino	Other
LOC5574607	176593747	0.33982684	0.060087719	6.119550976	0.4536862	0.109968565	0.308390023	G	GT	-	intr	.	NA	.	.	.	.	.	1	AaeL_AAEL002412, AAEL002412	monocarboxylate transporter 12	Other
LOC5574607	176612962	0.292696952	0.711621622	8.560813581	0.424561164	0.405176899	0.499591837	G	GA	-	5UTR	.	NA	.	.	.	.	.	1	AaeL_AAEL002412, AAEL002412	monocarboxylate transporter 12	Other
LOC5574589	176736504	0.235615558	0.006410256	6.172851098	0.356505102	0.012345203	0.178239343	T	TC	-	3UTR	.	NA	.	.	.	.	.	1	AaeL_AAEL002432, AAEL002432	endoplasmic reticulum metallopeptidase 1	Other
LOC5574589	176736739	0.347019465	0.629553467	4.19230814	0.457425423	0.463256641	0.499998768	A	AG	-	intr	.	NA	.	.	.	.	.	1	AaeL_AAEL002432, AAEL002432	endoplasmic reticulum metallopeptidase 1	Other
LOC5574589	176745081	0.202836637	0.511363636	5.276956957	0.309413989	0.499741736	0.442233493	G	GA	-	intr	.	NA	.	.	.	.	.	1	AaeL_AAEL002432, AAEL002432	endoplasmic reticulum metallopeptidase 1	Other
LOC5574603	176892765	0.148785425	0	4.215360219	0.262716049	0	0.133070857	C	CT	+	intr	.	NA	.	.	.	.	.	1	AaeL_AAEL002415, AAEL002415	LIM and senescent cell antigen-like-containing domain protein 1	Other
LOC5574603	176892767	0.155894309	0	4.406158221	0.271473914	0	0.136971289	T	TC	+	intr	.	NA	.	.	.	.	.	1	AaeL_AAEL002415, AAEL002415	LIM and senescent cell antigen-like-containing domain protein 1	Other
LOC5574603	176898985	0.785234255	0.534073389	3.74925238	0.352236386	0.49772291	0.456525312	T	TC	+	3UTR	.	NA	.	.	.	.	.	1	AaeL_AAEL002415, AAEL002415	LIM and senescent cell antigen-like-containing domain protein 1	Other
LOC5574603	176899044	0.351388889	0.011111111	9.418735072	0.456747405	0.027772267	0.318458251	C	CA	+	3UTR	.	NA	.	.	.	.	.	1	AaeL_AAEL002415, AAEL002415	LIM and senescent cell antigen-like-containing domain protein 1	Other
LOC5574593	177162269	0.551684453	0.851856594	4.98137284	0.648647959	0.598544974	0.661004014	G	GID	-	intr	.	NA	.	.	.	.	.	1	AaeL_AAEL002422, AAEL002422	cytoplasmic polyadenylation element-binding protein 1	Other
LOC5574593	177211006	0.333333333	0.717698045	7.280330665	0.444444444	0.405636926	0.492635969	C	CT	-	intr	.	NA	.	.	.	.	.	1	AaeL_AAEL002422, AAEL002422	cytoplasmic polyadenylation element-binding protein 1	Other
LOC5574596	177334227	0.444216847	0.179395604	4.276501233	0.48842155	0.295619457	0.407590183	C	CT	-	CDS	Replacement	2	681	CGA	R	CAA	Q	1	AaeL_AAEL002426, AAEL002426	endoplasmic reticulum metallopeptidase 1	Other
LOC5574596	177334329	0.605858078	0.861370977	4.35960115	0.47637051	0.234673357	0.372790912	C	CT	-	intr	.	NA	.	.	.	.	.	1	AaeL_AAEL002426, AAEL002426	endoplasmic reticulum metallopeptidase 1	Other
LOC5568155	178820106	0.854285714	0.614583333	3.906280766	0.255	0.470416362	0.418590335	T	TA	-	intr	.	NA	.	.	.	.	.	1	AaeL_AAEL006589, AAEL006589	protein TRC8 homolog	Other
LOC5568155	178868396	0.018867925	0.20591133	4.54965144	0.030068178	0.336416903	0.250650972	T	TC	-	intr	.	NA	.	.	.	.	.	1	AaeL_AAEL006589, AAEL006589	protein TRC8 homolog	Other
LOC5566202	181066141	0.023809524	0.2025	4.177504931	0.070082645	0.301065089	0.166138776	C	CT	+	intr	.	NA	.	.	.	.	.	1	AaeL_AAEL005241, AAEL005241, LST2_AEDAE	lateral signaling target protein 2 homolog	Other
LOC110679567	181144357	0.178531144	0.008695652	4.426704808	0.299444444	0.019045858	0.164138059	T	TC	+	CDS	Synonymous	3	457	ACT	T	ACC	T	1		cilia- and flagella-associated protein 58-like	Other
LOC5566200	181902690	0.007936508	0.163448276	4.068217608	0.017542486	0.277777778	0.157163039	G	GA	-	intr	.	NA	.	.	.	.	.	1	AaeL_AAEL005243, AAEL005243	protein sidekick-1	Other
LOC5566200	181902705	0	0.168016194	4.733909463	0	0.275734366	0.173155274	C	CT	-	intr	.	NA	.	.	.	.	.	1	AaeL_AAEL005243, AAEL005243	protein sidekick-1	Other
LOC5566200	181915723	0.578054299	0.305921053	3.971631758	0.490265008	0.426035503	0.4939768	A	AG	-	intr	.	NA	.	.	.	.	.	1	AaeL_AAEL005243, AAEL005243	protein sidekick-1	Other
LOC5577246	182978352	1	0.833333333	4.697265358	0	0.280110803	0.18	G	GT	+	intr	.	NA	.	.	.	.	.	1	AaeL_AAEL013105, AAEL006071, AAEL013104, AAEL013105, AAEL013106	tyrosine-protein phosphatase 99A	Other
LOC5577246	183115483	0.293343653	0.56778607	4.051332487	0.416768	0.491493384	0.48875	C	CT	+	CDS	Synonymous	3	420	ACC	T	ACT	T	1	AaeL_AAEL013105, AAEL006071, AAEL013104, AAEL013105, AAEL013106	tyrosine-protein phosphatase 99A	Other
LOC5577246	183115998	0.38006135	0.687304761	4.875872554	0.476769594	0.428772578	0.497777778	G	GA	+	intr	.	NA	.	.	.	.	.	1	AaeL_AAEL013105, AAEL006071, AAEL013104, AAEL013105, AAEL013106	tyrosine-protein phosphatase 99A	Other
LOC5577246	183148780	0.687565147	0.27961165	8.170706805	0.4361633	0.39973945	0.49865388	T	TC	+	CDS	Synonymous	1	866	TTG	L	CTG	L	1	AaeL_AAEL013105, AAEL006071, AAEL013104, AAEL013105, AAEL013106	tyrosine-protein phosphatase 99A	Other
LOC5577246	183149378	0.210421158	0.475607287	4.10714135	0.331968074	0.496500056	0.441019843	T	TA	+	intr	.	NA	.	.	.	.	.	1	AaeL_AAEL013105, AAEL006071, AAEL013104, AAEL013105, AAEL013106	tyrosine-protein phosphatase 99A	Other
LOC5577246	183149386	0.163426618	0.412535211	3.695473116	0.273719008	0.517621747	0.410993344	T	TID	+	intr	.	NA	.	.	.	.	.	1	AaeL_AAEL013105, AAEL006071, AAEL013104, AAEL013105, AAEL013106	tyrosine-protein phosphatase 99A	Other
LOC5567414	183228942	0.770454545	0.968660969	4.49998701	0.338933528	0.058769513	0.224081633	G	GI	-	intr	.	NA	.	.	.	.	.	1	AaeL_AAEL006085, AAEL006085	C-1-tetrahydrofolate synthase, cytoplasmic	Other
LOC5567421	184085410	0.509259259	0.787894737	4.434551499	0.499888617	0.327538423	0.457278107	A	AT	-	intr	.	NA	.	.	.	.	.	1	AaeL_AAEL006087, AAEL006087	N-alpha-acetyltransferase 15, NatA auxiliary subunit	Other
LOC5567410	184387526	0.120141066	0.361953774	4.194006775	0.218082344	0.462141345	0.371959277	C	CT	-	CDS	Synonymous	3	193	TCG	S	TCA	S	1	AaeL_AAEL006069, AAEL006069	shootin-1	Other
LOC5567410	184389324	0.060714286	0.277777778	4.371376813	0.110726644	0.399930748	0.286940586	G	GT	-	5UTR	.	NA	.	.	.	.	.	1	AaeL_AAEL006069, AAEL006069	shootin-1	Other
LOC5567402	184742585	0.202956155	0.03125	3.797597434	0.32	0.070701119	0.1966617	C	CT	-	3UTR	.	NA	.	.	.	.	.	1	AaeL_AAEL006080, AAEL006080	DNA repair protein RAD51 homolog 1	Other
LOC5578528	185772051	0.167344498	0.461226204	5.119581224	0.279470893	0.499173772	0.434403869	T	TC	-	intr	.	NA	.	.	.	.	.	1	AaeL_AAEL013732, AAEL013732	protein O-mannosyl-transferase 2	Other
LOC5578528	185772060	0.143530644	0.416666667	4.309582481	0.253350159	0.489395796	0.397926576	T	TAC	-	intr	.	NA	.	.	.	.	.	1	AaeL_AAEL013732, AAEL013732	protein O-mannosyl-transferase 2	Other
LOC5569456	186830512	0.228235294	0.046497585	3.723325252	0.351730223	0.092801904	0.251545284	A	AT	+	intr	.	NA	.	.	.	.	.	1	AaeL_AAEL007641, AAEL007641	coiled-coil domain-containing protein lobo	Other
LOC5569463	187092545	0.517777778	0.25	4.004999297	0.499501385	0.377242107	0.468140258	C	CI	+	intr	.	NA	.	.	.	.	.	1	AaeL_AAEL007639, AAEL007639	nuclear export mediator factor NEMF homolog	Other
LOC5569463	187105440	0.16358271	0.423564208	4.266090113	0.273806056	0.487947358	0.41770994	G	GA	+	CDS	Synonymous	3	543	GAG	E	GAA	E	1	AaeL_AAEL007639, AAEL007639	nuclear export mediator factor NEMF homolog	Other
LOC5569462	187243794	0.168712317	0.452312139	4.834375613	0.286136481	0.493296399	0.435144816	C	CT	+	CDS	Synonymous	3	478	AAC	N	AAT	N	1	AaeL_AAEL007638, AAEL007638	tubulin polyglutamylase TTLL5	Other
LOC5569462	187243821	0.826708333	0.558379121	4.406166322	0.296472226	0.490744597	0.438239231	G	GT	+	intr	.	NA	.	.	.	.	.	1	AaeL_AAEL007638, AAEL007638	tubulin polyglutamylase TTLL5	Other
LOC5569462	187243838	0.144460833	0.381747159	3.858104941	0.247660777	0.465203809	0.401324826	C	CA	+	intr	.	NA	.	.	.	.	.	1	AaeL_AAEL007638, AAEL007638	tubulin polyglutamylase TTLL5	Other
LOC5569462	187244290	0.812832913	0.540770178	4.408858449	0.303298204	0.496824631	0.444138354	G	GA	+	CDS	Synonymous	3	624	GTA	V	GTG	V	1	AaeL_AAEL007638, AAEL007638	tubulin polyglutamylase TTLL5	Other
LOC5569458	187281389	0.126032054	0.510362173	8.328925596	0.211584682	0.499773653	0.423440454	G	GA	-	5UTR	.	NA	.	.	.	.	.	1	AaeL_AAEL007647, AAEL007647	RWD domain-containing protein 1	Other
LOC5569460	187292759	0.067416244	0.325925926	5.371688529	0.126004383	0.437374045	0.350223376	C	CT	+	CDS	Replacement	2	306	GCC	A	GTC	V	1	AaeL_AAEL007642, AAEL007642, TUBE	protein Tube	Other
LOC5569460	187293366	0.148441049	0.380203202	3.694391861	0.240863016	0.46746735	0.379404938	T	TC	+	CDS	Synonymous	3	508	GTT	V	GTC	V	1	AaeL_AAEL007642, AAEL007642, TUBE	protein Tube	Other
LOC5574069	188428619	0.448022861	0.158903302	5.059478699	0.492441548	0.275155709	0.41887382	C	CT	-	5UTR	.	NA	.	.	.	.	.	1	AaeL_AAEL010907, AAEL010907	headcase protein	Other
LOC5578692	188901793	0.302536232	0.085632453	3.977562481	0.42427625	0.158013148	0.321234988	C	CA	+	intr	.	NA	.	.	.	.	.	1	AaeL_AAEL003625, AAEL003625, CLIPB8	serine protease easter	Other
LOC5578692	188901819	0.374538988	0.100816013	5.264443893	0.465152	0.185947212	0.36301492	C	CG	+	intr	.	NA	.	.	.	.	.	1	AaeL_AAEL003625, AAEL003625, CLIPB8	serine protease easter	Other
LOC5578692	188902563	0.427322797	0.16983452	4.159015488	0.488971669	0.284081633	0.401439369	A	AT	+	CDS	Synonymous	3	195	GGA	G	GGT	G	1	AaeL_AAEL003625, AAEL003625, CLIPB8	serine protease easter	Other
LOC5578692	188903440	0.010638298	0.195238095	4.758761362	0.027021955	0.312578092	0.206559283	A	AG	+	CDS	Synonymous	3	230	GAA	E	GAG	E	1	AaeL_AAEL003625, AAEL003625, CLIPB8	serine protease easter	Other
LOC5578692	188903488	0.011627907	0.264754098	6.6690765	0.026311111	0.382315459	0.259749483	C	CT	+	CDS	Synonymous	3	246	CAC	H	CAT	H	1	AaeL_AAEL003625, AAEL003625, CLIPB8	serine protease easter	Other
LOC5578692	188918871	0.679650822	0.307631786	6.845177077	0.428842913	0.424382716	0.499746694	G	GA	+	3UTR	.	NA	.	.	.	.	.	1	AaeL_AAEL003625, AAEL003625, CLIPB8	serine protease easter	Other
LOC5578692	188918886	0.519357705	0.225749559	4.755927974	0.498735995	0.345679012	0.47584085	C	CI	+	3UTR	.	NA	.	.	.	.	.	1	AaeL_AAEL003625, AAEL003625, CLIPB8	serine protease easter	Other
LOC5578691	188951024	0.261814982	0.516894006	3.664761249	0.376079909	0.499367276	0.47601769	A	AG	+	CDS	Synonymous	3	55	CCA	P	CCG	P	1	AaeL_AAEL003632, AAEL003632, CLIPB39	serine protease easter	Other
LOC5578691	188951642	0.02	0.21339852	4.688322368	0.037721893	0.308839811	0.24378154	G	GA	+	intr	.	NA	.	.	.	.	.	1	AaeL_AAEL003632, AAEL003632, CLIPB39	serine protease easter	Other
LOC5578691	188955436	0.620784964	0.353598015	3.804286731	0.472612042	0.455524777	0.498335799	G	GA	+	intr	.	NA	.	.	.	.	.	1	AaeL_AAEL003632, AAEL003632, CLIPB39	serine protease easter	Other
LOC5579410	188978774	0.034455128	0.247346645	4.820147785	0.075831025	0.3621875	0.242274819	T	TC	+	intr	.	NA	.	.	.	.	.	1	AaeL_AAEL015465, AAEL003614, AAEL015465, CLIPB40	serine protease easter	Other
LOC5578689	188994554	0.093229167	0.342792793	4.716557045	0.154449122	0.450249989	0.327538423	C	CT	-	intr	.	NA	.	.	.	.	.	1	AaeL_AAEL003631, AAEL003631, CLIPB41	serine protease easter	Other
LOC5578689	188994613	0.172215844	0.428104305	4.103151732	0.273565128	0.489531746	0.415224913	C	CA	-	CDS	Synonymous	3	270	GGG	G	GGT	G	1	AaeL_AAEL003631, AAEL003631, CLIPB41	serine protease easter	Other
LOC5578689	188995005	0.069946452	0.313879117	4.925620575	0.135329533	0.4296875	0.296124256	C	CT	-	intr	.	NA	.	.	.	.	.	1	AaeL_AAEL003631, AAEL003631, CLIPB41	serine protease easter	Other
LOC5578689	188995006	0.071529081	0.3125	4.81849767	0.138115393	0.428500812	0.302519958	C	CT	-	intr	.	NA	.	.	.	.	.	1	AaeL_AAEL003631, AAEL003631, CLIPB41	serine protease easter	Other
LOC5578689	188995012	0.080936353	0.355185185	5.576861024	0.153943931	0.45839497	0.332683143	A	AT	-	intr	.	NA	.	.	.	.	.	1	AaeL_AAEL003631, AAEL003631, CLIPB41	serine protease easter	Other
LOC5578688	189019634	0.766990291	0.432145886	5.869550832	0.357432369	0.490321361	0.483997559	A	AG	+	intr	.	NA	.	.	.	.	.	1	AaeL_AAEL003628, AAEL003628, CLIPB38	serine protease easter	Other
LOC5578688	189019821	0	0.164728682	4.644712053	0	0.275329067	0.152777778	C	CT	+	intr	.	NA	.	.	.	.	.	1	AaeL_AAEL003628, AAEL003628, CLIPB38	serine protease easter	Other
LOC5578684	189405199	0	0.144594595	4.103345176	0	0.244897959	0.136750597	T	TC	+	intr	.	NA	.	.	.	.	.	1	AaeL_AAEL003645, AAEL003645	stearoyl-CoA desaturase 5	Other
LOC5578684	189405264	0.700793651	0.920588235	4.138409912	0.414921875	0.137174211	0.311772479	T	TI	+	intr	.	NA	.	.	.	.	.	1	AaeL_AAEL003645, AAEL003645	stearoyl-CoA desaturase 5	Other
LOC5578682	189448991	0.61099865	0.897972973	5.616298999	0.475628268	0.160049246	0.331131274	T	TG	+	5UTR	.	NA	.	.	.	.	.	1	AaeL_AAEL003611, AAEL003611	acyl-CoA Delta(11) desaturase	Other
LOC5578682	189449041	0.695754717	0.949303406	5.56888396	0.420706398	0.070082645	0.28273241	T	TG	+	5UTR	.	NA	.	.	.	.	.	1	AaeL_AAEL003611, AAEL003611	acyl-CoA Delta(11) desaturase	Other
LOC5578680	189675377	0.572220557	0.816134316	3.7407885	0.485636311	0.30244898	0.412385073	T	TA	+	CDS	Replacement	1	391	ACG	T	TCG	S	1	AaeL_AAEL003622, AAEL003622	acyl-CoA Delta(11) desaturase	Other
LOC5578680	189675378	0.552240896	0.815170722	4.194666201	0.492316099	0.30244898	0.422131208	C	CA	+	CDS	Replacement	2	391	TAG	*	TCG	S	1	AaeL_AAEL003622, AAEL003622	acyl-CoA Delta(11) desaturase	Other
LOC5577524	189810811	0	0.15625	4.41573149	0	0.266527778	0.146355981	G	GI	+	intr	.	NA	.	.	.	.	.	1	AaeL_AAEL003203, AAEL003203	acyl-CoA Delta(11) desaturase	Other
LOC5577517	190080507	0.217354438	0.012751787	5.237643121	0.341501306	0.02515315	0.18231464	T	TG	+	intr	.	NA	.	.	.	.	.	1		sphingosine-1-phosphate lyase	Other
LOC5577510	190187419	0.04026326	0.271025641	5.170075233	0.073964497	0.397338867	0.279689358	A	AG	+	intr	.	NA	.	.	.	.	.	1	AaeL_AAEL003180, AAEL003180	probable prefoldin subunit 5	Other
LOC110674304	190272104	0.138554217	0	3.942474005	0.238713892	0	0.152777778	T	TC	-	CDS	Replacement	1	614	AGA	R	GGA	G	1		solute carrier family 22 member 5-like	Other
LOC110674304	190272107	0.129751375	0	3.709190556	0.227895727	0	0.145868052	T	TC	-	CDS	Replacement	1	613	AAA	K	GAA	E	1		solute carrier family 22 member 5-like	Other
LOC5577500	191888157	0.624517375	0.855696203	3.71313672	0.466876747	0.254194742	0.364087954	T	TA	-	intr	.	NA	.	.	.	.	.	1	AaeL_AAEL003184, AAEL003184	solute carrier family 22 member 21	Other
LOC5577500	191888158	0.613288874	0.854980503	3.960325182	0.472567162	0.252709806	0.366358275	G	GA	-	intr	.	NA	.	.	.	.	.	1	AaeL_AAEL003184, AAEL003184	solute carrier family 22 member 21	Other
LOC5577497	192047329	0.577456864	0.284930587	4.529014744	0.48895179	0.397914952	0.490504314	G	GA	-	CDS	Synonymous	3	344	GGC	G	GGT	G	1	AaeL_AAEL003209, AAEL003209, AAEL015529	lachesin	Other
LOC5577497	192047359	0.653143275	0.263534331	7.567750949	0.458866655	0.391111111	0.495150367	A	AG	-	CDS	Synonymous	3	334	AAT	N	AAC	N	1	AaeL_AAEL003209, AAEL003209, AAEL015529	lachesin	Other
LOC5577497	192047595	0.575320513	0.307095344	3.874279445	0.490161954	0.425792798	0.49082206	C	CG	-	intr	.	NA	.	.	.	.	.	1	AaeL_AAEL003209, AAEL003209, AAEL015529	lachesin	Other
LOC5577497	192048745	0.107300708	0.353448276	3.782244724	0.194913462	0.449522556	0.351961552	C	CAT	-	CDS	Synonymous	3	40	AAG	K	AAA	K	1	AaeL_AAEL003209, AAEL003209, AAEL015529	lachesin	Other
LOC5577498	192112062	0.859538784	0.995495495	3.679577288	0.233747261	0.009174117	0.139820634	T	TC	+	CDS	Synonymous	3	224	GGC	G	GGT	G	1	AaeL_AAEL003194, AAEL003194	xaa-Pro aminopeptidase ApepP	Other
LOC5577498	192113312	0.459435626	0.111690246	7.283043178	0.49256395	0.230245125	0.413781959	A	AT	+	intr	.	NA	.	.	.	.	.	1	AaeL_AAEL003194, AAEL003194	xaa-Pro aminopeptidase ApepP	Other
LOC5577495	192403877	0.252719503	0.550384338	4.755116133	0.363983083	0.49704142	0.477502296	G	GA	+	CDS	Synonymous	3	60	GAG	E	GAA	E	1	AaeL_AAEL003182, AAEL003182, SRPN26	uncharacterized LOC5577495	Other
LOC5577495	192405047	0.513157895	0.127171216	8.368800791	0.499797306	0.207612457	0.428753125	G	GA	+	3UTR	.	NA	.	.	.	.	.	1	AaeL_AAEL003182, AAEL003182, SRPN26	uncharacterized LOC5577495	Other
LOC5577495	192405070	0.235416667	0.524499796	4.595573762	0.375	0.498309897	0.470733611	G	GT	+	3UTR	.	NA	.	.	.	.	.	1	AaeL_AAEL003182, AAEL003182, SRPN26	uncharacterized LOC5577495	Other
LOC5577495	192405107	0.513513514	0.782118758	4.155090712	0.4998	0.349226503	0.464777293	T	TI	+	3UTR	.	NA	.	.	.	.	.	1	AaeL_AAEL003182, AAEL003182, SRPN26	uncharacterized LOC5577495	Other
LOC5577495	192405139	1	1	3.880929542	0.452032266	0.200124371	0.342653183	T	TCG	+	3UTR	.	NA	.	.	.	.	.	1	AaeL_AAEL003182, AAEL003182, SRPN26	uncharacterized LOC5577495	Other
LOC5577495	192405178	0.70467033	0.921842802	4.089878266	0.4096875	0.136656813	0.266640525	G	GA	+	3UTR	.	NA	.	.	.	.	.	1	AaeL_AAEL003182, AAEL003182, SRPN26	uncharacterized LOC5577495	Other
LOC5577700	192888993	0.412429379	0.127789047	5.235374053	0.481176209	0.220059661	0.384730675	A	AG	+	CDS	Synonymous	3	135	GTA	V	GTG	V	1	AaeL_AAEL013336, AAEL013336	uncharacterized LOC5577700	Other
LOC5577411	192935825	1	0.774912281	6.323416771	0	0.348932064	0.203341855	G	GT	-	intr	.	NA	.	.	.	.	.	1	AaeL_AAEL003154, AAEL003154	alcohol dehydrogenase [NADP(+)]	Detox
LOC5577411	192935841	1	0.758173077	6.805834607	0	0.366230678	0.216102956	G	GA	-	intr	.	NA	.	.	.	.	.	1	AaeL_AAEL003154, AAEL003154	alcohol dehydrogenase [NADP(+)]	Detox
LOC5577411	192935849	1	0.730288462	7.700201968	0	0.393246136	0.25993552	A	AT	-	intr	.	NA	.	.	.	.	.	1	AaeL_AAEL003154, AAEL003154	alcohol dehydrogenase [NADP(+)]	Detox
LOC5577411	192935850	1	0.769392243	6.481633622	0	0.355029586	0.224578857	C	CA	-	intr	.	NA	.	.	.	.	.	1	AaeL_AAEL003154, AAEL003154	alcohol dehydrogenase [NADP(+)]	Detox
LOC5577411	192935866	1	0.805477855	5.462076235	0	0.323590932	0.183011748	C	CT	-	intr	.	NA	.	.	.	.	.	1	AaeL_AAEL003154, AAEL003154	alcohol dehydrogenase [NADP(+)]	Detox
LOC5577411	192935872	1	0.8009839	5.58720477	0	0.331968074	0.188667769	A	AG	-	intr	.	NA	.	.	.	.	.	1	AaeL_AAEL003154, AAEL003154	alcohol dehydrogenase [NADP(+)]	Detox
LOC5577411	192936058	0.453156146	0.199404762	3.887009208	0.4911896	0.336734694	0.429502101	C	CG	-	CDS	Synonymous	3	249	GTG	V	GTC	V	1	AaeL_AAEL003154, AAEL003154	alcohol dehydrogenase [NADP(+)]	Detox
LOC5577411	192956147	0.788783798	0.964333631	3.793554279	0.327986317	0.070969529	0.219691422	A	AC	-	intr	.	NA	.	.	.	.	.	1	AaeL_AAEL003154, AAEL003154	alcohol dehydrogenase [NADP(+)]	Detox
LOC5577411	192956152	0.772495047	0.963482819	4.179223893	0.344489645	0.07243612	0.232845474	A	AG	-	intr	.	NA	.	.	.	.	.	1	AaeL_AAEL003154, AAEL003154	alcohol dehydrogenase [NADP(+)]	Detox
LOC5577411	192956175	0.744735121	0.965346535	5.027706924	0.35630779	0.068540802	0.230610736	A	AG	-	intr	.	NA	.	.	.	.	.	1	AaeL_AAEL003154, AAEL003154	alcohol dehydrogenase [NADP(+)]	Detox
LOC5577411	192956204	0.6056439	0.850079533	3.987427636	0.459394883	0.254194742	0.383698743	T	TG	-	CDS	Synonymous	3	21	GGC	G	GGA	G	1	AaeL_AAEL003154, AAEL003154	alcohol dehydrogenase [NADP(+)]	Detox
LOC5572725	193254764	0.019230769	0.226831897	5.104747099	0.035076531	0.353668369	0.223537147	A	AG	-	intr	.	NA	.	.	.	.	.	1	AaeL_AAEL009994, AAEL009994	60S ribosomal protein L4	Other
LOC5577401	194089153	0.15025999	0.476771196	6.189162859	0.249131944	0.49595	0.408719008	T	TC	-	CDS	Replacement	1	189	ATA	I	GTA	V	1	AaeL_AAEL003176, AAEL003176	zinc finger protein weckle	Other
LOC5577401	194089465	0.7729974	0.447311828	5.631444946	0.364949063	0.496876513	0.477094491	C	CT	-	CDS	Replacement	1	85	AGT	S	GGT	G	1	AaeL_AAEL003176, AAEL003176	zinc finger protein weckle	Other
LOC5572733	194126524	0.817288306	1	5.135587053	0.293850416	0	0.168532951	T	TG	-	intr	.	NA	.	.	.	.	.	1	AaeL_AAEL010007, AAEL010007	exosome component 10	Other
LOC5572732	194154245	0.370731707	0.658333333	4.32595459	0.467279611	0.43966759	0.498153292	T	TA	+	3UTR	.	NA	.	.	.	.	.	1	AaeL_AAEL009995, AAEL009995	thioredoxin domain-containing protein	Other
LOC5579326	194174793	0.706196581	0.928205128	4.312241906	0.409224953	0.131415162	0.303956677	A	AT	+	5UTR	.	NA	.	.	.	.	.	1	AaeL_AAEL015575, AAEL015575	mitochondrial import inner membrane translocase subunit Tim17-A	Other
LOC5579326	194174809	0.701178451	0.938423645	4.895134012	0.413194444	0.1128	0.303264463	T	TG	+	5UTR	.	NA	.	.	.	.	.	1	AaeL_AAEL015575, AAEL015575	mitochondrial import inner membrane translocase subunit Tim17-A	Other
LOC5572729	194225006	0.017241379	0.321428571	8.076433019	0.038446751	0.431020408	0.2401298	T	TC	+	ncRN	.	NA	.	.	.	.	.	1		lipid storage droplets surface-binding protein 2	Other
LOC5572729	194225010	0.583136792	0.16016016	9.263758827	0.484429066	0.263671875	0.481059412	A	AG	+	ncRN	.	NA	.	.	.	.	.	1		lipid storage droplets surface-binding protein 2	Other
LOC5572729	194225014	0.572701011	0.217061924	6.57142315	0.48667222	0.351866688	0.488365412	C	CA	+	ncRN	.	NA	.	.	.	.	.	1		lipid storage droplets surface-binding protein 2	Other
LOC5572729	194225147	0	0.12993921	3.714154675	0	0.222321392	0.102264427	G	GA	+	ncRN	.	NA	.	.	.	.	.	1		lipid storage droplets surface-binding protein 2	Other
LOC5572735	194273136	0.019230769	0.24686941	5.668943409	0.040798611	0.356227683	0.194380165	T	TC	-	3UTR	.	NA	.	.	.	.	.	1	AaeL_AAEL010012, AAEL010012	GTP-binding protein SAR1	Other
LOC5572735	194273256	0.048076923	0.252516917	4.281715544	0.107755102	0.381328074	0.24378154	T	TC	-	3UTR	.	NA	.	.	.	.	.	1	AaeL_AAEL010012, AAEL010012	GTP-binding protein SAR1	Other
LOC5572735	194273324	0.173821138	0.480699088	5.42573844	0.303897561	0.498140988	0.43148866	C	CT	-	CDS	Synonymous	3	176	CTG	L	CTA	L	1	AaeL_AAEL010012, AAEL010012	GTP-binding protein SAR1	Other
LOC5572735	194273389	0.430881586	0.796218487	6.948806228	0.483132028	0.331425598	0.493671875	G	GA	-	intr	.	NA	.	.	.	.	.	1	AaeL_AAEL010012, AAEL010012	GTP-binding protein SAR1	Other
LOC5572735	194273391	0.423174873	0.753753754	5.691676499	0.484234431	0.375	0.497110222	A	AG	-	intr	.	NA	.	.	.	.	.	1	AaeL_AAEL010012, AAEL010012	GTP-binding protein SAR1	Other
LOC5572735	194273395	0.437273551	0.774654378	5.979150179	0.488971669	0.351239669	0.492093657	C	CT	-	intr	.	NA	.	.	.	.	.	1	AaeL_AAEL010012, AAEL010012	GTP-binding protein SAR1	Other
LOC5572735	194283331	0.117604618	0.513957177	8.835728567	0.234157986	0.5	0.463193318	G	GA	-	intr	.	NA	.	.	.	.	.	1	AaeL_AAEL010012, AAEL010012	GTP-binding protein SAR1	Other
LOC5572735	194283522	0.070090958	0.376022708	6.692236937	0.140907785	0.460964533	0.352408705	G	GC	-	intr	.	NA	.	.	.	.	.	1	AaeL_AAEL010012, AAEL010012	GTP-binding protein SAR1	Other
LOC5572738	194362973	0.268272973	0.52487987	3.682091787	0.396220064	0.499030893	0.47637051	C	CT	-	CDS	Synonymous	3	61	CGG	R	CGA	R	1	AaeL_AAEL010011, AAEL010011	zinc finger protein 547	Other
LOC5572738	194363151	0.152082655	0.500283681	6.822264876	0.258757933	0.499993577	0.427762801	A	AG	-	intr	.	NA	.	.	.	.	.	1	AaeL_AAEL010011, AAEL010011	zinc finger protein 547	Other
LOC5572739	194373592	0	0.165327979	4.660954788	0	0.282634947	0.189215949	T	TG	+	intr	.	NA	.	.	.	.	.	1	AaeL_AAEL010010, AAEL010010	zinc finger and BTB domain-containing protein 41	Other
LOC5572739	194377073	0.208779465	0.462659224	3.842081898	0.323157833	0.496996509	0.449952343	T	TC	+	CDS	Synonymous	3	430	TAT	Y	TAC	Y	1	AaeL_AAEL010010, AAEL010010	zinc finger and BTB domain-containing protein 41	Other
LOC5572739	194377289	0.010309278	0.250069891	6.327624887	0.025100546	0.36240258	0.197324577	C	CT	+	CDS	Synonymous	3	502	TTC	F	TTT	F	1	AaeL_AAEL010010, AAEL010010	zinc finger and BTB domain-containing protein 41	Other
LOC5572740	194400531	0.03616511	0.243762231	4.633236365	0.068746201	0.375	0.246494526	A	AT	-	CDS	Synonymous	3	340	GGT	G	GGA	G	1	AaeL_AAEL010001, AAEL010001	zinc finger protein 37	Other
LOC5567803	194424532	0.018292683	0.185271318	4.025807895	0.038324014	0.305873006	0.190973458	T	TC	-	CDS	Replacement	2	132	GAA	E	GGA	G	1	AaeL_AAEL000122, AAEL000122, AAEL009996	zinc finger protein 70	Other
LOC5567803	194424725	0.012711864	0.186246867	4.383447344	0.02238519	0.302607878	0.166500056	C	CT	-	CDS	Synonymous	3	89	CCG	P	CCA	P	1	AaeL_AAEL000122, AAEL000122, AAEL009996	zinc finger protein 70	Other
LOC5567799	194509877	0.029011708	0.203474372	3.925749614	0.056403988	0.324172672	0.222953348	A	AC	+	CDS	Replacement	2	254	AAC	N	ACC	T	1	AaeL_AAEL000107, AAEL000107	zinc finger protein 83	Other
LOC5567799	194509965	0.099801587	0.366451052	5.085011872	0.181582198	0.463973104	0.38145051	T	TC	+	CDS	Synonymous	3	283	GCT	A	GCC	A	1	AaeL_AAEL000107, AAEL000107	zinc finger protein 83	Other
LOC5567796	194527965	0.048491379	0.346144928	6.909194581	0.093523246	0.438569455	0.341351546	T	TG	-	CDS	Replacement	1	284	ATA	I	CTA	L	1	AaeL_AAEL000157, AAEL000157	uncharacterized LOC5567796	Other
LOC5567796	194528024	0.130023641	0.358738828	3.775893123	0.22214876	0.458428996	0.388358894	A	AG	-	CDS	Replacement	2	264	GTC	V	GCC	A	1	AaeL_AAEL000157, AAEL000157	uncharacterized LOC5567796	Other
LOC5567794	194554860	0.095164153	0.401303285	6.266617206	0.171523546	0.472987582	0.408163265	A	AG	-	3UTR	.	NA	.	.	.	.	.	1	AaeL_AAEL000136, AAEL000136	zinc finger protein 275	Other
LOC5567794	194554872	0.102211097	0.4238437	6.620336712	0.183256976	0.486548529	0.427879421	A	AC	-	3UTR	.	NA	.	.	.	.	.	1	AaeL_AAEL000136, AAEL000136	zinc finger protein 275	Other
LOC5567794	194554874	0.088235294	0.406693262	6.743016954	0.160899654	0.47800119	0.414434105	T	TC	-	3UTR	.	NA	.	.	.	.	.	1	AaeL_AAEL000136, AAEL000136	zinc finger protein 275	Other
LOC5567794	194555577	0.124102564	0.456875799	6.661070451	0.219385234	0.495769092	0.420505528	G	GA	-	CDS	Synonymous	3	388	TAC	Y	TAT	Y	1	AaeL_AAEL000136, AAEL000136	zinc finger protein 275	Other
LOC5567794	194555583	0.152465699	0.449101916	5.319682469	0.277023844	0.494049587	0.43051008	C	CT	-	CDS	Synonymous	3	386	CTG	L	CTA	L	1	AaeL_AAEL000136, AAEL000136	zinc finger protein 275	Other
LOC5567790	194888590	0.922267053	0.64598189	5.944074348	0.274753086	0.456875941	0.411982083	G	GID	-	intr	.	NA	.	.	.	.	.	1		enolase-phosphatase E1-like	Other
LOC23687863	195131584	0.517501018	0.223181179	4.786620998	0.499373483	0.342191642	0.445584015	T	TG	-	CDS	Replacement	3	207	CAA	Q	CAC	H	1	AaeL_AAEL017443, AAEL017443	4-coumarate--CoA ligase 1	Other
LOC5567779	195200856	0.944786758	0.744363557	4.037680662	0.099516876	0.384398257	0.279284	G	GA	+	intr	.	NA	.	.	.	.	.	1	AaeL_AAEL000101, AAEL000101	luciferin 4-monooxygenase	Other
LOC5567779	195200862	0.941508536	0.742198467	3.949844672	0.105397512	0.386377359	0.284916979	G	GA	+	intr	.	NA	.	.	.	.	.	1	AaeL_AAEL000101, AAEL000101	luciferin 4-monooxygenase	Other
LOC5567779	195200865	0.944925962	0.748510245	3.936902141	0.098389106	0.38091362	0.277547913	G	GA	+	intr	.	NA	.	.	.	.	.	1	AaeL_AAEL000101, AAEL000101	luciferin 4-monooxygenase	Other
LOC5567779	195200866	0.037192384	0.227030634	4.133052238	0.071756491	0.352868029	0.242969028	C	CA	+	intr	.	NA	.	.	.	.	.	1	AaeL_AAEL000101, AAEL000101	luciferin 4-monooxygenase	Other
LOC5567779	195201403	0.066577485	0.282125699	4.22985323	0.130804778	0.404681611	0.294702611	T	TA	+	CDS	Synonymous	3	389	GGT	G	GGA	G	1	AaeL_AAEL000101, AAEL000101	luciferin 4-monooxygenase	Other
LOC5567779	195202033	0.026315789	0.218371516	4.46757912	0.051246537	0.346421832	0.270370876	G	GA	+	3UTR	.	NA	.	.	.	.	.	1	AaeL_AAEL000101, AAEL000101	luciferin 4-monooxygenase	Other
LOC5567773	197293941	0.563729309	0.165769944	8.357924197	0.496691926	0.279909393	0.457901305	A	AG	-	3UTR	.	NA	.	.	.	.	.	1	AaeL_AAEL000150, AAEL000150	omega-amidase NIT2	Other
LOC5567770	197333077	0.013099544	0.317512036	8.227452915	0.027329603	0.434305128	0.300689395	C	CA	+	intr	.	NA	.	.	.	.	.	1	AaeL_AAEL000111, AAEL000111	omega-amidase NIT2	Other
LOC5567769	197344580	0.68615515	0.412394644	3.999829564	0.440832	0.480632014	0.498638663	G	GT	-	CDS	Replacement	1	115	AGT	S	CGT	R	1	AaeL_AAEL000102, AAEL000102	phytanoyl-CoA dioxygenase domain-containing protein 1	Other
LOC5567767	197466246	0.955192583	0.662269786	6.856599279	0.090516819	0.448944259	0.324791798	T	TA	-	CDS	Synonymous	3	229	CTT	L	CTA	L	1	AaeL_AAEL009378, AAEL009378	putative ankyrin repeat protein RF_0580	Other
LOC5569272	197818848	0.450811943	0.149543474	4.998941234	0.495867769	0.254453368	0.409374746	C	CAT	-	intr	.	NA	.	.	.	.	.	1	AaeL_AAEL007510, AAEL007510	nose resistant to fluoxetine protein 6	Other
LOC5569272	197818861	0.454094228	0.814327682	6.909079036	0.49522302	0.300350032	0.453775566	C	CT	-	intr	.	NA	.	.	.	.	.	1	AaeL_AAEL007510, AAEL007510	nose resistant to fluoxetine protein 6	Other
LOC5569272	197818988	0.074962006	0.374941725	6.423266188	0.13336601	0.470895706	0.362140453	A	AT	-	CDS	Replacement	2	580	TTT	F	TAT	Y	1	AaeL_AAEL007510, AAEL007510	nose resistant to fluoxetine protein 6	Other
LOC5569272	197819153	0.509256157	0.201797402	5.253666499	0.49983063	0.320745727	0.44483637	T	TC	-	CDS	Replacement	2	525	GAC	D	GGC	G	1	AaeL_AAEL007510, AAEL007510	nose resistant to fluoxetine protein 6	Other
LOC5569272	197819686	0.434452835	0.146931073	5.121635475	0.485003589	0.248046122	0.379809959	A	AG	-	CDS	Synonymous	3	369	AAT	N	AAC	N	1	AaeL_AAEL007510, AAEL007510	nose resistant to fluoxetine protein 6	Other
LOC5569272	197819690	0.429069767	0.137843661	5.310397918	0.485069297	0.233815618	0.365693144	G	GA	-	CDS	Replacement	2	368	GCC	A	GTC	V	1	AaeL_AAEL007510, AAEL007510	nose resistant to fluoxetine protein 6	Other
LOC5569271	197896807	0.804480544	0.501433486	5.170935827	0.314404478	0.499989763	0.458641597	T	TC	-	CDS	Synonymous	3	391	TTG	L	TTA	L	1	AaeL_AAEL007507, AAEL007507	nose resistant to fluoxetine protein 6	Other
LOC5569271	197896865	0.786983762	0.510795455	4.367964525	0.335816185	0.49998615	0.460830429	A	AG	-	intr	.	NA	.	.	.	.	.	1	AaeL_AAEL007507, AAEL007507	nose resistant to fluoxetine protein 6	Other
LOC5569271	197897598	0.409371884	0.106813015	5.994484052	0.478596908	0.191189965	0.375916307	A	AT	-	intr	.	NA	.	.	.	.	.	1	AaeL_AAEL007507, AAEL007507	nose resistant to fluoxetine protein 6	Other
LOC5569268	198650306	0.047111682	0.247975292	4.207275925	0.106911111	0.365800552	0.241167083	C	CT	-	CDS	Synonymous	3	302	ACG	T	ACA	T	1	AaeL_AAEL007512, AAEL007512	ATP-dependent RNA helicase SUV3 homolog, mitochondrial	Other
LOC5569267	198676664	0.555753855	0.563153513	3.699725748	0.633753718	0.610766742	0.648853199	A	AGT	+	CDS	Synonymous	3	98	GTA	V	GTT	V	1	AaeL_AAEL007509, AAEL007509	charged multivesicular body protein 3	Other
LOC5569266	198698806	0.028639479	0.228713987	4.621904402	0.051378088	0.352892196	0.224578857	A	AG	-	intr	.	NA	.	.	.	.	.	1	AaeL_AAEL007515, AAEL007515, AAEL007516	delta(9)-fatty-acid desaturase fat-7	Other
LOC5569266	198698813	0.487468266	0.664447694	3.985741574	0.521557443	0.641536968	0.601542572	G	GAD	-	intr	.	NA	.	.	.	.	.	1	AaeL_AAEL007515, AAEL007515, AAEL007516	delta(9)-fatty-acid desaturase fat-7	Other
LOC5569266	198698832	0.031238714	0.234505332	4.63987125	0.053057851	0.357327351	0.218075944	A	AG	-	intr	.	NA	.	.	.	.	.	1	AaeL_AAEL007515, AAEL007515, AAEL007516	delta(9)-fatty-acid desaturase fat-7	Other
LOC5569265	198971526	0.019230769	0.223262032	5.005504306	0.027391975	0.347516151	0.203716164	A	AG	-	intr	.	NA	.	.	.	.	.	1	AaeL_AAEL007511, AAEL007511	venom protease	Other
LOC5569265	198971595	0.064405488	0.34129144	5.949894743	0.153673257	0.44808642	0.344201381	C	CT	-	intr	.	NA	.	.	.	.	.	1	AaeL_AAEL007511, AAEL007511	venom protease	Other
LOC5569263	199027377	0.74599359	0.450420168	4.695447554	0.378144528	0.492316099	0.474505723	A	AG	-	CDS	Synonymous	3	205	GCC	A	GCT	A	1	AaeL_AAEL007514, AAEL007514	serine proteinase stubble	Other
LOC5569263	199027434	0.804809052	0.515	4.818010216	0.32	0.499938272	0.452077313	T	TC	-	CDS	Synonymous	3	186	GTG	V	GTA	V	1	AaeL_AAEL007514, AAEL007514	serine proteinase stubble	Other
LOC5569263	199027440	0.832826748	0.570791075	4.291162538	0.280267643	0.493453132	0.430796221	T	TC	-	CDS	Synonymous	3	184	AAG	K	AAA	K	1	AaeL_AAEL007514, AAEL007514	serine proteinase stubble	Other
LOC5569263	199027446	0.836484594	0.596337911	3.782542312	0.277777778	0.484217578	0.413827894	T	TC	-	CDS	Synonymous	3	182	CTG	L	CTA	L	1	AaeL_AAEL007514, AAEL007514	serine proteinase stubble	Other
LOC5569263	199027603	0.732016211	0.315966764	8.472905952	0.388264463	0.430385387	0.499966407	C	CT	-	intr	.	NA	.	.	.	.	.	1	AaeL_AAEL007514, AAEL007514	serine proteinase stubble	Other
LOC5569263	199027607	0.720538721	0.304347826	8.465258326	0.399208663	0.423440454	0.499102269	A	AG	-	intr	.	NA	.	.	.	.	.	1	AaeL_AAEL007514, AAEL007514	serine proteinase stubble	Other
LOC5569263	199027634	0.662878788	0.360067873	4.735279435	0.444444444	0.461303635	0.497598275	G	GA	-	intr	.	NA	.	.	.	.	.	1	AaeL_AAEL007514, AAEL007514	serine proteinase stubble	Other
LOC5569262	199094719	0.145739065	0.503383459	7.179310283	0.24884532	0.499720999	0.4536862	G	GT	-	CDS	Synonymous	1	258	CGG	R	AGG	R	1	AaeL_AAEL007508, AAEL007508	trypsin 3A1-like	Other
LOC5569262	199094726	0.144345238	0.48525641	6.678079774	0.246856509	0.499840561	0.438100137	G	GT	-	CDS	Synonymous	3	255	ATC	I	ATA	I	1	AaeL_AAEL007508, AAEL007508	trypsin 3A1-like	Other
LOC5569262	199094747	0.13102298	0.541491841	9.14072052	0.250483966	0.496474564	0.4621875	G	GA	-	CDS	Synonymous	3	248	GCC	A	GCT	A	1	AaeL_AAEL007508, AAEL007508	trypsin 3A1-like	Other
LOC5569262	199094759	0.139588101	0.504464286	7.549923146	0.254345358	0.499888617	0.454124412	T	TG	-	CDS	Synonymous	3	244	GGA	G	GGC	G	1	AaeL_AAEL007508, AAEL007508	trypsin 3A1-like	Other
LOC5569262	199095312	0.234198332	0.572923206	5.978667014	0.361121256	0.485306122	0.482421875	G	GA	-	CDS	Synonymous	3	128	GCC	A	GCT	A	1	AaeL_AAEL007508, AAEL007508	trypsin 3A1-like	Other
LOC5569262	199095411	0.321212121	0.071097217	5.074016529	0.4352	0.131784115	0.287804962	A	AT	-	CDS	Synonymous	3	95	GGT	G	GGA	G	1	AaeL_AAEL007508, AAEL007508	trypsin 3A1-like	Other
LOC5569259	199207578	0.888798701	0.657357473	4.029948629	0.18	0.454708267	0.332148317	C	CT	-	CDS	Synonymous	3	173	CTA	L	CTG	L	1	AaeL_AAEL007519, AAEL007519	trypsin-1	Other
LOC5569259	199207786	0.117647059	0.457332762	6.953127992	0.207612457	0.49739611	0.408777556	G	GT	-	intr	.	NA	.	.	.	.	.	1	AaeL_AAEL007519, AAEL007519	trypsin-1	Other
LOC5564699	199327683	0	0.328743961	9.490672911	0	0.441975607	0.284081633	G	GA	+	intr	.	NA	.	.	.	.	.	1		transmembrane protease serine 9	Other
LOC5564699	199343261	0.644654088	0.341609051	4.740333835	0.454393946	0.4471875	0.496401689	G	GA	+	CDS	Synonymous	3	360	TTG	L	TTA	L	1		transmembrane protease serine 9	Other
LOC5564699	199343345	0.868345602	0.56337535	5.759430377	0.223537147	0.492988227	0.423819461	C	CT	+	intr	.	NA	.	.	.	.	.	1		transmembrane protease serine 9	Other
LOC5564699	199343349	0.827500884	0.542319245	5.403870404	0.57285124	0.55573934	0.597074987	A	ACT	+	intr	.	NA	.	.	.	.	.	1		transmembrane protease serine 9	Other
LOC5564699	199343362	0.827684081	0.526169951	5.289095525	0.271891351	0.498784963	0.446166992	A	AG	+	intr	.	NA	.	.	.	.	.	1		transmembrane protease serine 9	Other
LOC5564698	199365833	0.972972973	0.762121212	4.962169086	0.028163265	0.363269085	0.199609684	T	TA	-	3UTR	.	NA	.	.	.	.	.	1	AaeL_AAEL014571, AAEL014571	venom serine protease	Other
LOC5564698	199366450	0.808789386	0.550744372	4.036283274	0.293367347	0.489795918	0.421264802	C	CT	-	CDS	Synonymous	3	158	AAA	K	AAG	K	1	AaeL_AAEL014571, AAEL014571	venom serine protease	Other
LOC5564698	199366855	0.107910906	0.347857662	4.28101237	0.185898491	0.444444444	0.340080517	G	GA	-	intr	.	NA	.	.	.	.	.	1	AaeL_AAEL014571, AAEL014571	venom serine protease	Other
LOC5564700	199383513	0.295525903	0.617750621	5.320489972	0.430603614	0.471818229	0.496622256	A	AT	+	CDS	Synonymous	3	106	ACA	T	ACT	T	1	AaeL_AAEL014568, AAEL014568	putative GPI-anchored protein pfl2	Other
LOC5564700	199383516	0.28370098	0.592186128	4.958832616	0.415521849	0.482853224	0.490068015	T	TC	+	CDS	Synonymous	3	107	CCT	P	CCC	P	1	AaeL_AAEL014568, AAEL014568	putative GPI-anchored protein pfl2	Other
LOC5564700	199383526	0.311415929	0.60974026	4.635446957	0.443072754	0.48	0.494574653	G	GA	+	CDS	Replacement	1	111	GTA	V	ATA	I	1	AaeL_AAEL014568, AAEL014568	putative GPI-anchored protein pfl2	Other
LOC5564700	199383548	0.232643416	0.487711523	3.764745307	0.37035643	0.499773653	0.459985284	G	GA	+	CDS	Replacement	2	118	AGC	S	AAC	N	1	AaeL_AAEL014568, AAEL014568	putative GPI-anchored protein pfl2	Other
LOC5571788	199507223	0.925313283	0.658671308	5.469044761	0.121928166	0.45100189	0.3429835	T	TG	-	CDS	Synonymous	3	1211	TCC	S	TCA	S	1		angiotensin-converting enzyme	Other
LOC5571788	199507333	0.919261513	0.653262868	5.349560409	0.149013879	0.451761938	0.336578571	T	TC	-	CDS	Replacement	1	1175	GAG	E	AAG	K	1		angiotensin-converting enzyme	Other
LOC5571788	199507343	0.921746813	0.639018952	5.862810279	0.145604524	0.459790599	0.346152571	T	TG	-	CDS	Synonymous	3	1171	ACC	T	ACA	T	1		angiotensin-converting enzyme	Other
LOC5571788	199508303	0.930569431	0.66488604	5.535647175	0.131415162	0.442129876	0.318773428	A	AG	-	CDS	Synonymous	3	871	CGC	R	CGT	R	1		angiotensin-converting enzyme	Other
LOC5571788	199514138	0.216374269	0.029869067	4.223385543	0.337988166	0.053293301	0.20499895	T	TC	-	CDS	Synonymous	3	508	AAA	K	AAG	K	1		angiotensin-converting enzyme	Other
LOC5571788	199514207	0.221095335	0	6.209507816	0.345679012	0	0.1596875	T	TC	-	CDS	Synonymous	3	485	CTA	L	CTG	L	1		angiotensin-converting enzyme	Other
LOC110681196	199700712	0.087376886	0.337558685	4.816127226	0.155393378	0.445956089	0.304250804	A	AG	-	intr	.	NA	.	.	.	.	.	1		double-strand-break repair protein rad21 homolog	Other
LOC110681196	199700727	0.022522523	0.261642375	5.892985801	0.040632909	0.38563327	0.218308651	G	GT	-	intr	.	NA	.	.	.	.	.	1		double-strand-break repair protein rad21 homolog	Other
LOC110681196	199709790	0.114590455	0.344859813	3.964548849	0.203461488	0.455740728	0.377392289	A	AG	-	5UTR	.	NA	.	.	.	.	.	1		double-strand-break repair protein rad21 homolog	Other
LOC5571789	199765718	0.015625	0.191872279	4.359472649	0.030295858	0.303361103	0.219773657	T	TC	-	intr	.	NA	.	.	.	.	.	1	AaeL_AAEL009317, AAEL009317	ras-related protein Rab-11B	Other
LOC5571793	199785943	0	0.138134058	3.931308782	0	0.242015473	0.129660431	T	TC	+	intr	.	NA	.	.	.	.	.	1	AaeL_AAEL009309, AAEL009309	protein Peter pan	Other
LOC5571793	199786082	0	0.151835373	4.297095449	0	0.255	0.13875	C	CG	+	intr	.	NA	.	.	.	.	.	1	AaeL_AAEL009309, AAEL009309	protein Peter pan	Other
LOC5571791	199810002	0.15187919	0.408496019	4.272984064	0.270285751	0.48485748	0.417516026	C	CT	-	intr	.	NA	.	.	.	.	.	1	AaeL_AAEL009308, AAEL009308	WD repeat-containing protein 36	Other
LOC5571791	199811337	0.041646788	0.223792395	3.832998877	0.084224417	0.343071484	0.23816982	G	GA	-	CDS	Synonymous	3	82	ATC	I	ATT	I	1	AaeL_AAEL009308, AAEL009308	WD repeat-containing protein 36	Other
LOC5571785	199821245	0.649825784	1	10.17235899	0.458102493	0	0.260963265	G	GT	+	5UTR	.	NA	.	.	.	.	.	1	AaeL_AAEL009313, AAEL009313	probable elongation factor 1-delta	Other
LOC5571785	199831681	0.990384615	0.843872549	3.766062844	0.014597751	0.26035503	0.123425644	C	CI	+	intr	.	NA	.	.	.	.	.	1	AaeL_AAEL009313, AAEL009313	probable elongation factor 1-delta	Other
LOC5571783	199840514	0.156116099	0.007978723	3.869162368	0.261416285	0.014741202	0.148451063	C	CA	-	CDS	Synonymous	3	243	TCG	S	TCT	S	1	AaeL_AAEL009320, AAEL009320	T-complex protein 1 subunit alpha	Other
LOC5571783	199840544	0.160813251	0.010504202	3.835659142	0.266083844	0.021094649	0.15352329	G	GT	-	CDS	Synonymous	3	233	ACC	T	ACA	T	1	AaeL_AAEL009320, AAEL009320	T-complex protein 1 subunit alpha	Other
LOC5571796	200124238	0.538004379	0.251169663	4.477721384	0.497891719	0.37597847	0.473445782	G	GA	+	CDS	Synonymous	3	367	GAG	E	GAA	E	1	AaeL_AAEL009307, AAEL009307	protein O-GlcNAcase	Other
LOC5571796	200124247	0.54120473	0.262237027	4.241900961	0.49842781	0.388228497	0.475144852	G	GA	+	CDS	Synonymous	3	370	CAG	Q	CAA	Q	1	AaeL_AAEL009307, AAEL009307	protein O-GlcNAcase	Other
LOC5571796	200127459	0.010791367	0.229217111	5.697644946	0.020903591	0.353668369	0.19851211	G	GA	+	CDS	Synonymous	3	390	CCG	P	CCA	P	1	AaeL_AAEL009307, AAEL009307	protein O-GlcNAcase	Other
LOC5571796	200129176	0.192922374	0.454042553	4.101514249	0.311629013	0.495695611	0.418004235	A	AG	+	intr	.	NA	.	.	.	.	.	1	AaeL_AAEL009307, AAEL009307	protein O-GlcNAcase	Other
LOC110681298	200151896	0.02739726	0.255513941	5.434000856	0.064967163	0.38366782	0.277008178	A	AG	-	3UTR	.	NA	.	.	.	.	.	1		BMP-2-inducible protein kinase-like	Other
LOC110681298	200176633	0.350183824	0.881385281	13.94004846	0.454086318	0.207612457	0.471485854	T	TG	-	CDS	Synonymous	3	824	ACC	T	ACA	T	1		BMP-2-inducible protein kinase-like	Other
LOC110681298	200176708	0	0.146929825	4.165721053	0	0.230112453	0.15642313	C	CT	-	CDS	Synonymous	3	799	AAG	K	AAA	K	1		BMP-2-inducible protein kinase-like	Other
LOC5567070	200232617	0.231292517	0.025	4.89396882	0.382040816	0.046756786	0.226633704	G	GT	-	5UTR	.	NA	.	.	.	.	.	1	AaeL_AAEL005817, AAEL005817	60S ribosomal protein L26	Other
LOC5567068	200279822	0.266711651	0.577253473	5.058442283	0.384255963	0.487500474	0.49028281	C	CT	-	intr	.	NA	.	.	.	.	.	1	AaeL_AAEL005798, AAEL005798, VATB	V-type proton ATPase subunit B	Other
LOC5567067	200426165	0.395238095	0.668859649	3.976721441	0.485582058	0.442721893	0.493931342	A	AT	+	intr	.	NA	.	.	.	.	.	1	AaeL_AAEL005822, AAEL005822	UPF0676 protein C1494.01	Other
LOC5567062	201220155	0.934471628	0.692420682	4.952864797	0.126100175	0.42578615	0.302654068	C	CT	-	CDS	Synonymous	3	130	TTA	L	TTG	L	1	AaeL_AAEL005813, AAEL005813	negative elongation factor A	Other
LOC5567061	201242775	0.046491228	0.26197479	4.609689518	0.096834652	0.38563327	0.287094226	C	CA	-	intr	.	NA	.	.	.	.	.	1	AaeL_AAEL005802, AAEL005802, AAEL015592	structural maintenance of chromosomes protein 1A	Other
LOC5567075	201560555	0.341946598	0.616298812	3.986982171	0.461166353	0.45452255	0.499115007	A	AC	-	intr	.	NA	.	.	.	.	.	1	AaeL_AAEL005799, AAEL005799	peptidyl-prolyl cis-trans isomerase G	Other
LOC5567075	201560600	0.344864177	0.67816092	5.61622987	0.45795	0.438857315	0.499996205	C	CT	-	intr	.	NA	.	.	.	.	.	1	AaeL_AAEL005799, AAEL005799	peptidyl-prolyl cis-trans isomerase G	Other
LOC5567075	201561098	0.611733685	0.856976744	4.06408808	0.473372781	0.234894901	0.367998535	A	AT	-	5UTR	.	NA	.	.	.	.	.	1	AaeL_AAEL005799, AAEL005799	peptidyl-prolyl cis-trans isomerase G	Other
LOC5567076	201581493	0.13421659	0	3.827356646	0.234415398	0	0.110726644	T	TC	-	CDS	Replacement	1	235	ATT	I	GTT	V	1	AaeL_AAEL005819, AAEL005819	probable low-specificity L-threonine aldolase 2	Other
LOC5567081	201666434	0.339705882	0.115310345	3.81311814	0.451776552	0.208943759	0.366411386	C	CT	-	CDS	Synonymous	3	897	GTG	V	GTA	V	1	AaeL_AAEL005805, AAEL005805, AAEL005808	aminopeptidase N	Other
LOC5567085	201727525	0.018987342	0.195494865	4.260331593	0.023343047	0.327199265	0.213589557	T	TA	-	intr	.	NA	.	.	.	.	.	1	AaeL_AAEL005806, AAEL005806, AAEL015248	aminopeptidase N	Other
LOC5577530	201839103	0.015625	0.275938735	6.738192037	0.025969529	0.401234568	0.319061279	G	GA	+	5UTR	.	NA	.	.	.	.	.	1	AaeL_AAEL013240, AAEL013240	UDP-N-acetylglucosamine transferase subunit ALG13 homolog	Other
LOC5577530	201839262	0.16051221	0.421082351	4.304003284	0.271473914	0.48909959	0.417785572	C	CT	+	CDS	Synonymous	3	25	GTC	V	GTT	V	1	AaeL_AAEL013240, AAEL013240	UDP-N-acetylglucosamine transferase subunit ALG13 homolog	Other
LOC5577530	201839358	0.081180223	0.346509611	5.323846426	0.147799745	0.46027206	0.36424157	A	AT	+	CDS	Replacement	3	57	GAA	E	GAT	D	1	AaeL_AAEL013240, AAEL013240	UDP-N-acetylglucosamine transferase subunit ALG13 homolog	Other
LOC5577530	201839580	0.134383974	0.383242406	4.230900033	0.239033736	0.470733611	0.384449226	T	TC	+	CDS	Synonymous	3	131	TAT	Y	TAC	Y	1	AaeL_AAEL013240, AAEL013240	UDP-N-acetylglucosamine transferase subunit ALG13 homolog	Other
LOC5577530	201839601	0.090210491	0.367435897	5.513743129	0.188365651	0.464009518	0.352724693	A	AG	+	CDS	Synonymous	3	138	GCA	A	GCG	A	1	AaeL_AAEL013240, AAEL013240	UDP-N-acetylglucosamine transferase subunit ALG13 homolog	Other
LOC5577530	201839632	0.090497225	0.322957839	4.307386671	0.171523546	0.444444444	0.34026465	T	TC	+	CDS	Synonymous	1	149	TTG	L	CTG	L	1	AaeL_AAEL013240, AAEL013240	UDP-N-acetylglucosamine transferase subunit ALG13 homolog	Other
LOC5577527	201861871	0.007575758	0.151797386	3.7798136	0.015872	0.261503028	0.155927169	G	GA	-	CDS	Synonymous	1	2099	CTG	L	TTG	L	1	AaeL_AAEL013242, AAEL005791, AAEL013242	protein abnormal spindle	Other
LOC5577527	201882940	0.104788301	0.331843749	3.992676862	0.206020802	0.443602706	0.367355334	G	GT	-	CDS	Synonymous	3	1776	GGC	G	GGA	G	1	AaeL_AAEL013242, AAEL005791, AAEL013242	protein abnormal spindle	Other
LOC5577527	201882965	0.105818634	0.364608254	4.795979953	0.200733884	0.463308391	0.373830872	A	AG	-	CDS	Replacement	2	1768	ATT	I	ACT	T	1	AaeL_AAEL013242, AAEL005791, AAEL013242	protein abnormal spindle	Other
LOC5577527	201883263	0.214675428	0.486995984	4.26266333	0.364182347	0.499660644	0.464426133	T	TA	-	CDS	Replacement	1	1669	ATG	M	TTG	L	1	AaeL_AAEL013242, AAEL005791, AAEL013242	protein abnormal spindle	Other
LOC5577527	201883284	0.202314504	0.484962406	4.589592108	0.349170932	0.499567474	0.464426682	T	TC	-	CDS	Replacement	1	1662	ATA	I	GTA	V	1	AaeL_AAEL013242, AAEL005791, AAEL013242	protein abnormal spindle	Other
LOC5577527	201883291	0.19290982	0.457003702	4.174793979	0.328640885	0.496273485	0.453018863	A	AG	-	CDS	Synonymous	3	1659	TGT	C	TGC	C	1	AaeL_AAEL013242, AAEL005791, AAEL013242	protein abnormal spindle	Other
LOC5577527	201883325	0.179429824	0.454633358	3.809635721	0.296417234	0.497535895	0.450465761	A	AGT	-	CDS	Replacement	2	1648	GTT	V	GCT	A	1	AaeL_AAEL013242, AAEL005791, AAEL013242	protein abnormal spindle	Other
LOC5577527	201884422	0.070526207	0.350440261	5.920181854	0.131332066	0.455466491	0.338472921	T	TC	-	CDS	Synonymous	3	1282	GTA	V	GTG	V	1	AaeL_AAEL013242, AAEL005791, AAEL013242	protein abnormal spindle	Other
LOC5577527	201884685	0.087869589	0.324815595	4.45970443	0.152777778	0.433752	0.304965426	C	CT	-	CDS	Replacement	1	1195	GTC	V	ATC	I	1	AaeL_AAEL013242, AAEL005791, AAEL013242	protein abnormal spindle	Other
LOC5577527	201904703	0.149544073	0.383800522	3.745072549	0.249851279	0.474636799	0.407527719	C	CT	-	intr	.	NA	.	.	.	.	.	1	AaeL_AAEL013242, AAEL005791, AAEL013242	protein abnormal spindle	Other
LOC5577527	201904722	0.115546218	0.369694397	4.558856005	0.211932066	0.46606878	0.391726301	A	AG	-	intr	.	NA	.	.	.	.	.	1	AaeL_AAEL013242, AAEL005791, AAEL013242	protein abnormal spindle	Other
LOC5577527	201904830	0.086993971	0.322240595	4.427805328	0.159900096	0.4278	0.320608622	C	CT	-	intr	.	NA	.	.	.	.	.	1	AaeL_AAEL013242, AAEL005791, AAEL013242	protein abnormal spindle	Other
LOC5577527	201904832	0.101665103	0.432043651	6.892557136	0.183431611	0.490016541	0.389422936	T	TA	-	intr	.	NA	.	.	.	.	.	1	AaeL_AAEL013242, AAEL005791, AAEL013242	protein abnormal spindle	Other
LOC5577527	201904851	0.10043956	0.408416777	6.241777642	0.175540123	0.475655183	0.367309458	A	AT	-	intr	.	NA	.	.	.	.	.	1	AaeL_AAEL013242, AAEL005791, AAEL013242	protein abnormal spindle	Other
LOC5577527	201904852	0.113095238	0.488927799	8.224506851	0.194245412	0.498821755	0.411940951	G	GC	-	intr	.	NA	.	.	.	.	.	1	AaeL_AAEL013242, AAEL005791, AAEL013242	protein abnormal spindle	Other
LOC5577527	201904858	0.102280891	0.489269406	8.747037499	0.176268253	0.498761287	0.410950257	A	AT	-	intr	.	NA	.	.	.	.	.	1	AaeL_AAEL013242, AAEL005791, AAEL013242	protein abnormal spindle	Other
LOC5577527	201904904	0.092705167	0.40568555	6.506763679	0.150379013	0.476739715	0.36928941	C	CT	-	CDS	Synonymous	3	1130	AAG	K	AAA	K	1	AaeL_AAEL013242, AAEL005791, AAEL013242	protein abnormal spindle	Other
LOC5577527	201904956	0.108527132	0.398680124	5.618275872	0.195229633	0.479498452	0.383686066	A	AC	-	CDS	Replacement	2	1113	GTC	V	GGC	G	1	AaeL_AAEL013242, AAEL005791, AAEL013242	protein abnormal spindle	Other
LOC5577527	201905222	0.079324938	0.295518676	4.047930316	0.150012914	0.416640264	0.29939546	G	GC	-	CDS	Synonymous	3	1024	GTC	V	GTG	V	1	AaeL_AAEL013242, AAEL005791, AAEL013242	protein abnormal spindle	Other
LOC5577527	201905225	0.078809	0.290192308	3.933728793	0.149113189	0.411139946	0.294428905	G	GA	-	CDS	Synonymous	3	1023	AAC	N	AAT	N	1	AaeL_AAEL013242, AAEL005791, AAEL013242	protein abnormal spindle	Other
LOC5577527	201905255	0.057063455	0.300882654	5.16287659	0.123353507	0.421373365	0.30679328	C	CT	-	CDS	Synonymous	3	1013	CCG	P	CCA	P	1	AaeL_AAEL013242, AAEL005791, AAEL013242	protein abnormal spindle	Other
LOC5577527	201905876	0.07945658	0.343760684	5.323507829	0.1472	0.449104308	0.345518637	A	AG	-	CDS	Synonymous	3	806	GCT	A	GCC	A	1	AaeL_AAEL013242, AAEL005791, AAEL013242	protein abnormal spindle	Other
LOC5577527	201906337	0.262758787	0.013636364	6.479038286	0.388197825	0.029843893	0.200693918	T	TA	-	CDS	Replacement	1	653	ACT	T	TCT	S	1	AaeL_AAEL013242, AAEL005791, AAEL013242	protein abnormal spindle	Other
LOC5577527	201916062	0.107289177	0.328100376	3.810686511	0.196733844	0.440802405	0.332863327	T	TC	-	CDS	Replacement	1	493	ACC	T	GCC	A	1	AaeL_AAEL013242, AAEL005791, AAEL013242	protein abnormal spindle	Other
LOC5577527	201916066	0.115294118	0.339012473	3.796820417	0.209554419	0.450511299	0.352738505	A	AC	-	CDS	Replacement	3	491	CAT	H	CAG	Q	1	AaeL_AAEL013242, AAEL005791, AAEL013242	protein abnormal spindle	Other
LOC5577527	201916153	0.056333645	0.253053161	3.921852807	0.1128	0.38314109	0.248374607	T	TC	-	CDS	Synonymous	3	462	GAA	E	GAG	E	1	AaeL_AAEL013242, AAEL005791, AAEL013242	protein abnormal spindle	Other
LOC5577527	201917349	0.026645768	0.272366221	5.958073788	0.052318187	0.394575177	0.257558729	T	TA	-	intr	.	NA	.	.	.	.	.	1	AaeL_AAEL013242, AAEL005791, AAEL013242	protein abnormal spindle	Other
LOC5577527	201917362	0.044237013	0.27248529	5.007377408	0.085196154	0.396204615	0.272291016	G	GA	-	intr	.	NA	.	.	.	.	.	1	AaeL_AAEL013242, AAEL005791, AAEL013242	protein abnormal spindle	Other
LOC5577527	201917363	0.031528712	0.244137842	4.887995551	0.060546875	0.369253616	0.244897959	G	GT	-	intr	.	NA	.	.	.	.	.	1	AaeL_AAEL013242, AAEL005791, AAEL013242	protein abnormal spindle	Other
LOC5577527	201917377	0.030775194	0.227396022	4.471714837	0.060182863	0.350935301	0.225651578	T	TG	-	intr	.	NA	.	.	.	.	.	1	AaeL_AAEL013242, AAEL005791, AAEL013242	protein abnormal spindle	Other
LOC5577527	201930772	0.044117647	0.307049843	5.207266241	0.096427312	0.429531683	0.289229845	C	CGT	-	CDS	Synonymous	3	29	GTG	V	GTC	V	1	AaeL_AAEL013242, AAEL005791, AAEL013242	protein abnormal spindle	Other
LOC5577527	201931099	0.435465769	0.738636364	4.873898592	0.491111111	0.386469078	0.489795918	T	TC	-	5UTR	.	NA	.	.	.	.	.	1	AaeL_AAEL013242, AAEL005791, AAEL013242	protein abnormal spindle	Other
LOC5577529	201962230	0.07540107	0.349511012	5.666872765	0.141641916	0.454907073	0.32877915	G	GT	-	intr	.	NA	.	.	.	.	.	1	AaeL_AAEL013239, AAEL013239	tolloid-like protein 1	Other
LOC5577529	201962963	0.363054778	0.710343329	6.073162097	0.456747405	0.419414993	0.494529157	G	GA	-	intr	.	NA	.	.	.	.	.	1	AaeL_AAEL013239, AAEL013239	tolloid-like protein 1	Other
LOC5577529	201975985	0	0.152777778	4.322388121	0	0.244897959	0.110052285	G	GA	-	intr	.	NA	.	.	.	.	.	1	AaeL_AAEL013239, AAEL013239	tolloid-like protein 1	Other
LOC5577529	201976048	0	0.170776953	4.808997958	0	0.279396878	0.183545679	C	CA	-	intr	.	NA	.	.	.	.	.	1	AaeL_AAEL013239, AAEL013239	tolloid-like protein 1	Other
LOC5577529	201976058	0	0.178058387	5.007862161	0	0.282688615	0.183545679	T	TA	-	intr	.	NA	.	.	.	.	.	1	AaeL_AAEL013239, AAEL013239	tolloid-like protein 1	Other
LOC5577529	202015810	0	0.1290625	3.690989863	0	0.215450908	0.148752047	T	TA	-	intr	.	NA	.	.	.	.	.	1	AaeL_AAEL013239, AAEL013239	tolloid-like protein 1	Other
LOC5577529	202027907	0.068374897	0.265568022	3.732964307	0.130501693	0.393854326	0.315314729	C	CT	-	intr	.	NA	.	.	.	.	.	1	AaeL_AAEL013239, AAEL013239	tolloid-like protein 1	Other
LOC5577529	202028139	0.364968652	0.644481356	4.11266051	0.462369802	0.463071129	0.497703709	T	TC	-	CDS	Synonymous	3	484	GGG	G	GGA	G	1	AaeL_AAEL013239, AAEL013239	tolloid-like protein 1	Other
LOC5577529	202028199	0.043972028	0.349892466	7.27221237	0.085542437	0.452728263	0.340733139	C	CT	-	CDS	Synonymous	3	464	GCG	A	GCA	A	1	AaeL_AAEL013239, AAEL013239	tolloid-like protein 1	Other
LOC5577529	202028215	0.625152999	0.937779434	7.05404428	0.466392318	0.129926934	0.320859187	T	TC	-	CDS	Replacement	2	459	AGA	R	AAA	K	1	AaeL_AAEL013239, AAEL013239	tolloid-like protein 1	Other
LOC5577526	202146234	0.167011494	0.467607632	5.305259981	0.273643499	0.497758538	0.449948254	T	TA	-	CDS	Replacement	2	170	CAT	H	CTT	L	1	AaeL_AAEL013243, AAEL013243	protein FAM173B	Other
LOC5577526	202146285	0.157443703	0.474329979	5.843253518	0.265434415	0.498529557	0.434654251	G	GA	-	intr	.	NA	.	.	.	.	.	1	AaeL_AAEL013243, AAEL013243	protein FAM173B	Other
LOC5577533	202270967	0.020833333	0.214936016	4.682141354	0.037253645	0.336734694	0.239393218	C	CT	+	CDS	Synonymous	3	41	TAC	Y	TAT	Y	1	AaeL_AAEL000384, AAEL000384	synaptic vesicular amine transporter	Other
LOC5577533	202271609	0.097433575	0.345825107	4.628999454	0.176031729	0.453654348	0.355188952	C	CT	+	CDS	Synonymous	3	255	GAC	D	GAT	D	1	AaeL_AAEL000384, AAEL000384	synaptic vesicular amine transporter	Other
LOC5577533	202271624	0.067854189	0.314177467	5.027482197	0.126639296	0.43155	0.315914578	G	GA	+	CDS	Synonymous	3	260	AAG	K	AAA	K	1	AaeL_AAEL000384, AAEL000384	synaptic vesicular amine transporter	Other
LOC5577532	202312985	0.276340326	0.54887218	4.04280456	0.394821641	0.49382716	0.489376616	G	GA	+	5UTR	.	NA	.	.	.	.	.	1	AaeL_AAEL013245, AAEL013245, CLIPB28	serine protease 7	Other
LOC5564080	202602868	0	0.22037037	6.188869963	0	0.34295375	0.231111111	C	CT	+	intr	.	NA	.	.	.	.	.	1	AaeL_AAEL014298, AAEL014298, AAEL014299	probable serine/threonine-protein kinase cdc7	Other
LOC5564080	202604004	0.398167724	0.111678005	5.475252439	0.477839335	0.198546713	0.370298214	C	CT	+	intr	.	NA	.	.	.	.	.	1	AaeL_AAEL014298, AAEL014298, AAEL014299	probable serine/threonine-protein kinase cdc7	Other
LOC5564080	202637284	0.358689512	0.038095238	7.94994342	0.462087797	0.0736924	0.297273358	G	GA	+	CDS	Synonymous	3	659	CAG	Q	CAA	Q	1	AaeL_AAEL014298, AAEL014298, AAEL014299	probable serine/threonine-protein kinase cdc7	Other
LOC5564080	202637857	0.370164282	0.079569944	6.066684535	0.467911111	0.147469287	0.327068791	C	CT	+	CDS	Synonymous	3	850	AAC	N	AAT	N	1	AaeL_AAEL014298, AAEL014298, AAEL014299	probable serine/threonine-protein kinase cdc7	Other
LOC5564080	202638116	0.82059315	0.541106994	4.649859158	0.29291246	0.497854732	0.443408466	G	GA	+	3UTR	.	NA	.	.	.	.	.	1	AaeL_AAEL014298, AAEL014298, AAEL014299	probable serine/threonine-protein kinase cdc7	Other
LOC5576671	203008486	0.2571875	0.575892857	5.314535627	0.38689768	0.488480548	0.493569986	C	CA	+	intr	.	NA	.	.	.	.	.	1	AaeL_AAEL012704, AAEL012704	uncharacterized LOC5576671	Other
LOC5578996	203068739	0.810634328	0.529269366	4.633317264	0.314098751	0.496970132	0.453959572	G	GI	-	3UTR	.	NA	.	.	.	.	.	1	AaeL_AAEL003777, AAEL003777, AAEL003799	autophagy-related protein 2 homolog A	Other
LOC5578994	203195158	0.197846265	0.019230769	4.309766246	0.293788402	0.051059771	0.171699437	A	AG	-	CDS	Synonymous	3	415	TAT	Y	TAC	Y	1	AaeL_AAEL003801, AAEL003801	28S ribosomal protein S5, mitochondrial	Other
LOC5578994	203200356	0.307932851	0.020588235	7.458422774	0.405210503	0.05686175	0.251235651	T	TC	-	CDS	Replacement	1	22	ACG	T	GCG	A	1	AaeL_AAEL003801, AAEL003801	28S ribosomal protein S5, mitochondrial	Other
LOC5578992	203578181	0.14779317	0	4.188808126	0.244897959	0	0.158519046	C	CT	-	CDS	Replacement	1	983	GGC	G	AGC	S	1	AaeL_AAEL003800, AAEL003800, AAEL015316	5'-3' exoribonuclease 2 homolog	Other
LOC5578992	203578697	0	0.187060769	5.255422261	0	0.3078	0.166004068	T	TC	-	intr	.	NA	.	.	.	.	.	1	AaeL_AAEL003800, AAEL003800, AAEL015316	5'-3' exoribonuclease 2 homolog	Other
LOC5578992	203578699	0	0.165826844	4.67448146	0	0.277777778	0.14855627	C	CT	-	intr	.	NA	.	.	.	.	.	1	AaeL_AAEL003800, AAEL003800, AAEL015316	5'-3' exoribonuclease 2 homolog	Other
LOC5578992	203578700	0	0.215467328	6.049664592	0	0.340750907	0.188365651	T	TC	-	intr	.	NA	.	.	.	.	.	1	AaeL_AAEL003800, AAEL003800, AAEL015316	5'-3' exoribonuclease 2 homolog	Other
LOC5578992	203630362	0.969387755	0.802439024	3.689077552	0.066587396	0.31761592	0.214746492	G	GA	-	intr	.	NA	.	.	.	.	.	1	AaeL_AAEL003800, AAEL003800, AAEL015316	5'-3' exoribonuclease 2 homolog	Other
LOC5578992	203630364	0.969387755	0.801236045	3.720396627	0.064444444	0.31761592	0.211836298	A	AG	-	intr	.	NA	.	.	.	.	.	1	AaeL_AAEL003800, AAEL003800, AAEL015316	5'-3' exoribonuclease 2 homolog	Other
LOC5578992	203630378	0.975409836	0.794330916	4.219652957	0.057641408	0.330283554	0.21875	C	CT	-	intr	.	NA	.	.	.	.	.	1	AaeL_AAEL003800, AAEL003800, AAEL015316	5'-3' exoribonuclease 2 homolog	Other
LOC5578992	203630384	0.974576271	0.792784735	4.215665067	0.057641408	0.327846459	0.220436653	T	TC	-	intr	.	NA	.	.	.	.	.	1	AaeL_AAEL003800, AAEL003800, AAEL015316	5'-3' exoribonuclease 2 homolog	Other
LOC5578992	203630386	0.975	0.811009714	3.754869996	0.058769513	0.316044074	0.214491923	T	TA	-	intr	.	NA	.	.	.	.	.	1	AaeL_AAEL003800, AAEL003800, AAEL015316	5'-3' exoribonuclease 2 homolog	Other
LOC5578992	203630388	0.974137931	0.798277809	4.045380622	0.059942608	0.323881288	0.22214876	A	AC	-	intr	.	NA	.	.	.	.	.	1	AaeL_AAEL003800, AAEL003800, AAEL015316	5'-3' exoribonuclease 2 homolog	Other
LOC5578992	203630453	1	0.857407407	4.049952027	0	0.249131944	0.139666684	C	CT	-	intr	.	NA	.	.	.	.	.	1	AaeL_AAEL003800, AAEL003800, AAEL015316	5'-3' exoribonuclease 2 homolog	Other
LOC5578992	203632353	0.8592725	0.620423012	3.927112736	0.240098402	0.472482087	0.37184223	G	GA	-	CDS	Synonymous	3	82	TTT	F	TTC	F	1	AaeL_AAEL003800, AAEL003800, AAEL015316	5'-3' exoribonuclease 2 homolog	Other
LOC5578992	203632599	0.963457478	0.786479592	3.810749629	0.078519886	0.335644444	0.223426925	A	AC	-	intr	.	NA	.	.	.	.	.	1	AaeL_AAEL003800, AAEL003800, AAEL015316	5'-3' exoribonuclease 2 homolog	Other
LOC5578992	203637248	0.612426789	0.342592593	3.874496506	0.476074219	0.450138504	0.499453589	A	AT	-	intr	.	NA	.	.	.	.	.	1	AaeL_AAEL003800, AAEL003800, AAEL015316	5'-3' exoribonuclease 2 homolog	Other
LOC5578986	203730413	0.807497657	0.548157895	4.060376552	0.305818105	0.495253123	0.4322294	G	GA	+	CDS	Synonymous	3	5	AAA	K	AAG	K	1	AaeL_AAEL003785, AAEL003785	ER membrane protein complex subunit 1	Other
LOC5578986	203730581	0.119124082	0.365747207	4.326320283	0.213720293	0.466984252	0.368865932	C	CT	+	intr	.	NA	.	.	.	.	.	1	AaeL_AAEL003785, AAEL003785	ER membrane protein complex subunit 1	Other
LOC5578986	203755731	0.974226804	0.752631579	5.297386983	0.051510316	0.372354571	0.236756915	C	CT	+	intr	.	NA	.	.	.	.	.	1	AaeL_AAEL003785, AAEL003785	ER membrane protein complex subunit 1	Other
LOC5578986	203757092	0.870192308	0.581565657	5.32278364	0.243688946	0.490869248	0.425428928	C	CT	+	intr	.	NA	.	.	.	.	.	1	AaeL_AAEL003785, AAEL003785	ER membrane protein complex subunit 1	Other
LOC5578986	203757170	0.010869565	0.301801802	7.900052044	0.022985398	0.414387634	0.28649152	A	AC	+	intr	.	NA	.	.	.	.	.	1	AaeL_AAEL003785, AAEL003785	ER membrane protein complex subunit 1	Other
LOC5578985	203778209	0.070261438	0.327146465	5.275063593	0.122547702	0.431520863	0.311220787	C	CT	-	CDS	Replacement	1	157	GGC	G	AGC	S	1		uncharacterized LOC5578985	Other
LOC110673995	203806116	0.862219731	0.584100606	4.956081782	0.237473822	0.485443324	0.402538388	T	TG	-	CDS	Synonymous	3	188	GTC	V	GTA	V	1		uncharacterized LOC110673995	Other
LOC5578982	203833331	0.006134969	0.158701076	4.058081596	0.010049995	0.266878845	0.15895917	T	TC	+	CDS	Synonymous	3	98	CGT	R	CGC	R	1	AaeL_AAEL003780, AAEL003780, AAEL003795, AAEL003798	uncharacterized LOC5578982	Other
LOC5578982	203833588	0.296066206	0.032994924	6.280640968	0.415386852	0.068877551	0.25826207	C	CT	+	intr	.	NA	.	.	.	.	.	1	AaeL_AAEL003780, AAEL003780, AAEL003795, AAEL003798	uncharacterized LOC5578982	Other
LOC5578982	203853427	0.282117154	0.05816154	4.601407368	0.392670824	0.107655465	0.267970832	C	CT	+	CDS	Synonymous	1	296	CTG	L	TTG	L	1	AaeL_AAEL003780, AAEL003780, AAEL003795, AAEL003798	uncharacterized LOC5578982	Other
LOC5578982	203878005	0.692596419	0.381197479	4.997414352	0.425543637	0.471408318	0.498636308	A	AT	+	intr	.	NA	.	.	.	.	.	1	AaeL_AAEL003780, AAEL003780, AAEL003795, AAEL003798	uncharacterized LOC5578982	Other
LOC5578982	203879501	0.039237233	0.340016779	7.238157421	0.076381715	0.442779951	0.338381517	T	TC	+	intr	.	NA	.	.	.	.	.	1	AaeL_AAEL003780, AAEL003780, AAEL003795, AAEL003798	uncharacterized LOC5578982	Other
LOC5578982	203886654	0.036585366	0.477108434	12.01075948	0.085542437	0.498866213	0.366037265	C	CT	+	intr	.	NA	.	.	.	.	.	1	AaeL_AAEL003780, AAEL003780, AAEL003795, AAEL003798	uncharacterized LOC5578982	Other
LOC5578982	203887963	0.025460455	0.192897727	3.833240496	0.050145978	0.32	0.19975899	G	GA	+	CDS	Replacement	1	2369	GGT	G	AGT	S	1	AaeL_AAEL003780, AAEL003780, AAEL003795, AAEL003798	uncharacterized LOC5578982	Other
LOC5578982	203887964	0.023589792	0.184489967	3.711789636	0.046485261	0.307845754	0.190500649	G	GA	+	CDS	Replacement	2	2369	GGT	G	GAT	D	1	AaeL_AAEL003780, AAEL003780, AAEL003795, AAEL003798	uncharacterized LOC5578982	Other
LOC5578978	203919557	0.017045455	0.188517442	4.185003761	0.040386864	0.303745101	0.194471426	G	GA	-	CDS	Synonymous	3	1027	TGC	C	TGT	C	1	AaeL_AAEL003779, AAEL003779	uncharacterized LOC5578978	Other
LOC5578978	203919579	0	0.223382173	6.274701682	0	0.346160889	0.216712701	T	TC	-	intr	.	NA	.	.	.	.	.	1	AaeL_AAEL003779, AAEL003779	uncharacterized LOC5578978	Other
LOC5578978	203931590	0.574126766	0.301768906	3.984155647	0.492664154	0.416721254	0.486325608	A	AG	-	CDS	Synonymous	3	552	GAT	D	GAC	D	1	AaeL_AAEL003779, AAEL003779	uncharacterized LOC5578978	Other
LOC5573383	203983181	0.134059406	0.431818182	5.530436435	0.243737087	0.490702479	0.4092039	T	TC	-	intr	.	NA	.	.	.	.	.	1	AaeL_AAEL010474, AAEL010474	ataxin-10	Other
LOC5573379	204046697	0.627670662	0.954521964	7.951579455	0.468298742	0.087407494	0.33733882	T	TG	-	intr	.	NA	.	.	.	.	.	1	AaeL_AAEL010472, AAEL010472	uncharacterized LOC5573379	Other
LOC5573379	204046716	0.611319967	0.909550196	6.108921973	0.478151234	0.160899654	0.369905904	C	CT	-	intr	.	NA	.	.	.	.	.	1	AaeL_AAEL010472, AAEL010472	uncharacterized LOC5573379	Other
LOC5573379	204046719	0.557932692	0.906599351	7.662646909	0.495154232	0.17513315	0.409865485	A	AG	-	intr	.	NA	.	.	.	.	.	1	AaeL_AAEL010472, AAEL010472	uncharacterized LOC5573379	Other
LOC5573379	204046884	0.566295805	0.850872523	5.02227178	0.491378431	0.248004196	0.393799622	T	TA	-	CDS	Replacement	2	54	ATT	I	AAT	N	1	AaeL_AAEL010472, AAEL010472	uncharacterized LOC5573379	Other
LOC5573379	204046895	0.573275862	0.878270673	5.873864905	0.487139551	0.207933673	0.372959217	C	CG	-	CDS	Replacement	3	50	GAC	D	GAG	E	1	AaeL_AAEL010472, AAEL010472	uncharacterized LOC5573379	Other
LOC5573379	204046982	0.541864707	0.893443134	6.649753547	0.497084298	0.175747052	0.378087588	G	GCT	-	CDS	Synonymous	3	21	GCA	A	GCC	A	1	AaeL_AAEL010472, AAEL010472	uncharacterized LOC5573379	Other
LOC5573379	204047096	0.622315593	0.8866751	4.852800818	0.467006144	0.193147311	0.347915519	T	TC	-	5UTR	.	NA	.	.	.	.	.	1	AaeL_AAEL010472, AAEL010472	uncharacterized LOC5573379	Other
LOC5573379	204047172	0.237825059	0.565789474	5.649237497	0.36389414	0.497215415	0.485864202	A	AG	-	5UTR	.	NA	.	.	.	.	.	1	AaeL_AAEL010472, AAEL010472	uncharacterized LOC5573379	Other
LOC5573379	204047269	0.46459695	0.916666667	11.35105459	0.498790648	0.1638	0.379614984	T	TC	-	5UTR	.	NA	.	.	.	.	.	1	AaeL_AAEL010472, AAEL010472	uncharacterized LOC5573379	Other
LOC5573370	204065145	0.648556876	1	10.21327811	0.4536862	0	0.271731191	C	CT	+	5UTR	.	NA	.	.	.	.	.	1	AaeL_AAEL010470, AAEL010470	calcineurin subunit B type 2	Other
LOC5573370	204065840	0.263654419	0.02587146	5.75304218	0.388358894	0.052249899	0.206111111	T	TG	+	intr	.	NA	.	.	.	.	.	1	AaeL_AAEL010470, AAEL010470	calcineurin subunit B type 2	Other
LOC5573370	204078238	0.297202797	0.025	6.784157737	0.424016087	0.053293301	0.347648	A	AC	+	intr	.	NA	.	.	.	.	.	1	AaeL_AAEL010470, AAEL010470	calcineurin subunit B type 2	Other
LOC5573370	204078249	0.330882353	0.030612245	7.539887335	0.445816134	0.0721875	0.361150807	C	CT	+	intr	.	NA	.	.	.	.	.	1	AaeL_AAEL010470, AAEL010470	calcineurin subunit B type 2	Other
LOC5573370	204078273	0.310283688	0.033333333	6.680849108	0.428467878	0.076070973	0.340598825	A	AG	+	intr	.	NA	.	.	.	.	.	1	AaeL_AAEL010470, AAEL010470	calcineurin subunit B type 2	Other
LOC5573370	204078840	0.477272727	0.151422764	6.158594362	0.497777778	0.249463452	0.434902753	T	TC	+	intr	.	NA	.	.	.	.	.	1	AaeL_AAEL010470, AAEL010470	calcineurin subunit B type 2	Other
LOC5573370	204100464	0.681587838	0.39617061	4.288108075	0.433884298	0.481462907	0.496850592	A	AG	+	3UTR	.	NA	.	.	.	.	.	1	AaeL_AAEL010470, AAEL010470	calcineurin subunit B type 2	Other
LOC5573370	204100556	0.014705882	0.177631579	4.0305652	0.037721893	0.284081633	0.147971991	G	GT	+	3UTR	.	NA	.	.	.	.	.	1	AaeL_AAEL010470, AAEL010470	calcineurin subunit B type 2	Other
LOC5573375	204132817	0	0.164207247	4.630585893	0	0.291121356	0.187464974	T	TC	+	3UTR	.	NA	.	.	.	.	.	1	AaeL_AAEL010473, AAEL010473	uncharacterized LOC5573375	Other
LOC5573374	204154570	0	0.205069124	5.756548014	0	0.318458251	0.210730311	G	GA	-	intr	.	NA	.	.	.	.	.	1	AaeL_AAEL010464, AAEL010464, GDH	glutamate dehydrogenase, mitochondrial	Other
LOC5573374	204154590	0	0.176470588	4.964394755	0	0.290657439	0.198334235	T	TC	-	intr	.	NA	.	.	.	.	.	1	AaeL_AAEL010464, AAEL010464, GDH	glutamate dehydrogenase, mitochondrial	Other
LOC5573374	204154595	0	0.174358974	4.906676811	0	0.290048	0.198407586	G	GA	-	intr	.	NA	.	.	.	.	.	1	AaeL_AAEL010464, AAEL010464, GDH	glutamate dehydrogenase, mitochondrial	Other
LOC5573380	204432535	0.711956522	0.919401445	3.809877059	0.406958862	0.139331957	0.270551509	T	TG	+	3UTR	.	NA	.	.	.	.	.	1	AaeL_AAEL010469, AAEL010469	torso-like protein	Other
LOC5573382	204459878	0.513011797	0.235695934	4.294028631	0.498677551	0.337722681	0.423911381	G	GC	-	CDS	Synonymous	3	567	GGC	G	GGG	G	1	AaeL_AAEL010475, AAEL010475	mucin-5AC	Other
LOC5573382	204459908	0.481235431	0.20379587	4.447936219	0.49782267	0.317157004	0.417290878	A	AT	-	CDS	Synonymous	3	557	TCT	S	TCA	S	1	AaeL_AAEL010475, AAEL010475	mucin-5AC	Other
LOC5573382	204459910	0.501688453	0.209979514	4.783917247	0.499696668	0.328419873	0.429600828	A	AG	-	CDS	Replacement	1	557	TCT	S	CCT	P	1	AaeL_AAEL010475, AAEL010475	mucin-5AC	Other
LOC5573382	204459969	0.539493865	0.269667832	3.994217837	0.498882645	0.375	0.473818684	T	TC	-	CDS	Replacement	2	537	AAC	N	AGC	S	1	AaeL_AAEL010475, AAEL010475	mucin-5AC	Other
LOC5573372	204538801	0.993975904	0.81737172	4.713818502	0.010752374	0.306253125	0.196733844	G	GT	+	intr	.	NA	.	.	.	.	.	1	AaeL_AAEL010467, AAEL010467	heterogeneous nuclear ribonucleoprotein 87F	Other
LOC5567514	204553550	0.026442308	0.219259907	4.484725206	0.051911111	0.358470217	0.240231555	G	GA	-	intr	.	NA	.	.	.	.	.	1	AaeL_AAEL015355, AAEL015355	homeobox protein rough	Other
LOC5567514	204553574	0.196309471	0.015151515	4.508446927	0.307372176	0.033323758	0.184089415	C	CT	-	intr	.	NA	.	.	.	.	.	1	AaeL_AAEL015355, AAEL015355	homeobox protein rough	Other
LOC5573381	204661669	0.279669329	0.071407668	3.965008115	0.403494337	0.12640046	0.288407756	T	TC	+	intr	.	NA	.	.	.	.	.	1	AaeL_AAEL010466, AAEL010466	mitogen-activated protein kinase kinase kinase 4	Other
LOC5573381	204663323	0.914211911	0.665964802	4.073835035	0.169141043	0.444444444	0.337555575	T	TAG	+	CDS	Replacement	2	611	GAC	D	GTC	V	1	AaeL_AAEL010466, AAEL010466	mitogen-activated protein kinase kinase kinase 4	Other
LOC5573381	204663333	0.069859889	0.28560526	4.181042952	0.136458843	0.410459093	0.299910717	C	CT	+	CDS	Synonymous	3	614	GAC	D	GAT	D	1	AaeL_AAEL010466, AAEL010466	mitogen-activated protein kinase kinase kinase 4	Other
LOC5573369	204776878	0.134826031	0	3.843510918	0.24091205	0	0.128418549	C	CT	-	CDS	Synonymous	3	539	CAG	Q	CAA	Q	1	AaeL_AAEL010462, AAEL010462	vesicular acetylcholine transporter	Other
LOC5570620	205264125	0.337520938	0.115342466	3.758985597	0.447556173	0.208276031	0.367259339	A	AT	-	intr	.	NA	.	.	.	.	.	1	AaeL_AAEL008432, AAEL008432	high-affinity choline transporter 1	Other
LOC5570622	205445528	0.305216165	0.075426978	4.45773541	0.421413816	0.121620728	0.270762084	A	AC	+	CDS	Replacement	2	384	AAA	K	ACA	T	1	AaeL_AAEL008428, AAEL008428	uncharacterized LOC5570622	Other
LOC5570622	205447056	0.937057414	0.72621118	4.169641398	0.117590991	0.397675737	0.294651363	T	TC	+	3UTR	.	NA	.	.	.	.	.	1	AaeL_AAEL008428, AAEL008428	uncharacterized LOC5570622	Other
LOC5570622	205447153	0.426734979	0.102531722	6.692822624	0.48352558	0.158979679	0.354421617	C	CA	+	3UTR	.	NA	.	.	.	.	.	1	AaeL_AAEL008428, AAEL008428	uncharacterized LOC5570622	Other
LOC5566404	205493343	1	0.849322349	4.266048197	0	0.24817898	0.132168914	A	AG	+	5UTR	.	NA	.	.	.	.	.	1	AaeL_AAEL015151, AAEL015151	lysosomal acid phosphatase	Other
LOC5577008	205812771	0.157142857	0	4.439773785	0.262187872	0	0.096523987	G	GI	-	intr	.	NA	.	.	.	.	.	1	AaeL_AAEL012922, AAEL012922	unconventional myosin-Ib	Other
LOC5577008	205812829	0.138461538	0	3.940010916	0.220901044	0	0.077611375	A	AC	-	intr	.	NA	.	.	.	.	.	1	AaeL_AAEL012922, AAEL012922	unconventional myosin-Ib	Other
LOC5577008	205846604	0.164884135	0	4.64892456	0.274448652	0	0.094188783	C	CA	-	intr	.	NA	.	.	.	.	.	1	AaeL_AAEL012922, AAEL012922	unconventional myosin-Ib	Other
LOC5577008	205875267	0.754040404	0.954141238	4.21321752	0.361331886	0.092374399	0.203646645	C	CA	-	5UTR	.	NA	.	.	.	.	.	1	AaeL_AAEL012922, AAEL012922	unconventional myosin-Ib	Other
LOC5577011	205923797	0.810119048	0.978787879	3.9840528	0.312898335	0.03467128	0.173968582	G	GA	+	CDS	Replacement	2	24	CAC	H	CGC	R	1	AaeL_AAEL012924, AAEL012924	28S ribosomal protein S24, mitochondrial	Other
LOC5577010	205932718	0.778571429	0.961503623	3.921974347	0.346825311	0.069408	0.215109261	T	TG	-	intr	.	NA	.	.	.	.	.	1	AaeL_AAEL012925, AAEL012925, AAEL013459	CCR4-NOT transcription complex subunit 6-like	Other
LOC5577010	205932850	0.741063644	1	7.307264977	0.389273356	0	0.187398594	A	AC	-	intr	.	NA	.	.	.	.	.	1	AaeL_AAEL012925, AAEL012925, AAEL013459	CCR4-NOT transcription complex subunit 6-like	Other
LOC5577984	206436301	0.777597403	0.514573777	3.997915039	0.349835616	0.499702558	0.464351306	G	GA	-	intr	.	NA	.	.	.	.	.	1	AaeL_AAEL013458, AAEL013458, GS2	glutamine synthetase 2 cytoplasmic	Other
LOC5572599	206661473	0.321969697	0.019230769	7.965758925	0.429077416	0.041647804	0.257857118	C	CT	-	intr	.	NA	.	.	.	.	.	1	AaeL_AAEL009912, AAEL009912	protein penguin	Other
LOC5572599	206661487	0.196977525	0.015151515	4.5266547	0.314331055	0.036351166	0.202635737	G	GA	-	intr	.	NA	.	.	.	.	.	1	AaeL_AAEL009912, AAEL009912	protein penguin	Other
LOC110681498	206665985	0.139044408	0.003610108	3.702305372	0.255785886	0.007999871	0.135633551	T	TG	+	CDS	Synonymous	3	223	GTT	V	GTG	V	1		eukaryotic translation initiation factor 3 subunit D	Other
LOC110681498	206666687	0.224091054	0.02689456	4.591170552	0.350986568	0.054326477	0.204075747	C	CA	+	CDS	Synonymous	3	457	TCC	S	TCA	S	1		eukaryotic translation initiation factor 3 subunit D	Other
LOC5572580	206758117	0.705032619	0.962977075	6.023037491	0.426191136	0.078131078	0.274521818	A	AG	-	CDS	Synonymous	3	251	ATC	I	ATT	I	1	AaeL_AAEL009899, AAEL009899	uncharacterized LOC5572580	Other
LOC5572580	206758141	0.736683132	0.962627269	5.106955908	0.401094624	0.07148971	0.248529259	T	TC	-	CDS	Synonymous	3	243	ACG	T	ACA	T	1	AaeL_AAEL009899, AAEL009899	uncharacterized LOC5572580	Other
LOC5572580	206758162	0.191924586	0.02309068	3.934954569	0.318333342	0.044520317	0.195943102	G	GA	-	CDS	Synonymous	3	236	TTC	F	TTT	F	1	AaeL_AAEL009899, AAEL009899	uncharacterized LOC5572580	Other
LOC5572571	206921091	0.049451754	0.23752381	3.828083269	0.105945439	0.36389414	0.21693841	G	GA	+	CDS	Replacement	1	60	GTG	V	ATG	M	1	AaeL_AAEL009905, AAEL009901, AAEL009905	DNA polymerase alpha subunit B	Other
LOC5572571	207028798	0.106857143	0.331498165	3.909482498	0.185622145	0.451171875	0.340446858	C	CT	+	CDS	Synonymous	3	209	TCC	S	TCT	S	1	AaeL_AAEL009905, AAEL009901, AAEL009905	DNA polymerase alpha subunit B	Other
LOC5572572	207090469	0.570428171	0.838577332	4.489047506	0.488086122	0.275216159	0.383390839	A	AG	-	intr	.	NA	.	.	.	.	.	1	AaeL_AAEL009903, AAEL009903, FoxN2	forkhead box protein N2	Other
LOC5572572	207090525	0.366769775	0.760583208	7.777788771	0.473372781	0.372512499	0.467512495	G	GA	-	intr	.	NA	.	.	.	.	.	1	AaeL_AAEL009903, AAEL009903, FoxN2	forkhead box protein N2	Other
LOC5572572	207090588	0.329737336	0.766676088	9.315347777	0.450879929	0.359861592	0.474505723	T	TG	-	intr	.	NA	.	.	.	.	.	1	AaeL_AAEL009903, AAEL009903, FoxN2	forkhead box protein N2	Other
LOC5572579	207187245	0.069602273	0.316075369	4.248565343	0.137174211	0.434479055	0.329703345	C	CAG	+	CDS	Synonymous	3	114	GGC	G	GGA	G	1	AaeL_AAEL009904, AAEL009904	stress response protein NST1	Other
LOC5572579	207187251	0.076388889	0.321306465	4.844212236	0.148798186	0.437044745	0.341868761	G	GT	+	CDS	Synonymous	3	116	GTG	V	GTT	V	1	AaeL_AAEL009904, AAEL009904	stress response protein NST1	Other
LOC5572579	207187356	0.085254989	0.299650243	3.919732142	0.144042969	0.423732248	0.322812457	A	AT	+	intr	.	NA	.	.	.	.	.	1	AaeL_AAEL009904, AAEL009904	stress response protein NST1	Other
LOC5572579	207187384	0.3649096	0.67092803	4.827552231	0.465528542	0.438919785	0.497891719	A	AG	+	intr	.	NA	.	.	.	.	.	1	AaeL_AAEL009904, AAEL009904	stress response protein NST1	Other
LOC5572579	207187557	0.036	0.283135776	5.738870088	0.070219148	0.395596684	0.219691422	C	CT	+	CDS	Synonymous	3	135	TTC	F	TTT	F	1	AaeL_AAEL009904, AAEL009904	stress response protein NST1	Other
LOC5572579	207187786	0.055482662	0.271759259	4.44799058	0.100632453	0.391928286	0.276242568	G	GA	+	intr	.	NA	.	.	.	.	.	1	AaeL_AAEL009904, AAEL009904	stress response protein NST1	Other
LOC5572585	207234202	0.852393617	1	4.183811958	0.257651017	0	0.154731204	A	AG	+	intr	.	NA	.	.	.	.	.	1	AaeL_AAEL009906, AAEL009906	PDZ and LIM domain protein 7	Other
LOC5572585	207234312	0.293855871	0.648507547	6.295532716	0.418704475	0.455636034	0.499815089	C	CA	+	intr	.	NA	.	.	.	.	.	1	AaeL_AAEL009906, AAEL009906	PDZ and LIM domain protein 7	Other
LOC5572584	207344104	0.787213039	0.961174676	3.682164215	0.343624357	0.072711584	0.228957855	T	TC	+	CDS	Synonymous	3	42	TAC	Y	TAT	Y	1	AaeL_AAEL009909, AAEL009909	battenin	Other
LOC5572584	207344199	0.762376238	0.954597701	4.016168643	0.369157708	0.087776794	0.226034612	C	CG	+	CDS	Replacement	2	74	GGG	G	GCG	A	1	AaeL_AAEL009909, AAEL009909	battenin	Other
LOC5572584	207344232	0.552855478	0.916212397	8.287655995	0.486786867	0.150497178	0.359443268	A	AG	+	intr	.	NA	.	.	.	.	.	1	AaeL_AAEL009909, AAEL009909	battenin	Other
LOC5572584	207393665	0.137235818	0.507425743	7.742652513	0.2371875	0.499879191	0.422019425	C	CT	+	CDS	Synonymous	3	281	AAC	N	AAT	N	1	AaeL_AAEL009909, AAEL009909	battenin	Other
LOC5572584	207393731	0.140735502	0.518981335	7.96022052	0.242423257	0.4992	0.436170546	C	CT	+	CDS	Synonymous	3	303	ATC	I	ATT	I	1	AaeL_AAEL009909, AAEL009909	battenin	Other
LOC5572584	207393791	0.175690507	0.426190476	3.948723589	0.289627465	0.490675154	0.40909739	T	TA	+	intr	.	NA	.	.	.	.	.	1	AaeL_AAEL009909, AAEL009909	battenin	Other
LOC5580309	208005188	1	0.859514687	3.993831434	0	0.244897959	0.10632811	A	AG	-	3UTR	.	NA	.	.	.	.	.	1	AaeL_AAEL002999, AAEL002999, AAEL003017	uncharacterized LOC5580309	Other
LOC5580307	208304290	0.470086898	0.220531401	3.685773732	0.49832938	0.343897544	0.445025414	G	GA	+	CDS	Synonymous	3	112	GTG	V	GTA	V	1	AaeL_AAEL003018, AAEL003018	uncharacterized LOC5580307	Other
LOC5580306	208360059	0.77130718	0.957766959	3.932519687	0.349108261	0.080626182	0.236557296	T	TC	+	CDS	Synonymous	3	188	AGC	S	AGT	S	1	AaeL_AAEL002982, AAEL002982	matrix metalloproteinase-2	Other
LOC5580306	208360939	0.812944523	1	5.255276159	0.296287913	0	0.188881602	G	GA	+	CDS	Synonymous	3	440	CGA	R	CGG	R	1	AaeL_AAEL002982, AAEL002982	matrix metalloproteinase-2	Other
LOC5580306	208365124	0.741156887	0.960953878	4.896399341	0.383536322	0.076070973	0.24161928	C	CT	+	CDS	Synonymous	3	526	TTT	F	TTC	F	1	AaeL_AAEL002982, AAEL002982	matrix metalloproteinase-2	Other
LOC5580306	208365241	0.681348222	0.90329053	3.96110361	0.416791565	0.172558388	0.301033935	T	TC	+	CDS	Synonymous	3	565	GTC	V	GTT	V	1	AaeL_AAEL002982, AAEL002982	matrix metalloproteinase-2	Other
LOC5580306	208365375	0.748079877	0.958978554	4.607614184	0.35454615	0.071879111	0.225498716	A	AC	+	CDS	Synonymous	3	588	CCC	P	CCA	P	1	AaeL_AAEL002982, AAEL002982	matrix metalloproteinase-2	Other
LOC5580296	208417545	0.8515625	1	4.206047796	0.263671875	0	0.173816568	A	AG	-	CDS	Synonymous	3	854	GTC	V	GTT	V	1	AaeL_AAEL003012, AAEL003012	glutamyl aminopeptidase	Other
LOC5580296	208417546	0.868509615	1	3.755171477	0.246997556	0	0.160594913	A	AT	-	CDS	Replacement	2	854	GAT	D	GTT	V	1	AaeL_AAEL003012, AAEL003012	glutamyl aminopeptidase	Other
LOC5580296	208417739	0.821775312	0.986666667	4.128800569	0.308777701	0.029405213	0.193285735	C	CT	-	CDS	Replacement	1	790	ACT	T	GCT	A	1	AaeL_AAEL003012, AAEL003012	glutamyl aminopeptidase	Other
LOC5580296	208417787	0.870126706	1	3.712412593	0.223349268	0	0.129371729	C	CA	-	intr	.	NA	.	.	.	.	.	1	AaeL_AAEL003012, AAEL003012	glutamyl aminopeptidase	Other
LOC5580296	208418366	0.403624601	0.702282356	4.665296349	0.480919416	0.418066086	0.490335062	A	AC	-	CDS	Replacement	3	598	CAG	Q	CAT	H	1	AaeL_AAEL003012, AAEL003012	glutamyl aminopeptidase	Other
LOC5580296	208419582	0.571779044	0.255748857	5.24436004	0.494192876	0.380881519	0.486449165	A	AG	-	CDS	Replacement	2	193	TTG	L	TCG	S	1	AaeL_AAEL003012, AAEL003012	glutamyl aminopeptidase	Other
LOC5580296	208419587	0.593280632	0.372780417	4.412384102	0.514720359	0.521243873	0.548815421	T	TAC	-	CDS	Synonymous	3	191	GCA	A	GCG	A	1	AaeL_AAEL003012, AAEL003012	glutamyl aminopeptidase	Other
LOC5580296	208419599	0.573935029	0.261792999	5.117146133	0.493887678	0.386230017	0.487157581	A	AG	-	CDS	Synonymous	3	187	GTT	V	GTC	V	1	AaeL_AAEL003012, AAEL003012	glutamyl aminopeptidase	Other
LOC5580296	208419625	0.615484063	0.242266992	7.013359984	0.478298611	0.364537412	0.484939553	C	CT	-	CDS	Replacement	1	179	GTT	V	ATT	I	1	AaeL_AAEL003012, AAEL003012	glutamyl aminopeptidase	Other
LOC5580296	208419656	0.53543956	0.254982367	4.302368729	0.49940547	0.37893676	0.476739715	T	TC	-	CDS	Synonymous	3	168	GAA	E	GAG	E	1	AaeL_AAEL003012, AAEL003012	glutamyl aminopeptidase	Other
LOC5580296	208419704	0.412898275	0.745877512	4.967829728	0.487792969	0.383125803	0.488743111	T	TAG	-	CDS	Synonymous	3	152	ACT	T	ACA	T	1	AaeL_AAEL003012, AAEL003012	glutamyl aminopeptidase	Other
LOC5580291	208590676	0.227207977	0	6.384088524	0.350302599	0	0.258996308	C	CT	-	intr	.	NA	.	.	.	.	.	1	AaeL_AAEL015609, AAEL002985, AAEL015609	solute carrier family 25 member 45	Other
LOC5580291	208590704	0.21395881	0	6.006964527	0.336734694	0	0.179115412	G	GA	-	intr	.	NA	.	.	.	.	.	1	AaeL_AAEL015609, AAEL002985, AAEL015609	solute carrier family 25 member 45	Other
LOC5580291	208590712	0.297413793	0	8.524958312	0.411678219	0	0.215288494	A	AT	-	intr	.	NA	.	.	.	.	.	1	AaeL_AAEL015609, AAEL002985, AAEL015609	solute carrier family 25 member 45	Other
LOC5580291	208591037	0.334435717	0.086538462	4.767437701	0.4352	0.169363603	0.287133444	T	TC	-	intr	.	NA	.	.	.	.	.	1	AaeL_AAEL015609, AAEL002985, AAEL015609	solute carrier family 25 member 45	Other
LOC5580291	208591065	0.303052867	0.088461538	3.88213857	0.413727811	0.15879017	0.277117875	A	AC	-	intr	.	NA	.	.	.	.	.	1	AaeL_AAEL015609, AAEL002985, AAEL015609	solute carrier family 25 member 45	Other
LOC5575731	209235326	0.256166983	0	7.225513898	0.394965278	0	0.178172303	A	AG	-	CDS	Synonymous	3	221	GGT	G	GGC	G	1	AaeL_AAEL012039, AAEL012039	transcriptional activator cubitus interruptus	Other
LOC5572333	209747898	0	0.386857708	11.38128041	0	0.475308642	0.295727495	T	TC	-	intr	.	NA	.	.	.	.	.	1	AaeL_AAEL009722, AAEL009722, AAEL017507	proclotting enzyme	Other
LOC5572333	209748204	0.443075117	0.726043414	4.309645701	0.493476997	0.399397111	0.482943056	A	AG	-	CDS	Synonymous	3	119	GGC	G	GGT	G	1	AaeL_AAEL009722, AAEL009722, AAEL017507	proclotting enzyme	Other
LOC5572335	209804167	0.160240842	0	4.523322366	0.258778422	0	0.121295145	T	TC	+	intr	.	NA	.	.	.	.	.	1	AaeL_AAEL011668, AAEL009719, AAEL011668	RING finger and transmembrane domain-containing protein 2	Other
LOC5572335	209804172	0.168181818	0	4.738409442	0.273074792	0	0.130981405	T	TG	+	intr	.	NA	.	.	.	.	.	1	AaeL_AAEL011668, AAEL009719, AAEL011668	RING finger and transmembrane domain-containing protein 2	Other
LOC5572335	209804257	0.153846154	0	4.351083175	0.26035503	0	0.107275218	G	GA	+	intr	.	NA	.	.	.	.	.	1	AaeL_AAEL011668, AAEL009719, AAEL011668	RING finger and transmembrane domain-containing protein 2	Other
LOC110681511	209842717	0	0.150410509	4.258887876	0	0.255957966	0.149684499	T	TG	-	CDS	Replacement	1	885	AAC	N	CAC	H	1	AaeL_AAEL009720, AAEL009720	zinc finger protein Xfin-like	Other
LOC110681511	209842742	0	0.128976725	3.68872415	0	0.21875	0.125919069	T	TC	-	CDS	Synonymous	3	876	GTA	V	GTG	V	1	AaeL_AAEL009720, AAEL009720	zinc finger protein Xfin-like	Other
LOC110681511	209843147	0.216788602	0.536951118	5.524636685	0.327658689	0.497945431	0.466082857	A	AG	-	CDS	Synonymous	3	741	GTT	V	GTC	V	1	AaeL_AAEL009720, AAEL009720	zinc finger protein Xfin-like	Other
LOC110681511	209869266	0.12641625	0.363914594	4.023718121	0.220640751	0.461344438	0.370619855	G	GA	-	CDS	Synonymous	3	611	CTC	L	CTT	L	1	AaeL_AAEL009720, AAEL009720	zinc finger protein Xfin-like	Other
LOC110681511	209869920	0	0.135539216	3.862423247	0	0.235859607	0.129600752	A	AG	-	CDS	Synonymous	3	393	TGT	C	TGC	C	1	AaeL_AAEL009720, AAEL009720	zinc finger protein Xfin-like	Other
LOC110681511	209881820	0.075158339	0.314623808	4.718049888	0.130129215	0.425792798	0.306448145	A	AT	-	CDS	Replacement	3	206	AAT	N	AAA	K	1	AaeL_AAEL009720, AAEL009720	zinc finger protein Xfin-like	Other
LOC110674313	209893284	0.263605442	0.53398846	4.02513575	0.391412951	0.498032434	0.486285265	G	GA	-	CDS	Synonymous	3	207	ATC	I	ATT	I	1	AaeL_AAEL009724, AAEL009724	zinc finger protein 845-like	Other
LOC5572338	209910316	0.323260073	0.587563452	3.757224575	0.441573823	0.488895316	0.497110222	T	TC	+	CDS	Synonymous	3	379	GAT	D	GAC	D	1	AaeL_AAEL009725, AAEL009725	zinc finger protein 366	Other
LOC5572338	209910781	0.590459863	0.827969476	3.663282776	0.484281475	0.276877182	0.380101499	T	TG	+	CDS	Replacement	3	534	ATG	M	ATT	I	1	AaeL_AAEL009725, AAEL009725	zinc finger protein 366	Other
LOC5572339	209921561	0.174787421	0.017391304	3.798308116	0.292200263	0.033048514	0.163234245	T	TA	-	CDS	Replacement	1	105	AAC	N	TAC	Y	1	AaeL_AAEL009727, AAEL009727	uncharacterized LOC5572339	Other
LOC5567840	209956332	0.141036128	0.002427184	3.836484756	0.23730913	0.005167924	0.115266236	G	GA	+	intr	.	NA	.	.	.	.	.	1	AaeL_AAEL000982, AAEL000982, MED7, MED7_AEDAE	mediator of RNA polymerase II transcription subunit 7	Other
LOC110681515	210067175	0.324618736	0	9.361453082	0.440741736	0	0.26035503	T	TG	-	ncRN	.	NA	.	.	.	.	.	1		uncharacterized LOC110681515	Other
LOC110681515	210067191	0.268222768	0	7.656625171	0.395510204	0	0.243372689	A	AT	-	ncRN	.	NA	.	.	.	.	.	1		uncharacterized LOC110681515	Other
LOC5567836	210122653	0.460342679	0.771081125	4.510498635	0.500739645	0.354234503	0.478219794	C	CAG	-	intr	.	NA	.	.	.	.	.	1	AaeL_AAEL001009, AAEL001009	CD2-associated protein	Other
LOC5567836	210122852	0.216458102	0.653110048	8.904781078	0.359486137	0.541567519	0.526042241	A	ATD	-	intr	.	NA	.	.	.	.	.	1	AaeL_AAEL001009, AAEL001009	CD2-associated protein	Other
LOC5567836	210122886	0.619490881	0.906406586	5.73588371	0.468140258	0.175256814	0.349555921	T	TC	-	CDS	Synonymous	3	64	CCG	P	CCA	P	1	AaeL_AAEL001009, AAEL001009	CD2-associated protein	Other
LOC5567836	210123119	0	0.137559809	3.916053879	0	0.236831988	0.138296121	A	AG	-	intr	.	NA	.	.	.	.	.	1	AaeL_AAEL001009, AAEL001009	CD2-associated protein	Other
LOC5567836	210123166	0.642764858	0.979608157	8.986166541	0.457618971	0.038446751	0.276548335	A	AG	-	intr	.	NA	.	.	.	.	.	1	AaeL_AAEL001009, AAEL001009	CD2-associated protein	Other
LOC5567836	210123172	0.651463964	0.978407557	8.634886561	0.449550173	0.040798611	0.283874119	T	TA	-	intr	.	NA	.	.	.	.	.	1	AaeL_AAEL001009, AAEL001009	CD2-associated protein	Other
LOC5567835	210194654	0	0.137754124	3.921215187	0	0.240397449	0.148283039	G	GA	+	CDS	Synonymous	3	42	CGG	R	CGA	R	1	AaeL_AAEL000983, AAEL000983	AP-1 complex subunit sigma-2	Other
LOC5567835	210194957	0.009708738	0.160280029	3.870911743	0.015563245	0.263671875	0.150872584	G	GT	+	intr	.	NA	.	.	.	.	.	1	AaeL_AAEL000983, AAEL000983	AP-1 complex subunit sigma-2	Other
LOC5567835	210226795	0	0.20585162	5.778507922	0	0.330812935	0.247660777	G	GC	+	intr	.	NA	.	.	.	.	.	1	AaeL_AAEL000983, AAEL000983	AP-1 complex subunit sigma-2	Other
LOC5567835	210226796	0	0.230263158	6.471731896	0	0.358533273	0.260852476	C	CT	+	intr	.	NA	.	.	.	.	.	1	AaeL_AAEL000983, AAEL000983	AP-1 complex subunit sigma-2	Other
LOC5567835	210226797	0	0.233040936	6.551643187	0	0.362811791	0.270551509	C	CA	+	intr	.	NA	.	.	.	.	.	1	AaeL_AAEL000983, AAEL000983	AP-1 complex subunit sigma-2	Other
LOC5567835	210227035	0.447156344	0.135175504	5.921409216	0.490354938	0.233937782	0.381328074	A	AG	+	intr	.	NA	.	.	.	.	.	1	AaeL_AAEL000983, AAEL000983	AP-1 complex subunit sigma-2	Other
LOC5567835	210233216	0.239057239	0.579831933	6.019175803	0.349137076	0.487901235	0.487944138	C	CT	+	intr	.	NA	.	.	.	.	.	1	AaeL_AAEL000983, AAEL000983	AP-1 complex subunit sigma-2	Other
LOC110674315	210550784	0.164146773	0.623812643	10.56663705	0.252166744	0.469836873	0.426736169	A	AG	+	CDS	Replacement	2	151	GAT	D	GGT	G	1		uncharacterized LOC110674315	Other
LOC5567844	210600212	0.044197531	0.25094697	4.425102521	0.085716634	0.377415402	0.222358045	G	GT	-	intr	.	NA	.	.	.	.	.	1	AaeL_AAEL000980, AAEL000974, AAEL000980	zinc finger protein OZF	Other
LOC5567844	210600217	0.041964286	0.257931034	4.723321531	0.081722189	0.384087791	0.224237673	A	AG	-	intr	.	NA	.	.	.	.	.	1	AaeL_AAEL000980, AAEL000974, AAEL000980	zinc finger protein OZF	Other
LOC5567844	210611621	0.752982	0.975728155	5.373951256	0.373701307	0.055819791	0.247117433	A	AG	-	5UTR	.	NA	.	.	.	.	.	1	AaeL_AAEL000980, AAEL000974, AAEL000980	zinc finger protein OZF	Other
LOC5567844	210611624	0.772185362	0.971698113	4.615736773	0.352495555	0.065857438	0.236068684	T	TG	-	5UTR	.	NA	.	.	.	.	.	1	AaeL_AAEL000980, AAEL000974, AAEL000980	zinc finger protein OZF	Other
LOC5567829	210638221	0.645115036	0.960318832	7.742668242	0.454299621	0.069127803	0.290101997	T	TC	+	CDS	Synonymous	1	302	CTG	L	TTG	L	1	AaeL_AAEL000988, AAEL000988	tubulin--tyrosine ligase-like protein 12	Other
LOC5567828	210655061	0.599482456	0.935422045	6.879203183	0.479429957	0.117683936	0.34880172	C	CAG	-	intr	.	NA	.	.	.	.	.	1	AaeL_AAEL007072, AAEL007072	transmembrane protein 179	Other
LOC5567828	210655086	0.62627066	0.915592644	5.948572923	0.466155102	0.154926476	0.348583287	A	AT	-	intr	.	NA	.	.	.	.	.	1	AaeL_AAEL007072, AAEL007072	transmembrane protein 179	Other
LOC5567828	210655087	0.642331641	0.921226181	5.744516276	0.455827396	0.145064699	0.332187618	A	AT	-	intr	.	NA	.	.	.	.	.	1	AaeL_AAEL007072, AAEL007072	transmembrane protein 179	Other
LOC5567828	210655098	0.601570782	0.913637514	6.582608272	0.474744286	0.153254895	0.352280208	A	AG	-	intr	.	NA	.	.	.	.	.	1	AaeL_AAEL007072, AAEL007072	transmembrane protein 179	Other
LOC5567828	210655325	0.684215691	0.975536658	7.454826617	0.423691058	0.047671695	0.241974177	C	CT	-	intr	.	NA	.	.	.	.	.	1	AaeL_AAEL007072, AAEL007072	transmembrane protein 179	Other
LOC5567828	210655361	0.643609139	0.95651911	7.575160683	0.451547784	0.081572121	0.292628816	T	TG	-	intr	.	NA	.	.	.	.	.	1	AaeL_AAEL007072, AAEL007072	transmembrane protein 179	Other
LOC5568719	211178758	0.202596381	0.033333333	3.684277226	0.329861111	0.050217877	0.185655264	T	TA	-	3UTR	.	NA	.	.	.	.	.	1	AaeL_AAEL007075, AAEL007075	uncharacterized LOC5568719	Other
LOC5568727	211642673	0.141517477	0	4.02130958	0.257857118	0	0.119602292	G	GA	-	CDS	Synonymous	3	228	TAC	Y	TAT	Y	1	AaeL_AAEL007081, AAEL007081	endothelin-converting enzyme homolog	Other
LOC5568727	211642796	0.204545455	0.014705882	4.760941269	0.329155873	0.034923457	0.193919324	A	AG	-	CDS	Synonymous	3	187	GAT	D	GAC	D	1	AaeL_AAEL007081, AAEL007081	endothelin-converting enzyme homolog	Other
LOC5568727	211643162	0.138658081	0	3.945234548	0.243448519	0	0.128009825	G	GA	-	CDS	Synonymous	3	65	ACC	T	ACT	T	1	AaeL_AAEL007081, AAEL007081	endothelin-converting enzyme homolog	Other
LOC5568726	211706937	0.087735849	0.318421053	4.299417075	0.157243612	0.426903114	0.295358975	T	TC	+	intr	.	NA	.	.	.	.	.	1	AaeL_AAEL007078, AAEL007078, eIF3-S10, eIF3a	eukaryotic translation initiation factor 3 subunit A	Other
LOC5568726	211738015	0.191864231	0.443570266	3.879521815	0.311725207	0.495047281	0.444444444	C	CT	+	CDS	Synonymous	3	234	ACC	T	ACT	T	1	AaeL_AAEL007078, AAEL007078, eIF3-S10, eIF3a	eukaryotic translation initiation factor 3 subunit A	Other
LOC5568726	211740507	0	0.182238668	5.122580236	0	0.308028153	0.174493648	C	CG	+	intr	.	NA	.	.	.	.	.	1	AaeL_AAEL007078, AAEL007078, eIF3-S10, eIF3a	eukaryotic translation initiation factor 3 subunit A	Other
LOC5568726	211740508	0	0.193001443	5.419847737	0	0.318407087	0.180534893	A	AG	+	intr	.	NA	.	.	.	.	.	1	AaeL_AAEL007078, AAEL007078, eIF3-S10, eIF3a	eukaryotic translation initiation factor 3 subunit A	Other
LOC110681519	211771354	0.428443878	0.71888654	4.483550339	0.490910239	0.403494337	0.481134517	A	AG	-	intr	.	NA	.	.	.	.	.	1		cysteine and histidine-rich domain-containing protein-like	Other
LOC110681520	211837721	0.064814815	0.259364548	3.722771217	0.124444444	0.394448503	0.294052127	G	GA	+	5UTR	.	NA	.	.	.	.	.	1		glycerol-3-phosphate acyltransferase 1, mitochondrial-like	Other
LOC110681520	211838020	0.013157895	0.435328185	12.09696751	0.030295858	0.494201183	0.355029586	G	GA	+	intr	.	NA	.	.	.	.	.	1		glycerol-3-phosphate acyltransferase 1, mitochondrial-like	Other
LOC110681520	211869553	0	0.167207792	4.711953911	0	0.295910494	0.142786281	A	AT	+	intr	.	NA	.	.	.	.	.	1		glycerol-3-phosphate acyltransferase 1, mitochondrial-like	Other
LOC5568723	211906286	0.536490683	0.683730159	5.37153199	0.646822498	0.500656784	0.616409829	C	CGT	-	5UTR	.	NA	.	.	.	.	.	1		BTB/POZ domain-containing protein 7	Other
[truncated: 11,012 more rows]
